# Supplementary material for: The Systemin Signaling Cascade As Derived from Time Course Analyses of the Systemin-responsive Phosphoproteome
Source: Mol Cell Proteomics. 2019 May 28;18(8):1526–42. doi: 10.1074/mcp.RA119.001367 (PMC6683004; doi:10.1074/mcp.RA119.001367)
Supplement: Supplementary Table 1 [file 143488_2_supp_334095_ps5gg2.xlsx]

## Sheet: Table S1 Description
Supplementary Table 1: list of normalized ion intensities of quantified phosphopeptides under systemin and A17 treatment. Quantitative values were obtained by cRracker analysis (38). Average normalized intensities, standard deviations and number of spectra are shown.

## Sheet: proteinlist
			Normalized phosphpeptide ion intensitiets												relative standard deviation for each phosphopeptide ion intensity									number of spectra underlying each phosphopeptide ion intensity
code	accession	pPeptide	untreated (time 0)	sys.02	sys.05	sys.15	sys.45	a17.02	a17.05	a17.15	a17.45	MapMan	BINCODE	DESCRIPTION	rSD z0	rSD sys.02	rSD sys.05	rSD sys.15	rSD sys.30	rSD a17.02	rSD a17.05	rSD a17.15	rSD a17.34	n 0	n sys.02	n sys.05	n sys.15	n sys.30	n a17.02	n a17.05	n a17.15	n a17.45
solyc02g068300.2.1.._S(ph)LPGTPQEFQFK_..Phospho	solyc02g068300.2.1	S(ph)LPGTPQEFQFK	0.385957	2.34825	3.99718	2.02315	0.536518	NA	NA	0.302288	0.481496	misc.myrosinases-lectin-jacalin	26.16	moderately similar to ( 440) AT5G06740 | Symbols: | lectin protein kinase family protein | chr5:2084094-2086052 FORWARDweakly similar to ( 178) PSKR_DAUCA Phytosulfokine receptor precursor (EC 2.7.11.1) (Phytosulfokine LRR receptor kinase) - Daucus carota (Carrot)highly similar to ( 622) loc_os08g40280 12008.m08008 protein lectin-like protein kinase, putative, expressed Lectin_legB Pkinase_Tyr PT…	0.537961	0.877006	0.704466	0.715198	NA	NA	NA	0.222978	NA	2	2	3	2	1	0	0	2	1
solyc09g083210.2.1.._SLYLGS(ph)K_..Phospho	solyc09g083210.2.1	SLYLGS(ph)K	1.60151	4.80968	0.645081	1	0.688173	1.84086	0.868923	0.922219	2.82274	protein.postranslational modification.kinase.receptor like cytoplasmatic kinase VII	29.4.1.57	moderately similar to ( 244) AT2G23770 | Symbols: | protein kinase family protein / peptidoglycan-binding LysM domain-containing protein | chr2:10120242-10122080 REVERSEweakly similar to ( 159) NORK_MEDTR Nodulation receptor kinase precursor (EC 2.7.11.1) (Does not make infections protein 2) (Symbiosis receptor-like kinase) (MtSYMRK) - Medicago truncatula (Barrel medic)moderately similar to ( 390…	0.768767	0.516511	7.63096	1.44129	0.681909	NA	0.122904	0.637573	NA	4	2	3	3	3	1	2	2	1
solyc12g036330.1.1.._NNTS(ph)SVSPDSVTAK_..Phospho	solyc12g036330.1.1	NNTS(ph)SVSPDSVTAK	1.58519	0.528416	0.967562	0.598065	0.842085	1.52739	1.06763	0.566926	1.67732	protein.postranslational modification.kinase.receptor like cytoplasmatic kinase VII	29.4.1.57	highly similar to ( 588) AT1G18390 | Symbols: | ATP binding / kinase/ protein kinase/ protein serine/threonine kinase/ protein tyrosine kinase | chr1:6327463-6329935 FORWARDmoderately similar to ( 209) NORK_MEDTR Nodulation receptor kinase precursor (EC 2.7.11.1) (Does not make infections protein 2) (Symbiosis receptor-like kinase) (MtSYMRK) - Medicago truncatula (Barrel medic)highly similar to (…	1.35565	NA	NA	NA	0.700981	0.71096	NA	NA	NA	4	1	1	1	3	2	1	1	1
solyc05g010140.2.1.._FLNS(ph)PGGSGGFGNPK_..Phospho	solyc05g010140.2.1	FLNS(ph)PGGSGGFGNPK	1.30812	0.91828	0.826743	1.56763	0.779364	1.96077	0.716708	0.915774	1.75034	protein.postranslational modification.kinase.receptor like cytoplasmatic kinase VII	29.4.1.57	highly similar to ( 559) AT1G68690 | Symbols: | ATP binding / protein kinase/ protein serine/threonine kinase | chr1:25789192-25791886 FORWARDmoderately similar to ( 273) PSKR_DAUCA Phytosulfokine receptor precursor (EC 2.7.11.1) (Phytosulfokine LRR receptor kinase) - Daucus carota (Carrot)moderately similar to ( 482) loc_os05g01040 12005.m27516 protein phytosulfokine receptor precursor, putative…	1.10141	1.00644	0.825238	0.304048	0.181091	NA	0.140925	0.41633	0.543822	7	2	3	2	3	1	2	2	2
solyc01g109650.2.1.._SSS(ph)DVAAVPAAASAHK_..Phospho	solyc01g109650.2.1	SSS(ph)DVAAVPAAASAHK	0.642438	1.43334	0.89325	0.322086	2.14143	NA	0.613145	1.6998	2.16841	protein.postranslational modification.kinase.receptor like cytoplasmatic kinase VII	29.4.1.57	highly similar to ( 790) AT2G16250 | Symbols: | leucine-rich repeat transmembrane protein kinase, putative | chr2:7039682-7042933 REVERSEweakly similar to ( 178) PSKR_DAUCA Phytosulfokine receptor precursor (EC 2.7.11.1) (Phytosulfokine LRR receptor kinase) - Daucus carota (Carrot)highly similar to ( 586) loc_os03g51440 12003.m10123 protein ATP binding protein, putative, expressed PTKc Pkinase Ty…	5.96128	3.22033	2.10927	NA	NA	NA	0.0207588	NA	0.752923	4	3	3	1	1	0	2	1	2
solyc08g068250.2.1.._QQNVADGSPVS(ph)PK_..Phospho	solyc08g068250.2.1	QQNVADGSPVS(ph)PK	0.870696	1.05518	1.09294	1.25408	1.06223	0.570092	0.673701	1.14052	1.08137	protein.postranslational modification.kinase.receptor like cytoplasmatic kinase VII	29.4.1.57	moderately similar to ( 454) AT3G24550 | Symbols: ATPERK1 | ATPERK1 (PROLINE EXTENSIN-LIKE RECEPTOR KINASE 1); ATP binding / protein kinase | chr3:8960411-8963303 FORWARDmoderately similar to ( 241) NORK_PEA Nodulation receptor kinase precursor (EC 2.7.11.1) - Pisum sativum (Garden pea)moderately similar to ( 470) loc_os05g12680 12005.m05731 protein receptor protein kinase PERK1, putative, expres…	1.27976	0.794634	1.20363	0.737742	0.476137	0.649661	0.166276	0.559195	0.705897	8	2	3	3	3	3	3	2	3
solyc12g010740.1.1.._ENPGDS(ph)GSLVQPGHDIEK_..Phospho	solyc12g010740.1.1	ENPGDS(ph)GSLVQPGHDIEK	3.57196	NA	2.74546	1.00481	0.78919	NA	0.286456	NA	NA	protein.postranslational modification.kinase.receptor like cytoplasmatic kinase VII	29.4.1.57	highly similar to ( 770) AT4G03390 | Symbols: SRF3 | SRF3 (STRUBBELIG-RECEPTOR FAMILY 3); ATP binding / kinase/ protein serine/threonine kinase | chr4:1490912-1494553 REVERSEweakly similar to ( 166) PSKR_DAUCA Phytosulfokine receptor precursor (EC 2.7.11.1) (Phytosulfokine LRR receptor kinase) - Daucus carota (Carrot)highly similar to ( 551) loc_os02g07960 12002.m33345 protein ATP binding protein…	NA	NA	NA	NA	NA	NA	0.0877764	NA	NA	1	0	1	1	1	0	2	0	0
solyc01g109650.2.1.._LEGTSS(ph)LK_..Phospho	solyc01g109650.2.1	LEGTSS(ph)LK	0.920156	NA	4.02353	2.91087	NA	1.25276	0.742004	1.07984	2.06871	protein.postranslational modification.kinase.receptor like cytoplasmatic kinase VII	29.4.1.57	highly similar to ( 790) AT2G16250 | Symbols: | leucine-rich repeat transmembrane protein kinase, putative | chr2:7039682-7042933 REVERSEweakly similar to ( 178) PSKR_DAUCA Phytosulfokine receptor precursor (EC 2.7.11.1) (Phytosulfokine LRR receptor kinase) - Daucus carota (Carrot)highly similar to ( 586) loc_os03g51440 12003.m10123 protein ATP binding protein, putative, expressed PTKc Pkinase Ty…	1.60354	NA	NA	0.605828	NA	1.06149	0.171451	NA	NA	5	0	1	2	0	2	3	1	1
solyc05g010140.2.1.._FLNSPGGS(ph)GGFGNPK_..Phospho	solyc05g010140.2.1	FLNSPGGS(ph)GGFGNPK	1	1.17743	1.81327	1.14369	NA	NA	0.605762	0.894328	1.81535	protein.postranslational modification.kinase.receptor like cytoplasmatic kinase VII	29.4.1.57	highly similar to ( 559) AT1G68690 | Symbols: | ATP binding / protein kinase/ protein serine/threonine kinase | chr1:25789192-25791886 FORWARDmoderately similar to ( 273) PSKR_DAUCA Phytosulfokine receptor precursor (EC 2.7.11.1) (Phytosulfokine LRR receptor kinase) - Daucus carota (Carrot)moderately similar to ( 482) loc_os05g01040 12005.m27516 protein phytosulfokine receptor precursor, putative…	1.42628	0.0229252	1.74481	NA	NA	NA	0.138005	0.0789415	0.578484	5	2	3	1	0	0	3	2	2
solyc03g111670.2.1.._MIEEMNRGDT(ph)DDGLR_..Phospho	solyc03g111670.2.1	MIEEMNRGDT(ph)DDGLR	2.41154	NA	1	NA	NA	NA	NA	NA	NA	signalling.receptor kinases.leucine rich repeat III	30.2.3	highly similar to ( 515) AT2G26730 | Symbols: | leucine-rich repeat transmembrane protein kinase, putative | chr2:11388621-11391286 FORWARDweakly similar to ( 145) PSKR_DAUCA Phytosulfokine receptor precursor (EC 2.7.11.1) (Phytosulfokine LRR receptor kinase) - Daucus carota (Carrot)moderately similar to ( 379) loc_os01g60330 12001.m12161 protein ATP binding protein, putative, expressed Pkinase P…	NA	NA	NA	NA	NA	NA	NA	NA	NA	1	0	1	0	0	0	0	0	0
solyc08g068960.2.1.._CTS(ph)PSNNALDR_..Phospho	solyc08g068960.2.1	CTS(ph)PSNNALDR	1.01068	0.989315	0.674403	1.17694	1.17914	NA	NA	NA	NA	hormone metabolism.cytokinin.signal transduction	17.4.2	highly similar to ( 962) AT5G10720 | Symbols: AHK5, CKI2 | AHK5 (ARABIDOPSIS HISTIDINE KINASE 5); protein histidine kinase | chr5:3386835-3390541 FORWARDweakly similar to ( 115) ETR1_PRUPE Ethylene receptor (EC 2.7.13.3) - Prunus persica (Peach)highly similar to ( 865) loc_os06g44410 12006.m08969 protein AHK5, putative, expressed PRK11107 PRK10841 PRK11091 PRK11466 BaeS REC REC PRK09959 Response_…	NA	NA	NA	0.462504	NA	NA	NA	NA	NA	1	1	1	2	1	0	0	0	0
solyc05g055070.2.1.._GGT(ph)PELVDTR_..Phospho	solyc05g055070.2.1	GGT(ph)PELVDTR	1.48162	0.872913	1.02844	1.18757	0.968277	1.10908	0.790278	0.973026	1.62406	hormone metabolism.ethylene.signal transduction	17.5.2	highly similar to ( 837) AT3G04580 | Symbols: EIN4 | EIN4 (ETHYLENE INSENSITIVE 4); ethylene binding / glycogen synthase kinase 3/ protein histidine kinase/ receptor | chr3:1235576-1237965 REVERSEmoderately similar to ( 467) ETR1_MALDO Ethylene receptor (EC 2.7.13.3) - Malus domestica (Apple) (Malus sylvestris)highly similar to ( 667) loc_os04g08740 12004.m35115 protein ethylene receptor, putativ…	1.16541	0.86395	1.23307	0.706025	0.211267	1.03443	0.00862913	0.492406	0.643349	9	3	3	3	3	2	2	2	2
solyc06g053710.2.1.._VLPESVS(ph)R_..Phospho	solyc06g053710.2.1	VLPESVS(ph)R	1.38156	1.6447	2.5318	0.640723	0.742166	1.39134	0.927495	0.670819	1.54774	hormone metabolism.ethylene.signal transduction	17.5.2	highly similar to ( 795) AT3G04580 | Symbols: EIN4 | EIN4 (ETHYLENE INSENSITIVE 4); ethylene binding / glycogen synthase kinase 3/ protein histidine kinase/ receptor | chr3:1235576-1237965 REVERSEhighly similar to ( 501) ETR1_MALDO Ethylene receptor (EC 2.7.13.3) - Malus domestica (Apple) (Malus sylvestris)highly similar to ( 701) loc_os04g08740 12004.m35115 protein ethylene receptor, putative, e…	0.843977	0.155805	NA	0.895444	0.237705	NA	NA	NA	0.654939	7	2	1	2	3	1	1	1	2
solyc02g068300.2.1.._SQS(ph)NILGALK_..Phospho	solyc02g068300.2.1	SQS(ph)NILGALK	0.717633	4.00527	2.43601	3.45057	1.16833	1.06722	0.463748	0.688621	1.37698	misc.myrosinases-lectin-jacalin	26.16	moderately similar to ( 440) AT5G06740 | Symbols: | lectin protein kinase family protein | chr5:2084094-2086052 FORWARDweakly similar to ( 178) PSKR_DAUCA Phytosulfokine receptor precursor (EC 2.7.11.1) (Phytosulfokine LRR receptor kinase) - Daucus carota (Carrot)highly similar to ( 622) loc_os08g40280 12008.m08008 protein lectin-like protein kinase, putative, expressed Lectin_legB Pkinase_Tyr PT…	0.995093	0.868303	2.80127	0.41889	0.107112	NA	0.68101	0.501429	0.665256	8	3	3	3	3	1	3	2	2
solyc10g077020.1.1.._(ac)M(ox)EGVS(ph)PDQESVESGAK_..Phospho	solyc10g077020.1.1	(ac)M(ox)EGVS(ph)PDQESVESGAK	1.48742	0.83796	1.0642	2.13577	0.920356	5.70926	0.369592	4.14273	0.995947	not assigned.unknown	35.2	highly similar to ( 760) AT2G40980 | Symbols: | LOCATED IN: plasma membrane; EXPRESSED IN: 22 plant structures; EXPRESSED DURING: 13 growth stages; CONTAINS InterPro DOMAIN/s: Protein kinase-like (InterPro:IPR011009); Has 152 Blast hits to 139 proteins in 56 species: Archae - 0; Bacteria - 74; Metazoa - 0; Fungi - 0; Plants - 60; Viruses - 0; Other Eukaryotes - 18 (source: NCBI BLink). | chr2:171…	0.903978	1.19584	0.129118	1.85375	0.447706	NA	0.231938	0.995911	0.183183	6	3	3	3	3	1	3	2	2
solyc10g083330.1.1.._AVSAPEPVS(ph)PK_..Phospho	solyc10g083330.1.1	AVSAPEPVS(ph)PK	0.9756	0.833878	1.05879	1.18854	1.17592	0.93536	0.731018	1.09614	1.44217	not assigned.unknown	35.2	very weakly similar to (88.6) AT2G36220 | Symbols: | unknown protein | chr2:15192556-15193347 FORWARD evidence_code:10F0H0E1IEG genomic_reference:SL2.40ch10 gene_region:62486719-62487636 transcript_region:SL2.40ch10:62486719..62487636+ functional_description:"Calcium/calmodulin protein kinase (AHRD V1 *-*- Q84ZT8_TOBAC)"	0.734872	0.893121	0.747292	0.526868	0.109665	0.886771	0.34444	0.683858	0.481578	9	3	3	3	3	2	2	2	2
solyc06g068160.2.1.._(ac)M(ox)QATAEIQAAGS(ph)PR_..Phospho	solyc06g068160.2.1	(ac)M(ox)QATAEIQAAGS(ph)PR	0.989747	0.787994	0.772744	1.61421	0.926112	3.40032	NA	2.07427	0.488871	not assigned.unknown	35.2	moderately similar to ( 368) AT1G15330 | Symbols: | CBS domain-containing protein | chr1:5274368-5275499 FORWARDmoderately similar to ( 308) loc_os02g06410 12002.m05989 protein pv42p, putative, expressed CBS_pair_29 genomic_reference:SL2.40ch06 gene_region:38629781-38631465 transcript_region:SL2.40ch06:38629781..38631465- functional_description:"5&apos-AMP-activated protein kinase subunit gamma-3…	0.745944	0.0643597	NA	1.64843	0.128488	NA	NA	0.691335	NA	5	2	1	3	2	1	0	2	1
solyc01g108920.2.1.._LSTS(ph)PPTLK_..Phospho	solyc01g108920.2.1	LSTS(ph)PPTLK	1.23786	1.20746	1.37409	1.29044	0.465995	NA	0.621768	1.07184	NA	not assigned.unknown	35.2	highly similar to ( 962) AT2G15900 | Symbols: | phox (PX) domain-containing protein | chr2:6927390-6932535 FORWARDhighly similar to ( 875) loc_os11g06040 12011.m04801 protein PX domain containing protein, expressedPX genomic_reference:SL2.40ch01 gene_region:87808978-87822932 transcript_region:SL2.40ch01:87808978..87822932+ go_terms:GO:0007154 functional_description:"Serine/threonine-protein kinas…	0.309	0.242985	0.639921	NA	NA	NA	0.140133	NA	NA	4	2	2	1	1	0	2	1	0
solyc01g108920.2.1.._VVGS(ph)PSSSSYEPTTSTSDR_..Phospho	solyc01g108920.2.1	VVGS(ph)PSSSSYEPTTSTSDR	0.900791	1.3262	1	1.48447	1.40332	1.42918	0.680576	1.01636	1.3883	not assigned.unknown	35.2	highly similar to ( 962) AT2G15900 | Symbols: | phox (PX) domain-containing protein | chr2:6927390-6932535 FORWARDhighly similar to ( 875) loc_os11g06040 12011.m04801 protein PX domain containing protein, expressedPX genomic_reference:SL2.40ch01 gene_region:87808978-87822932 transcript_region:SL2.40ch01:87808978..87822932+ go_terms:GO:0007154 functional_description:"Serine/threonine-protein kinas…	1.06822	0.933986	2.24839	1.14013	0.251579	NA	0.286178	0.842666	0.701975	9	3	3	3	3	1	3	2	2
solyc09g082510.2.1.._(ac)ATLPHS(ph)NSR_..Phospho	solyc09g082510.2.1	(ac)ATLPHS(ph)NSR	0.97019	0.544186	2.77543	0.539665	0.931187	1.27092	0.280879	1.76947	1.34276	protein.postranslational modification	29.4	highly similar to ( 827) AT3G22790 | Symbols: | kinase interacting family protein | chr3:8052446-8057888 REVERSEmoderately similar to ( 339) loc_os10g28610 12010.m05740 protein expressed protein KIP1 Smc genomic_reference:SL2.40ch09 gene_region:63633907-63641296 transcript_region:SL2.40ch09:63633907..63641296+ functional_description:"Kinase interacting family protein (AHRD V1 **-- D7KCB2_ARALY); …	0.271552	4.62409	0.359571	3.19452	0.265987	NA	NA	NA	NA	5	3	3	3	2	1	1	1	1
solyc09g082510.2.1.._DIPLDHVSDS(ph)SPER_..Phospho	solyc09g082510.2.1	DIPLDHVSDS(ph)SPER	0.937446	1.9872	0.92766	2.59757	1.09627	NA	0.73489	2.67147	0.741619	protein.postranslational modification	29.4	highly similar to ( 827) AT3G22790 | Symbols: | kinase interacting family protein | chr3:8052446-8057888 REVERSEmoderately similar to ( 339) loc_os10g28610 12010.m05740 protein expressed protein KIP1 Smc genomic_reference:SL2.40ch09 gene_region:63633907-63641296 transcript_region:SL2.40ch09:63633907..63641296+ functional_description:"Kinase interacting family protein (AHRD V1 **-- D7KCB2_ARALY); …	1.39283	0.479446	0.0260322	0.752475	0.298453	NA	0.498689	NA	0.504095	5	2	2	2	2	0	2	1	2
solyc06g068920.2.1.._DIPHAVGS(ph)PDGAK_..Phospho	solyc06g068920.2.1	DIPHAVGS(ph)PDGAK	1.53339	0.723801	1.37683	1.25466	0.899476	1.17172	0.217603	0.800568	0.938641	protein.postranslational modification	29.4	nearly identical (1463) AT3G17850 | Symbols: | protein kinase, putative | chr3:6109854-6116245 REVERSEweakly similar to ( 178) KPK1_PHAVU Protein kinase PVPK-1 (EC 2.7.11.1) - Phaseolus vulgaris (Kidney bean) (French bean)nearly identical (1359) loc_os03g50390 12003.m34913 protein protein kinase, putative, expressed S_TKc S_TKc Pkinase Pkinase_Tyr SPS1 TyrKc PTKc PTKc_Src_like PTKc_Csk_like PTKc_…	0.644337	1.91611	0.341926	1.38074	0.650268	NA	NA	0.87492	0.166203	10	4	5	6	4	1	1	4	3
solyc06g068920.2.1.._S(ph)PLLTPK_..Phospho	solyc06g068920.2.1	S(ph)PLLTPK	1.26798	1.30698	0.7147	1.62731	1	1.41038	0.167391	1.12681	0.536785	protein.postranslational modification	29.4	nearly identical (1463) AT3G17850 | Symbols: | protein kinase, putative | chr3:6109854-6116245 REVERSEweakly similar to ( 178) KPK1_PHAVU Protein kinase PVPK-1 (EC 2.7.11.1) - Phaseolus vulgaris (Kidney bean) (French bean)nearly identical (1359) loc_os03g50390 12003.m34913 protein protein kinase, putative, expressed S_TKc S_TKc Pkinase Pkinase_Tyr SPS1 TyrKc PTKc PTKc_Src_like PTKc_Csk_like PTKc_…	0.572917	NA	0.148251	0.409741	NA	NA	NA	NA	NA	3	1	3	2	1	1	1	1	1
solyc07g055130.2.1.._AVS(ph)LPSS(ph)PHEFR_..Phospho	solyc07g055130.2.1	AVS(ph)LPSS(ph)PHEFR	0.91453	1	2.08083	5.415	0.778159	0.595945	NA	2.72265	0.74773	protein.postranslational modification	29.4	nearly identical (1132) AT3G58640 | Symbols: | protein kinase family protein | chr3:21687153-21692675 REVERSEweakly similar to ( 107) NORK_MEDTR Nodulation receptor kinase precursor (EC 2.7.11.1) (Does not make infections protein 2) (Symbiosis receptor-like kinase) (MtSYMRK) - Medicago truncatula (Barrel medic)nearly identical (1053) loc_os01g48330 12001.m11024 protein ATP binding protein, putati…	2.08228	1.0349	0.308875	1.07073	2.75405	NA	NA	0.837682	0.245586	6	5	3	5	4	1	0	2	2
solyc07g055130.2.1.._TASSS(ph)PEHPS(ph)FR_..Phospho	solyc07g055130.2.1	TASSS(ph)PEHPS(ph)FR	1.24505	3.02051	0.864107	0.940126	0.917777	NA	NA	0.775726	NA	protein.postranslational modification	29.4	nearly identical (1132) AT3G58640 | Symbols: | protein kinase family protein | chr3:21687153-21692675 REVERSEweakly similar to ( 107) NORK_MEDTR Nodulation receptor kinase precursor (EC 2.7.11.1) (Does not make infections protein 2) (Symbiosis receptor-like kinase) (MtSYMRK) - Medicago truncatula (Barrel medic)nearly identical (1053) loc_os01g48330 12001.m11024 protein ATP binding protein, putati…	0.544548	NA	0.611416	0.29449	0.561921	NA	NA	NA	NA	2	1	3	2	2	0	0	1	0
solyc10g080700.1.1.._IAM(ox)DGGGS(ph)PDK_..Phospho	solyc10g080700.1.1	IAM(ox)DGGGS(ph)PDK	0.911203	0.400031	0.762964	1.8027	0.5194	2.25162	NA	1.51062	NA	protein.postranslational modification	29.4	nearly identical (1153) AT3G03940 | Symbols: | protein kinase family protein | chr3:1014412-1018244 REVERSEnearly identical (1075) loc_os01g56580 12001.m42729 protein ATP binding protein, putative, expressed Pkinase S_TKc SPS1 S_TKc evidence_code:10F0H1E1IEG genomic_reference:SL2.40ch10 gene_region:61235895-61241600 transcript_region:SL2.40ch10:61235895..61241600- go_terms:GO:0006468 functional_d…	0.653031	NA	NA	1.24545	NA	NA	NA	NA	NA	2	1	1	2	1	1	0	1	0
solyc01g098160.2.1.._EPVQNWS(ph)GPLVEPASAGGR_..Phospho	solyc01g098160.2.1	EPVQNWS(ph)GPLVEPASAGGR	1.07671	1.27664	1.6475	1.45967	0.625178	1.00583	NA	1.04055	0.316917	protein.postranslational modification	29.4	highly similar to ( 717) AT1G54610 | Symbols: | protein kinase family protein | chr1:20393962-20396902 REVERSEmoderately similar to ( 228) CDC2A_ANTMA Cell division control protein 2 homolog A (EC 2.7.11.22) (EC 2.7.11.23) - Antirrhinum majus (Garden snapdragon)highly similar to ( 717) loc_os07g47180 12007.m29311 protein transposon protein, putative, unclassified, expressed S_TKc S_TKc Pkinase SP…	1.01595	0.13153	1.07102	0.908174	0.0198981	NA	NA	NA	1.32215	12	3	4	4	3	1	0	1	3
solyc02g031860.2.1.._FTEDGFSGS(ph)GR_..Phospho	solyc02g031860.2.1	FTEDGFSGS(ph)GR	0.692653	0.669381	0.497781	1.56399	0.734074	1.51483	NA	1.10622	NA	protein.postranslational modification	29.4	highly similar to ( 705) AT1G79570 | Symbols: | protein kinase family protein | chr1:29932856-29937540 REVERSEvery weakly similar to (82.0) NORK_MEDTR Nodulation receptor kinase precursor (EC 2.7.11.1) (Does not make infections protein 2) (Symbiosis receptor-like kinase) (MtSYMRK) - Medicago truncatula (Barrel medic)highly similar to ( 631) loc_os07g25680 12007.m06846 protein protein kinase domai…	0.565944	0.559303	0.576809	0.421544	NA	NA	NA	NA	NA	5	2	2	2	1	1	0	1	0
solyc02g031860.2.1.._NSTALAS(ph)TSEK_..Phospho	solyc02g031860.2.1	NSTALAS(ph)TSEK	1.29639	1.1604	0.609087	1.00389	1.17931	0.996107	0.70387	0.705233	NA	protein.postranslational modification	29.4	highly similar to ( 705) AT1G79570 | Symbols: | protein kinase family protein | chr1:29932856-29937540 REVERSEvery weakly similar to (82.0) NORK_MEDTR Nodulation receptor kinase precursor (EC 2.7.11.1) (Does not make infections protein 2) (Symbiosis receptor-like kinase) (MtSYMRK) - Medicago truncatula (Barrel medic)highly similar to ( 631) loc_os07g25680 12007.m06846 protein protein kinase domai…	0.390584	0.912446	0.555245	2.20027	0.649523	NA	NA	0.220454	NA	3	2	2	3	2	1	1	2	0
solyc02g031860.2.1.._SQEEVQSSAS(ph)PVAVQEEK_..Phospho	solyc02g031860.2.1	SQEEVQSSAS(ph)PVAVQEEK	0.65588	2.56551	0.633385	2.35189	1.06288	1.61628	0.197098	1.7483	0.196836	protein.postranslational modification	29.4	highly similar to ( 705) AT1G79570 | Symbols: | protein kinase family protein | chr1:29932856-29937540 REVERSEvery weakly similar to (82.0) NORK_MEDTR Nodulation receptor kinase precursor (EC 2.7.11.1) (Does not make infections protein 2) (Symbiosis receptor-like kinase) (MtSYMRK) - Medicago truncatula (Barrel medic)highly similar to ( 631) loc_os07g25680 12007.m06846 protein protein kinase domai…	2.19474	1.07514	0.89257	1.9961	0.873701	0.663439	NA	1.24372	2.06049	8	3	3	4	4	2	1	3	3
solyc02g083290.2.1.._AM(ox)EPLS(ph)PK_..Phospho	solyc02g083290.2.1	AM(ox)EPLS(ph)PK	0.930745	1.40986	1	1.64386	0.820264	4.25674	NA	2.30235	0.48574	protein.postranslational modification	29.4	highly similar to ( 760) AT4G35780 | Symbols: | protein kinase family protein | chr4:16946729-16950405 REVERSEweakly similar to ( 120) NORK_PEA Nodulation receptor kinase precursor (EC 2.7.11.1) - Pisum sativum (Garden pea)highly similar to ( 724) loc_os09g37230 12009.m22182 protein ATP binding protein, putative, expressed Pkinase_Tyr TyrKc PTKc S_TKc S_TKc Pkinase PTKc_Frk_like PTKc_Csk_like PTK…	1.00703	0.915388	0.0533773	2.38313	0.704156	NA	NA	0.674315	NA	6	2	2	3	3	1	0	2	1
solyc02g086790.2.1.._NYS(ph)GPLQYR_..Phospho	solyc02g086790.2.1	NYS(ph)GPLQYR	0.696222	1.02539	1.18219	0.997332	1.01738	1.15852	NA	1.3247	NA	protein.postranslational modification	29.4	highly similar to ( 870) AT5G14720 | Symbols: | protein kinase family protein | chr5:4748212-4752642 REVERSEweakly similar to ( 133) M2K1_ORYSA Mitogen-activated protein kinase kinase 1 (EC 2.7.12.2) (MAP kinase kinase 1) (MAPKK1) (OsMEK1) - Oryza sativa (Rice)highly similar to ( 748) loc_os06g29120 12006.m32083 protein ATP binding protein, putative, expressed S_TKc S_TKc Pkinase Pkinase_Tyr SPS1…	0.586552	0.204625	NA	0.101041	0.0241644	NA	NA	NA	NA	6	2	1	2	2	1	0	1	0
solyc07g062940.2.1.._ELNS(ph)NANLSPLAR_..Phospho	solyc07g062940.2.1	ELNS(ph)NANLSPLAR	1	0.866353	0.532748	2.84127	0.950398	NA	NA	1.83028	0.383779	protein.postranslational modification	29.4	highly similar to ( 704) AT3G15220 | Symbols: | protein kinase, putative | chr3:5126899-5131752 REVERSEweakly similar to ( 149) M2K1_ORYSA Mitogen-activated protein kinase kinase 1 (EC 2.7.12.2) (MAP kinase kinase 1) (MAPKK1) (OsMEK1) - Oryza sativa (Rice)highly similar to ( 604) loc_os07g32400 12007.m28980 protein GCK-like kinase MIK, putative, expressed S_TKc S_TKc Pkinase Pkinase_Tyr PTKc TyrK…	0.326375	0.633008	NA	NA	0.138284	NA	NA	NA	0.542168	3	2	1	1	2	0	0	1	2
solyc07g063130.2.1.._PSAIEDS(ph)RDSPR_..Phospho	solyc07g063130.2.1	PSAIEDS(ph)RDSPR	1.06902	1.23639	0.794882	3.06018	0.924574	NA	NA	1.39321	0.897229	protein.postranslational modification	29.4	highly similar to ( 924) AT1G53050 | Symbols: | protein kinase family protein | chr1:19772574-19775531 FORWARDmoderately similar to ( 220) CDC2A_ANTMA Cell division control protein 2 homolog A (EC 2.7.11.22) (EC 2.7.11.23) - Antirrhinum majus (Garden snapdragon)highly similar to ( 782) loc_os01g10430 12001.m42914 protein transposon protein, putative, unclassified, expressed S_TKc S_TKc Pkinase SP…	1.13674	0.148154	1.54642	NA	0.367211	NA	NA	NA	0.0531937	5	2	3	1	3	0	0	1	2
solyc07g063130.2.1.._QSQPLT(ph)SR_..Phospho	solyc07g063130.2.1	QSQPLT(ph)SR	1.41568	1.22838	0.830346	1.83922	0.509126	0.647018	NA	1.05413	0.866919	protein.postranslational modification	29.4	highly similar to ( 924) AT1G53050 | Symbols: | protein kinase family protein | chr1:19772574-19775531 FORWARDmoderately similar to ( 220) CDC2A_ANTMA Cell division control protein 2 homolog A (EC 2.7.11.22) (EC 2.7.11.23) - Antirrhinum majus (Garden snapdragon)highly similar to ( 782) loc_os01g10430 12001.m42914 protein transposon protein, putative, unclassified, expressed S_TKc S_TKc Pkinase SP…	0.786032	0.324337	0.226426	0.584801	1.01217	1.06842	NA	NA	0.217096	5	3	3	2	2	2	0	1	2
solyc10g055720.1.1.._SS(ph)PSQSPSESFR_..Phospho	solyc10g055720.1.1	SS(ph)PSQSPSESFR	1.64313	0.895769	1.60538	0.154368	1.21514	4.18524	0.375383	3.34503	0.710772	protein.postranslational modification	29.4	highly similar to ( 723) AT4G38470 | Symbols: | protein kinase family protein | chr4:17999432-18003551 FORWARDweakly similar to ( 127) NORK_MEDTR Nodulation receptor kinase precursor (EC 2.7.11.1) (Does not make infections protein 2) (Symbiosis receptor-like kinase) (MtSYMRK) - Medicago truncatula (Barrel medic)highly similar to ( 721) loc_os09g37230 12009.m22182 protein ATP binding protein, puta…	1.07719	4.36437	0.53199	30.3824	1.06534	NA	0.503752	0.861696	0.498924	4	3	3	3	2	1	2	2	2
solyc03g097350.2.1.._TVYSY(ph)IQSR_..Phospho	solyc03g097350.2.1	TVYSY(ph)IQSR	2.02067	1.40421	0.795222	2.55857	0.417567	2.40911	0.488003	1.77101	1.00646	protein.postranslational modification	29.4	highly similar to ( 914) AT5G35980 | Symbols: YAK1 | protein kinase family protein | chr5:14128551-14134354 FORWARDweakly similar to ( 120) NTF4_TOBAC Mitogen-activated protein kinase homolog NTF4 (EC 2.7.11.24) (P45) - Nicotiana tabacum (Common tobacco)highly similar to ( 699) loc_os02g47410 12002.m100053 protein ATP binding protein, putative, expressed S_TKc S_TKc Pkinase SPS1 Pkinase_Tyr TyrKc…	0.564774	0.811947	1.17929	0.375977	NA	NA	0.859703	0.841627	0.733895	5	3	3	2	1	1	2	2	2
solyc03g005920.2.1.._(ac)M(ox)EPNS(ph)PVR_..Phospho	solyc03g005920.2.1	(ac)M(ox)EPNS(ph)PVR	1.09862	0.750305	0.963231	1.37633	0.692962	3.63254	0.455945	2.51599	1.26572	protein.postranslational modification	29.4	highly similar to ( 582) AT3G58760 | Symbols: | ankyrin protein kinase, putative | chr3:21728756-21731740 FORWARDweakly similar to ( 117) CIPK1_ORYSA CIPK-like protein 1 (EC 2.7.11.1) (OsCK1) - Oryza sativa (Rice)highly similar to ( 553) loc_os01g54480 12001.m150710 protein serine/threonine-protein kinase TNNI3K, putative, expressed Pkinase_Tyr TyrKc S_TKc PTKc Pkinase S_TKc PTKc_Csk_like PTKc_Te…	0.444373	0.345243	0.263106	0.606259	0.202474	NA	0.623535	NA	0.00693221	6	3	3	2	2	1	3	1	2
solyc02g076780.2.1.._AIS(ph)LPS(ph)SPR_..Phospho	solyc02g076780.2.1	AIS(ph)LPS(ph)SPR	1.16022	0.618123	0.682183	1.44342	0.703969	1.51577	NA	0.986205	0.155675	protein.postranslational modification	29.4	highly similar to ( 568) AT2G42640 | Symbols: | ATP binding / protein kinase/ protein serine/threonine kinase/ protein tyrosine kinase | chr2:17758532-17763708 REVERSEweakly similar to ( 109) NORK_MEDTR Nodulation receptor kinase precursor (EC 2.7.11.1) (Does not make infections protein 2) (Symbiosis receptor-like kinase) (MtSYMRK) - Medicago truncatula (Barrel medic)highly similar to ( 786) loc_…	0.137221	0.663772	0.316855	0.33458	0.679092	NA	NA	0.919958	0.590372	3	2	3	2	2	1	0	2	2
solyc12g099970.1.1.._VPSADLM(ox)VNS(ph)PPQS(ph)PHR_..Phospho	solyc12g099970.1.1	VPSADLM(ox)VNS(ph)PPQS(ph)PHR	1.18748	1.76984	0.964799	0.863926	0.917009	1.30773	0.55754	2.8278	1.31635	protein.postranslational modification	29.4	moderately similar to ( 274) AT5G21170 | Symbols: | 5-AMP-activated protein kinase beta-2 subunit, putative | chr5:7205718-7208239 FORWARDmoderately similar to ( 249) loc_os05g41220 12005.m64249 protein SNF1-related protein kinase regulatory subunit beta-1, putative, expressed AMPKBI AMPKbeta_GBD_like evidence_code:10F0H1E1IEG genomic_reference:SL2.40ch12 gene_region:65242252-65245386 transcript_…	1.00931	0.733796	0.813276	1.49958	0.779848	NA	0.129849	1.12701	0.310087	4	2	2	3	3	1	2	2	2
solyc02g067030.2.1.._INSNETAAS(ph)PVGQR_..Phospho	solyc02g067030.2.1	INSNETAAS(ph)PVGQR	1.02637	0.638929	1.38813	3.58273	1.76495	1.31809	0.357188	1.44159	0.633737	protein.postranslational modification	29.4	highly similar to ( 882) AT3G01090 | Symbols: AKIN10 | AKIN10 (Arabidopsis SNF1 kinase homolog 10); protein binding / protein kinase | chr3:31437-33977 REVERSEhighly similar to ( 666) RKIN1_SECCE Carbon catabolite derepressing protein kinase (EC 2.7.11.1) - Secale cereale (Rye)highly similar to ( 788) loc_os05g45420 12005.m27631 protein SNF1-related protein kinase catalytic alpha subunit KIN10, p…	0.610179	1.404	0.630016	0.867688	0.274412	NA	0.212511	0.711523	0.354674	4	3	3	3	3	1	3	2	2
solyc02g067030.2.1.._T(ph)SCGSPNYAAPEVISGK_..Phospho	solyc02g067030.2.1	T(ph)SCGSPNYAAPEVISGK	1.07102	1.17279	1.42056	1.62604	1	1.06987	0.20204	0.47637	NA	protein.postranslational modification	29.4	highly similar to ( 882) AT3G01090 | Symbols: AKIN10 | AKIN10 (Arabidopsis SNF1 kinase homolog 10); protein binding / protein kinase | chr3:31437-33977 REVERSEhighly similar to ( 666) RKIN1_SECCE Carbon catabolite derepressing protein kinase (EC 2.7.11.1) - Secale cereale (Rye)highly similar to ( 788) loc_os05g45420 12005.m27631 protein SNF1-related protein kinase catalytic alpha subunit KIN10, p…	0.535842	NA	0.928105	0.988859	NA	NA	NA	NA	NA	6	1	2	2	1	1	1	1	0
solyc04g056280.2.1.._SFSGDHNANLT(ph)NR_..Phospho	solyc04g056280.2.1	SFSGDHNANLT(ph)NR	1.64921	2.32221	1.16436	1.6202	0.639344	1.16831	0.114791	0.506411	0.89157	protein.postranslational modification	29.4	highly similar to ( 651) AT5G10270 | Symbols: CDKC;1 | CDKC;1 (Cyclin-dependent kinase C;1); kinase | chr5:3221715-3224674 REVERSEmoderately similar to ( 280) CDC2A_ANTMA Cell division control protein 2 homolog A (EC 2.7.11.22) (EC 2.7.11.23) - Antirrhinum majus (Garden snapdragon)highly similar to ( 652) loc_os01g72790 12001.m13312 protein serine/threonine-protein kinase bur1, putative, expresse…	2.56157	3.38365	0.971069	1.34354	0.797763	NA	0.419327	3.60516	0.428816	8	4	4	4	2	1	2	3	2
solyc06g073630.2.1.._EIVTS(ph)PGR_..Phospho	solyc06g073630.2.1	EIVTS(ph)PGR	1.46906	1.12137	1.22062	1.96926	1.3593	1.88918	0.264782	1.50888	0.705809	protein.postranslational modification	29.4	highly similar to ( 687) AT5G10270 | Symbols: CDKC;1 | CDKC;1 (Cyclin-dependent kinase C;1); kinase | chr5:3221715-3224674 REVERSEmoderately similar to ( 277) CDC22_PEA Cell division control protein 2 homolog 2 (EC 2.7.11.22) (EC 2.7.11.23) (Fragment) - Pisum sativum (Garden pea)highly similar to ( 686) loc_os01g72790 12001.m13312 protein serine/threonine-protein kinase bur1, putative, expressed …	0.636065	0.612615	0.0325234	1.02476	0.794641	1.25798	0.55849	0.592825	0.589464	8	3	3	3	2	2	3	2	2
solyc06g073630.2.1.._SFSNDHNANLT(ph)NR_..Phospho	solyc06g073630.2.1	SFSNDHNANLT(ph)NR	11.2162	0.665199	1.22072	2.0768	0.940633	1.20223	0.363462	2.93561	1.23896	protein.postranslational modification	29.4	highly similar to ( 687) AT5G10270 | Symbols: CDKC;1 | CDKC;1 (Cyclin-dependent kinase C;1); kinase | chr5:3221715-3224674 REVERSEmoderately similar to ( 277) CDC22_PEA Cell division control protein 2 homolog 2 (EC 2.7.11.22) (EC 2.7.11.23) (Fragment) - Pisum sativum (Garden pea)highly similar to ( 686) loc_os01g72790 12001.m13312 protein serine/threonine-protein kinase bur1, putative, expressed …	0.247363	14.1542	0.887551	1.04023	0.432906	NA	NA	NA	0.596502	2	3	3	3	3	1	1	1	2
solyc05g018300.2.1.._DQLNQLS(ph)LSR_..Phospho	solyc05g018300.2.1	DQLNQLS(ph)LSR	0.980483	1.33677	1.30261	1.13232	0.626916	1.49842	0.478221	1.2923	0.957602	protein.postranslational modification	29.4	nearly identical (1464) AT2G20050 | Symbols: | ATP binding / cAMP-dependent protein kinase regulator/ catalytic/ protein kinase/ protein serine/threonine phosphatase | chr2:8649779-8654193 REVERSEnearly identical (1363) loc_os02g17970 12002.m07041 protein cyclic nucleotide-binding domain containing protein, expressed PP2Cc S_TKc S_TKc PP2Cc Pkinase PP2C PTC1 SPS1 genomic_reference:SL2.40ch05 gene…	0.610345	0.654259	1.01745	0.563911	NA	NA	0.237913	NA	0.441306	7	3	3	3	1	1	2	1	2
solyc03g025360.2.1.._AENLAS(ph)PGSR_..Phospho	solyc03g025360.2.1	AENLAS(ph)PGSR	1.04376	0.636417	2.04449	4.4258	1.26166	1.29088	0.29476	1.28291	0.538715	protein.postranslational modification	29.4	highly similar to ( 695) AT1G63700 | Symbols: YDA, MAPKKK4 | YDA (YODA); ATP binding / kinase/ protein kinase/ protein serine/threonine kinase | chr1:23625208-23629031 REVERSEweakly similar to ( 138) CIPK1_ORYSA CIPK-like protein 1 (EC 2.7.11.1) (OsCK1) - Oryza sativa (Rice)highly similar to ( 711) loc_os04g47240 12004.m101617 protein YDA, putative, expressed S_TKc S_TKc Pkinase Pkinase_Tyr TyrKc…	0.670649	1.79261	0.211461	0.953261	1.49933	1.15014	0.117935	0.549391	0.248047	7	3	3	3	3	2	2	2	2
solyc11g033270.1.1.._S(ph)SNATVEASGLSR_..Phospho	solyc11g033270.1.1	S(ph)SNATVEASGLSR	1.68251	1.16827	0.838196	1.37451	0.838458	1.9525	0.636969	1.54715	1.86827	protein.postranslational modification	29.4	nearly identical (1820) AT3G13530 | Symbols: MAPKKK7, MAP3KE1 | MAPKKK7; ATP binding / binding / kinase/ protein kinase/ protein serine/threonine kinase/ protein tyrosine kinase | chr3:4411934-4419320 REVERSEweakly similar to ( 135) CIPK1_ORYSA CIPK-like protein 1 (EC 2.7.11.1) (OsCK1) - Oryza sativa (Rice)nearly identical (1553) loc_os04g56530 12004.m10542 protein MAPKKK7, putative, expressed S_…	0.738661	1.1897	2.04605	1.0273	0.187303	NA	0.614856	0.844419	0.657248	8	3	3	3	3	1	3	2	2
solyc01g096490.2.1.._VGFPGAS(ph)R_..Phospho	solyc01g096490.2.1	VGFPGAS(ph)R	1.64968	1.03457	1.35432	1.59175	0.729284	1.49851	0.522533	1.49559	0.80963	protein.postranslational modification	29.4	nearly identical (2394) AT5G13530 | Symbols: KEG | KEG (KEEP ON GOING); protein binding / protein kinase/ ubiquitin-protein ligase | chr5:4345618-4354369 FORWARDnearly identical (1222) loc_os05g32570 12005.m07490 protein RING E3 ligase protein, putative, expressed S_TKc S_TKc Pkinase Pkinase_Tyr TyrKc ANK PTKc SPS1 PTKc_Frk_like genomic_reference:SL2.40ch01 gene_region:79324784-79340957 transcrip…	0.595261	0.858887	0.19328	0.693721	0.93401	1.06791	0.2742	0.495075	0.598626	9	3	3	3	3	2	3	2	3
solyc09g009090.2.1.._PLEANLFGGS(ph)SSK_..Phospho	solyc09g009090.2.1	PLEANLFGGS(ph)SSK	1	0.541592	0.49874	1.72262	0.486858	1.59596	NA	1.52892	NA	protein.postranslational modification	29.4	highly similar to ( 952) AT5G03730 | Symbols: CTR1, SIS1 | CTR1 (CONSTITUTIVE TRIPLE RESPONSE 1); kinase/ protein binding / protein serine/threonine kinase/ protein serine/threonine/tyrosine kinase | chr5:974958-979660 REVERSEweakly similar to ( 119) NORK_PEA Nodulation receptor kinase precursor (EC 2.7.11.1) - Pisum sativum (Garden pea)highly similar to ( 780) loc_os02g32610 12002.m33705 protein…	NA	0.0197886	NA	NA	NA	NA	NA	NA	NA	1	2	1	1	1	1	0	1	0
solyc11g069310.1.1.._DVQDGS(ph)AEDTPT_..Phospho	solyc11g069310.1.1	DVQDGS(ph)AEDTPT	1.23924	0.962548	1.36489	1.01609	1	1.17072	0.558386	1.28944	1.1018	protein.postranslational modification	29.4	moderately similar to ( 305) AT3G45240 | Symbols: GRIK1 | GRIK1 (GEMINIVIRUS REP INTERACTING KINASE 1); kinase | chr3:16570774-16572902 REVERSEweakly similar to ( 103) SAPK8_ORYSA Serine/threonine-protein kinase SAPK8 (EC 2.7.11.1) (Osmotic stress/abscisic acid-activated protein kinase 8) - Oryza sativa (Rice)moderately similar to ( 278) loc_os03g50330 12003.m10026 protein serine/threonine-protei…	0.719928	0.297039	0.635821	0.817497	0.0208692	1.28541	0.719554	0.717327	0.0214205	9	3	2	3	2	2	3	2	2
solyc02g086670.2.1.._GEPNISY(ph)ICSR_..Phospho	solyc02g086670.2.1	GEPNISY(ph)ICSR	1.80167	2.05098	1.24514	2.22127	0.558352	0.864563	0.3074	1.02514	1.27419	protein.postranslational modification	29.4	highly similar to ( 725) AT5G14640 | Symbols: ATSK13, SK13 | SK13 (SHAGGY-LIKE KINASE 13); ATP binding / protein kinase/ protein serine/threonine kinase | chr5:4719350-4721772 REVERSEhighly similar to ( 713) MSK1_TOBAC Shaggy-related protein kinase NtK-1 (EC 2.7.11.1) - Nicotiana tabacum (Common tobacco)highly similar to ( 696) loc_os01g14860 12001.m43459 protein glycogen synthase kinase-3 homolo…	0.661126	0.490142	0.857606	0.860561	1.96405	1.10737	0.761269	0.0511481	0.573921	8	2	3	3	3	2	3	2	2
solyc08g081280.2.1.._IFGS(ph)PDR_..Phospho	solyc08g081280.2.1	IFGS(ph)PDR	0.901556	0.772599	1.44549	2.46206	0.604576	3.80793	0.358234	2.18247	0.782229	protein.postranslational modification	29.4	highly similar to ( 550) AT1G18040 | Symbols: CDKD1;3, AT;CDCKD;3, CAK2AT | CDKD1;3 (CYCLIN-DEPENDENT KINASE D1;3); kinase/ protein kinase | chr1:6207128-6209299 REVERSEhighly similar to ( 587) KC47_ORYSA CDC2+/CDC28-related protein kinase R2 (EC 2.7.11.22) - Oryza sativa (Rice)highly similar to ( 587) loc_os05g32600 12005.m27585 protein CDC2+/CDC28-related protein kinase R2, putative, expressed …	1.69795	1.02983	0.12162	0.694885	1.25487	NA	0.259604	0.743161	0.393714	4	3	3	3	3	1	3	2	2
solyc03g033540.2.1.._TAS(ph)M(ox)SSPTVR_..Phospho	solyc03g033540.2.1	TAS(ph)M(ox)SSPTVR	0.716569	5.30789	4.3296	3.93288	1.25512	1.46911	0.38725	0.499486	0.994345	protein.postranslational modification	29.4	highly similar to ( 838) AT2G17890 | Symbols: CPK16 | CPK16; ATP binding / calcium ion binding / calmodulin-dependent protein kinase/ protein kinase/ protein serine/threonine kinase | chr2:7769885-7772627 REVERSEmoderately similar to ( 449) CRK_DAUCA CDPK-related protein kinase (EC 2.7.11.1) (PK421) - Daucus carota (Carrot)highly similar to ( 816) loc_os07g22710 12007.m29138 protein CDPK-related …	0.586095	0.440055	NA	0.785039	NA	NA	0.0814251	NA	0.00804234	3	2	1	2	1	1	2	1	2
solyc09g005550.2.1.._DGS(ph)INLGNE_..Phospho	solyc09g005550.2.1	DGS(ph)INLGNE	1.03988	0.811782	0.768407	1.22143	0.79606	1.02032	0.316913	1.62286	1.22901	protein.postranslational modification	29.4	highly similar to ( 952) AT3G51850 | Symbols: CPK13 | CPK13; ATP binding / calcium ion binding / calmodulin-dependent protein kinase/ kinase/ protein kinase/ protein serine/threonine kinase/ protein tyrosine kinase | chr3:19232667-19235526 FORWARDhighly similar to ( 542) CDPK2_ORYSA Calcium-dependent protein kinase, isoform 2 (EC 2.7.11.1) (CDPK 2) - Oryza sativa (Rice)highly similar to ( 876) lo…	0.317745	0.581709	1.20975	0.256377	NA	0.681947	1.20156	NA	0.467185	7	3	6	2	1	2	2	1	2
solyc06g082640.2.1.._GEANISY(ph)ICSR_..Phospho	solyc06g082640.2.1	GEANISY(ph)ICSR	1	0.544581	0.914724	1.68646	1.31336	0.0859013	NA	0.503517	NA	protein.postranslational modification	29.4	moderately similar to ( 357) AT4G18710 | Symbols: BIN2, DWF12, UCU1, ATSK21, SK21 | BIN2 (BRASSINOSTEROID-INSENSITIVE 2); glycogen synthase kinase 3/ kinase/ protein kinase | chr4:10296474-10298913 FORWARDmoderately similar to ( 328) MSK1_MEDSA Glycogen synthase kinase-3 homolog MsK-1 (EC 2.7.11.1) - Medicago sativa (Alfalfa)moderately similar to ( 353) loc_os02g14130 12002.m06659 protein shaggy-…	0.447053	NA	0.547339	0.485837	NA	NA	NA	0.0956337	NA	7	1	2	2	1	1	0	2	0
solyc10g079130.1.1.._YNSLS(ph)LK_..Phospho	solyc10g079130.1.1	YNSLS(ph)LK	1.23781	0.77526	0.66592	1.39741	1.08729	1.14796	0.703044	0.991399	1.35692	protein.postranslational modification	29.4	highly similar to ( 827) AT3G57530 | Symbols: CPK32, ATCPK32, CDPK32 | CPK32 (CALCIUM-DEPENDENT PROTEIN KINASE 32); calcium-dependent protein kinase C/ calmodulin-dependent protein kinase/ kinase/ protein binding | chr3:21296898-21299351 REVERSEhighly similar to ( 506) CDPK_SOYBN Calcium-dependent protein kinase SK5 (EC 2.7.11.1) (CDPK) - Glycine max (Soybean)highly similar to ( 819) loc_os07g381…	0.697582	1.38631	1.43531	0.569006	NA	1.0357	0.0709269	0.641538	0.724722	8	2	3	3	1	2	3	2	2
solyc01g112250.2.1.._NS(ph)LNFSM(ox)R_..Phospho	solyc01g112250.2.1	NS(ph)LNFSM(ox)R	1.09728	0.767198	1.02972	1.60752	0.878257	3.0643	NA	2.06685	0.360816	protein.postranslational modification	29.4	highly similar to ( 925) AT2G17290 | Symbols: CPK6, ATCDPK3 | CPK6 (CALCIUM-DEPENDENT PROTEIN KINASE 6); ATP binding / calcium ion binding / calmodulin-dependent protein kinase/ kinase/ protein kinase/ protein serine/threonine kinase | chr2:7517005-7519239 FORWARDhighly similar to ( 738) CDPK3_ORYSA Calcium-dependent protein kinase, isoform 11 (EC 2.7.11.1) (CDPK 11) - Oryza sativa (Rice)highly s…	0.538636	1.73848	0.18337	1.0896	0.408393	NA	NA	0.582019	0.906313	3	3	3	3	3	1	0	2	2
solyc11g065660.1.1.._DGS(ph)IQVGKEEGR_..Phospho	solyc11g065660.1.1	DGS(ph)IQVGKEEGR	1.21521	3.6712	1.05206	0.452116	0.893196	NA	0.189409	1.03465	1.64055	protein.postranslational modification	29.4	highly similar to ( 873) AT5G19450 | Symbols: CDPK19, CPK8 | CDPK19 (CALCIUM-DEPENDENT PROTEIN KINASE 19); ATP binding / calcium ion binding / calmodulin-dependent protein kinase/ kinase/ protein kinase/ protein serine/threonine kinase | chr5:6558672-6561471 REVERSEhighly similar to ( 532) CDPK2_ORYSA Calcium-dependent protein kinase, isoform 2 (EC 2.7.11.1) (CDPK 2) - Oryza sativa (Rice)highly s…	0.722804	0.540955	1.34337	1.0912	NA	NA	2.11415	NA	0.384452	8	3	5	3	1	0	5	1	3
solyc10g078390.1.1.._TES(ph)GIFR_..Phospho	solyc10g078390.1.1	TES(ph)GIFR	1.91825	1.3873	1.16249	2.14296	0.826713	1.44136	0.629841	1.50042	1.54587	protein.postranslational modification	29.4	highly similar to ( 947) AT2G41140 | Symbols: CRK1, ATCRK1, ATCBK3 | CRK1 (CDPK-RELATED KINASE 1); calcium ion binding / calcium-dependent protein serine/threonine phosphatase/ calmodulin-dependent protein kinase/ kinase | chr2:17150492-17153378 FORWARDhighly similar to ( 830) CRK_DAUCA CDPK-related protein kinase (EC 2.7.11.1) (PK421) - Daucus carota (Carrot)highly similar to ( 907) loc_os07g447…	0.874046	0.53867	1.05159	0.594995	0.560029	1.1006	0.61937	0.692036	0.548246	8	3	3	3	3	2	3	2	2
solyc01g101100.2.1.._GTDNLPVSQIPS(ph)VSK_..Phospho	solyc01g101100.2.1	GTDNLPVSQIPS(ph)VSK	1.26913	0.870108	0.483739	1.86132	0.743518	1.63036	NA	0.587681	0.592349	protein.postranslational modification.kinase.receptor like cytoplasmatic kinase VII	29.4.1.57	highly similar to ( 651) AT1G56720 | Symbols: | protein kinase family protein | chr1:21263630-21265559 REVERSEmoderately similar to ( 251) PSKR_DAUCA Phytosulfokine receptor precursor (EC 2.7.11.1) (Phytosulfokine LRR receptor kinase) - Daucus carota (Carrot)highly similar to ( 690) loc_os01g21960 12001.m08680 protein BRASSINOSTEROID INSENSITIVE 1-associated receptor kinase 1 precursor, putative,…	0.151833	1.11729	NA	NA	NA	NA	NA	0.672459	NA	2	2	1	1	1	1	0	2	1
solyc01g101100.2.1.._VEQVSTNDFS(ph)PR_..Phospho	solyc01g101100.2.1	VEQVSTNDFS(ph)PR	0.617469	0.911697	1.31736	1.61272	1.29471	0.649817	0.559704	0.90501	1.58085	protein.postranslational modification.kinase.receptor like cytoplasmatic kinase VII	29.4.1.57	highly similar to ( 651) AT1G56720 | Symbols: | protein kinase family protein | chr1:21263630-21265559 REVERSEmoderately similar to ( 251) PSKR_DAUCA Phytosulfokine receptor precursor (EC 2.7.11.1) (Phytosulfokine LRR receptor kinase) - Daucus carota (Carrot)highly similar to ( 690) loc_os01g21960 12001.m08680 protein BRASSINOSTEROID INSENSITIVE 1-associated receptor kinase 1 precursor, putative,…	1.36033	0.669257	1.27762	0.837501	0.103867	1.28536	0.279696	0.578463	0.141797	9	3	3	3	3	2	3	2	2
solyc01g104050.2.1.._VLDFSSGS(ph)PR_..Phospho	solyc01g104050.2.1	VLDFSSGS(ph)PR	1.23993	1.41931	0.882682	1.11527	1.07255	0.850152	0.780151	0.900464	1.86112	protein.postranslational modification.kinase.receptor like cytoplasmatic kinase VII	29.4.1.57	highly similar to ( 780) AT1G11050 | Symbols: | protein kinase family protein | chr1:3681892-3683769 FORWARDmoderately similar to ( 207) NORK_MEDTR Nodulation receptor kinase precursor (EC 2.7.11.1) (Does not make infections protein 2) (Symbiosis receptor-like kinase) (MtSYMRK) - Medicago truncatula (Barrel medic)highly similar to ( 557) loc_os05g34950 12005.m07725 protein protein kinase, putativ…	0.898991	0.167002	1.04619	0.782485	0.190203	0.772341	0.116631	0.475705	0.455143	8	2	3	3	3	2	2	2	2
solyc03g006920.2.1.._GVEQS(ph)PESFVR_..Phospho	solyc03g006920.2.1	GVEQS(ph)PESFVR	0.870118	1.62681	0.867446	1.48444	0.795177	1.65129	0.628893	1.01458	1.72879	protein.postranslational modification.kinase.receptor like cytoplasmatic kinase VII	29.4.1.57	highly similar to ( 553) AT2G45590 | Symbols: | protein kinase family protein | chr2:18786725-18788776 FORWARDweakly similar to ( 123) CRI4_MAIZE Putative receptor protein kinase CRINKLY4 precursor (EC 2.7.11.1) - Zea mays (Maize)moderately similar to ( 473) loc_os03g14710 12003.m06909 protein ATP binding protein, putative, expressed Pkinase_Tyr TyrKc PTKc PTKc_Jak_rpt2 S_TKc Pkinase S_TKc PTKc_I…	1.35747	0.474693	0.178735	NA	0.305276	NA	0.113533	0.268794	0.259538	9	3	3	1	3	1	2	2	2
solyc03g121050.2.1.._NTSFCCAS(ph)GR_..Phospho	solyc03g121050.2.1	NTSFCCAS(ph)GR	1.93806	2.82866	1.02182	1.88876	1.13895	NA	0.677111	0.59763	2.44398	protein.postranslational modification.kinase.receptor like cytoplasmatic kinase VII	29.4.1.57	highly similar to ( 801) AT1G51940 | Symbols: | protein kinase family protein / peptidoglycan-binding LysM domain-containing protein | chr1:19296092-19298941 REVERSEweakly similar to ( 188) PSKR_DAUCA Phytosulfokine receptor precursor (EC 2.7.11.1) (Phytosulfokine LRR receptor kinase) - Daucus carota (Carrot)highly similar to ( 712) loc_os01g53840 12001.m11548 protein protein kinase, putative, ex…	0.647446	0.1461	2.61913	0.806917	0.395016	NA	0.412535	NA	NA	6	2	3	2	2	0	3	1	1
solyc07g039340.2.1.._YSSS(ph)GPLR_..Phospho	solyc07g039340.2.1	YSSS(ph)GPLR	1.822	1.21213	0.570741	1.16388	0.804019	1.63684	0.454075	1	1.63218	protein.postranslational modification.kinase.receptor like cytoplasmatic kinase VII	29.4.1.57	highly similar to ( 712) AT5G56890 | Symbols: | protein kinase family protein | chr5:23010801-23015559 REVERSEmoderately similar to ( 242) NORK_MEDTR Nodulation receptor kinase precursor (EC 2.7.11.1) (Does not make infections protein 2) (Symbiosis receptor-like kinase) (MtSYMRK) - Medicago truncatula (Barrel medic)highly similar to ( 672) loc_os01g51290 12001.m42702 protein ATP binding protein, …	0.487153	NA	NA	0.67883	NA	NA	0.848007	NA	NA	4	1	1	3	1	1	2	1	1
solyc07g056270.2.1.._GFS(ph)SQS(ph)GEEGSSGTVR_..Phospho	solyc07g056270.2.1	GFS(ph)SQS(ph)GEEGSSGTVR	1.11752	0.902383	1.27074	1.4259	1.05657	0.805738	0.549865	1.30234	1.86173	protein.postranslational modification.kinase.receptor like cytoplasmatic kinase VII	29.4.1.57	highly similar to ( 687) AT2G42960 | Symbols: | protein kinase family protein | chr2:17868597-17870630 REVERSEmoderately similar to ( 244) PSKR_DAUCA Phytosulfokine receptor precursor (EC 2.7.11.1) (Phytosulfokine LRR receptor kinase) - Daucus carota (Carrot)highly similar to ( 651) loc_os10g35450 12010.m06369 protein BRASSINOSTEROID INSENSITIVE 1-associated receptor kinase 1 precursor, putative,…	0.856266	0.461231	0.485292	0.317492	0.466275	1.2072	0.339139	0.790969	0.321754	9	3	3	2	3	2	3	2	2
solyc07g056270.2.1.._TAS(ph)M(ox)EIESVK_..Phospho	solyc07g056270.2.1	TAS(ph)M(ox)EIESVK	1.07973	1.30338	0.427871	0.886059	0.693157	2.99742	0.68264	1.5004	1.89188	protein.postranslational modification.kinase.receptor like cytoplasmatic kinase VII	29.4.1.57	highly similar to ( 687) AT2G42960 | Symbols: | protein kinase family protein | chr2:17868597-17870630 REVERSEmoderately similar to ( 244) PSKR_DAUCA Phytosulfokine receptor precursor (EC 2.7.11.1) (Phytosulfokine LRR receptor kinase) - Daucus carota (Carrot)highly similar to ( 651) loc_os10g35450 12010.m06369 protein BRASSINOSTEROID INSENSITIVE 1-associated receptor kinase 1 precursor, putative,…	0.999069	0.870841	NA	2.02239	0.230927	NA	0.511619	0.796357	0.0559413	5	3	1	3	3	1	3	2	2
solyc07g063950.2.1.._RVES(ph)IDSTADSYEV_..Phospho	solyc07g063950.2.1	RVES(ph)IDSTADSYEV	1.1164	0.712822	1.37906	0.831923	0.914921	1.94776	0.360583	1.48644	1.19363	protein.postranslational modification.kinase.receptor like cytoplasmatic kinase VII	29.4.1.57	highly similar to ( 598) AT5G54590 | Symbols: | protein kinase family protein | chr5:22180480-22182698 FORWARDmoderately similar to ( 227) NORK_MEDTR Nodulation receptor kinase precursor (EC 2.7.11.1) (Does not make infections protein 2) (Symbiosis receptor-like kinase) (MtSYMRK) - Medicago truncatula (Barrel medic)highly similar to ( 544) loc_os08g04420 12008.m04586 protein nodulation receptor k…	0.901854	0.623439	0.666444	1.01095	0.29803	NA	1.15511	0.603992	0.09758	8	2	2	3	3	1	3	2	2
solyc09g008010.2.1.._IAEPTS(ph)PESTR_..Phospho	solyc09g008010.2.1	IAEPTS(ph)PESTR	1.35866	1.48718	0.926102	1.21019	0.625898	1.13006	0.365418	1.07588	1.23717	protein.postranslational modification.kinase.receptor like cytoplasmatic kinase VII	29.4.1.57	highly similar to ( 528) AT3G09830 | Symbols: | protein kinase, putative | chr3:3017199-3018696 FORWARDmoderately similar to ( 223) NORK_MEDTR Nodulation receptor kinase precursor (EC 2.7.11.1) (Does not make infections protein 2) (Symbiosis receptor-like kinase) (MtSYMRK) - Medicago truncatula (Barrel medic)highly similar to ( 514) loc_os02g57420 12002.m10764 protein protein kinase APK1A, chloro…	0.83672	0.469143	1.25418	1.045	1.24453	1.13978	0.548877	0.615357	0.538093	8	3	3	3	2	2	3	2	2
solyc09g008010.2.1.._IAEPTS(ph)PESTRK_..Phospho	solyc09g008010.2.1	IAEPTS(ph)PESTRK	2.92057	0.866642	0.77708	0.491605	1.01565	0.470774	0.658693	1.32025	1.24577	protein.postranslational modification.kinase.receptor like cytoplasmatic kinase VII	29.4.1.57	highly similar to ( 528) AT3G09830 | Symbols: | protein kinase, putative | chr3:3017199-3018696 FORWARDmoderately similar to ( 223) NORK_MEDTR Nodulation receptor kinase precursor (EC 2.7.11.1) (Does not make infections protein 2) (Symbiosis receptor-like kinase) (MtSYMRK) - Medicago truncatula (Barrel medic)highly similar to ( 514) loc_os02g57420 12002.m10764 protein protein kinase APK1A, chloro…	0.574695	2.39522	1.33389	1.31737	0.281324	0.265509	0.213633	0.343041	0.534353	7	5	5	4	2	2	2	2	4
solyc03g032150.2.1.._S(ph)SSTYPSFSAR_..Phospho	solyc03g032150.2.1	S(ph)SSTYPSFSAR	1.27832	2.1106	1.03043	1.61646	0.636516	1.87836	0.466782	0.611482	1.30519	protein.postranslational modification.kinase.receptor like cytoplasmatic kinase VII	29.4.1.57	moderately similar to ( 479) AT2G17220 | Symbols: | protein kinase, putative | chr2:7487866-7489768 REVERSEmoderately similar to ( 232) NORK_PEA Nodulation receptor kinase precursor (EC 2.7.11.1) - Pisum sativum (Garden pea)moderately similar to ( 489) loc_os02g02600 12002.m05609 protein serine/threonine-protein kinase Cx32, chloroplast precursor, putative, expressed S_TKc Pkinase Pkinase_Tyr PTK…	0.587853	0.520733	1.24357	0.644691	0.407597	NA	0.642057	NA	0.702709	6	3	3	3	2	1	3	1	2
solyc04g082500.2.1.._SVVAQPSGDGGDS(ph)R_..Phospho	solyc04g082500.2.1	SVVAQPSGDGGDS(ph)R	1.03626	0.963742	3.71916	1.52287	0.630928	1.21435	NA	0.546571	NA	protein.postranslational modification.kinase.receptor like cytoplasmatic kinase VII	29.4.1.57	moderately similar to ( 474) AT1G76360 | Symbols: | protein kinase, putative | chr1:28643242-28646483 REVERSEmoderately similar to ( 246) NORK_PEA Nodulation receptor kinase precursor (EC 2.7.11.1) - Pisum sativum (Garden pea)moderately similar to ( 451) loc_os02g02600 12002.m05609 protein serine/threonine-protein kinase Cx32, chloroplast precursor, putative, expressed Pkinase_Tyr TyrKc PTKc Pkin…	0.56005	NA	NA	0.417555	0.178412	NA	NA	NA	NA	3	1	1	2	2	1	0	1	0
solyc12g036330.1.1.._SYAGSS(ph)LITR_..Phospho	solyc12g036330.1.1	SYAGSS(ph)LITR	1.10754	4.04614	1.75209	2.11652	0.874497	NA	0.48028	0.599474	2.38332	protein.postranslational modification.kinase.receptor like cytoplasmatic kinase VII	29.4.1.57	highly similar to ( 588) AT1G18390 | Symbols: | ATP binding / kinase/ protein kinase/ protein serine/threonine kinase/ protein tyrosine kinase | chr1:6327463-6329935 FORWARDmoderately similar to ( 209) NORK_MEDTR Nodulation receptor kinase precursor (EC 2.7.11.1) (Does not make infections protein 2) (Symbiosis receptor-like kinase) (MtSYMRK) - Medicago truncatula (Barrel medic)highly similar to (…	0.402356	0.856827	1.69513	0.406956	0.301365	NA	NA	0.643874	NA	3	3	3	3	3	0	1	2	1
solyc06g005500.2.1.._SVS(ph)IDGGDSNSSSR_..Phospho	solyc06g005500.2.1	SVS(ph)IDGGDSNSSSR	0.437735	1.04645	1.58013	1.19681	0.585195	NA	NA	0.752736	0.750782	protein.postranslational modification.kinase.receptor like cytoplasmatic kinase VII	29.4.1.57	highly similar to ( 546) AT1G07570 | Symbols: APK1A, APK1 | APK1A; kinase/ protein serine/threonine kinase | chr1:2331369-2333210 REVERSEmoderately similar to ( 220) NORK_MEDTR Nodulation receptor kinase precursor (EC 2.7.11.1) (Does not make infections protein 2) (Symbiosis receptor-like kinase) (MtSYMRK) - Medicago truncatula (Barrel medic)highly similar to ( 516) loc_os03g60710 12003.m10960 pr…	0.356862	0.594618	0.937901	0.232558	NA	NA	NA	NA	0.669724	2	3	2	2	1	0	0	1	2
solyc09g015830.1.1.._DLNES(ph)PGYDASM(ox)TDSR_..Phospho	solyc09g015830.1.1	DLNES(ph)PGYDASM(ox)TDSR	0.980886	0.94402	0.80299	0.93358	0.738358	2.68466	0.619673	1.79046	2.13627	protein.postranslational modification.kinase.receptor like cytoplasmatic kinase VII	29.4.1.57	highly similar to ( 985) AT3G51550 | Symbols: FER | FER (FERONIA); kinase/ protein kinase | chr3:19117877-19120564 REVERSEmoderately similar to ( 263) NORK_MEDTR Nodulation receptor kinase precursor (EC 2.7.11.1) (Does not make infections protein 2) (Symbiosis receptor-like kinase) (MtSYMRK) - Medicago truncatula (Barrel medic)highly similar to ( 890) loc_os01g56330 12001.m11789 protein protein k…	1.44045	0.752681	0.587418	2.06045	0.690935	0.723457	0.568211	0.754111	0.352292	14	6	6	6	6	3	4	4	4
solyc12g098980.1.1.._ALIGEGS(ph)YGR_..Phospho	solyc12g098980.1.1	ALIGEGS(ph)YGR	1.5529	1.29937	0.830475	1.52171	0.683333	1.7273	0.462138	1.27707	1.34928	protein.postranslational modification.kinase.receptor like cytoplasmatic kinase VII	29.4.1.57	highly similar to ( 548) AT3G17410 | Symbols: | serine/threonine protein kinase, putative | chr3:5956601-5958882 FORWARDmoderately similar to ( 215) NORK_MEDTR Nodulation receptor kinase precursor (EC 2.7.11.1) (Does not make infections protein 2) (Symbiosis receptor-like kinase) (MtSYMRK) - Medicago truncatula (Barrel medic)highly similar to ( 541) loc_os05g04520 12005.m27688 protein pto kinase …	0.685471	0.462167	NA	0.410809	0.530959	NA	0.265599	NA	0.632379	6	3	1	3	3	1	2	1	2
solyc12g098980.1.1.._ALQPLLPRPVPS(ph)_..Phospho	solyc12g098980.1.1	ALQPLLPRPVPS(ph)	1.07697	0.574467	1.20408	0.857255	0.225657	1.33789	NA	1.388	0.784565	protein.postranslational modification.kinase.receptor like cytoplasmatic kinase VII	29.4.1.57	highly similar to ( 548) AT3G17410 | Symbols: | serine/threonine protein kinase, putative | chr3:5956601-5958882 FORWARDmoderately similar to ( 215) NORK_MEDTR Nodulation receptor kinase precursor (EC 2.7.11.1) (Does not make infections protein 2) (Symbiosis receptor-like kinase) (MtSYMRK) - Medicago truncatula (Barrel medic)highly similar to ( 541) loc_os05g04520 12005.m27688 protein pto kinase …	0.594395	0.775087	0.271233	0.827179	NA	NA	NA	NA	0.38833	4	3	2	2	1	1	0	1	2
solyc09g010850.2.1.._LSSQS(ph)SGELNK_..Phospho	solyc09g010850.2.1	LSSQS(ph)SGELNK	1.33167	1.53698	1.13493	1.16641	0.721703	1.78304	0.0920652	0.847261	0.786391	protein.postranslational modification.kinase.receptor like cytoplasmatic kinase VII	29.4.1.57	highly similar to ( 535) AT2G28930 | Symbols: APK1B | APK1B; ATP binding / kinase/ protein kinase/ protein serine/threonine kinase | chr2:12424551-12426565 FORWARDmoderately similar to ( 231) NORK_MEDTR Nodulation receptor kinase precursor (EC 2.7.11.1) (Does not make infections protein 2) (Symbiosis receptor-like kinase) (MtSYMRK) - Medicago truncatula (Barrel medic)highly similar to ( 527) loc_…	0.520884	0.792622	0.592147	NA	0.495951	NA	NA	0.671679	NA	4	2	2	1	2	1	1	2	1
solyc02g086270.2.1.._DSLSS(ph)PDSVAADK_..Phospho	solyc02g086270.2.1	DSLSS(ph)PDSVAADK	1.20751	1.30908	1	1.32195	0.996097	0.921275	0.614322	0.934488	1.93661	protein.postranslational modification.kinase.receptor like cytoplasmatic kinase VII	29.4.1.57	moderately similar to ( 456) AT5G38210 | Symbols: | serine/threonine protein kinase family protein | chr5:15261035-15265376 FORWARDmoderately similar to ( 205) NORK_MEDTR Nodulation receptor kinase precursor (EC 2.7.11.1) (Does not make infections protein 2) (Symbiosis receptor-like kinase) (MtSYMRK) - Medicago truncatula (Barrel medic)moderately similar to ( 464) loc_os01g04409 12001.m07075 prot…	1.0214	0.88549	1.89722	1.01017	0.044334	1.23026	0.243497	0.606643	0.643836	9	3	3	3	2	2	3	2	2
solyc02g086270.2.1.._IASQAS(ph)PVQTESK_..Phospho	solyc02g086270.2.1	IASQAS(ph)PVQTESK	0.845227	2.18408	0.950868	1.91512	1.26033	0.741125	0.702218	0.952895	1.15942	protein.postranslational modification.kinase.receptor like cytoplasmatic kinase VII	29.4.1.57	moderately similar to ( 456) AT5G38210 | Symbols: | serine/threonine protein kinase family protein | chr5:15261035-15265376 FORWARDmoderately similar to ( 205) NORK_MEDTR Nodulation receptor kinase precursor (EC 2.7.11.1) (Does not make infections protein 2) (Symbiosis receptor-like kinase) (MtSYMRK) - Medicago truncatula (Barrel medic)moderately similar to ( 464) loc_os01g04409 12001.m07075 prot…	1.21899	0.565445	1.39586	0.42518	0.199363	0.781487	0.125313	0.55533	1.00189	9	2	3	2	2	3	3	2	3
solyc02g078780.2.1.._NM(ox)S(ph)M(ox)NTSEAVLQK_..Phospho	solyc02g078780.2.1	NM(ox)S(ph)M(ox)NTSEAVLQK	0.860802	1.04168	0.643062	1.12127	0.808335	4.01224	0.502619	2.022	1.75838	protein.postranslational modification.kinase.receptor like cytoplasmatic kinase VII	29.4.1.57	highly similar to ( 597) AT2G20850 | Symbols: SRF1 | SRF1 (strubbelig receptor family 1); kinase | chr2:8975670-8979182 REVERSEweakly similar to ( 150) PSKR_DAUCA Phytosulfokine receptor precursor (EC 2.7.11.1) (Phytosulfokine LRR receptor kinase) - Daucus carota (Carrot)highly similar to ( 543) loc_os07g37810 12007.m079720 protein protein kinase, putative, expressed Pkinase_Tyr PTKc TyrKc S_TKc …	0.727195	0.606775	0.77891	1.79305	0.68776	0.225104	0.794446	0.644583	0.252015	10	5	5	5	6	2	6	2	3
solyc07g063000.2.1.._S(ph)SDTFVPSK_..Phospho	solyc07g063000.2.1	S(ph)SDTFVPSK	0.826864	1.32717	0.984092	1.21156	0.653616	1.76424	0.654008	1.10552	1.53333	protein.postranslational modification.kinase.receptor like cytoplasmatic kinase VII	29.4.1.57	nearly identical (1095) AT5G53890 | Symbols: | leucine-rich repeat transmembrane protein kinase, putative | chr5:21877235-21880345 FORWARDmoderately similar to ( 427) PSKR_DAUCA Phytosulfokine receptor precursor (EC 2.7.11.1) (Phytosulfokine LRR receptor kinase) - Daucus carota (Carrot)highly similar to ( 645) loc_os02g05960 12002.m05944 protein phytosulfokine receptor precursor, putative, expres…	1.55371	0.459811	0.00965938	0.884572	0.695501	NA	0.264849	0.851248	0.47707	6	3	2	3	3	1	3	2	2
solyc01g096940.2.1.._DTYGNQES(ph)PGHV_..Phospho	solyc01g096940.2.1	DTYGNQES(ph)PGHV	1.56999	0.804268	0.763559	1.24977	1.19691	1.1388	0.427518	0.717446	1.30935	protein.postranslational modification.kinase.receptor like cytoplasmatic kinase VII	29.4.1.57	highly similar to ( 694) AT3G03770 | Symbols: | leucine-rich repeat transmembrane protein kinase, putative | chr3:945303-948436 REVERSEweakly similar to ( 142) PSKR_DAUCA Phytosulfokine receptor precursor (EC 2.7.11.1) (Phytosulfokine LRR receptor kinase) - Daucus carota (Carrot)highly similar to ( 666) loc_os07g07230 12007.m079614 protein ATP binding protein, putative, expressed S_TKc Pkinase ge…	0.521646	1.15775	1.92613	0.665028	NA	NA	0.675211	0.556965	0.752057	6	3	3	3	1	1	2	2	2
solyc05g007120.2.1.._NDS(ph)FAFEK_..Phospho	solyc05g007120.2.1	NDS(ph)FAFEK	0.919543	2.28922	1.74592	1.71968	1.08046	0.761122	0.573293	0.667836	1.47167	protein.postranslational modification.kinase.receptor like cytoplasmatic kinase VII	29.4.1.57	highly similar to ( 539) AT1G14390 | Symbols: | leucine-rich repeat transmembrane protein kinase, putative | chr1:4924277-4926794 FORWARDweakly similar to ( 142) NORK_MEDTR Nodulation receptor kinase precursor (EC 2.7.11.1) (Does not make infections protein 2) (Symbiosis receptor-like kinase) (MtSYMRK) - Medicago truncatula (Barrel medic)moderately similar to ( 465) loc_os06g38970 12006.m08435 pr…	0.820982	0.448872	0.963487	0.49886	0.297058	1.02283	0.195566	0.419701	0.672052	7	3	3	3	3	2	2	2	2
solyc01g102700.2.1.._SDPFASWDS(ph)NK_..Phospho	solyc01g102700.2.1	SDPFASWDS(ph)NK	0.893348	2.13887	1.40836	4.43147	0.901626	NA	NA	0.568806	0.804027	protein.postranslational modification.kinase.receptor like cytoplasmatic kinase VII	29.4.1.57	highly similar to ( 992) AT5G49760 | Symbols: | leucine-rich repeat family protein / protein kinase family protein | chr5:20216679-20221052 FORWARDmoderately similar to ( 245) NORK_MEDTR Nodulation receptor kinase precursor (EC 2.7.11.1) (Does not make infections protein 2) (Symbiosis receptor-like kinase) (MtSYMRK) - Medicago truncatula (Barrel medic)highly similar to ( 991) loc_os12g10740 12012…	1.05654	0.973997	3.22114	NA	0.229653	NA	NA	NA	NA	4	2	3	1	2	0	0	1	1
solyc05g007140.2.1.._SESEILYS(ph)PNVK_..Phospho	solyc05g007140.2.1	SESEILYS(ph)PNVK	0.898463	0.365594	0.932383	3.03821	1.31357	1.20293	0.181775	0.973292	0.551564	protein.postranslational modification.kinase.receptor like cytoplasmatic kinase VII	29.4.1.57	highly similar to ( 585) AT2G02800 | Symbols: APK2B | APK2B (PROTEIN KINASE 2B); ATP binding / kinase/ protein kinase/ protein serine/threonine kinase | chr2:796889-799250 REVERSEmoderately similar to ( 226) NORK_MEDTR Nodulation receptor kinase precursor (EC 2.7.11.1) (Does not make infections protein 2) (Symbiosis receptor-like kinase) (MtSYMRK) - Medicago truncatula (Barrel medic)highly simila…	0.366623	NA	0.940389	0.63687	0.475312	NA	NA	NA	NA	2	1	3	3	3	1	1	1	1
solyc02g091590.2.1.._SLDS(ph)FGGSNR_..Phospho	solyc02g091590.2.1	SLDS(ph)FGGSNR	0.814572	0.60653	1.68151	1.02445	0.476371	1.07557	NA	NA	1.60744	protein.postranslational modification.kinase.receptor like cytoplasmatic kinase VII	29.4.1.57	moderately similar to ( 319) AT2G29000 | Symbols: | leucine-rich repeat family protein / protein kinase family protein | chr2:12460781-12465037 FORWARDhighly similar to ( 890) NORK_MEDTR Nodulation receptor kinase precursor (EC 2.7.11.1) (Does not make infections protein 2) (Symbiosis receptor-like kinase) (MtSYMRK) - Medicago truncatula (Barrel medic)highly similar to ( 528) loc_os07g38070 12007…	0.796341	0.741239	0.707729	0.209897	0.377311	NA	NA	NA	NA	4	2	2	2	2	1	0	0	1
solyc09g074240.1.1.._LESNLS(ph)SR_..Phospho	solyc09g074240.1.1	LESNLS(ph)SR	1.58204	0.94616	1	1.47676	0.862189	1.70756	0.574869	NA	1.30327	protein.postranslational modification.kinase.receptor like cytoplasmatic kinase VII	29.4.1.57	highly similar to ( 733) AT2G48010 | Symbols: RKF3 | RKF3 (RECEPTOR-LIKE KINASE IN IN FLOWERS 3); kinase/ receptor signaling protein serine/threonine kinase | chr2:19641465-19643318 FORWARDmoderately similar to ( 208) NORK_MEDTR Nodulation receptor kinase precursor (EC 2.7.11.1) (Does not make infections protein 2) (Symbiosis receptor-like kinase) (MtSYMRK) - Medicago truncatula (Barrel medic)hig…	0.552562	NA	0.618837	0.427066	NA	NA	0.450237	NA	0.134524	6	1	3	2	1	1	3	0	2
solyc02g081070.2.1.._S(ph)SDESAFTYK_..Phospho	solyc02g081070.2.1	S(ph)SDESAFTYK	1.7175	1.2559	0.688222	1.26081	0.71372	1.35328	0.351936	1.43148	1.10062	protein.postranslational modification.kinase.receptor like cytoplasmatic kinase VII	29.4.1.57	highly similar to ( 882) AT4G22130 | Symbols: SRF8 | SRF8 (STRUBBELIG-RECEPTOR FAMILY 8); ATP binding / kinase/ protein binding / protein kinase | chr4:11724781-11727331 FORWARDmoderately similar to ( 202) NORK_MEDTR Nodulation receptor kinase precursor (EC 2.7.11.1) (Does not make infections protein 2) (Symbiosis receptor-like kinase) (MtSYMRK) - Medicago truncatula (Barrel medic)highly similar …	0.375578	NA	1.33297	0.325242	0.567254	NA	0.79605	NA	0.443401	5	1	3	2	2	1	2	1	2
solyc07g054500.2.1.._QETNWS(ph)R_..Phospho	solyc07g054500.2.1	QETNWS(ph)R	0.857541	2.64982	1.67796	3.20923	1.06772	0.362507	0.517579	0.572397	0.900457	protein.postranslational modification.kinase.receptor like cytoplasmatic kinase VII	29.4.1.57	highly similar to ( 762) AT4G03390 | Symbols: SRF3 | SRF3 (STRUBBELIG-RECEPTOR FAMILY 3); ATP binding / kinase/ protein serine/threonine kinase | chr4:1490912-1494553 REVERSEweakly similar to ( 199) NORK_MEDTR Nodulation receptor kinase precursor (EC 2.7.11.1) (Does not make infections protein 2) (Symbiosis receptor-like kinase) (MtSYMRK) - Medicago truncatula (Barrel medic)moderately similar to …	1.25633	0.368525	0.762762	0.519855	0.798152	NA	0.244214	0.605216	0.127713	9	3	3	2	3	1	3	2	2
solyc01g080880.2.1.._TVNVQS(ph)PDKEPSQDDSK_..Phospho	solyc01g080880.2.1	TVNVQS(ph)PDKEPSQDDSK	2.2221	2.72863	0.402504	1.02211	0.466168	NA	0.368155	1.15714	0.922206	protein.postranslational modification.kinase.receptor like cytoplasmatic kinase VII	29.4.1.57	highly similar to ( 825) AT5G46570 | Symbols: BSK2 | BSK2 (BR-SIGNALING KINASE 2); ATP binding / binding / kinase/ protein kinase/ protein tyrosine kinase | chr5:18894687-18897198 FORWARDweakly similar to ( 117) KPRO_MAIZE Putative receptor protein kinase ZmPK1 precursor (EC 2.7.11.1) - Zea mays (Maize)highly similar to ( 844) loc_os10g42110 12010.m06968 protein ATP binding protein, putative, exp…	0.797083	0.923812	5.00139	1.06619	0.224653	NA	NA	NA	0.78101	3	2	3	2	3	0	1	1	2
solyc07g049180.2.1.._LADGNS(ph)PVLSGITVDK_..Phospho	solyc07g049180.2.1	LADGNS(ph)PVLSGITVDK	1.12222	0.68008	0.910884	1.15335	0.61078	1.27309	0.453885	0.760572	1.25815	protein.postranslational modification.kinase.receptor like cytoplasmatic kinase VII	29.4.1.57	highly similar to ( 662) AT3G21630 | Symbols: CERK1, LYSM RLK1 | CERK1 (CHITIN ELICITOR RECEPTOR KINASE 1); kinase/ receptor signaling protein/ transmembrane receptor protein kinase | chr3:7615543-7618530 REVERSEweakly similar to ( 184) CRI4_MAIZE Putative receptor protein kinase CRINKLY4 precursor (EC 2.7.11.1) - Zea mays (Maize)highly similar to ( 538) loc_os08g42580 12008.m62032 protein lysM r…	0.751032	0.67059	0.873626	0.601141	NA	NA	0.829773	0.39592	0.136724	6	2	3	2	1	1	2	2	2
solyc12g007110.1.1.._LTSDVNT(ph)HVS(ph)TR_..Phospho	solyc12g007110.1.1	LTSDVNT(ph)HVS(ph)TR	1.35153	1.15274	1.68195	0.929253	0.598288	1.44743	0.678513	1.81377	1.43143	protein.postranslational modification.kinase.receptor like cytoplasmatic kinase VII	29.4.1.57	highly similar to ( 590) AT3G24550 | Symbols: ATPERK1 | ATPERK1 (PROLINE EXTENSIN-LIKE RECEPTOR KINASE 1); ATP binding / protein kinase | chr3:8960411-8963303 FORWARDmoderately similar to ( 254) PSKR_DAUCA Phytosulfokine receptor precursor (EC 2.7.11.1) (Phytosulfokine LRR receptor kinase) - Daucus carota (Carrot)highly similar to ( 592) loc_os05g12680 12005.m05731 protein receptor protein kinase…	0.90944	0.322797	0.604543	0.603857	0.286401	0.249147	0.51575	0.136706	0.373026	7	2	4	4	4	2	4	2	3
solyc12g055720.1.1.._RTYS(ph)IDR_..Phospho	solyc12g055720.1.1	RTYS(ph)IDR	1.04874	1	0.999036	1.41837	0.848442	0.100045	0.880415	1.16588	1.71057	protein.postranslational modification.kinase.receptor like cytoplasmatic kinase VII	29.4.1.57	highly similar to ( 702) AT1G53730 | Symbols: SRF6 | SRF6 (STRUBBELIG-RECEPTOR FAMILY 6); ATP binding / protein binding / protein kinase/ protein serine/threonine kinase | chr1:20061771-20065475 FORWARDmoderately similar to ( 202) NORK_PEA Nodulation receptor kinase precursor (EC 2.7.11.1) - Pisum sativum (Garden pea)highly similar to ( 710) loc_os03g08550 12003.m101216 protein leucine-rich repea…	3.12732	2.36199	2.09206	0.842066	NA	NA	NA	NA	0.273447	6	3	3	2	1	1	1	1	2
solyc10g074570.1.1.._NSLNLS(ph)M(ox)R_..Phospho	solyc10g074570.1.1	NSLNLS(ph)M(ox)R	1.01548	1.03553	1.22453	0.457652	1.05974	2.39377	0.56134	1.83398	0.915439	signalling.calcium	30.3	highly similar to ( 936) AT2G17290 | Symbols: CPK6, ATCDPK3 | CPK6 (CALCIUM-DEPENDENT PROTEIN KINASE 6); ATP binding / calcium ion binding / calmodulin-dependent protein kinase/ kinase/ protein kinase/ protein serine/threonine kinase | chr2:7517005-7519239 FORWARDhighly similar to ( 750) CDPK3_ORYSA Calcium-dependent protein kinase, isoform 11 (EC 2.7.11.1) (CDPK 11) - Oryza sativa (Rice)highly s…	0.473773	0.0235843	0.417498	1.04636	0.0848081	NA	NA	0.700416	0.140452	5	3	3	3	2	1	1	2	2
solyc01g109080.2.1.._ALEGLGES(ph)QEAR_..Phospho	solyc01g109080.2.1	ALEGLGES(ph)QEAR	1.05986	0.461141	0.513834	1.21011	0.889744	1.31967	NA	0.758483	NA	signalling.G-proteins	30.5	moderately similar to ( 245) AT1G50030 | Symbols: TOR | TOR (TARGET OF RAPAMYCIN); 1-phosphatidylinositol-3-kinase/ protein binding | chr1:18522626-18539619 REVERSEweakly similar to ( 176) ATR_ORYSA Serine/threonine-protein kinase ATR (EC 2.7.11.1) - Oryza sativa (Rice)nearly identical (3055) loc_os03g52794 12003.m10253 protein phosphatidylinositol 3- and 4-kinase family protein, expressed TEL1 P…	0.331435	NA	NA	0.91271	NA	NA	NA	0.419419	NA	4	1	1	2	1	1	0	2	0
solyc08g065230.1.1.._FEQSGSTSSLS(ph)PQTTPASAALPR_..Phospho	solyc08g065230.1.1	FEQSGSTSSLS(ph)PQTTPASAALPR	0.526961	2.26301	1.71617	9.5192	0.947648	NA	NA	2.55095	0.648938	signalling.MAP kinases	30.6	very weakly similar to (87.0) AT5G11850 | Symbols: | protein kinase family protein | chr5:3816632-3821024 REVERSE evidence_code:10F0H1E0IEG genomic_reference:SL2.40ch08 gene_region:50330172-50330681 transcript_region:SL2.40ch08:50330172..50330681+ functional_description:"Enhanced disease resistance 1 (AHRD V1 ***- B2BDU1_ARALY)"	3.69968	1.04386	0.547022	0.763182	0.786087	NA	NA	0.771027	0.274987	5	2	2	2	3	0	0	2	2
solyc01g094920.2.1.._YGNQLS(ph)SNKL_..Phospho	solyc01g094920.2.1	YGNQLS(ph)SNKL	0.951904	2.92596	1.42218	1.84523	1.41154	0.60891	0.898899	0.688718	0.725991	signalling.receptor kinases.Catharanthus roseus-like RLK1	30.2.16	moderately similar to ( 332) AT4G00300 | Symbols: | fringe-related protein | chr4:126509-130126 FORWARDmoderately similar to ( 300) loc_os03g03290 12003.m05865 protein ATP binding protein, putative, expressed genomic_reference:SL2.40ch01 gene_region:78086434-78088188 transcript_region:SL2.40ch01:78086434..78088188- functional_description:"Receptor-like kinase (AHRD V1 ***- C6ZRN8_SOYBN)"	1.19114	0.610576	1.83515	0.589861	0.246536	0.810905	0.220469	0.431076	1.67747	8	3	3	3	3	3	3	2	3
solyc11g011880.1.1.._LLPEDQSHVS(ph)TK_..Phospho	solyc11g011880.1.1	LLPEDQSHVS(ph)TK	0.474111	2.99662	0.88566	0.756821	1.72825	NA	1.11579	2.0213	0.787127	signalling.receptor kinases.DUF 26	30.2.17	moderately similar to ( 382) AT1G70530 | Symbols: | protein kinase family protein | chr1:26588750-26591379 REVERSEmoderately similar to ( 214) NORK_PEA Nodulation receptor kinase precursor (EC 2.7.11.1) - Pisum sativum (Garden pea)highly similar to ( 610) loc_os11g28104 12011.m06728 protein protein kinase, putative, expressed TyrKc Pkinase_Tyr PTKc S_TKc S_TKc Pkinase PTKc_Src_like PTKc_Jak_rpt2 …	NA	1.16497	0.13692	0.287645	NA	NA	0.110522	NA	NA	1	2	2	2	1	0	2	1	1
solyc11g011880.1.1.._TPSRPTIIS(ph)M(ox)DK_..Phospho	solyc11g011880.1.1	TPSRPTIIS(ph)M(ox)DK	1.20749	2.093	1.92622	2.25884	0.407189	NA	0.303596	1.15234	1.14927	signalling.receptor kinases.DUF 26	30.2.17	moderately similar to ( 382) AT1G70530 | Symbols: | protein kinase family protein | chr1:26588750-26591379 REVERSEmoderately similar to ( 214) NORK_PEA Nodulation receptor kinase precursor (EC 2.7.11.1) - Pisum sativum (Garden pea)highly similar to ( 610) loc_os11g28104 12011.m06728 protein protein kinase, putative, expressed TyrKc Pkinase_Tyr PTKc S_TKc S_TKc Pkinase PTKc_Src_like PTKc_Jak_rpt2 …	0.772334	4.42694	2.25014	1.10193	0.707212	NA	0.237933	NA	0.521922	3	3	3	2	2	0	2	1	2
solyc11g013880.1.1.._FLFSEDHS(ph)SGR_..Phospho	solyc11g013880.1.1	FLFSEDHS(ph)SGR	1.04362	1.70899	0.519378	2.62839	1.12033	NA	0.589698	1.45629	1.34761	signalling.receptor kinases.DUF 26	30.2.17	highly similar to ( 821) AT1G34300 | Symbols: | lectin protein kinase family protein | chr1:12503450-12505939 FORWARDmoderately similar to ( 307) KPRO_MAIZE Putative receptor protein kinase ZmPK1 precursor (EC 2.7.11.1) - Zea mays (Maize)highly similar to ( 860) loc_os03g62180 12003.m101559 protein ATP binding protein, putative, expressed Pkinase S_TKc Pkinase_Tyr TyrKc S_TKc PTKc PTKc_EphR PTKc_…	2.28862	1.04561	0.343888	0.595423	0.212226	NA	NA	NA	0.0343068	7	2	2	3	3	0	1	1	2
solyc07g063820.2.1.._LVDS(ph)CNISEVQR_..Phospho	solyc07g063820.2.1	LVDS(ph)CNISEVQR	1.44983	1.03206	1.27062	1.79847	1.82931	0.911591	0.509522	0.643361	1.31403	signalling.receptor kinases.DUF 26	30.2.17	highly similar to ( 827) AT4G27290 | Symbols: | ATP binding / protein kinase/ protein serine/threonine kinase/ protein tyrosine kinase/ sugar binding | chr4:13666281-13669202 FORWARDmoderately similar to ( 350) SLSG3_BRAOL S-locus-specific glycoprotein S13 precursor (SLSG-13) (Fragment) - Brassica oleracea (Wild cabbage)highly similar to ( 744) loc_os03g35600 12003.m08696 protein serine/threonine…	1.51601	1.46305	1.48246	0.712502	NA	0.846665	0.493077	0.769016	0.444001	8	3	3	3	1	2	3	2	2
solyc07g053080.2.1.._SVS(ph)GLYSVEK_..Phospho	solyc07g053080.2.1	SVS(ph)GLYSVEK	1.03114	1.67367	1.08613	1.86219	0.91771	0.902565	0.459417	1.03011	1.74097	signalling.receptor kinases.DUF 26	30.2.17	highly similar to ( 575) AT1G11330 | Symbols: | S-locus lectin protein kinase family protein | chr1:3810372-3813416 FORWARDmoderately similar to ( 233) SLSG3_BRAOL S-locus-specific glycoprotein S13 precursor (SLSG-13) (Fragment) - Brassica oleracea (Wild cabbage)highly similar to ( 581) loc_os09g37834 12009.m06731 protein serine/threonine-protein kinase receptor precursor, putative, expressed Tyr…	0.949119	0.966897	1.73271	0.404966	0.228059	1.15846	0.592982	0.713579	0.788091	9	3	3	3	3	2	3	2	2
solyc02g079590.2.1.._S(ph)QELLM(ox)NATIIPSK_..Phospho	solyc02g079590.2.1	S(ph)QELLM(ox)NATIIPSK	1.33955	0.553418	1	2.34799	0.356572	3.58137	NA	1.20726	1.27793	signalling.receptor kinases.DUF 26	30.2.17	highly similar to ( 931) AT4G21380 | Symbols: ARK3 | ARK3 (A. THALIANA RECEPTOR KINASE 3); kinase/ transmembrane receptor protein serine/threonine kinase | chr4:11389219-11393090 REVERSEmoderately similar to ( 401) SLSG6_BRAOL S-locus-specific glycoprotein S6 precursor (SLSG-6) - Brassica oleracea (Wild cabbage)highly similar to ( 797) loc_os07g36544 12007.m07905 protein serine/threonine-protein …	0.504058	0.671099	NA	1.1843	0.731464	NA	NA	0.495303	NA	6	3	1	2	3	1	0	2	1
solyc08g079460.2.1.._VGNTSDASDDRLS(ph)TDQAK_..Phospho	solyc08g079460.2.1	VGNTSDASDDRLS(ph)TDQAK	3.59985	1.27704	0.878225	0.51397	0.766837	0.785148	0.926481	1.58914	1.60032	signalling.receptor kinases.DUF 26	30.2.17	highly similar to ( 719) AT4G22730 | Symbols: | leucine-rich repeat transmembrane protein kinase, putative | chr4:11941384-11943696 FORWARDweakly similar to ( 158) NORK_MEDTR Nodulation receptor kinase precursor (EC 2.7.11.1) (Does not make infections protein 2) (Symbiosis receptor-like kinase) (MtSYMRK) - Medicago truncatula (Barrel medic)highly similar to ( 628) loc_os06g04370 12006.m05166 prot…	0.802024	2.26271	0.119785	3.08791	NA	NA	0.112222	NA	NA	4	3	2	3	1	1	2	1	1
solyc11g008960.1.1.._LTDYES(ph)PGGDAAFQR_..Phospho	solyc11g008960.1.1	LTDYES(ph)PGGDAAFQR	0.856724	2.04616	0.506726	1.2414	0.93337	1.88715	0.447539	0.713796	1.13542	signalling.receptor kinases.DUF 26	30.2.17	highly similar to ( 875) AT5G10290 | Symbols: | leucine-rich repeat family protein / protein kinase family protein | chr5:3235462-3238171 REVERSEmoderately similar to ( 261) PSKR_DAUCA Phytosulfokine receptor precursor (EC 2.7.11.1) (Phytosulfokine LRR receptor kinase) - Daucus carota (Carrot)highly similar to ( 865) loc_os02g18320 12002.m07075 protein BRASSINOSTEROID INSENSITIVE 1-associated rec…	1.22418	NA	2.18041	0.960869	0.105109	NA	NA	0.567043	0.284019	7	1	3	2	2	1	1	2	2
solyc02g080070.2.1.._LFELDETQGST(ph)NR_..Phospho	solyc02g080070.2.1	LFELDETQGST(ph)NR	1.22221	0.966443	1.03218	1.15236	0.713561	2.40896	0.729379	1.58046	1.29401	signalling.receptor kinases.DUF 26	30.2.17	highly similar to ( 531) AT4G23180 | Symbols: CRK10, RLK4 | CRK10 (CYSTEINE-RICH RLK10); ATP binding / kinase/ protein kinase/ protein serine/threonine kinase/ protein tyrosine kinase | chr4:12138171-12140780 FORWARDweakly similar to ( 194) PSKR_DAUCA Phytosulfokine receptor precursor (EC 2.7.11.1) (Phytosulfokine LRR receptor kinase) - Daucus carota (Carrot)moderately similar to ( 453) loc_os07g…	0.881756	0.802199	1.03233	0.771507	0.124852	NA	0.0900114	0.668406	0.886487	8	2	3	3	3	1	3	2	2
solyc09g009150.1.1.._DLGNAS(ph)FR_..Phospho	solyc09g009150.1.1	DLGNAS(ph)FR	1.20789	0.906998	1.06262	1.59405	1.19773	0.67823	0.957895	0.878349	1.02428	signalling.receptor kinases.DUF 26	30.2.17	moderately similar to ( 435) AT5G03700 | Symbols: | PAN domain-containing protein | chr5:965874-967322 REVERSEvery weakly similar to (94.0) KPRO_MAIZE Putative receptor protein kinase ZmPK1 precursor (EC 2.7.11.1) - Zea mays (Maize)moderately similar to ( 319) loc_os02g32620 12002.m08355 protein D-mannose binding lectin family protein, expressed evidence_code:10F0H1E0IEG genomic_reference:SL2.40c…	1.1161	0.466152	0.810114	0.216782	0.246071	1.41378	0.16245	0.359957	0.669401	9	3	3	2	3	3	3	2	3
solyc03g118510.2.1.._VTQEQSDSVNES(ph)D_..Phospho	solyc03g118510.2.1	VTQEQSDSVNES(ph)D	1.08668	0.975948	1.30762	1.02405	1.08142	1.04099	0.562731	1.04837	1.30975	signalling.receptor kinases.leucine rich repeat III	30.2.3	highly similar to ( 633) AT1G48480 | Symbols: RKL1 | RKL1; ATP binding / kinase/ protein serine/threonine kinase | chr1:17918475-17920743 FORWARDweakly similar to ( 175) PSKR_DAUCA Phytosulfokine receptor precursor (EC 2.7.11.1) (Phytosulfokine LRR receptor kinase) - Daucus carota (Carrot)moderately similar to ( 435) loc_os03g12250 12003.m06675 protein atypical receptor-like kinase MARK, putative…	1.03129	0.665842	0.589884	1.39318	0.299452	1.31585	0.931543	0.715172	0.48414	9	3	3	3	3	2	3	2	3
solyc11g011020.1.1.._AS(ph)AEVLGK_..Phospho	solyc11g011020.1.1	AS(ph)AEVLGK	1.44732	0.75772	1.44918	1.33734	0.910772	0.286873	0.742531	1.04698	1.06034	signalling.receptor kinases.leucine rich repeat III	30.2.3	highly similar to ( 565) AT5G16590 | Symbols: LRR1 | LRR1; ATP binding / kinase/ protein serine/threonine kinase | chr5:5431862-5433921 FORWARDweakly similar to ( 157) PSKR_DAUCA Phytosulfokine receptor precursor (EC 2.7.11.1) (Phytosulfokine LRR receptor kinase) - Daucus carota (Carrot)moderately similar to ( 432) loc_os03g12250 12003.m06675 protein atypical receptor-like kinase MARK, putative, …	0.857491	1.05311	0.617742	1.45536	0.733931	4.76909	0.14851	0.202389	0.599811	9	3	3	3	3	3	3	2	3
solyc11g011020.1.1.._M(ox)DS(ph)GGDIIDNDAEVQTA_..Phospho	solyc11g011020.1.1	M(ox)DS(ph)GGDIIDNDAEVQTA	0.903855	0.847911	0.668723	2.01292	1.14415	3.00764	NA	1.424	1.39019	signalling.receptor kinases.leucine rich repeat III	30.2.3	highly similar to ( 565) AT5G16590 | Symbols: LRR1 | LRR1; ATP binding / kinase/ protein serine/threonine kinase | chr5:5431862-5433921 FORWARDweakly similar to ( 157) PSKR_DAUCA Phytosulfokine receptor precursor (EC 2.7.11.1) (Phytosulfokine LRR receptor kinase) - Daucus carota (Carrot)moderately similar to ( 432) loc_os03g12250 12003.m06675 protein atypical receptor-like kinase MARK, putative, …	0.86474	0.226858	0.412018	0.867454	NA	NA	NA	1.02707	0.129475	4	2	3	2	1	1	0	2	2
solyc09g061930.2.1.._SALYS(ph)PAETR_..Phospho	solyc09g061930.2.1	SALYS(ph)PAETR	1.74848	0.855579	2.04365	0.475494	0.875947	1.36196	0.575861	1.04094	1.27745	signalling.receptor kinases.leucine rich repeat III	30.2.3	highly similar to ( 849) AT3G24660 | Symbols: TMKL1 | TMKL1 (transmembrane kinase-like 1); ATP binding / kinase/ protein serine/threonine kinase | chr3:9003641-9005751 FORWARDweakly similar to ( 158) PSKR_DAUCA Phytosulfokine receptor precursor (EC 2.7.11.1) (Phytosulfokine LRR receptor kinase) - Daucus carota (Carrot)highly similar to ( 555) loc_os08g45060 12008.m08476 protein protein Kinase-lik…	0.506935	0.520668	NA	NA	0.340108	NA	0.655106	NA	0.716681	6	3	1	1	3	1	2	1	2
solyc04g008650.2.1.._GVEAGGGEGGEEEGT(ph)SR_..Phospho	solyc04g008650.2.1	GVEAGGGEGGEEEGT(ph)SR	1.38592	0.897955	1.16924	2.01433	1.54918	1.15255	0.33421	1.00007	0.894894	signalling.receptor kinases.leucine rich repeat III	30.2.3	highly similar to ( 729) AT1G10850 | Symbols: | ATP binding / protein binding / protein kinase/ protein serine/threonine kinase | chr1:3612228-3614343 FORWARDweakly similar to ( 145) PSKR_DAUCA Phytosulfokine receptor precursor (EC 2.7.11.1) (Phytosulfokine LRR receptor kinase) - Daucus carota (Carrot)moderately similar to ( 376) loc_os02g58390 12002.m10860 protein receptor-kinase isolog, putativ…	0.602849	0.453756	2.17374	1.36668	NA	NA	0.041179	NA	NA	6	3	3	3	1	1	2	1	1
solyc02g093100.2.1.._AS(ph)AELLGR_..Phospho	solyc02g093100.2.1	AS(ph)AELLGR	1.38069	0.862156	1	1.30782	0.685315	1.12458	0.698875	0.990429	1.42743	signalling.receptor kinases.leucine rich repeat III	30.2.3	highly similar to ( 639) AT5G67200 | Symbols: | leucine-rich repeat transmembrane protein kinase, putative | chr5:26813893-26816555 REVERSEweakly similar to ( 122) PSKR_DAUCA Phytosulfokine receptor precursor (EC 2.7.11.1) (Phytosulfokine LRR receptor kinase) - Daucus carota (Carrot)moderately similar to ( 349) loc_os04g55620 12004.m10453 protein receptor kinase, putative, expressed Pkinase S_TKc…	0.91705	0.740609	0.869432	0.691351	0.312798	0.905822	0.142834	0.42932	0.309964	9	2	3	3	3	2	3	2	2
solyc03g111670.2.1.._DDITGGS(ph)GEGER_..Phospho	solyc03g111670.2.1	DDITGGS(ph)GEGER	1.56522	1.275	1.16602	1	1.26162	0.160539	0.44812	0.944147	1.1839	signalling.receptor kinases.leucine rich repeat III	30.2.3	highly similar to ( 515) AT2G26730 | Symbols: | leucine-rich repeat transmembrane protein kinase, putative | chr2:11388621-11391286 FORWARDweakly similar to ( 145) PSKR_DAUCA Phytosulfokine receptor precursor (EC 2.7.11.1) (Phytosulfokine LRR receptor kinase) - Daucus carota (Carrot)moderately similar to ( 379) loc_os01g60330 12001.m12161 protein ATP binding protein, putative, expressed Pkinase P…	0.705149	0.45536	0.968313	1.93231	0.322898	8.83864	0.654733	0.473669	0.190259	8	3	3	3	3	3	3	2	2
solyc03g111670.2.1.._GS(ph)PHGVTP_..Phospho	solyc03g111670.2.1	GS(ph)PHGVTP	1.5508	1.50308	1.3496	1.87897	0.758058	1.69495	0.597502	0.691518	1.22103	signalling.receptor kinases.leucine rich repeat III	30.2.3	highly similar to ( 515) AT2G26730 | Symbols: | leucine-rich repeat transmembrane protein kinase, putative | chr2:11388621-11391286 FORWARDweakly similar to ( 145) PSKR_DAUCA Phytosulfokine receptor precursor (EC 2.7.11.1) (Phytosulfokine LRR receptor kinase) - Daucus carota (Carrot)moderately similar to ( 379) loc_os01g60330 12001.m12161 protein ATP binding protein, putative, expressed Pkinase P…	0.59329	0.39238	0.369279	0.602654	0.537625	NA	0.203135	0.0812268	0.346649	6	3	3	2	3	1	3	2	2
solyc08g081940.2.1.._EEATPLPDTQSDS(ph)Q_..Phospho	solyc08g081940.2.1	EEATPLPDTQSDS(ph)Q	1.23203	0.765256	0.910236	1.00534	0.594483	2.15084	1.08486	1.10036	1.54888	signalling.receptor kinases.leucine rich repeat III	30.2.3	highly similar to ( 692) AT4G23740 | Symbols: | leucine-rich repeat transmembrane protein kinase, putative | chr4:12367063-12369159 FORWARDweakly similar to ( 167) PSKR_DAUCA Phytosulfokine receptor precursor (EC 2.7.11.1) (Phytosulfokine LRR receptor kinase) - Daucus carota (Carrot)highly similar to ( 571) loc_os01g12390 12001.m07854 protein ATP binding protein, putative, expressed PTKc Pkinase …	1.03536	0.433813	0.779928	0.261939	0.539789	NA	0.969577	0.720377	0.40975	8	2	3	2	3	1	2	2	2
solyc11g069960.1.1.._AS(ph)AEM(ox)LGK_..Phospho	solyc11g069960.1.1	AS(ph)AEM(ox)LGK	0.930573	0.842544	1.19359	2.59064	1.12006	3.10885	0.755186	1.5289	1.6087	signalling.receptor kinases.leucine rich repeat III	30.2.3	moderately similar to ( 400) AT1G68400 | Symbols: | leucine-rich repeat transmembrane protein kinase, putative | chr1:25646401-25648916 REVERSEweakly similar to ( 154) PSKR_DAUCA Phytosulfokine receptor precursor (EC 2.7.11.1) (Phytosulfokine LRR receptor kinase) - Daucus carota (Carrot)moderately similar to ( 345) loc_os01g60330 12001.m12161 protein ATP binding protein, putative, expressed Pkina…	0.714259	0.541396	0.318055	1.09797	0.270568	NA	0.458456	0.246506	NA	3	3	3	2	2	1	2	2	1
solyc09g015170.2.1.._SVPAVGGAEVES(ph)GEAGGK_..Phospho	solyc09g015170.2.1	SVPAVGGAEVES(ph)GEAGGK	1.51393	1.38281	1.77579	0.793493	0.650748	1.15287	0.58177	1.45654	1.31145	signalling.receptor kinases.leucine rich repeat III	30.2.3	highly similar to ( 775) AT3G51740 | Symbols: IMK2 | IMK2 (INFLORESCENCE MERISTEM RECEPTOR-LIKE KINASE 2); ATP binding / kinase/ protein kinase/ protein serine/threonine kinase | chr3:19189248-19191842 FORWARDweakly similar to ( 178) PSKR_DAUCA Phytosulfokine receptor precursor (EC 2.7.11.1) (Phytosulfokine LRR receptor kinase) - Daucus carota (Carrot)highly similar to ( 723) loc_os03g18630 12003…	0.642203	0.10359	0.755367	0.729675	0.651097	NA	0.35402	NA	0.684763	7	2	2	3	2	1	2	1	2
solyc09g072810.2.1.._S(ph)FENEIR_..Phospho	solyc09g072810.2.1	S(ph)FENEIR	1.22883	1.02681	0.903861	1.29495	0.717297	0.847623	NA	0.955856	1.04232	signalling.receptor kinases.leucine rich repeat XI	30.2.11	highly similar to ( 649) AT4G08850 | Symbols: | kinase | chr4:5637467-5640496 REVERSEmoderately similar to ( 478) RPK1_IPONI Receptor-like protein kinase precursor (EC 2.7.11.1) - Ipomoea nil (Japanese morning glory) (Pharbitis nil)nearly identical (1037) loc_os10g33040 12010.m06140 protein receptor-like protein kinase precursor, putative, expressed S_TKc S_TKc TyrKc Pkinase_Tyr Pkinase PTKc PTKc…	0.551641	0.0883204	0.150423	0.49785	NA	1.04068	NA	0.562874	0.494162	8	2	2	2	1	2	0	2	2
solyc04g054200.2.1.._SSPDS(ph)PIAHS(ph)PR_..Phospho	solyc04g054200.2.1	SSPDS(ph)PIAHS(ph)PR	0.874615	0.834006	1.47149	1.31285	1.38627	0.93323	0.46307	1.39879	1.72258	signalling.receptor kinases.leucine rich repeat XI	30.2.11	nearly identical (1083) AT5G10020 | Symbols: | leucine-rich repeat transmembrane protein kinase, putative | chr5:3133514-3136949 FORWARDmoderately similar to ( 203) RPK1_IPONI Receptor-like protein kinase precursor (EC 2.7.11.1) - Ipomoea nil (Japanese morning glory) (Pharbitis nil)highly similar to ( 980) loc_os07g43350 12007.m08563 protein ATP binding protein, putative, expressed S_TKc S_TKc Pk…	1.01265	0.554589	1.26138	0.906872	0.294552	0.0585952	0.609144	1.05989	0.161443	17	6	6	6	6	2	6	4	4
solyc09g091400.2.1.._GVLATSS(ph)SGQK_..Phospho	solyc09g091400.2.1	GVLATSS(ph)SGQK	0.756826	1.74201	1.36149	1.58375	0.679581	0.107292	0.498961	NA	1.2808	signalling.receptor kinases.leucine rich repeat XI	30.2.11	nearly identical (1354) AT3G24240 | Symbols: | leucine-rich repeat transmembrane protein kinase, putative | chr3:8780551-8784150 FORWARDhighly similar to ( 528) RPK1_IPONI Receptor-like protein kinase precursor (EC 2.7.11.1) - Ipomoea nil (Japanese morning glory) (Pharbitis nil)nearly identical (1154) loc_os04g04330 12004.m101454 protein ATP binding protein, putative, expressed Pkinase Pkinase_Ty…	0.454398	0.401521	1.0348	NA	NA	NA	NA	NA	NA	2	3	3	1	1	1	1	0	1
solyc08g066490.2.1.._SNS(ph)CGLGLK_..Phospho	solyc08g066490.2.1	SNS(ph)CGLGLK	1.15513	2.43043	0.948363	1.46082	1.14808	0.629119	0.569271	0.383972	1.63846	signalling.receptor kinases.leucine rich repeat XI	30.2.11	highly similar to ( 832) AT2G25790 | Symbols: | leucine-rich repeat transmembrane protein kinase, putative | chr2:11000631-11004031 FORWARDmoderately similar to ( 300) PSKR_DAUCA Phytosulfokine receptor precursor (EC 2.7.11.1) (Phytosulfokine LRR receptor kinase) - Daucus carota (Carrot)moderately similar to ( 418) loc_os11g12530 12011.m05445 protein receptor-like protein kinase 5 precursor, puta…	1.24044	0.231184	2.45037	0.249253	0.15457	NA	0.226326	0.539366	1.08905	7	2	3	2	2	1	3	2	2
solyc02g023950.2.1.._TTGFS(ph)PSK_..Phospho	solyc02g023950.2.1	TTGFS(ph)PSK	1.56258	1.10199	0.941858	1.44524	0.85612	1.15181	0.605203	0.796553	1.99522	signalling.receptor kinases.leucine rich repeat XI	30.2.11	highly similar to ( 924) AT4G20940 | Symbols: | leucine-rich repeat family protein | chr4:11202728-11206038 FORWARDweakly similar to ( 177) RPK1_IPONI Receptor-like protein kinase precursor (EC 2.7.11.1) - Ipomoea nil (Japanese morning glory) (Pharbitis nil)nearly identical (1160) loc_os07g05190 12007.m04983 protein protein binding protein, putative, expressed TyrKc Pkinase_Tyr PTKc S_TKc S_TKc P…	0.42423	0.765687	1.07951	0.378785	0.130393	NA	0.298936	NA	NA	6	3	3	2	2	1	3	1	1
solyc02g070000.2.1.._GSSEIIS(ph)PDEK_..Phospho	solyc02g070000.2.1	GSSEIIS(ph)PDEK	1.23618	1.48663	1.66031	1.19414	0.653609	1.37419	0.432922	0.694214	NA	signalling.receptor kinases.leucine rich repeat XI	30.2.11	highly similar to ( 931) AT4G20940 | Symbols: | leucine-rich repeat family protein | chr4:11202728-11206038 FORWARDweakly similar to ( 173) RPK1_IPONI Receptor-like protein kinase precursor (EC 2.7.11.1) - Ipomoea nil (Japanese morning glory) (Pharbitis nil)nearly identical (1216) loc_os07g05190 12007.m04983 protein protein binding protein, putative, expressed TyrKc Pkinase_Tyr PTKc S_TKc S_TKc P…	0.482551	0.653411	NA	0.907798	NA	NA	NA	0.928485	NA	5	2	1	2	1	1	1	2	0
solyc02g070000.2.1.._LDVKS(ph)PDR_..Phospho	solyc02g070000.2.1	LDVKS(ph)PDR	1.26514	1.059	0.962114	0.537094	0.610277	0.76354	0.612998	1.07751	1.46228	signalling.receptor kinases.leucine rich repeat XI	30.2.11	highly similar to ( 931) AT4G20940 | Symbols: | leucine-rich repeat family protein | chr4:11202728-11206038 FORWARDweakly similar to ( 173) RPK1_IPONI Receptor-like protein kinase precursor (EC 2.7.11.1) - Ipomoea nil (Japanese morning glory) (Pharbitis nil)nearly identical (1216) loc_os07g05190 12007.m04983 protein protein binding protein, putative, expressed TyrKc Pkinase_Tyr PTKc S_TKc S_TKc P…	0.847471	1.29486	1.46964	1.89725	0.452828	0.0283903	0.115797	0.029433	0.250655	10	5	6	5	3	2	3	2	4
solyc02g070000.2.1.._M(ox)AAITGFS(ph)PSK_..Phospho	solyc02g070000.2.1	M(ox)AAITGFS(ph)PSK	0.693313	1.0595	0.628262	0.956345	1.02619	1.3681	0.573257	1.39739	1.72824	signalling.receptor kinases.leucine rich repeat XI	30.2.11	highly similar to ( 931) AT4G20940 | Symbols: | leucine-rich repeat family protein | chr4:11202728-11206038 FORWARDweakly similar to ( 173) RPK1_IPONI Receptor-like protein kinase precursor (EC 2.7.11.1) - Ipomoea nil (Japanese morning glory) (Pharbitis nil)nearly identical (1216) loc_os07g05190 12007.m04983 protein protein binding protein, putative, expressed TyrKc Pkinase_Tyr PTKc S_TKc S_TKc P…	1.05234	0.248049	1.29143	1.22841	0.247419	1.14123	0.162062	0.428685	0.0214339	7	3	2	3	3	2	3	2	2
solyc02g092040.1.1.._LS(ph)LSNLSLK_..Phospho	solyc02g092040.1.1	LS(ph)LSNLSLK	0.529964	1.65654	1.65333	1.71932	1.17928	0.357598	0.958016	NA	NA	stress.biotic	20.1	moderately similar to ( 305) AT3G49750 | Symbols: AtRLP44 | AtRLP44 (Receptor Like Protein 44); protein binding | chr3:18450604-18451428 REVERSEmoderately similar to ( 278) loc_os09g04490 12009.m03818 protein BRASSINOSTEROID INSENSITIVE 1-associated receptor kinase 1 precursor, putative, expressed evidence_code:10F0H1E1IEG genomic_reference:SL2.40ch02 gene_region:47827762-47828565 transcript_regi…	0.562446	NA	0.758867	NA	0.252618	NA	0.428474	NA	NA	2	1	3	1	3	1	2	0	0
solyc01g065500.2.1.._SVS(ph)LGSIPEVK_..Phospho	solyc01g065500.2.1	SVS(ph)LGSIPEVK	0.639573	2.27812	1.53145	1.64937	0.992901	2.13721	0.508935	0.835882	1.38372	amino acid metabolism.synthesis.aromatic aa.tryptophan	13.1.6.5	nearly identical (1262) AT5G17980 | Symbols: | C2 domain-containing protein | chr5:5953596-5956745 FORWARDhighly similar to ( 805) loc_os04g58720 12004.m10752 protein phosphoribosylanthranilate transferase, putative, expressedPRT_C genomic_reference:SL2.40ch01 gene_region:64136383-64139796 transcript_region:SL2.40ch01:64136383..64139796- functional_description:"Phosphoribosylanthranilate transfer…	2.36051	0.513422	1.23757	0.915411	0.56352	NA	0.154322	0.400459	0.66289	7	3	3	3	3	1	2	2	2
solyc01g094410.2.1.._ETS(ph)PVLGGGR_..Phospho	solyc01g094410.2.1	ETS(ph)PVLGGGR	0.759776	1.19758	1.04139	1.41278	1.68516	0.862332	0.638655	0.788991	1.54565	amino acid metabolism.synthesis.aromatic aa.tryptophan	13.1.6.5	nearly identical (1329) AT4G11610 | Symbols: | C2 domain-containing protein | chr4:7013956-7017846 REVERSEnearly identical (1363) loc_os04g58720 12004.m10752 protein phosphoribosylanthranilate transferase, putative, expressedPRT_C genomic_reference:SL2.40ch01 gene_region:77672093-77675555 transcript_region:SL2.40ch01:77672093..77675555+ functional_description:"Phosphoribosylanthranilate transfera…	1.12417	0.374072	0.977614	1.01193	0.13854	0.651362	0.172256	0.378219	0.361718	9	3	3	3	3	2	3	2	2
solyc01g094410.2.1.._M(ox)YS(ph)GSSSQPAEYSLK_..Phospho	solyc01g094410.2.1	M(ox)YS(ph)GSSSQPAEYSLK	0.388421	2.76127	1.77485	1.12983	1.35266	1.13366	0.376343	0.997886	1.72081	amino acid metabolism.synthesis.aromatic aa.tryptophan	13.1.6.5	nearly identical (1329) AT4G11610 | Symbols: | C2 domain-containing protein | chr4:7013956-7017846 REVERSEnearly identical (1363) loc_os04g58720 12004.m10752 protein phosphoribosylanthranilate transferase, putative, expressedPRT_C genomic_reference:SL2.40ch01 gene_region:77672093-77675555 transcript_region:SL2.40ch01:77672093..77675555+ functional_description:"Phosphoribosylanthranilate transfera…	1.72666	0.499257	0.573318	1.97941	0.262452	1.23398	1.16242	0.966301	0.703602	9	3	3	3	3	2	3	2	2
solyc11g011920.1.1.._IAS(ph)ESDVSVHSTFASR_..Phospho	solyc11g011920.1.1	IAS(ph)ESDVSVHSTFASR	1.06542	0.684692	1	1.90303	0.383394	2.44466	NA	0.430693	1.07082	amino acid metabolism.synthesis.central amino acid metabolism.GABA.Glutamate decarboxylase	13.1.1.1.1	highly similar to ( 867) AT5G17330 | Symbols: GAD, GAD1 | GAD; calmodulin binding / glutamate decarboxylase | chr5:5711141-5714839 FORWARDhighly similar to ( 906) DCE_PETHY Glutamate decarboxylase (EC 4.1.1.15) (GAD) - Petunia hybrida (Petunia)highly similar to ( 862) loc_os03g51080 12003.m10089 protein glutamate decarboxylase, putative, expressed Pyridoxal_deC GadB evidence_code:10F1H1E1IEG geno…	1.72506	NA	0.844369	0.908673	NA	NA	NA	NA	NA	6	1	3	2	1	1	0	1	1
solyc03g111310.2.1.._VM(ox)EEGCQT(ph)PRS(ph)PEAK_..Phospho	solyc03g111310.2.1	VM(ox)EEGCQT(ph)PRS(ph)PEAK	0.923168	2.116	2.95605	2.68639	1.51211	0.156769	0.229944	2.06791	0.741111	cell wall.cell wall proteins	10.5	moderately similar to ( 487) AT3G48530 | Symbols: KING1 | KING1 (SNF1-RELATED PROTEIN KINASE REGULATORY SUBUNIT GAMMA 1) | chr3:17987559-17989592 FORWARDhighly similar to ( 503) loc_os04g31340 12004.m08236 protein AKIN gamma, putative, expressed CBS_pair_29 genomic_reference:SL2.40ch03 gene_region:55978825-55983439 transcript_region:SL2.40ch03:55978825..55983439+ functional_description:"AKIN gamm…	2.25774	0.886306	0.0633962	3.7291	0.988379	NA	NA	0.214849	0.399014	4	2	3	3	2	1	1	2	2
solyc09g057640.2.1.._SSS(ph)ESGLAELNK_..Phospho	solyc09g057640.2.1	SSS(ph)ESGLAELNK	1	2.24524	0.658878	1.00525	1.12497	1.04706	0.91061	0.892955	0.720578	cell wall.cellulose synthesis	10.2	highly similar to ( 976) AT3G07330 | Symbols: ATCSLC06, CSLC06, ATCSLC6 | ATCSLC6 (CELLULOSE-SYNTHASE LIKE C6); cellulose synthase/ transferase, transferring glycosyl groups | chr3:2336121-2338942 REVERSEhighly similar to ( 790) loc_os05g43530 12005.m08480 protein CSLC7 - cellulose synthase-like family C, expressedCOG1215 bcsA genomic_reference:SL2.40ch09 gene_region:45660053-45673808 transcript_…	1.78049	0.548904	3.69955	1.08251	0.333452	1.17008	0.274385	0.592982	1.81835	9	3	3	3	3	2	3	2	3
solyc01g087210.2.1.._AGFLSSCFGGS(ph)R_..Phospho	solyc01g087210.2.1	AGFLSSCFGGS(ph)R	0.711252	1.60466	3.47943	2.20339	1	0.353597	NA	NA	NA	cell wall.cellulose synthesis.cellulose synthase	10.2.1	nearly identical (1884) AT5G05170 | Symbols: CESA3, IXR1, ATCESA3, ATH-B, CEV1 | CEV1 (CONSTITUTIVE EXPRESSION OF VSP 1); cellulose synthase/ transferase, transferring glycosyl groups | chr5:1530401-1535090 REVERSEnearly identical (1830) loc_os07g10770 12007.m05532 protein CESA8 - cellulose synthase, expressedCellulose_synt genomic_reference:SL2.40ch01 gene_region:73892563-73901116 transcript_reg…	NA	NA	0.689253	0.784724	0.435028	NA	NA	NA	NA	1	1	2	2	3	1	0	0	0
solyc01g087210.2.1.._EFGS(ph)PGLGNVAWK_..Phospho	solyc01g087210.2.1	EFGS(ph)PGLGNVAWK	1.13764	0.485771	1.43819	1.79396	0.452792	0.431936	NA	0.953292	0.973682	cell wall.cellulose synthesis.cellulose synthase	10.2.1	nearly identical (1884) AT5G05170 | Symbols: CESA3, IXR1, ATCESA3, ATH-B, CEV1 | CEV1 (CONSTITUTIVE EXPRESSION OF VSP 1); cellulose synthase/ transferase, transferring glycosyl groups | chr5:1530401-1535090 REVERSEnearly identical (1830) loc_os07g10770 12007.m05532 protein CESA8 - cellulose synthase, expressedCellulose_synt genomic_reference:SL2.40ch01 gene_region:73892563-73901116 transcript_reg…	1.12695	0.520553	0.792525	0.868499	NA	NA	NA	NA	0.0382247	5	2	3	2	1	1	0	1	2
solyc01g087210.2.1.._NVVPM(ox)TTSQPPS(ph)ER_..Phospho	solyc01g087210.2.1	NVVPM(ox)TTSQPPS(ph)ER	0.89112	0.981385	0.914392	1.46794	1.06065	1.09471	0.598715	1.5188	1.90907	cell wall.cellulose synthesis.cellulose synthase	10.2.1	nearly identical (1884) AT5G05170 | Symbols: CESA3, IXR1, ATCESA3, ATH-B, CEV1 | CEV1 (CONSTITUTIVE EXPRESSION OF VSP 1); cellulose synthase/ transferase, transferring glycosyl groups | chr5:1530401-1535090 REVERSEnearly identical (1830) loc_os07g10770 12007.m05532 protein CESA8 - cellulose synthase, expressedCellulose_synt genomic_reference:SL2.40ch01 gene_region:73892563-73901116 transcript_reg…	0.675445	0.945369	0.344329	0.927197	0.134496	1.32132	0.362794	0.466622	0.385107	13	5	4	2	4	2	3	3	4
solyc01g087210.2.1.._SLLM(ox)SQM(ox)S(ph)LEK_..Phospho	solyc01g087210.2.1	SLLM(ox)SQM(ox)S(ph)LEK	0.566024	1.37451	0.996927	1.05582	1.74713	2.80891	0.591985	0.898053	1.32992	cell wall.cellulose synthesis.cellulose synthase	10.2.1	nearly identical (1884) AT5G05170 | Symbols: CESA3, IXR1, ATCESA3, ATH-B, CEV1 | CEV1 (CONSTITUTIVE EXPRESSION OF VSP 1); cellulose synthase/ transferase, transferring glycosyl groups | chr5:1530401-1535090 REVERSEnearly identical (1830) loc_os07g10770 12007.m05532 protein CESA8 - cellulose synthase, expressedCellulose_synt genomic_reference:SL2.40ch01 gene_region:73892563-73901116 transcript_reg…	1.07991	0.136895	0.34791	2.03036	0.486323	NA	0.604658	0.688424	0.049518	6	2	3	3	3	1	2	2	2
solyc01g087210.2.1.._YSM(ox)AS(ph)PGPAGGAK_..Phospho	solyc01g087210.2.1	YSM(ox)AS(ph)PGPAGGAK	0.759445	1.07166	2.194	2.01655	1.71179	0.300874	0.583158	1.17344	1.27385	cell wall.cellulose synthesis.cellulose synthase	10.2.1	nearly identical (1884) AT5G05170 | Symbols: CESA3, IXR1, ATCESA3, ATH-B, CEV1 | CEV1 (CONSTITUTIVE EXPRESSION OF VSP 1); cellulose synthase/ transferase, transferring glycosyl groups | chr5:1530401-1535090 REVERSEnearly identical (1830) loc_os07g10770 12007.m05532 protein CESA8 - cellulose synthase, expressedCellulose_synt genomic_reference:SL2.40ch01 gene_region:73892563-73901116 transcript_reg…	1.09496	0.63686	0.502502	2.12816	0.407954	3.52342	0.41454	0.521528	0.602253	8	3	3	3	3	3	3	2	3
solyc08g061100.2.1.._GGDIEGTGS(ph)NGEELQM(ox)ADDAR_..Phospho	solyc08g061100.2.1	GGDIEGTGS(ph)NGEELQM(ox)ADDAR	0.850103	0.702064	1.14037	2.56564	0.643502	NA	0.285022	2.5967	1.23654	cell wall.cellulose synthesis.cellulose synthase	10.2.1	nearly identical (1892) AT4G32410 | Symbols: CESA1, RSW1 | CESA1 (CELLULOSE SYNTHASE 1); cellulose synthase/ transferase, transferring glycosyl groups | chr4:15641009-15646388 REVERSEnearly identical (1866) loc_os05g08370 12005.m05354 protein CESA1 - cellulose synthase, expressedCellulose_synt genomic_reference:SL2.40ch08 gene_region:43867693-43876166 transcript_region:SL2.40ch08:43867693..438761…	1.64559	0.507815	0.174076	0.444605	1.20111	NA	NA	NA	NA	5	2	2	2	3	0	1	1	1
solyc08g061100.2.1.._QQWQGDDAGLS(ph)SSSR_..Phospho	solyc08g061100.2.1	QQWQGDDAGLS(ph)SSSR	1.05512	1.67891	0.778777	4.21651	1.13039	0.64477	0.828025	0.99966	1.34823	cell wall.cellulose synthesis.cellulose synthase	10.2.1	nearly identical (1892) AT4G32410 | Symbols: CESA1, RSW1 | CESA1 (CELLULOSE SYNTHASE 1); cellulose synthase/ transferase, transferring glycosyl groups | chr4:15641009-15646388 REVERSEnearly identical (1866) loc_os05g08370 12005.m05354 protein CESA1 - cellulose synthase, expressedCellulose_synt genomic_reference:SL2.40ch08 gene_region:43867693-43876166 transcript_region:SL2.40ch08:43867693..438761…	1.6085	0.627536	0.379712	NA	0.502195	0.78505	0.0495096	NA	0.689179	8	2	2	1	3	2	2	1	2
solyc08g061100.2.1.._SM(ox)S(ph)GPLGPGDK_..Phospho	solyc08g061100.2.1	SM(ox)S(ph)GPLGPGDK	0.458338	1.78701	1.63663	1.25416	2.28888	1.36	0.404768	0.765567	0.950678	cell wall.cellulose synthesis.cellulose synthase	10.2.1	nearly identical (1892) AT4G32410 | Symbols: CESA1, RSW1 | CESA1 (CELLULOSE SYNTHASE 1); cellulose synthase/ transferase, transferring glycosyl groups | chr4:15641009-15646388 REVERSEnearly identical (1866) loc_os05g08370 12005.m05354 protein CESA1 - cellulose synthase, expressedCellulose_synt genomic_reference:SL2.40ch08 gene_region:43867693-43876166 transcript_region:SL2.40ch08:43867693..438761…	1.22936	0.536197	0.628927	1.75626	0.265971	NA	1.30625	0.798161	0.265199	5	3	3	3	2	1	2	2	2
solyc08g076320.2.1.._ASDS(ph)QQGKPSGVTFAR_..Phospho	solyc08g076320.2.1	ASDS(ph)QQGKPSGVTFAR	1.06018	1.9593	0.484522	1.00745	0.852307	NA	NA	NA	0.992547	cell wall.cellulose synthesis.cellulose synthase	10.2.1	nearly identical (1976) AT3G03050 | Symbols: CSLD3, KJK, ATCSLD3 | CSLD3 (CELLULOSE SYNTHASE-LIKE D3); cellulose synthase/ transferase, transferring glycosyl groups | chr3:687873-691629 FORWARDnearly identical (1927) loc_os06g02180 12006.m04952 protein CSLD2 - cellulose synthase-like family D, expressedCellulose_synt genomic_reference:SL2.40ch08 gene_region:57452825-57457247 transcript_region:SL2…	0.944151	1.07247	3.29821	NA	NA	NA	NA	NA	NA	3	2	3	1	1	0	0	0	1
solyc09g075550.2.1.._GIS(ph)DDESDEPR_..Phospho	solyc09g075550.2.1	GIS(ph)DDESDEPR	1.35672	1.13897	0.674922	1.80004	1.04367	1.08422	0.624925	0.907807	1.2917	cell wall.cellulose synthesis.cellulose synthase	10.2.1	nearly identical (1605) AT1G02730 | Symbols: ATCSLD5, CSLD5 | ATCSLD5; 1,4-beta-D-xylan synthase/ cellulose synthase | chr1:594697-598473 REVERSEnearly identical (1425) loc_os12g36890 12012.m07474 protein CSLD4 - cellulose synthase-like family D, expressedCellulose_synt genomic_reference:SL2.40ch09 gene_region:62738261-62743099 transcript_region:SL2.40ch09:62738261..62743099+ go_terms:GO:0016759 …	1.18055	0.822055	1.80141	0.645525	0.158436	1.23579	0.350465	1.23036	0.365867	7	2	3	2	3	2	2	2	2
solyc07g042160.2.1.._VETLT(ph)PSSSSR_..Phospho	solyc07g042160.2.1	VETLT(ph)PSSSSR	1.21729	1.21251	0.831368	0.836413	1.17802	0.980518	0.769664	0.949235	1.50692	cell wall.degradation.pectate lyases and polygalacturonases	10.6.3	highly similar to ( 742) AT3G42950 | Symbols: | glycoside hydrolase family 28 protein / polygalacturonase (pectinase) family protein | chr3:15015383-15017800 FORWARDvery weakly similar to (97.4) PGLR3_MAIZE Exopolygalacturonase precursor (EC 3.2.1.67) (ExoPG) (Pectinase) (Galacturan 1,4-alpha-galacturonidase) - Zea mays (Maize)highly similar to ( 660) loc_os09g26800 12009.m05832 protein polygalac…	0.881656	0.720645	1.26403	1.2753	0.326624	0.904366	0.0973505	0.370037	0.475735	8	3	3	3	3	2	3	2	2
solyc04g064790.2.1.._GSLAGGPPS(ph)PIEPR_..Phospho	solyc04g064790.2.1	GSLAGGPPS(ph)PIEPR	1	1.70772	2.02084	2.78097	2.4305	0.42566	0.818705	0.814571	1.03465	cell wall.hemicellulose synthesis.glucuronoxylan	10.3.2	highly similar to ( 860) AT1G77130 | Symbols: PGSIP2 | PGSIP2 (PLANT GLYCOGENIN-LIKE STARCH INITIATION PROTEIN 2); transferase, transferring glycosyl groups | chr1:28979066-28981228 REVERSEhighly similar to ( 828) loc_os01g65780 12001.m150444 protein secondary cell wall-related glycosyltransferase family 8, putative, expressed Glyco_transf_8 genomic_reference:SL2.40ch04 gene_region:55056558-55061…	1.09467	0.595901	1.29575	0.596502	0.385153	1.67955	0.121389	0.186985	1.0192	9	3	3	3	3	3	3	2	3
solyc02g080200.2.1.._(ac)ATSSQPLLDS(ph)PK_..Phospho	solyc02g080200.2.1	(ac)ATSSQPLLDS(ph)PK	1.14096	0.955355	1.18518	1.5017	1.0608	1.14133	0.884689	0.693377	1.53376	cell wall.pectin*esterases.PME	10.8.1	highly similar to ( 551) AT1G11580 | Symbols: ATPMEPCRA, PMEPCRA | PMEPCRA (METHYLESTERASE PCR A); enzyme inhibitor/ pectinesterase | chr1:3888730-3890649 FORWARDmoderately similar to ( 391) PME3_CITSI Pectinesterase-3 precursor (EC 3.1.1.11) (Pectin methylesterase 3) (PE 3) - Citrus sinensis (Sweet orange)moderately similar to ( 436) loc_os01g57854 12001.m11933 protein pectinesterase-1 precursor…	0.616359	0.265791	0.736014	0.310101	0.390578	NA	0.0147662	0.313857	0.426487	8	3	3	2	3	1	3	2	2
solyc03g113790.2.1.._VSS(ph)FEALQPVNR_..Phospho	solyc03g113790.2.1	VSS(ph)FEALQPVNR	1.60972	1.28259	3.09127	6.54539	0.619832	7.42526	0.356142	4.78626	0.828527	cell wall.precursor synthesis	10.1	highly similar to ( 714) AT1G74910 | Symbols: | ADP-glucose pyrophosphorylase family protein | chr1:28135770-28138456 REVERSEhighly similar to ( 721) loc_os03g11050 12003.m35086 protein mannose-1-phosphate guanyltransferase, putative, expressed GCD1 NTP_transferase GlgC glgC genomic_reference:SL2.40ch03 gene_region:57888358-57893883 transcript_region:SL2.40ch03:57888358..57893883- go_terms:GO:005…	1.14073	2.23246	0.191279	0.63046	2.27057	NA	0.555559	0.587558	0.0233467	11	3	3	3	3	1	3	2	2
solyc07g006220.1.1.._PSLEEELFPST(ph)PGK_..Phospho	solyc07g006220.1.1	PSLEEELFPST(ph)PGK	2.105	0.833557	1.72433	2.61014	0.933276	5.3569	NA	0.561001	0.741435	cell wall.precursor synthesis.GAE	10.1.6	highly similar to ( 734) AT4G30440 | Symbols: GAE1 | GAE1 (UDP-D-GLUCURONATE 4-EPIMERASE 1); UDP-glucuronate 4-epimerase/ catalytic | chr4:14881976-14883265 REVERSEvery weakly similar to (98.6) GALE1_PEA UDP-glucose 4-epimerase (EC 5.1.3.2) (Galactowaldenase) (UDP-galactose 4-epimerase) - Pisum sativum (Garden pea)highly similar to ( 701) loc_os02g54890 12002.m10517 protein expressed protein WcaG…	0.717388	0.314916	1.23571	1.02995	NA	NA	NA	0.502524	0.459117	5	2	2	2	1	1	0	2	2
solyc12g010540.1.1.._GLEEEFIPST(ph)PGK_..Phospho	solyc12g010540.1.1	GLEEEFIPST(ph)PGK	1.09129	1.16266	1.57875	0.656856	0.743385	2.08873	0.686349	1.0212	0.870811	cell wall.precursor synthesis.GAE	10.1.6	highly similar to ( 665) AT4G30440 | Symbols: GAE1 | GAE1 (UDP-D-GLUCURONATE 4-EPIMERASE 1); UDP-glucuronate 4-epimerase/ catalytic | chr4:14881976-14883265 REVERSEvery weakly similar to (91.7) GALE1_PEA UDP-glucose 4-epimerase (EC 5.1.3.2) (Galactowaldenase) (UDP-galactose 4-epimerase) - Pisum sativum (Garden pea)highly similar to ( 653) loc_os02g54890 12002.m10517 protein expressed protein WcaG…	1.08094	0.453925	0.517377	1.52156	NA	NA	NA	NA	0.125421	5	3	2	3	1	1	1	1	2
solyc02g069580.2.1.._SM(ox)S(ph)LGGM(ox)DYADPK_..Phospho	solyc02g069580.2.1	SM(ox)S(ph)LGGM(ox)DYADPK	0.536621	1.07094	0.905818	1.5805	1.14745	4.82601	0.309666	1.65257	0.391541	cell wall.precursor synthesis.MUR4	10.1.9	highly similar to ( 738) AT1G30620 | Symbols: HSR8, MUR4, UXE1 | MUR4 (MURUS 4); UDP-arabinose 4-epimerase/ catalytic | chr1:10855496-10857970 FORWARDhighly similar to ( 684) ARAE3_ORYSA Probable UDP-arabinose 4-epimerase 3 (EC 5.1.3.5) (UDP-D-xylose 4-epimerase 3) (UDP-galactose 4-epimerase-like protein 3) (OsUEL-3) - Oryza sativa (Rice)highly similar to ( 684) loc_os08g03570 12008.m04501 protei…	1.06464	0.940526	NA	1.99953	0.474256	NA	2.06427	0.83508	0.769429	4	3	1	3	3	1	3	2	2
solyc10g085920.1.1.._SISQNT(ph)PPS(ph)SPK_..Phospho	solyc10g085920.1.1	SISQNT(ph)PPS(ph)SPK	1.03488	1.25624	25.8123	0.888829	1.08915	1.20791	0.614881	NA	0.962196	cell wall.precursor synthesis.UXS	10.1.5	highly similar to ( 664) AT3G53520 | Symbols: UXS1, ATUXS1 | UXS1 (UDP-GLUCURONIC ACID DECARBOXYLASE 1); UDP-glucuronate decarboxylase/ catalytic | chr3:19841635-19843520 FORWARDweakly similar to ( 102) GME1_ORYSA GDP-mannose 3,5-epimerase 1 (EC 5.1.3.18) (GDP-Man 3,5-epimerase 1) (OsGME-1) - Oryza sativa (Rice)highly similar to ( 583) loc_os01g62020 12001.m150769 protein UDP-glucuronic acid deca…	0.431276	0.722652	NA	NA	0.463679	NA	0.70373	NA	NA	5	3	1	1	2	1	2	0	1
solyc05g013490.2.1.._M(ox)S(ph)PNVGTDDR_..Phospho	solyc05g013490.2.1	M(ox)S(ph)PNVGTDDR	1.18099	0.930788	0.984077	0.952793	0.904301	6.05547	0.590341	3.18654	1.66291	cell.cycle	31.3	very weakly similar to (84.7) AT1G70620 | Symbols: | cyclin-related | chr1:26626634-26630755 FORWARDweakly similar to ( 125) loc_os04g56630 12004.m35498 protein expressed protein genomic_reference:SL2.40ch05 gene_region:6701173-6716534 transcript_region:SL2.40ch05:6701173..6716534+ functional_description:"Unknown Protein (AHRD V1)"	0.611413	0.936146	0.3451	2.61951	1.32478	NA	0.702231	1.08449	0.232095	5	3	3	3	2	1	2	2	2
solyc10g078180.1.1.._ALENM(ox)DDAVGQS(ph)PQEVR_..Phospho	solyc10g078180.1.1	ALENM(ox)DDAVGQS(ph)PQEVR	1.50012	0.95963	0.878312	1.40894	0.884165	6.47967	0.241672	4.5701	0.85858	cell.cycle	31.3	moderately similar to ( 456) AT5G45190 | Symbols: | cyclin family protein | chr5:18277808-18280733 REVERSEvery weakly similar to (96.7) CCNC_ORYSA G1/S-specific cyclin C-type - Oryza sativa (Rice)moderately similar to ( 442) loc_os12g30020 12012.m26915 protein cyclin-T1, putative, expressed CCL1 evidence_code:10F0H1E1IEG genomic_reference:SL2.40ch10 gene_region:59362906-59370873 transcript_region…	0.902316	0.185594	0.382517	2.71555	0.403089	0.592271	0.513036	0.875986	0.0578616	15	6	6	6	5	3	4	4	4
solyc10g078180.1.1.._ELEDGIELS(ph)AGNEK_..Phospho	solyc10g078180.1.1	ELEDGIELS(ph)AGNEK	0.915601	1.02479	0.744864	1.85527	0.629935	3.6521	NA	1.10502	0.556248	cell.cycle	31.3	moderately similar to ( 456) AT5G45190 | Symbols: | cyclin family protein | chr5:18277808-18280733 REVERSEvery weakly similar to (96.7) CCNC_ORYSA G1/S-specific cyclin C-type - Oryza sativa (Rice)moderately similar to ( 442) loc_os12g30020 12012.m26915 protein cyclin-T1, putative, expressed CCL1 evidence_code:10F0H1E1IEG genomic_reference:SL2.40ch10 gene_region:59362906-59370873 transcript_region…	0.61086	NA	0.412834	0.569317	0.220942	NA	NA	0.127671	0.53765	6	1	2	3	2	1	0	2	2
solyc10g078180.1.1.._ETPDQPYADNHS(ph)GLTR_..Phospho	solyc10g078180.1.1	ETPDQPYADNHS(ph)GLTR	2.32416	0.589833	0.761185	0.709789	0.549517	0.733309	NA	1.64752	0.807191	cell.cycle	31.3	moderately similar to ( 456) AT5G45190 | Symbols: | cyclin family protein | chr5:18277808-18280733 REVERSEvery weakly similar to (96.7) CCNC_ORYSA G1/S-specific cyclin C-type - Oryza sativa (Rice)moderately similar to ( 442) loc_os12g30020 12012.m26915 protein cyclin-T1, putative, expressed CCL1 evidence_code:10F0H1E1IEG genomic_reference:SL2.40ch10 gene_region:59362906-59370873 transcript_region…	0.51583	3.8626	0.801919	NA	NA	NA	NA	NA	NA	2	3	2	1	1	1	0	1	1
solyc10g078180.1.1.._VPPQAS(ph)EAEGS(ph)AGGNQRPSGK_..Phospho	solyc10g078180.1.1	VPPQAS(ph)EAEGS(ph)AGGNQRPSGK	2.96366	5.87845	1.57901	0.739329	1.05081	1.24303	0.500025	3.94963	1.70902	cell.cycle	31.3	moderately similar to ( 456) AT5G45190 | Symbols: | cyclin family protein | chr5:18277808-18280733 REVERSEvery weakly similar to (96.7) CCNC_ORYSA G1/S-specific cyclin C-type - Oryza sativa (Rice)moderately similar to ( 442) loc_os12g30020 12012.m26915 protein cyclin-T1, putative, expressed CCL1 evidence_code:10F0H1E1IEG genomic_reference:SL2.40ch10 gene_region:59362906-59370873 transcript_region…	1.25361	1.23513	1.1988	2.51912	0.557069	NA	0.487252	1.18753	0.106329	4	2	3	3	2	1	2	2	2
solyc10g080400.1.1.._QNIS(ph)PTGQGR_..Phospho	solyc10g080400.1.1	QNIS(ph)PTGQGR	1.34808	1.50632	0.769043	1.44224	1.28455	1.89853	0.688637	1.0545	1.17951	cell.cycle	31.3	weakly similar to ( 145) AT2G42260 | Symbols: UVI4, PYM | UVI4 (UV-B-INSENSITIVE 4) | chr2:17602240-17603283 REVERSE evidence_code:10F0H1E0IEG genomic_reference:SL2.40ch10 gene_region:61005071-61007492 transcript_region:SL2.40ch10:61005071..61007492+ functional_description:"Polychome UV-B-insensitive 4 (AHRD V1 ***- D7LI35_ARALY)"	0.541166	0.699238	0.712172	0.872664	0.800193	NA	0.0938386	0.188598	0.277157	8	3	3	3	2	1	3	2	2
solyc11g044480.1.1.._MSTLQS(ph)FK_..Phospho	solyc11g044480.1.1	MSTLQS(ph)FK	1.36551	1.79765	1.85698	2.76143	1.33801	0.116131	0.721295	0.396465	2.02676	cell.cycle	31.3	highly similar to ( 909) AT1G05960 | Symbols: | binding | chr1:1808478-1815060 REVERSEhighly similar to ( 768) loc_os01g67290 12001.m43329 protein expressed protein evidence_code:10F0H1E1IEG genomic_reference:SL2.40ch11 gene_region:35792430-35811862 transcript_region:SL2.40ch11:35792430..35811862- go_terms:GO:0005488 functional_description:"Protein EFR3 homolog (AHRD V1 *-*- EFR3_CAEEL); contains…	1.30286	0.206011	0.958638	NA	0.744832	NA	0.364437	NA	NA	7	2	3	1	2	1	2	1	1
solyc11g044480.1.1.._NSS(ph)QSILVQS(ph)PR_..Phospho	solyc11g044480.1.1	NSS(ph)QSILVQS(ph)PR	0.873612	0.844477	1.58947	1.27569	1.09904	0.992952	0.612463	1.20344	1.20257	cell.cycle	31.3	highly similar to ( 909) AT1G05960 | Symbols: | binding | chr1:1808478-1815060 REVERSEhighly similar to ( 768) loc_os01g67290 12001.m43329 protein expressed protein evidence_code:10F0H1E1IEG genomic_reference:SL2.40ch11 gene_region:35792430-35811862 transcript_region:SL2.40ch11:35792430..35811862- go_terms:GO:0005488 functional_description:"Protein EFR3 homolog (AHRD V1 *-*- EFR3_CAEEL); contains…	0.851526	0.61268	0.428941	0.438058	0.0780804	1.09244	0.51228	0.560189	0.549521	9	3	3	3	3	2	3	2	3
solyc11g044480.1.1.._NSS(ph)QSILVQS(ph)PRK_..Phospho	solyc11g044480.1.1	NSS(ph)QSILVQS(ph)PRK	1	1.65496	0.435555	0.647764	1.25286	NA	0.274115	3.3422	2.23322	cell.cycle	31.3	highly similar to ( 909) AT1G05960 | Symbols: | binding | chr1:1808478-1815060 REVERSEhighly similar to ( 768) loc_os01g67290 12001.m43329 protein expressed protein evidence_code:10F0H1E1IEG genomic_reference:SL2.40ch11 gene_region:35792430-35811862 transcript_region:SL2.40ch11:35792430..35811862- go_terms:GO:0005488 functional_description:"Protein EFR3 homolog (AHRD V1 *-*- EFR3_CAEEL); contains…	1.82482	1.21414	NA	NA	0.285427	NA	0.181641	NA	0.15352	5	4	1	1	2	0	3	1	2
solyc11g044480.1.1.._S(ph)FSVQDGK_..Phospho	solyc11g044480.1.1	S(ph)FSVQDGK	1.1506	1.13385	1.2903	1.14329	0.916253	0.363431	0.630292	1.38758	1	cell.cycle	31.3	highly similar to ( 909) AT1G05960 | Symbols: | binding | chr1:1808478-1815060 REVERSEhighly similar to ( 768) loc_os01g67290 12001.m43329 protein expressed protein evidence_code:10F0H1E1IEG genomic_reference:SL2.40ch11 gene_region:35792430-35811862 transcript_region:SL2.40ch11:35792430..35811862- go_terms:GO:0005488 functional_description:"Protein EFR3 homolog (AHRD V1 *-*- EFR3_CAEEL); contains…	0.789913	0.358222	0.507084	0.973268	0.326086	3.77086	0.0368054	0.491598	0.896965	9	2	2	3	3	3	2	2	3
solyc07g066420.2.1.._YEM(ox)VFDEDAAGS(ph)PK_..Phospho	solyc07g066420.2.1	YEM(ox)VFDEDAAGS(ph)PK	1.54203	0.712253	0.862632	2.33145	1.31591	6.91274	0.351642	3.29214	0.902711	cell.cycle.peptidylprolyl isomerase	31.3.1	highly similar to ( 563) AT1G53720 | Symbols: ATCYP59, CYP59 | CYP59 (CYCLOPHILIN 59); RNA binding / nucleic acid binding / peptidyl-prolyl cis-trans isomerase | chr1:20057012-20059508 FORWARDhighly similar to ( 501) loc_os06g45910 12006.m09119 protein peptidyl-prolyl cis-trans isomerase-like 4, putative, expressed cyclophilin_RRM Cyclophilin_PPIL3_like cyclophilin_CeCYP16-like cyclophilin_RING c…	0.782197	NA	0.0487396	1.78286	0.36509	NA	0.36112	1.03474	0.540914	8	1	2	3	3	1	2	2	2
solyc08g067090.2.1.._AGLVSYGDGS(ph)PES(ph)G_..Phospho	solyc08g067090.2.1	AGLVSYGDGS(ph)PES(ph)G	1.13352	0.329374	0.9147	1.11453	0.77491	1	NA	3.05031	1.50764	cell.cycle.peptidylprolyl isomerase	31.3.1	moderately similar to ( 204) AT4G32420 | Symbols: | peptidyl-prolyl cis-trans isomerase cyclophilin-type family protein | chr4:15647550-15650678 REVERSEweakly similar to ( 152) CYPH_MAIZE Peptidyl-prolyl cis-trans isomerase (EC 5.2.1.8) (PPIase) (Rotamase) (Cyclophilin) (Cyclosporin A-binding protein) - Zea mays (Maize)weakly similar to ( 173) loc_os02g10970 12002.m33611 protein peptidyl-prolyl c…	0.735767	0.320848	0.411507	0.24354	0.136884	NA	NA	NA	0.339923	5	2	3	2	2	1	0	1	2
solyc08g067090.2.1.._RGGS(ph)VSVS(ph)PPAR_..Phospho	solyc08g067090.2.1	RGGS(ph)VSVS(ph)PPAR	2.67454	0.476371	2.48396	0.944994	0.911495	0.623095	0.633526	4.1329	2.75515	cell.cycle.peptidylprolyl isomerase	31.3.1	moderately similar to ( 204) AT4G32420 | Symbols: | peptidyl-prolyl cis-trans isomerase cyclophilin-type family protein | chr4:15647550-15650678 REVERSEweakly similar to ( 152) CYPH_MAIZE Peptidyl-prolyl cis-trans isomerase (EC 5.2.1.8) (PPIase) (Rotamase) (Cyclophilin) (Cyclosporin A-binding protein) - Zea mays (Maize)weakly similar to ( 173) loc_os02g10970 12002.m33611 protein peptidyl-prolyl c…	0.97818	NA	0.757125	1.66766	0.212257	NA	NA	1.17982	NA	4	1	2	3	2	1	1	2	1
solyc08g067090.2.1.._RQLT(ph)PS(ph)PHR_..Phospho	solyc08g067090.2.1	RQLT(ph)PS(ph)PHR	1.51657	0.78436	1.67745	0.852441	1.4223	0.504349	0.261326	0.699403	1.3644	cell.cycle.peptidylprolyl isomerase	31.3.1	moderately similar to ( 204) AT4G32420 | Symbols: | peptidyl-prolyl cis-trans isomerase cyclophilin-type family protein | chr4:15647550-15650678 REVERSEweakly similar to ( 152) CYPH_MAIZE Peptidyl-prolyl cis-trans isomerase (EC 5.2.1.8) (PPIase) (Rotamase) (Cyclophilin) (Cyclosporin A-binding protein) - Zea mays (Maize)weakly similar to ( 173) loc_os02g10970 12002.m33611 protein peptidyl-prolyl c…	2.81311	0.780242	0.449797	0.18096	NA	NA	0.12306	NA	0.881124	5	2	2	2	1	1	2	1	2
solyc08g067090.2.1.._SM(ox)S(ph)IS(ph)PR_..Phospho	solyc08g067090.2.1	SM(ox)S(ph)IS(ph)PR	0.961606	0.94685	1.12906	0.419409	1.02469	3.94186	0.773565	7.76459	1.82155	cell.cycle.peptidylprolyl isomerase	31.3.1	moderately similar to ( 204) AT4G32420 | Symbols: | peptidyl-prolyl cis-trans isomerase cyclophilin-type family protein | chr4:15647550-15650678 REVERSEweakly similar to ( 152) CYPH_MAIZE Peptidyl-prolyl cis-trans isomerase (EC 5.2.1.8) (PPIase) (Rotamase) (Cyclophilin) (Cyclosporin A-binding protein) - Zea mays (Maize)weakly similar to ( 173) loc_os02g10970 12002.m33611 protein peptidyl-prolyl c…	0.421136	0.705615	0.683984	5.1572	0.801243	NA	0.960062	NA	0.168346	3	3	3	3	2	1	2	1	2
solyc09g065720.2.1.._S(ph)M(ox)S(ph)PEKVPGR_..Phospho	solyc09g065720.2.1	S(ph)M(ox)S(ph)PEKVPGR	1.15233	0.734218	1.05873	2.51436	0.446726	1.12056	0.303854	5.69704	0.806232	cell.cycle.peptidylprolyl isomerase	31.3.1	moderately similar to ( 231) AT3G63400 | Symbols: | peptidyl-prolyl cis-trans isomerase cyclophilin-type family protein | chr3:23412449-23415435 FORWARDmoderately similar to ( 203) CYPH_CATRO Peptidyl-prolyl cis-trans isomerase (EC 5.2.1.8) (PPIase) (Rotamase) (Cyclophilin) (Cyclosporin A-binding protein) - Catharanthus roseus (Rosy periwinkle) (Madagascar periwinkle)moderately similar to ( 207) …	0.416208	0.60819	NA	NA	0.881591	NA	0.339264	0.0649974	0.162701	5	2	1	1	2	1	2	2	3
solyc03g061600.2.1.._NIVSDDIS(ph)PR_..Phospho	solyc03g061600.2.1	NIVSDDIS(ph)PR	1.0869	0.409048	1.13673	2.32077	0.463136	1.15771	NA	1	0.410168	cell.division	31.2	highly similar to ( 802) AT2G20000 | Symbols: HBT, CDC27b | HBT (HOBBIT); binding | chr2:8632324-8636900 REVERSEhighly similar to ( 583) loc_os06g41750 12006.m08707 protein cell division cycle protein 27, putative, expressed TPR genomic_reference:SL2.40ch03 gene_region:27838220-27847083 transcript_region:SL2.40ch03:27838220..27847083+ go_terms:GO:0005515 functional_description:"Cell division cycl…	0.392406	NA	0.168287	0.564649	1.73411	NA	NA	NA	0.0658013	3	1	2	3	3	1	0	1	2
solyc09g091280.2.1.._FDAM(ox)AS(ph)PTK_..Phospho	solyc09g091280.2.1	FDAM(ox)AS(ph)PTK	0.843763	1.55334	0.715193	1	1.07824	2.43901	NA	0.936017	0.0764868	cell.division	31.2	nearly identical (1245) AT3G12280 | Symbols: RBR1, RBR, RB, ATRBR1 | RBR1 (RETINOBLASTOMA-RELATED 1); transcription factor binding | chr3:3913671-3918433 REVERSEnearly identical (1106) loc_os08g42600 12008.m08238 protein retinoblastoma-related 3, putative, expressed RB_A RB_B genomic_reference:SL2.40ch09 gene_region:65919886-65926437 transcript_region:SL2.40ch09:65919886..65926437+ go_terms:GO:00…	0.750665	NA	0.24785	1.41911	NA	NA	NA	0.134599	NA	3	1	2	3	1	1	0	2	1
solyc09g091280.2.1.._KFDAM(ox)AS(ph)PTK_..Phospho	solyc09g091280.2.1	KFDAM(ox)AS(ph)PTK	3.08247	3.47148	0.807719	1.4325	0.700721	1.02734	0.204896	2.43847	0.355028	cell.division	31.2	nearly identical (1245) AT3G12280 | Symbols: RBR1, RBR, RB, ATRBR1 | RBR1 (RETINOBLASTOMA-RELATED 1); transcription factor binding | chr3:3913671-3918433 REVERSEnearly identical (1106) loc_os08g42600 12008.m08238 protein retinoblastoma-related 3, putative, expressed RB_A RB_B genomic_reference:SL2.40ch09 gene_region:65919886-65926437 transcript_region:SL2.40ch09:65919886..65926437+ go_terms:GO:00…	0.738368	1.3002	0.402263	2.27025	0.604011	NA	NA	NA	0.360967	2	2	2	3	2	1	1	1	2
solyc09g091280.2.1.._NSFTS(ph)PVK_..Phospho	solyc09g091280.2.1	NSFTS(ph)PVK	1.18038	0.804498	2.33424	6.40643	0.649981	8.77258	0.34536	4.2536	0.642442	cell.division	31.2	nearly identical (1245) AT3G12280 | Symbols: RBR1, RBR, RB, ATRBR1 | RBR1 (RETINOBLASTOMA-RELATED 1); transcription factor binding | chr3:3913671-3918433 REVERSEnearly identical (1106) loc_os08g42600 12008.m08238 protein retinoblastoma-related 3, putative, expressed RB_A RB_B genomic_reference:SL2.40ch09 gene_region:65919886-65926437 transcript_region:SL2.40ch09:65919886..65926437+ go_terms:GO:00…	2.73098	6.71275	0.648928	0.705705	6.15799	NA	0.325819	0.258217	0.396813	9	3	3	3	3	1	3	2	2
solyc09g091280.2.1.._TITSPLS(ph)PYR_..Phospho	solyc09g091280.2.1	TITSPLS(ph)PYR	0.727002	1.89761	0.430913	1.2991	1.0543	1.01529	NA	0.831097	NA	cell.division	31.2	nearly identical (1245) AT3G12280 | Symbols: RBR1, RBR, RB, ATRBR1 | RBR1 (RETINOBLASTOMA-RELATED 1); transcription factor binding | chr3:3913671-3918433 REVERSEnearly identical (1106) loc_os08g42600 12008.m08238 protein retinoblastoma-related 3, putative, expressed RB_A RB_B genomic_reference:SL2.40ch09 gene_region:65919886-65926437 transcript_region:SL2.40ch09:65919886..65926437+ go_terms:GO:00…	NA	NA	0.105541	0.771148	NA	NA	NA	NA	NA	1	1	2	3	1	1	0	1	0
solyc09g091280.2.1.._VSAVHNVYVS(ph)PLR_..Phospho	solyc09g091280.2.1	VSAVHNVYVS(ph)PLR	1.71994	2.79986	0.230101	0.925614	0.273484	0.86714	NA	1.07439	NA	cell.division	31.2	nearly identical (1245) AT3G12280 | Symbols: RBR1, RBR, RB, ATRBR1 | RBR1 (RETINOBLASTOMA-RELATED 1); transcription factor binding | chr3:3913671-3918433 REVERSEnearly identical (1106) loc_os08g42600 12008.m08238 protein retinoblastoma-related 3, putative, expressed RB_A RB_B genomic_reference:SL2.40ch09 gene_region:65919886-65926437 transcript_region:SL2.40ch09:65919886..65926437+ go_terms:GO:00…	0.824129	NA	NA	2.3962	NA	NA	NA	NA	NA	2	1	1	3	1	1	0	1	0
solyc11g065120.1.1.._SDGISSGAT(ph)SPR_..Phospho	solyc11g065120.1.1	SDGISSGAT(ph)SPR	1.08254	0.753473	0.729813	1.38336	0.839237	1.35322	0.136782	1.27038	0.824399	cell.division	31.2	nearly identical (1528) AT5G19420 | Symbols: | Ran GTPase binding / chromatin binding / zinc ion binding | chr5:6547945-6552866 REVERSEnearly identical (1427) loc_os01g72320 12001.m13267 protein ran GTPase binding protein, putative, expressed ATS1 FYVE evidence_code:10F0H1E0IEG genomic_reference:SL2.40ch11 gene_region:47535935-47556450 transcript_region:SL2.40ch11:47535935..47556450+ go_terms:GO:…	0.137057	0.758592	0.411535	0.559772	NA	NA	NA	NA	NA	3	3	2	2	1	1	1	1	1
solyc01g098090.2.1.._GGS(ph)FLAGNLS(ph)FSR_..Phospho	solyc01g098090.2.1	GGS(ph)FLAGNLS(ph)FSR	1.56196	0.39252	0.543943	1.60238	0.416591	3.30977	NA	1.85319	0.576765	cell.organisation	31.1	nearly identical (1007) AT3G05090 | Symbols: | transducin family protein / WD-40 repeat family protein | chr3:1418573-1422723 REVERSEhighly similar to ( 941) loc_os12g06810 12012.m26846 protein WD-repeat protein 48, putative, expressed WD40 COG2319 genomic_reference:SL2.40ch01 gene_region:80448180-80461748 transcript_region:SL2.40ch01:80448180..80461748+ go_terms:GO:0005515,GO:0000166 functional_…	0.730139	0.586488	6.58828	1.21562	NA	NA	NA	NA	1.03776	3	2	3	2	1	1	0	1	2
solyc02g020910.2.1.._ESSWETGS(ph)NQR_..Phospho	solyc02g020910.2.1	ESSWETGS(ph)NQR	2.37974	1.58265	0.884083	2.37445	1.26346	1.03167	0.408277	1.06911	0.804523	cell.organisation	31.1	nearly identical (1706) AT3G19960 | Symbols: ATM1 | ATM1 (ARABIDOPSIS THALIANA MYOSIN 1); motor | chr3:6949787-6956736 FORWARDnearly identical (1442) loc_os10g34710 12010.m06298 protein myosin-2 heavy chain, non muscle, putative, expressed MYSc_type_VIII MYSc MYSc COG5022 MYSc_type_II MYSc_type_XI MYSc_type_V Myosin_head MYSc_type_I MYSc_type_VII MYSc_type_XV MYSc_type_IX MYSc_type_VI MYSc_type_I…	0.0757813	0.624222	1.11891	0.624819	0.612603	NA	0.0430289	0.929053	0.343614	2	3	3	2	2	1	2	2	2
solyc02g020910.2.1.._SGQVEANLS(ph)PDR_..Phospho	solyc02g020910.2.1	SGQVEANLS(ph)PDR	1.01927	1.27099	0.89925	1.60982	1.28902	1.59088	0.476259	1.60139	1.33891	cell.organisation	31.1	nearly identical (1706) AT3G19960 | Symbols: ATM1 | ATM1 (ARABIDOPSIS THALIANA MYOSIN 1); motor | chr3:6949787-6956736 FORWARDnearly identical (1442) loc_os10g34710 12010.m06298 protein myosin-2 heavy chain, non muscle, putative, expressed MYSc_type_VIII MYSc MYSc COG5022 MYSc_type_II MYSc_type_XI MYSc_type_V Myosin_head MYSc_type_I MYSc_type_VII MYSc_type_XV MYSc_type_IX MYSc_type_VI MYSc_type_I…	1.21425	1.00878	1.22453	0.890213	0.380169	1.29056	0.47626	0.740158	0.539604	9	3	3	3	2	2	3	2	2
solyc02g020910.2.1.._SLQSSLS(ph)IAK_..Phospho	solyc02g020910.2.1	SLQSSLS(ph)IAK	1.11203	1.67697	0.613285	1.56201	0.469	1.5645	NA	0.903242	0.811335	cell.organisation	31.1	nearly identical (1706) AT3G19960 | Symbols: ATM1 | ATM1 (ARABIDOPSIS THALIANA MYOSIN 1); motor | chr3:6949787-6956736 FORWARDnearly identical (1442) loc_os10g34710 12010.m06298 protein myosin-2 heavy chain, non muscle, putative, expressed MYSc_type_VIII MYSc MYSc COG5022 MYSc_type_II MYSc_type_XI MYSc_type_V Myosin_head MYSc_type_I MYSc_type_VII MYSc_type_XV MYSc_type_IX MYSc_type_VI MYSc_type_I…	0.4505	0.570899	0.948202	0.0611945	0.00923465	NA	NA	0.488774	0.499061	6	2	3	2	2	1	0	2	2
solyc02g021420.2.1.._LSTEAIISS(ph)PQGDSK_..Phospho	solyc02g021420.2.1	LSTEAIISS(ph)PQGDSK	1.15754	0.9595	0.909074	2.32955	1.25962	1.61117	0.176476	1.20191	0.280386	cell.organisation	31.1	nearly identical (1378) AT4G30160 | Symbols: VLN4, ATVLN4 | VLN4 (ARABIDOPSIS THALIANA VILLIN 4); actin binding | chr4:14754528-14759511 FORWARDnearly identical (1263) loc_os06g44890 12006.m09016 protein villin-4, putative, expressed GEL genomic_reference:SL2.40ch02 gene_region:13328830-13352997 transcript_region:SL2.40ch02:13328830..13352997- go_terms:GO:0051015 functional_description:"Gelsolin …	0.368921	0.562879	0.221031	0.98758	0.421843	NA	0.885702	0.68556	NA	5	2	3	3	3	1	3	2	1
solyc02g021420.2.1.._NLS(ph)TPPPM(ox)VR_..Phospho	solyc02g021420.2.1	NLS(ph)TPPPM(ox)VR	0.704601	1.02167	1.13364	2.82233	0.946005	3.67347	0.794456	4.61804	NA	cell.organisation	31.1	nearly identical (1378) AT4G30160 | Symbols: VLN4, ATVLN4 | VLN4 (ARABIDOPSIS THALIANA VILLIN 4); actin binding | chr4:14754528-14759511 FORWARDnearly identical (1263) loc_os06g44890 12006.m09016 protein villin-4, putative, expressed GEL genomic_reference:SL2.40ch02 gene_region:13328830-13352997 transcript_region:SL2.40ch02:13328830..13352997- go_terms:GO:0051015 functional_description:"Gelsolin …	1.90461	NA	0.586922	0.924056	0.0483196	1.32622	0.244833	0.932845	NA	7	1	2	2	2	2	2	2	0
solyc02g021420.2.1.._SVSFS(ph)PDR_..Phospho	solyc02g021420.2.1	SVSFS(ph)PDR	1.22972	0.84628	1	1.76338	0.920178	2.90288	0.152944	1.45051	0.470996	cell.organisation	31.1	nearly identical (1378) AT4G30160 | Symbols: VLN4, ATVLN4 | VLN4 (ARABIDOPSIS THALIANA VILLIN 4); actin binding | chr4:14754528-14759511 FORWARDnearly identical (1263) loc_os06g44890 12006.m09016 protein villin-4, putative, expressed GEL genomic_reference:SL2.40ch02 gene_region:13328830-13352997 transcript_region:SL2.40ch02:13328830..13352997- go_terms:GO:0051015 functional_description:"Gelsolin …	0.476481	1.12477	0.498577	0.767383	0.763553	NA	0.565613	0.627432	0.287589	8	3	3	3	2	1	2	2	2
solyc02g093160.2.1.._ALAS(ph)PGDAVLFDK_..Phospho	solyc02g093160.2.1	ALAS(ph)PGDAVLFDK	1.04847	1.23838	0.991132	1.76564	0.571859	2.72377	NA	0.700242	0.717118	cell.organisation	31.1	moderately similar to ( 378) AT2G23360 | Symbols: | transport protein-related | chr2:9949456-9952727 FORWARDmoderately similar to ( 256) loc_os04g55570 12004.m10448 protein expressed proteinDUF869 genomic_reference:SL2.40ch02 gene_region:48680222-48685593 transcript_region:SL2.40ch02:48680222..48685593+ functional_description:"Filament-like plant protein (Fragment) (AHRD V1 *-*- FPP_SOLLC); conta…	0.966962	NA	NA	NA	NA	NA	NA	NA	NA	5	1	1	1	1	1	0	1	1
solyc03g044060.2.1.._LVGNNS(ph)FQEESR_..Phospho	solyc03g044060.2.1	LVGNNS(ph)FQEESR	1.04826	1.87556	1.92006	1.55497	1.04582	0.422273	0.808602	1	0.636805	cell.organisation	31.1	highly similar to ( 690) AT5G67470 | Symbols: | formin homology 2 domain-containing protein / FH2 domain-containing protein | chr5:26926835-26930212 FORWARDhighly similar to ( 537) loc_os03g10680 12003.m06520 protein actin binding protein, putative, expressed FH2 FH2 genomic_reference:SL2.40ch03 gene_region:11841335-11845214 transcript_region:SL2.40ch03:11841335..11845214- go_terms:GO:0030036 fun…	0.663569	0.645718	1.21407	1.15954	0.214416	NA	0.100585	NA	0.973391	7	3	3	2	2	1	3	1	2
solyc04g015830.2.1.._QSSESGS(ph)PVQSNR_..Phospho	solyc04g015830.2.1	QSSESGS(ph)PVQSNR	1.31786	0.944889	0.596424	1.97814	0.760618	NA	NA	0.152761	NA	cell.organisation	31.1	nearly identical (1177) AT2G41740 | Symbols: VLN2, ATVLN2 | VLN2 (VILLIN 2); actin binding | chr2:17410962-17416878 REVERSEnearly identical (1088) loc_os03g24220 12003.m34866 protein villin-3, putative, expressed GEL genomic_reference:SL2.40ch04 gene_region:6174875-6186468 transcript_region:SL2.40ch04:6174875..6186468+ go_terms:GO:0051015 functional_description:"Actin-binding protein gelsolin (AH…	0.97288	0.389199	NA	NA	0.601921	NA	NA	NA	NA	4	3	1	1	2	0	0	1	0
solyc05g006430.1.1.._SNS(ph)QTTASSAIPTSK_..Phospho	solyc05g006430.1.1	SNS(ph)QTTASSAIPTSK	1.26252	1.68144	0.622767	1	1.03707	1.24098	0.518699	1.78416	1.24521	cell.organisation	31.1	moderately similar to ( 488) AT1G70140 | Symbols: ATFH8 | ATFH8 (formin 8); actin binding / actin filament binding / profilin binding | chr1:26412688-26415048 REVERSEmoderately similar to ( 404) loc_os02g50570 12002.m10091 protein actin binding protein, putative, expressed FH2 FH2 evidence_code:10F0H1E1IEG genomic_reference:SL2.40ch05 gene_region:1066262-1068706 transcript_region:SL2.40ch05:10662…	0.544722	0.776459	2.20755	0.798284	NA	NA	0.216367	NA	0.713675	6	2	3	3	1	1	2	1	2
solyc06g082910.2.1.._ESS(ph)IGGDSLSR_..Phospho	solyc06g082910.2.1	ESS(ph)IGGDSLSR	1.13132	0.893988	2.15568	0.491911	1.007	1.09332	0.420615	1.02912	1.52584	cell.organisation	31.1	highly similar to ( 578) AT3G25500 | Symbols: AFH1, FH1, AHF1, ATFH1 | AFH1 (FORMIN HOMOLOGY 1); actin binding / actin filament binding / protein binding | chr3:9251320-9254826 REVERSEhighly similar to ( 513) loc_os01g67240 12001.m12827 protein AFH1, putative, expressed FH2 FH2 genomic_reference:SL2.40ch06 gene_region:44832531-44836385 transcript_region:SL2.40ch06:44832531..44836385+ go_terms:GO:…	0.460995	0.156625	NA	0.518556	NA	NA	NA	NA	NA	3	2	1	2	1	1	1	1	1
solyc06g082910.2.1.._LVPS(ph)PSQENR_..Phospho	solyc06g082910.2.1	LVPS(ph)PSQENR	1.20606	1.62359	1.26932	2.69064	1.95273	1.1307	0.431997	0.818528	1.09639	cell.organisation	31.1	highly similar to ( 578) AT3G25500 | Symbols: AFH1, FH1, AHF1, ATFH1 | AFH1 (FORMIN HOMOLOGY 1); actin binding / actin filament binding / protein binding | chr3:9251320-9254826 REVERSEhighly similar to ( 513) loc_os01g67240 12001.m12827 protein AFH1, putative, expressed FH2 FH2 genomic_reference:SL2.40ch06 gene_region:44832531-44836385 transcript_region:SL2.40ch06:44832531..44836385+ go_terms:GO:…	0.586712	0.944892	1.75868	0.723315	0.287572	NA	0.0262028	0.246596	0.63681	6	2	3	3	3	1	2	2	2
solyc07g041150.2.1.._QQALTM(ox)S(ph)PTGK_..Phospho	solyc07g041150.2.1	QQALTM(ox)S(ph)PTGK	0.823317	0.827293	1.11199	2.7131	2.59855	0.944095	0.27683	1.91235	0.823777	cell.organisation	31.1	nearly identical (2365) AT5G20490 | Symbols: XIK, ATXIK, XI-17 | XIK; motor/ protein binding | chr5:6927064-6936079 REVERSEnearly identical (2304) loc_os03g48140 12003.m09824 protein myosin XI, putative, expressed MYSc_type_XI MYSc COG5022 MYSc Myosin_head MYSc_type_V MYSc_type_II MYSc_type_I MYSc_type_VII MYSc_type_VIII MYSc_type_VI MYSc_type_XV MYSc_type_IX MYSc_type_III MYSc_type_XVIII DIL gen…	1.1973	0.985979	0.146876	1.91788	0.408175	1.09313	NA	0.183784	0.291379	6	3	3	3	2	2	1	2	2
solyc07g043320.2.1.._DIGQM(ox)LST(ph)PTK_..Phospho	solyc07g043320.2.1	DIGQM(ox)LST(ph)PTK	0.61787	1.09435	1.93412	1.02764	1.92121	0.941756	0.460953	1.10559	1.71366	cell.organisation	31.1	moderately similar to ( 294) AT2G32240 | Symbols: | FUNCTIONS IN: molecular_function unknown; INVOLVED IN: response to cadmium ion; LOCATED IN: plasma membrane; EXPRESSED IN: 25 plant structures; EXPRESSED DURING: 13 growth stages; CONTAINS InterPro DOMAIN/s: Prefoldin (InterPro:IPR009053); BEST Arabidopsis thaliana protein match is: unknown protein (TAIR:AT1G05320.3); Has 221693 Blast hits to 95…	0.894763	0.303369	0.373685	2.03206	0.421175	1.00264	0.499685	0.600372	0.612817	8	3	3	3	3	2	3	2	3
solyc07g064970.2.1.._DDAASHISGTEPIPS(ph)TP_..Phospho	solyc07g064970.2.1	DDAASHISGTEPIPS(ph)TP	0.926939	1.85662	0.663341	1.58159	0.717515	0.727073	0.611511	1.24491	1.95079	cell.organisation	31.1	highly similar to ( 717) AT5G55230 | Symbols: ATMAP65-1, MAP65-1 | ATMAP65-1 (MICROTUBULE-ASSOCIATED PROTEINS 65-1); microtubule binding | chr5:22402716-22405182 FORWARDhighly similar to ( 709) loc_os06g20370 12006.m06694 protein microtubule-associated protein MAP65-1a, putative, expressed MAP65_ASE1 genomic_reference:SL2.40ch07 gene_region:64141117-64144666 transcript_region:SL2.40ch07:64141117.…	1.3505	0.382321	NA	0.533151	0.28668	NA	2.92911	NA	0.223836	3	3	1	2	2	1	3	1	2
solyc07g065680.2.1.._S(ph)SPQSYTVQK_..Phospho	solyc07g065680.2.1	S(ph)SPQSYTVQK	1.57864	0.870127	0.822123	0.695317	1.09908	2.18509	1.16631	1.43317	2.72102	cell.organisation	31.1	moderately similar to ( 341) AT5G55860 | Symbols: | unknown protein | chr5:22610146-22612166 FORWARDmoderately similar to ( 326) loc_os12g17310 12012.m05688 protein prefoldin, putative, expressed genomic_reference:SL2.40ch07 gene_region:64579556-64582510 transcript_region:SL2.40ch07:64579556..64582510+ functional_description:"Myosin heavy chain-like (AHRD V1 ***- Q9LVQ4_ARATH); contains Interpro …	0.870161	3.32566	0.712025	1.83888	0.247034	NA	NA	0.931306	NA	2	3	3	3	3	1	1	2	1
solyc08g016050.2.1.._SVIGEGPAS(ph)PK_..Phospho	solyc08g016050.2.1	SVIGEGPAS(ph)PK	1.95164	1.06294	2.04185	3.60183	0.618866	0.208154	0.332688	2.56692	0.525523	cell.organisation	31.1	nearly identical (1388) AT4G16340 | Symbols: SPK1 | SPK1 (SPIKE1); GTP binding / GTPase binding / guanyl-nucleotide exchange factor | chr4:9228773-9241060 REVERSEnearly identical (1349) loc_os03g21080 12003.m07515 protein guanine nucleotide exchange factor, putative, expressed Ded_cyto genomic_reference:SL2.40ch08 gene_region:6509200-6527218 transcript_region:SL2.40ch08:6509200..6527218- go_terms…	0.821787	2.07501	0.345172	0.663072	2.21216	10.268	0.510232	0.615597	1.41042	9	3	3	3	3	3	3	2	3
solyc08g016050.2.1.._VNSQLSS(ph)PSQPYSLR_..Phospho	solyc08g016050.2.1	VNSQLSS(ph)PSQPYSLR	1.67629	1.6245	1.09884	1.94995	0.611713	2.09224	0.418958	1.53694	0.676088	cell.organisation	31.1	nearly identical (1388) AT4G16340 | Symbols: SPK1 | SPK1 (SPIKE1); GTP binding / GTPase binding / guanyl-nucleotide exchange factor | chr4:9228773-9241060 REVERSEnearly identical (1349) loc_os03g21080 12003.m07515 protein guanine nucleotide exchange factor, putative, expressed Ded_cyto genomic_reference:SL2.40ch08 gene_region:6509200-6527218 transcript_region:SL2.40ch08:6509200..6527218- go_terms…	0.596551	0.844948	0.127343	0.753035	0.897922	NA	NA	0.621479	0.170662	4	2	2	3	2	1	1	2	2
solyc08g062330.2.1.._IS(ph)GNLVHDNV_..Phospho	solyc08g062330.2.1	IS(ph)GNLVHDNV	1.03256	1.72741	1.26715	2.04542	1.355	0.98167	0.516421	0.9132	1.37515	cell.organisation	31.1	weakly similar to ( 140) AT5G15500 | Symbols: | ankyrin repeat family protein | chr5:5031791-5033443 REVERSEweakly similar to ( 109) loc_os11g08020 12011.m04998 protein protein binding protein, putative, expressed genomic_reference:SL2.40ch08 gene_region:48116286-48118271 transcript_region:SL2.40ch08:48116286..48118271+ go_terms:GO:0005515 functional_description:"Ankyrin repeat protein (AHRD V1 *…	1.02574	0.501018	1.17531	0.648199	0.404943	0.939912	0.127241	0.34278	0.511169	9	3	3	3	3	2	3	2	2
solyc09g010060.2.1.._S(ph)PLSLINN_..Phospho	solyc09g010060.2.1	S(ph)PLSLINN	1.20086	1.01005	0.758608	2.22098	0.989954	1.72903	NA	1.70595	0.31549	cell.organisation	31.1	nearly identical (1264) AT2G36200 | Symbols: | kinesin motor protein-related | chr2:15179739-15185189 REVERSEnearly identical (1643) K125_TOBAC 125 kDa kinesin-related protein - Nicotiana tabacum (Common tobacco)highly similar to ( 782) loc_os05g02670 12005.m083602 protein kinesin-related protein, putative, expressed KISc_BimC_Eg5 Kinesin KISc KISc KISc_KIF3 KISc_KIF4 KISc_C_terminal KISc_KHC_KIF…	0.372333	0.427616	0.342131	0.359253	NA	NA	NA	0.265092	NA	3	3	4	2	1	1	0	2	1
solyc09g042740.2.1.._ISDVWDQNVES(ph)PIR_..Phospho	solyc09g042740.2.1	ISDVWDQNVES(ph)PIR	1.02915	0.769533	1.54286	0.979194	0.293948	1.0261	NA	1.14041	0.920166	cell.organisation	31.1	highly similar to ( 587) AT3G25500 | Symbols: AFH1, FH1, AHF1, ATFH1 | AFH1 (FORMIN HOMOLOGY 1); actin binding / actin filament binding / protein binding | chr3:9251320-9254826 REVERSEhighly similar to ( 531) loc_os01g67240 12001.m12827 protein AFH1, putative, expressed FH2 FH2 genomic_reference:SL2.40ch09 gene_region:29840544-29844761 transcript_region:SL2.40ch09:29840544..29844761+ go_terms:GO:…	0.896217	0.0434832	0.497597	0.750729	0.267225	NA	NA	NA	0.25592	7	2	2	3	2	1	0	1	2
solyc09g042740.2.1.._SNS(ph)STADPTNIPK_..Phospho	solyc09g042740.2.1	SNS(ph)STADPTNIPK	1.382	2.89321	1.74516	2.08645	0.977305	0.787286	0.624942	0.88675	0.711246	cell.organisation	31.1	highly similar to ( 587) AT3G25500 | Symbols: AFH1, FH1, AHF1, ATFH1 | AFH1 (FORMIN HOMOLOGY 1); actin binding / actin filament binding / protein binding | chr3:9251320-9254826 REVERSEhighly similar to ( 531) loc_os01g67240 12001.m12827 protein AFH1, putative, expressed FH2 FH2 genomic_reference:SL2.40ch09 gene_region:29840544-29844761 transcript_region:SL2.40ch09:29840544..29844761+ go_terms:GO:…	0.805714	1.39043	2.89832	0.665368	0.31419	0.395156	0.0663836	0.665795	2.3676	7	3	3	3	3	2	2	2	3
solyc11g010560.1.1.._ASLAGSTQVSS(ph)PLPK_..Phospho	solyc11g010560.1.1	ASLAGSTQVSS(ph)PLPK	1.05816	1.73556	1.56384	3.02506	0.434006	1.55911	0.32241	1.71167	0.70764	cell.organisation	31.1	nearly identical (1130) AT5G65460 | Symbols: | kinesin motor protein-related | chr5:26161831-26169001 REVERSEhighly similar to ( 719) loc_os06g11380 12006.m05855 protein ATP binding protein, putative, expressed KISc_C_terminal Kinesin KISc KISc Motor_domain KISc_KHC_KIF5 KIP1 KISc_BimC_Eg5 KISc_KIF4 KISc_CENP_E KISc_KIF3 KISc_KIP3_like KISc_KLP2_like KISc_KIF1A_KIF1B evidence_code:10F0H1E1IEG gen…	0.815688	0.850919	0.290885	0.714709	1.81919	1.25329	0.11282	0.529217	0.545104	7	2	2	3	3	2	2	2	2
solyc01g090910.2.1.._TYAEPQDNSSET(ph)K_..Phospho	solyc01g090910.2.1	TYAEPQDNSSET(ph)K	2.54944	1.19922	2.54239	1.09583	0.804063	1.29711	0.536126	0.679728	0.701562	cell.vesicle transport	31.4	moderately similar to ( 244) AT3G60600 | Symbols: VAP27-1 | VAP (VESICLE ASSOCIATED PROTEIN); protein binding | chr3:22400537-22401669 FORWARDmoderately similar to ( 223) loc_os08g06020 12008.m04743 protein VAP27, putative, expressed Motile_Sperm SCS2 genomic_reference:SL2.40ch01 gene_region:76377586-76382694 transcript_region:SL2.40ch01:76377586..76382694+ go_terms:GO:0046982 functional_descript…	0.654687	0.585698	0.80588	0.123672	NA	NA	0.598813	NA	NA	3	2	2	2	1	1	2	1	1
solyc01g090910.2.1.._VAYVLPKPPS(ph)PVR_..Phospho	solyc01g090910.2.1	VAYVLPKPPS(ph)PVR	1.14334	1.13808	2.11921	2.15946	0.737512	1.23951	0.35466	0.237161	1.53216	cell.vesicle transport	31.4	moderately similar to ( 244) AT3G60600 | Symbols: VAP27-1 | VAP (VESICLE ASSOCIATED PROTEIN); protein binding | chr3:22400537-22401669 FORWARDmoderately similar to ( 223) loc_os08g06020 12008.m04743 protein VAP27, putative, expressed Motile_Sperm SCS2 genomic_reference:SL2.40ch01 gene_region:76377586-76382694 transcript_region:SL2.40ch01:76377586..76382694+ go_terms:GO:0046982 functional_descript…	1.9248	0.884107	0.550014	1.13104	0.390005	0.796263	0.327009	3.25353	0.245833	13	6	5	5	5	2	5	4	4
solyc01g090910.2.1.._VAYVLPKPPS(ph)PVREGS(ph)EEGS(ph)SPR_..Phospho	solyc01g090910.2.1	VAYVLPKPPS(ph)PVREGS(ph)EEGS(ph)SPR	1.79116	0.376786	0.795815	0.904532	1.51472	0.776765	NA	1.46947	1.29401	cell.vesicle transport	31.4	moderately similar to ( 244) AT3G60600 | Symbols: VAP27-1 | VAP (VESICLE ASSOCIATED PROTEIN); protein binding | chr3:22400537-22401669 FORWARDmoderately similar to ( 223) loc_os08g06020 12008.m04743 protein VAP27, putative, expressed Motile_Sperm SCS2 genomic_reference:SL2.40ch01 gene_region:76377586-76382694 transcript_region:SL2.40ch01:76377586..76382694+ go_terms:GO:0046982 functional_descript…	0.47157	1.29071	0.0902156	NA	NA	0.367203	NA	0.288701	0.961795	6	3	3	1	1	2	0	2	4
solyc01g090990.2.1.._S(ph)SPSEAWSLISR_..Phospho	solyc01g090990.2.1	S(ph)SPSEAWSLISR	2.18191	0.712696	0.290044	2.38001	0.40314	0.944024	NA	0.419348	0.663054	cell.vesicle transport	31.4	moderately similar to ( 225) AT4G00170 | Symbols: | vesicle-associated membrane family protein / VAMP family protein | chr4:70732-72085 REVERSEmoderately similar to ( 219) loc_os08g05890 12008.m26583 protein vesicle-associated membrane protein-associated protein A, putative, expressed Motile_Sperm SCS2 genomic_reference:SL2.40ch01 gene_region:76442172-76448800 transcript_region:SL2.40ch01:7644217…	0.313285	0.681176	2.36685	NA	NA	NA	NA	NA	0.371137	4	2	3	1	1	1	0	1	2
solyc01g090990.2.1.._VVYVPANPPSPVPEGSEEGGS(ph)PR_..Phospho	solyc01g090990.2.1	VVYVPANPPSPVPEGSEEGGS(ph)PR	0.827034	1.70944	1.14776	1.9569	0.614543	1.87739	0.523335	0.91786	1.58434	cell.vesicle transport	31.4	moderately similar to ( 225) AT4G00170 | Symbols: | vesicle-associated membrane family protein / VAMP family protein | chr4:70732-72085 REVERSEmoderately similar to ( 219) loc_os08g05890 12008.m26583 protein vesicle-associated membrane protein-associated protein A, putative, expressed Motile_Sperm SCS2 genomic_reference:SL2.40ch01 gene_region:76442172-76448800 transcript_region:SL2.40ch01:7644217…	1.56053	0.195486	0.745487	0.714566	0.482401	NA	0.490322	1.27986	0.391249	9	2	3	2	3	1	3	2	2
solyc01g091020.2.1.._VTQGGYVEAGS(ph)PTLGSSR_..Phospho	solyc01g091020.2.1	VTQGGYVEAGS(ph)PTLGSSR	0.881332	1.50625	0.985391	1.11803	1.21255	1.48298	0.642701	0.876121	1.35098	cell.vesicle transport	31.4	moderately similar to ( 370) AT2G45200 | Symbols: GOS12, ATGOS12 | GOS12 (GOLGI SNARE 12); SNARE binding | chr2:18637689-18639640 REVERSEmoderately similar to ( 298) loc_os02g03450 12002.m05695 protein golgi SNARE 12 protein, putative, expressed V-SNARE genomic_reference:SL2.40ch01 gene_region:76486794-76494482 transcript_region:SL2.40ch01:76486794..76494482- go_terms:GO:0000149,GO:0005484 functi…	1.13646	0.660006	0.954574	0.959442	0.354651	0.462491	0.294845	0.562511	0.688631	17	5	6	6	5	3	4	4	5
solyc02g088800.1.1.._DEGLYNPGS(ph)NSISR_..Phospho	solyc02g088800.1.1	DEGLYNPGS(ph)NSISR	1.06828	1.35814	0.536184	0.983586	0.493655	0.841646	NA	0.694868	NA	cell.vesicle transport	31.4	highly similar to ( 558) AT3G29400 | Symbols: ATEXO70E1 | ATEXO70E1 (exocyst subunit EXO70 family protein E1); protein binding | chr3:11297339-11299315 REVERSEmoderately similar to ( 453) loc_os01g55799 12001.m150723 protein protein binding protein, putative, expressed Exo70 evidence_code:10F1H1E1IEG genomic_reference:SL2.40ch02 gene_region:45346206-45348185 transcript_region:SL2.40ch02:45346206.…	0.00604083	NA	0.566936	0.471529	NA	NA	NA	0.764095	NA	2	1	3	2	1	1	0	2	0
solyc03g083070.1.1.._DFS(ph)VTM(ox)QK_..Phospho	solyc03g083070.1.1	DFS(ph)VTM(ox)QK	0.81902	2.14438	1.77122	2.00276	0.723698	1.94098	0.488128	1.26187	1.45771	cell.vesicle transport	31.4	weakly similar to ( 142) AT4G27840 | Symbols: | FUNCTIONS IN: molecular_function unknown; INVOLVED IN: transport; LOCATED IN: endomembrane system; EXPRESSED IN: 24 plant structures; EXPRESSED DURING: 15 growth stages; CONTAINS InterPro DOMAIN/s: Longin-like (InterPro:IPR011012); BEST Arabidopsis thaliana protein match is: vesicle-associated membrane protein-related (TAIR:AT5G52990.1); Has 165 Bla…	0.586839	0.205695	0.454325	0.80129	0.453269	NA	0.401369	0.763354	0.444054	7	3	3	2	2	1	3	2	2
solyc03g097070.2.1.._(ac)S(ph)DNNLLDK_..Phospho	solyc03g097070.2.1	(ac)S(ph)DNNLLDK	1.62645	0.743871	1.23258	1.87016	0.847859	1.93076	0.359699	1.51113	0.83254	cell.vesicle transport	31.4	highly similar to ( 501) AT5G16880 | Symbols: | VHS domain-containing protein / GAT domain-containing protein | chr5:5549658-5551274 FORWARDhighly similar to ( 502) loc_os02g46962 12002.m100323 protein protein transporter, putative, expressed VHS VHS_Hrs_Vps27p VHS VHS genomic_reference:SL2.40ch03 gene_region:52862873-52870296 transcript_region:SL2.40ch03:52862873..52870296- go_terms:GO:0008565 f…	0.384064	0.16742	0.503279	0.510409	NA	NA	0.253499	1.03078	NA	6	2	2	2	1	1	3	2	1
solyc03g097070.2.1.._ITAGM(ox)SS(ph)M(ox)SFK_..Phospho	solyc03g097070.2.1	ITAGM(ox)SS(ph)M(ox)SFK	1.88208	1.62132	0.837509	6.45982	0.630104	NA	NA	2.91359	0.613227	cell.vesicle transport	31.4	highly similar to ( 501) AT5G16880 | Symbols: | VHS domain-containing protein / GAT domain-containing protein | chr5:5549658-5551274 FORWARDhighly similar to ( 502) loc_os02g46962 12002.m100323 protein protein transporter, putative, expressed VHS VHS_Hrs_Vps27p VHS VHS genomic_reference:SL2.40ch03 gene_region:52862873-52870296 transcript_region:SL2.40ch03:52862873..52870296- go_terms:GO:0008565 f…	NA	0.541951	NA	NA	NA	NA	NA	NA	NA	1	2	1	1	1	0	0	1	1
solyc03g115760.2.1.._LM(ox)MS(ph)TER_..Phospho	solyc03g115760.2.1	LM(ox)MS(ph)TER	1.17911	1.5165	0.876945	0.956388	0.632901	0.632461	0.776638	0.541098	2.21165	cell.vesicle transport	31.4	moderately similar to ( 270) AT5G39510 | Symbols: VTI11, ATVTI1A, ATVTI11, ZIG, SGR4, VTI1A | SGR4 (SHOOT GRAVITROPSIM 4); receptor | chr5:15822035-15823591 FORWARDmoderately similar to ( 261) loc_os01g51120 12001.m42700 protein vesicle transport v-SNARE 13, putative, expressed V-SNARE genomic_reference:SL2.40ch03 gene_region:59426055-59429910 transcript_region:SL2.40ch03:59426055..59429910+ go_t…	1.07157	0.285969	0.824727	NA	0.872826	NA	0.340677	NA	NA	6	2	3	1	2	1	3	1	1
solyc03g119270.1.1.._TGPVADS(ph)DTDDGGLNPR_..Phospho	solyc03g119270.1.1	TGPVADS(ph)DTDDGGLNPR	1	0.455061	0.336465	1.30129	0.289801	1.0093	NA	1.81962	NA	cell.vesicle transport	31.4	highly similar to ( 709) AT1G48760 | Symbols: delta-ADR | delta-ADR (delta-adaptin); binding / clathrin binding / protein binding / protein transporter | chr1:18036652-18039261 REVERSEhighly similar to ( 543) loc_os01g32880 12001.m09605 protein AP-3 complex subunit delta, putative, expressed Adaptin_N evidence_code:10F0H1E1IEG genomic_reference:SL2.40ch03 gene_region:61959927-61962839 transcript_…	0.359736	NA	NA	0.817067	0.037265	NA	NA	NA	NA	3	1	1	2	2	1	0	1	0
solyc06g043030.2.1.._IS(ph)IGDISSR_..Phospho	solyc06g043030.2.1	IS(ph)IGDISSR	1.12059	0.219311	0.778861	2.47983	0.308223	NA	NA	NA	NA	cell.vesicle transport	31.4	nearly identical (1164) AT3G55480 | Symbols: | adaptin family protein | chr3:20566372-20571171 REVERSEhighly similar to ( 952) loc_os01g74180 12001.m13445 protein AP3-complex beta-3A adaptin subunit, putative, expressed Adaptin_N COG5096 genomic_reference:SL2.40ch06 gene_region:25908427-25918673 transcript_region:SL2.40ch06:25908427..25918673+ go_terms:GO:0005215,GO:0019903 functional_description…	0.152192	NA	NA	NA	0.0341792	NA	NA	NA	NA	2	1	1	1	2	0	0	0	0
solyc06g065740.2.1.._S(ph)TFGGINSK_..Phospho	solyc06g065740.2.1	S(ph)TFGGINSK	0.967372	4.15014	3.28728	2.52809	1.14772	0.453403	0.900561	0.573859	0.727555	cell.vesicle transport	31.4	moderately similar to ( 307) AT1G15880 | Symbols: GOS11, atgos11 | GOS11 (golgi snare 11); SNARE binding | chr1:5458718-5460089 REVERSEmoderately similar to ( 265) loc_os08g34140 12008.m07403 protein golgi SNARE 12 protein, putative, expressed V-SNARE genomic_reference:SL2.40ch06 gene_region:37599549-37605829 transcript_region:SL2.40ch06:37599549..37605829+ go_terms:GO:0000149 functional_descript…	0.822263	0.486883	0.991616	0.45796	0.303391	0.989	0.4934	0.155885	1.58475	9	3	3	3	3	3	3	2	3
solyc06g074650.2.1.._VPS(ph)M(ox)TNADR_..Phospho	solyc06g074650.2.1	VPS(ph)M(ox)TNADR	0.841744	1.6422	1.20571	1.26577	1.00507	2.61273	0.101259	1.60894	0.402049	cell.vesicle transport	31.4	nearly identical (1612) AT5G22770 | Symbols: alpha-ADR | alpha-ADR (alpha-adaptin); binding / protein binding / protein transporter | chr5:7579844-7588026 REVERSEnearly identical (1546) loc_os03g02150 12003.m34982 protein AP-2 complex subunit alpha-1, putative, expressed Adaptin_N genomic_reference:SL2.40ch06 gene_region:42580360-42594085 transcript_region:SL2.40ch06:42580360..42594085- go_terms:…	0.534583	1.16184	0.321141	2.96883	0.122136	NA	0.864889	0.51806	NA	6	3	3	3	2	1	2	2	1
solyc06g082840.2.1.._FDDNVFATM(ox)T(ph)SPPQPK_..Phospho	solyc06g082840.2.1	FDDNVFATM(ox)T(ph)SPPQPK	0.86298	0.622178	0.402464	3.08978	0.480894	3.45726	NA	2.52585	1	cell.vesicle transport	31.4	moderately similar to ( 235) AT4G12770 | Symbols: | heat shock protein binding | chr4:7506736-7511408 REVERSEmoderately similar to ( 254) loc_os12g36180 12012.m07408 protein auxilin-like protein, putative, expressed tolA TolA TolA genomic_reference:SL2.40ch06 gene_region:44788999-44795603 transcript_region:SL2.40ch06:44788999..44795603- go_terms:GO:0031072 functional_description:"UBA/TS-N domain …	NA	NA	NA	NA	NA	NA	NA	NA	NA	1	1	1	1	1	1	0	1	1
solyc07g005200.2.1.._S(ph)SDLSAASQM(ox)FYK_..Phospho	solyc07g005200.2.1	S(ph)SDLSAASQM(ox)FYK	0.683335	1.00765	0.771623	2.34722	1.49013	1.34929	NA	1	0.58262	cell.vesicle transport	31.4	moderately similar to ( 359) AT5G58060 | Symbols: YKT61, ATYKT61, ATGP1 | YKT61 | chr5:23498277-23500128 FORWARDmoderately similar to ( 302) loc_os01g73300 12001.m13359 protein VAMP-like protein YKT62, putative, expressed SNC1 genomic_reference:SL2.40ch07 gene_region:190053-194064 transcript_region:SL2.40ch07:190053..194064+ go_terms:GO:0019706,GO:0005484 functional_description:"Synaptobrevin hom…	NA	NA	NA	0.576086	0.158662	NA	NA	NA	NA	1	1	1	2	2	1	0	1	1
solyc07g032100.2.1.._GWSESAS(ph)PNVR_..Phospho	solyc07g032100.2.1	GWSESAS(ph)PNVR	1.0568	1.02052	0.791254	1.77467	1.10897	0.632604	NA	0.947501	0.43516	cell.vesicle transport	31.4	nearly identical (2134) AT1G62020 | Symbols: | coatomer protein complex, subunit alpha, putative | chr1:22919814-22923728 FORWARDweakly similar to ( 103) PF20_CHLRE Flagellar WD repeat protein PF20 - Chlamydomonas reinhardtiinearly identical (2043) loc_os03g50340 12003.m10027 protein coatomer subunit alpha, putative, expressed Coatomer_WDAD COPI_C WD40 COG2319 genomic_reference:SL2.40ch07 gene_re…	0.529734	0.73781	0.434978	0.653455	NA	NA	NA	1.24001	0.483099	7	2	2	3	1	1	0	2	2
solyc07g052470.2.1.._SQS(ph)DSGIDSFNK_..Phospho	solyc07g052470.2.1	SQS(ph)DSGIDSFNK	1.24221	1.20072	0.884943	1.29277	0.976019	0.13467	0.64738	1.35525	1.82948	cell.vesicle transport	31.4	moderately similar to ( 251) AT3G03800 | Symbols: SYP131, ATSYP131 | SYP131 (SYNTAXIN OF PLANTS 131); SNAP receptor | chr3:969314-971460 FORWARDmoderately similar to ( 274) loc_os07g34510 12007.m07708 protein retrotransposon protein, putative, unclassified SynN genomic_reference:SL2.40ch07 gene_region:58286256-58294483 transcript_region:SL2.40ch07:58286256..58294483+ go_terms:GO:0008565,GO:005054…	1.2337	0.44726	1.8112	0.908265	0.372955	6.86856	0.309739	0.803942	0.450224	9	3	3	3	3	3	3	2	2
solyc07g063630.2.1.._QQVEAVDS(ph)V_..Phospho	solyc07g063630.2.1	QQVEAVDS(ph)V	1.16243	1.04039	0.480217	2.73935	1.47663	0.632477	0.377071	0.946848	0.619785	cell.vesicle transport	31.4	moderately similar to ( 278) AT5G54110 | Symbols: ATMAMI | ATMAMI (ARABIDOPSIS THALIANA MEMBRANE-ASSOCIATED MANNITOL-INDUCED); structural molecule | chr5:21958356-21960367 FORWARDmoderately similar to ( 264) loc_os08g04620 12008.m04605 protein structural molecule, putative, expressed Motile_Sperm genomic_reference:SL2.40ch07 gene_region:63271770-63275250 transcript_region:SL2.40ch07:63271770..632…	0.717125	0.762592	1.70196	0.00048374	0.374819	0.952569	0.565552	0.533077	NA	8	2	3	2	3	2	2	2	1
solyc07g065030.2.1.._EQDEGLESLEETVM(ox)S(ph)TK_..Phospho	solyc07g065030.2.1	EQDEGLESLEETVM(ox)S(ph)TK	1.78159	0.526481	1.31402	2.05174	0.412331	4.27366	NA	0.552782	1	cell.vesicle transport	31.4	moderately similar to ( 257) AT1G16240 | Symbols: SYP51, ATSYP51 | SYP51 (SYNTAXIN OF PLANTS 51); SNAP receptor | chr1:5555193-5556340 REVERSEmoderately similar to ( 256) loc_os08g17600 12008.m26640 protein SNARE domain containing protein, expressed genomic_reference:SL2.40ch07 gene_region:64189984-64193334 transcript_region:SL2.40ch07:64189984..64193334+ go_terms:GO:0005484 functional_descriptio…	1.46018	0.803428	0.726629	0.107625	NA	0.791318	NA	0.160738	0.282804	3	2	3	2	1	2	0	2	3
solyc07g065030.2.1.._SSLPAS(ph)GPEAQR_..Phospho	solyc07g065030.2.1	SSLPAS(ph)GPEAQR	1.3683	1.08988	0.729707	1.1904	0.871416	0.803968	0.726853	0.975177	1.72098	cell.vesicle transport	31.4	moderately similar to ( 257) AT1G16240 | Symbols: SYP51, ATSYP51 | SYP51 (SYNTAXIN OF PLANTS 51); SNAP receptor | chr1:5555193-5556340 REVERSEmoderately similar to ( 256) loc_os08g17600 12008.m26640 protein SNARE domain containing protein, expressed genomic_reference:SL2.40ch07 gene_region:64189984-64193334 transcript_region:SL2.40ch07:64189984..64193334+ go_terms:GO:0005484 functional_descriptio…	0.69265	1.21393	2.32587	0.798448	NA	1.18056	0.249439	0.677418	0.592465	7	3	3	3	1	2	3	2	2
solyc07g065030.2.1.._VSQM(ox)ASTLNM(ox)SS(ph)FANR_..Phospho	solyc07g065030.2.1	VSQM(ox)ASTLNM(ox)SS(ph)FANR	0.692639	3.71415	1.1363	1.63619	0.416894	2.97092	0.354687	0.93651	1.41142	cell.vesicle transport	31.4	moderately similar to ( 257) AT1G16240 | Symbols: SYP51, ATSYP51 | SYP51 (SYNTAXIN OF PLANTS 51); SNAP receptor | chr1:5555193-5556340 REVERSEmoderately similar to ( 256) loc_os08g17600 12008.m26640 protein SNARE domain containing protein, expressed genomic_reference:SL2.40ch07 gene_region:64189984-64193334 transcript_region:SL2.40ch07:64189984..64193334+ go_terms:GO:0005484 functional_descriptio…	0.805751	0.561398	1.55437	1.5414	1.35248	0.469443	0.405151	1.18129	0.389479	8	6	5	6	5	2	4	4	3
solyc08g005200.2.1.._(ac)S(ph)FQDLESGR_..Phospho	solyc08g005200.2.1	(ac)S(ph)FQDLESGR	1.01023	0.712444	1.26224	0.885971	0.346455	1.66192	0.910163	1.1095	1.02253	cell.vesicle transport	31.4	moderately similar to ( 309) AT5G46860 | Symbols: VAM3, ATVAM3, SYP22, ATSYP22, SGR3 | VAM3; SNAP receptor | chr5:19012342-19013795 REVERSEmoderately similar to ( 279) loc_os01g15110 12001.m08110 protein syntaxin 23, putative, expressed SynN genomic_reference:SL2.40ch08 gene_region:130883-136111 transcript_region:SL2.40ch08:130883..136111- go_terms:GO:0005484 functional_description:"Syntaxin-like…	0.701288	0.399557	0.502578	0.204893	1.30328	NA	NA	NA	0.0449792	6	3	3	2	2	1	1	1	2
solyc08g066070.1.1.._IDNNAM(ox)SS(ph)PTGASR_..Phospho	solyc08g066070.1.1	IDNNAM(ox)SS(ph)PTGASR	1.65041	0.874922	1.20682	1.17204	0.752463	4.24282	0.563065	2.64604	1.5278	cell.vesicle transport	31.4	highly similar to ( 767) AT5G58430 | Symbols: ATEXO70B1 | ATEXO70B1 (exocyst subunit EXO70 family protein B1); protein binding | chr5:23621460-23623334 REVERSEhighly similar to ( 535) loc_os01g61180 12001.m12245 protein protein binding protein, putative, expressed Exo70 evidence_code:10F1H1E1IEG genomic_reference:SL2.40ch08 gene_region:51728386-51730281 transcript_region:SL2.40ch08:51728386..5173…	0.620972	1.38567	0.272652	2.93381	0.573828	NA	0.353179	0.873307	0.101611	7	3	3	3	3	1	3	2	2
solyc08g076540.2.1.._(ac)S(ph)FQDLEAGRPLGPR_..Phospho	solyc08g076540.2.1	(ac)S(ph)FQDLEAGRPLGPR	1	0.762897	2.0168	0.472836	0.189413	2.45203	0.509242	1.33436	0.996366	cell.vesicle transport	31.4	moderately similar to ( 295) AT5G46860 | Symbols: VAM3, ATVAM3, SYP22, ATSYP22, SGR3 | VAM3; SNAP receptor | chr5:19012342-19013795 REVERSEmoderately similar to ( 268) loc_os01g15110 12001.m08110 protein syntaxin 23, putative, expressed SynN COG5325 genomic_reference:SL2.40ch08 gene_region:57691305-57695575 transcript_region:SL2.40ch08:57691305..57695575+ go_terms:GO:0005484 functional_descriptio…	0.927703	0.199765	0.533355	1.98766	NA	NA	NA	NA	0.553399	5	2	3	3	1	1	1	1	2
solyc08g078690.2.1.._PNTGIVS(ph)PR_..Phospho	solyc08g078690.2.1	PNTGIVS(ph)PR	0.999093	1.46863	0.870475	1.66032	1.09944	1.15213	0.627797	0.955537	1.39095	cell.vesicle transport	31.4	moderately similar to ( 225) AT3G60600 | Symbols: VAP27-1 | VAP (VESICLE ASSOCIATED PROTEIN); protein binding | chr3:22400537-22401669 FORWARDmoderately similar to ( 206) loc_os04g45190 12004.m35586 protein vesicle-associated membrane protein-associated protein B, putative, expressed Motile_Sperm SCS2 genomic_reference:SL2.40ch08 gene_region:59630259-59635466 transcript_region:SL2.40ch08:59630259…	0.959475	0.142586	1.37879	0.584684	0.438375	0.824913	0.26728	NA	0.332708	8	2	3	2	3	2	3	1	2
solyc08g079520.2.1.._(ac)SM(ox)S(ph)DSDTSSQGSDYK_..Phospho	solyc08g079520.2.1	(ac)SM(ox)S(ph)DSDTSSQGSDYK	2.26491	0.589714	0.687439	3.20515	0.510207	4.19648	0.17901	2.91298	1.02162	cell.vesicle transport	31.4	highly similar to (1000) AT1G12360 | Symbols: KEU | KEU (keule); protein transporter | chr1:4201172-4206144 FORWARDhighly similar to ( 898) SEC1A_ORYSA Probable protein transport Sec1a - Oryza sativa (Rice)highly similar to ( 958) loc_os02g25580 12002.m33674 protein SNARE-interacting protein KEULE, putative, expressed Sec1 SEC1 genomic_reference:SL2.40ch08 gene_region:60189768-60206202 transcript…	0.472656	NA	0.280698	0.982521	0.519406	NA	NA	1.13319	NA	2	1	2	2	2	1	1	2	1
solyc08g079520.2.1.._NS(ph)DDGYSSDSILR_..Phospho	solyc08g079520.2.1	NS(ph)DDGYSSDSILR	2.30268	0.666463	0.499981	1.90011	1	4.08236	0.355491	4.32935	0.36177	cell.vesicle transport	31.4	highly similar to (1000) AT1G12360 | Symbols: KEU | KEU (keule); protein transporter | chr1:4201172-4206144 FORWARDhighly similar to ( 898) SEC1A_ORYSA Probable protein transport Sec1a - Oryza sativa (Rice)highly similar to ( 958) loc_os02g25580 12002.m33674 protein SNARE-interacting protein KEULE, putative, expressed Sec1 SEC1 genomic_reference:SL2.40ch08 gene_region:60189768-60206202 transcript…	0.626995	0.816806	0.889564	1.08312	NA	NA	0.166884	NA	0.425649	8	3	3	3	1	1	2	1	2
solyc08g081320.2.1.._TEEEDYPEAGEQSYSDS(ph)PAR_..Phospho	solyc08g081320.2.1	TEEEDYPEAGEQSYSDS(ph)PAR	1.13801	0.636725	0.548719	1.85006	0.398218	2.04975	NA	0.853167	0.700206	cell.vesicle transport	31.4	nearly identical (1388) AT4G23460 | Symbols: | beta-adaptin, putative | chr4:12243899-12248898 REVERSEnearly identical (1374) loc_os03g23950 12003.m07741 protein AP-1 complex subunit beta-1, expressed Adaptin_N COG5096 B2-adapt-app_C genomic_reference:SL2.40ch08 gene_region:61549434-61558071 transcript_region:SL2.40ch08:61549434..61558071- go_terms:GO:0030276 functional_description:"AP-1 complex …	1.06003	0.806863	1.08249	1.10731	1.47744	0.711321	NA	2.02149	0.799535	11	2	6	6	4	2	0	4	2
solyc08g081320.2.1.._VADSGAS(ph)PPASSANPQHPASR_..Phospho	solyc08g081320.2.1	VADSGAS(ph)PPASSANPQHPASR	1.65085	0.927571	1.3128	2.17228	0.79233	0.745318	0.543825	1.70847	1.20083	cell.vesicle transport	31.4	nearly identical (1388) AT4G23460 | Symbols: | beta-adaptin, putative | chr4:12243899-12248898 REVERSEnearly identical (1374) loc_os03g23950 12003.m07741 protein AP-1 complex subunit beta-1, expressed Adaptin_N COG5096 B2-adapt-app_C genomic_reference:SL2.40ch08 gene_region:61549434-61558071 transcript_region:SL2.40ch08:61549434..61558071- go_terms:GO:0030276 functional_description:"AP-1 complex …	2.53273	16.0826	1.7606	1.45647	0.491329	NA	0.356524	1.20841	0.434307	6	3	3	3	3	1	2	2	2
solyc08g081830.2.1.._VLEHPDPSPSS(ph)PDLPGS(ph)AGSLR_..Phospho	solyc08g081830.2.1	VLEHPDPSPSS(ph)PDLPGS(ph)AGSLR	0.559794	1.22148	1.62185	3.84274	0.645321	NA	NA	NA	NA	cell.vesicle transport	31.4	moderately similar to ( 354) AT5G41620 | Symbols: | FUNCTIONS IN: molecular_function unknown; INVOLVED IN: biological_process unknown; LOCATED IN: chloroplast, plasma membrane; EXPRESSED IN: 9 plant structures; EXPRESSED DURING: 6 growth stages; BEST Arabidopsis thaliana protein match is: intracellular protein transport protein USO1-related (TAIR:AT1G64180.1); Has 2568 Blast hits to 2157 proteins…	0.202097	NA	0.735363	NA	NA	NA	NA	NA	NA	3	1	2	1	1	0	0	0	0
solyc09g014790.2.1.._TQQELHPQSQPLS(ph)PR_..Phospho	solyc09g014790.2.1	TQQELHPQSQPLS(ph)PR	2.07525	0.103267	1.16026	1.28886	0.291407	NA	NA	1	0.504299	cell.vesicle transport	31.4	moderately similar to ( 359) AT2G38410 | Symbols: | VHS domain-containing protein / GAT domain-containing protein | chr2:16086912-16090047 REVERSEmoderately similar to ( 362) loc_os05g27320 12005.m07021 protein protein transporter, putative, expressed VHS VHS VHS_Hrs_Vps27p VHS VHS_STAM VHS_Tom1 GAT VHS_ENTH_ANTH genomic_reference:SL2.40ch09 gene_region:6942345-6947456 transcript_region:SL2.40ch0…	0.550143	NA	NA	NA	0.497507	NA	NA	NA	NA	2	1	1	1	2	0	0	1	1
solyc10g038120.1.1.._GGFM(ox)SLQSM(ox)GS(ph)GR_..Phospho	solyc10g038120.1.1	GGFM(ox)SLQSM(ox)GS(ph)GR	0.462129	5.26094	1.08174	2.51096	1.53607	2.8591	NA	1.79007	0.507475	cell.vesicle transport	31.4	moderately similar to ( 469) AT5G05010 | Symbols: | clathrin adaptor complexes medium subunit-related | chr5:1477137-1479872 FORWARDmoderately similar to ( 439) COPD_ORYSA Coatomer subunit delta (Delta-coat protein) (Delta-COP) (Archain) - Oryza sativa (Rice)moderately similar to ( 461) loc_os05g24601 12005.m83866 protein coatomer subunit delta, putative, expressed Adap_comp_sub evidence_code:10F…	1.9516	NA	0.654881	1.59347	NA	NA	NA	0.65274	0.351343	4	1	2	3	1	1	0	2	2
solyc10g081580.1.1.._LIETGDS(ph)EQIFQK_..Phospho	solyc10g081580.1.1	LIETGDS(ph)EQIFQK	1.8806	0.934961	1.26551	1.97213	0.716291	3.45299	0.369383	1.29695	1.17754	cell.vesicle transport	31.4	moderately similar to ( 322) AT3G03800 | Symbols: SYP131, ATSYP131 | SYP131 (SYNTAXIN OF PLANTS 131); SNAP receptor | chr3:969314-971460 FORWARDmoderately similar to ( 290) loc_os07g07000 12007.m05160 protein syntaxin 132, putative, expressed SynN COG5074 evidence_code:10F1H1E1IEG genomic_reference:SL2.40ch10 gene_region:61939031-61947634 transcript_region:SL2.40ch10:61939031..61947634+ go_terms:…	0.789027	0.916124	0.476467	0.979371	0.0235662	NA	0.380142	0.760595	0.213223	7	2	3	2	2	1	3	2	2
solyc10g081850.1.1.._M(ox)NDLFSGS(ph)FSR_..Phospho	solyc10g081850.1.1	M(ox)NDLFSGS(ph)FSR	1.13636	0.795792	0.7014	0.699949	0.997872	2.09556	0.447692	1.10671	0.740297	cell.vesicle transport	31.4	moderately similar to ( 365) AT3G11820 | Symbols: SYP121, AT-SYR1, ATSYP121, SYR1, ATSYR1, PEN1 | SYP121 (SYNTAXIN OF PLANTS 121); SNAP receptor/ protein anchor | chr3:3729540-3730868 REVERSEmoderately similar to ( 319) loc_os06g39050 12006.m08443 protein syntaxin 125, putative, expressed SynN COG5074 SynN evidence_code:10F0H1E1IEG genomic_reference:SL2.40ch10 gene_region:62136654-62138152 transc…	0.614571	0.547891	NA	1.35153	NA	NA	0.452366	NA	0.0289094	4	2	1	3	1	1	2	1	2
solyc10g081850.1.1.._NEEQS(ph)PNQESAGIQM(ox)R_..Phospho	solyc10g081850.1.1	NEEQS(ph)PNQESAGIQM(ox)R	1.11009	0.52159	0.854425	2.83771	1.01539	1.48625	0.490401	1.1354	0.88136	cell.vesicle transport	31.4	moderately similar to ( 365) AT3G11820 | Symbols: SYP121, AT-SYR1, ATSYP121, SYR1, ATSYR1, PEN1 | SYP121 (SYNTAXIN OF PLANTS 121); SNAP receptor/ protein anchor | chr3:3729540-3730868 REVERSEmoderately similar to ( 319) loc_os06g39050 12006.m08443 protein syntaxin 125, putative, expressed SynN COG5074 SynN evidence_code:10F0H1E1IEG genomic_reference:SL2.40ch10 gene_region:62136654-62138152 transc…	0.605139	0.785643	0.743006	0.679875	0.168685	0.195982	0.60407	0.426952	0.109925	7	3	5	3	3	2	2	3	3
solyc10g081850.1.1.._SVPGCGPGS(ph)SSDR_..Phospho	solyc10g081850.1.1	SVPGCGPGS(ph)SSDR	2.12691	2.1399	3.03448	1.61874	1.23624	NA	0.53259	0.744084	NA	cell.vesicle transport	31.4	moderately similar to ( 365) AT3G11820 | Symbols: SYP121, AT-SYR1, ATSYP121, SYR1, ATSYR1, PEN1 | SYP121 (SYNTAXIN OF PLANTS 121); SNAP receptor/ protein anchor | chr3:3729540-3730868 REVERSEmoderately similar to ( 319) loc_os06g39050 12006.m08443 protein syntaxin 125, putative, expressed SynN COG5074 SynN evidence_code:10F0H1E1IEG genomic_reference:SL2.40ch10 gene_region:62136654-62138152 transc…	0.460308	NA	1.01709	0.527787	NA	NA	0.185718	NA	NA	3	1	2	2	1	0	2	1	0
solyc10g084210.1.1.._GLS(ph)GEELAAR_..Phospho	solyc10g084210.1.1	GLS(ph)GEELAAR	1.22498	0.886637	1.06458	1.20629	0.66869	0.988205	0.300761	NA	0.940113	cell.vesicle transport	31.4	moderately similar to ( 306) AT3G09740 | Symbols: SYP71, ATSYP71 | SYP71 (SYNTAXIN OF PLANTS 71); protein transporter | chr3:2989615-2991354 FORWARDmoderately similar to ( 306) loc_os05g48020 12005.m08873 protein syntaxin 72, putative, expressed evidence_code:10F1H1E1IEG genomic_reference:SL2.40ch10 gene_region:63171958-63176335 transcript_region:SL2.40ch10:63171958..63176335- go_terms:GO:0016020…	0.286889	0.0825663	0.623373	0.310577	NA	NA	0.125962	NA	0.573115	5	2	2	2	1	1	3	0	2
solyc11g006780.1.1.._TENLQFQADS(ph)FQR_..Phospho	solyc11g006780.1.1	TENLQFQADS(ph)FQR	0.705049	2.35722	3.37124	2.10991	0.817244	1.5841	0.552504	NA	0.977727	cell.vesicle transport	31.4	moderately similar to ( 401) AT3G54300 | Symbols: ATVAMP727, VAMP727 | ATVAMP727 (VESICLE-ASSOCIATED MEMBRANE PROTEIN 727) | chr3:20108355-20110127 REVERSEmoderately similar to ( 362) loc_os08g44430 12008.m62034 protein vesicle-associated membrane protein 727, putative, expressed Synaptobrevin evidence_code:10F1H1E1IEG genomic_reference:SL2.40ch11 gene_region:1363332-1367317 transcript_region:SL2…	1.89047	0.848644	2.13617	1.02213	0.590908	NA	NA	NA	0.404007	5	3	3	3	3	1	1	0	2
solyc11g008340.1.1.._CSQQIDLNT(ph)PK_..Phospho	solyc11g008340.1.1	CSQQIDLNT(ph)PK	1.17032	1.81015	1.22041	3.94427	0.511639	0.748319	0.252572	0.958483	0.662385	cell.vesicle transport	31.4	nearly identical (1456) AT3G10380 | Symbols: SEC8, ATSEC8 | SEC8 (SUBUNIT OF EXOCYST COMPLEX 8) | chr3:3219922-3228356 REVERSEnearly identical (1336) loc_os08g22864 12008.m26860 protein sec8 exocyst complex component specific domain containing protein, expressed evidence_code:10F0H1E1IEG genomic_reference:SL2.40ch11 gene_region:2532878-2550743 transcript_region:SL2.40ch11:2532878..2550743+ go_ter…	0.995878	0.469043	1.06035	0.539753	6.30905	1.12211	0.708639	0.543435	0.586229	7	2	3	3	3	2	2	2	2
solyc11g008340.1.1.._GDNQFGS(ph)FGAGDGSHK_..Phospho	solyc11g008340.1.1	GDNQFGS(ph)FGAGDGSHK	0.474907	1.60674	1.37778	2.80887	0.83222	0.962527	0.282099	1.4951	0.860113	cell.vesicle transport	31.4	nearly identical (1456) AT3G10380 | Symbols: SEC8, ATSEC8 | SEC8 (SUBUNIT OF EXOCYST COMPLEX 8) | chr3:3219922-3228356 REVERSEnearly identical (1336) loc_os08g22864 12008.m26860 protein sec8 exocyst complex component specific domain containing protein, expressed evidence_code:10F0H1E1IEG genomic_reference:SL2.40ch11 gene_region:2532878-2550743 transcript_region:SL2.40ch11:2532878..2550743+ go_ter…	5.13161	5.9156	2.12119	1.87816	0.327156	NA	NA	0.816284	0.438294	5	4	4	4	3	1	1	2	2
solyc11g013190.1.1.._DFLSSS(ph)SFK_..Phospho	solyc11g013190.1.1	DFLSSS(ph)SFK	1.69616	1.45329	0.504636	5.30846	0.552603	NA	0.679127	3.44236	2.06881	cell.vesicle transport	31.4	highly similar to ( 711) AT4G08180 | Symbols: ORP1C | ORP1C (OSBP(OXYSTEROL BINDING PROTEIN)-RELATED PROTEIN 1C); oxysterol binding / phosphoinositide binding | chr4:5169727-5173360 FORWARDhighly similar to ( 745) loc_os03g49770 12003.m09975 protein oxysterol-binding protein 1, putative, expressed Oxysterol_BP PH_oxysterol_bp evidence_code:10F0H1E1IEG genomic_reference:SL2.40ch11 gene_region:6093…	1.15532	0.804641	0.664481	NA	NA	NA	NA	NA	0.56064	3	2	2	1	1	0	1	1	2
solyc11g066910.1.1.._(ac)S(ph)FQDLDSGR_..Phospho	solyc11g066910.1.1	(ac)S(ph)FQDLDSGR	1.66067	0.595208	1.27672	0.920616	0.569814	1.32359	0.787583	1.01302	1.07597	cell.vesicle transport	31.4	moderately similar to ( 307) AT5G46860 | Symbols: VAM3, ATVAM3, SYP22, ATSYP22, SGR3 | VAM3; SNAP receptor | chr5:19012342-19013795 REVERSEmoderately similar to ( 282) loc_os01g15110 12001.m08110 protein syntaxin 23, putative, expressed evidence_code:10F0H1E1IEG genomic_reference:SL2.40ch11 gene_region:49796256-49801744 transcript_region:SL2.40ch11:49796256..49801744+ go_terms:GO:0016020 function…	0.315315	0.599104	0.530647	0.101945	NA	NA	NA	NA	0.236914	4	3	3	2	1	1	1	1	2
solyc12g088440.1.1.._SSS(ph)NLVDGSQVDTK_..Phospho	solyc12g088440.1.1	SSS(ph)NLVDGSQVDTK	0.891026	1.08992	1.74461	0.287879	0.513894	NA	NA	1	1.88052	cell.vesicle transport	31.4	moderately similar to ( 229) AT1G27700 | Symbols: | protein binding | chr1:9640394-9641752 REVERSEweakly similar to ( 197) loc_os10g20240 12010.m05045 protein expressed proteinSyntaxin-6_N evidence_code:10F0H1E1IEG genomic_reference:SL2.40ch12 gene_region:62254920-62257875 transcript_region:SL2.40ch12:62254920..62257875+ go_terms:GO:0016020 functional_description:"Clathrin-coat assembly protein-l…	1.08236	1.10167	1.12202	NA	NA	NA	NA	NA	NA	2	2	2	1	1	0	0	1	1
solyc12g089150.1.1.._DNDDFISS(ph)ESDR_..Phospho	solyc12g089150.1.1	DNDDFISS(ph)ESDR	0.700387	1.80328	1.59705	1.02062	0.452507	1.0543	0.872488	NA	0.441257	cell.vesicle transport	31.4	weakly similar to ( 153) AT1G28490 | Symbols: SYP61, ATSYP61, OSM1 | SYP61 (SYNTAXIN OF PLANTS 61); SNAP receptor | chr1:10016634-10017842 FORWARDweakly similar to ( 132) loc_os01g73230 12001.m13352 protein syntaxin-6, putative, expressed evidence_code:10F0H1E1IEG genomic_reference:SL2.40ch12 gene_region:62702377-62703497 transcript_region:SL2.40ch12:62702377..62703497- functional_description:"Sy…	1.30743	NA	0.665531	NA	NA	NA	NA	NA	NA	5	1	3	1	1	1	1	0	1
solyc11g022390.1.1.._LTVVQDS(ph)PTPK_..Phospho	solyc11g022390.1.1	LTVVQDS(ph)PTPK	0.473549	0.810217	1.08282	2.18182	1.70877	0.787859	0.457284	0.756309	0.90471	Co-factor and vitamine metabolism.iron-sulphur clusters	18.7	highly similar to ( 822) AT1G72090 | Symbols: | radical SAM domain-containing protein / TRAM domain-containing protein | chr1:27123617-27126767 FORWARDweakly similar to ( 113) CK5P1_ORYSA CDK5RAP1-like protein - Oryza sativa (Rice)highly similar to ( 788) loc_os04g35480 12004.m08637 protein expressed protein MiaB Elp3 UPF0004 COG1032 evidence_code:10F1H1E1IEG genomic_reference:SL2.40ch11 gene_reg…	1.46707	0.400964	1.01877	0.623357	0.260838	0.863192	0.221064	0.569094	NA	7	3	3	3	3	2	2	2	1
solyc03g120710.2.1.._SESDITSLAPS(ph)SPSR_..Phospho	solyc03g120710.2.1	SESDITSLAPS(ph)SPSR	0.981603	0.787727	0.777397	1.07191	1.35493	0.281988	0.761934	0.902035	1.99358	development.late embryogenesis abundant	33.2	weakly similar to ( 183) AT1G45688 | Symbols: | unknown protein | chr1:17191502-17192870 FORWARDmoderately similar to ( 298) loc_os06g06780 12006.m05403 protein harpin-induced protein, putative, expressed genomic_reference:SL2.40ch03 gene_region:63062243-63065253 transcript_region:SL2.40ch03:63062243..63065253+ functional_description:"Harpin-induced protein (AHRD V1 **-- B6TDG9_MAIZE); contains I…	0.911033	0.960992	2.85364	0.112129	0.458442	NA	0.373573	0.619973	0.799958	7	3	3	2	3	1	3	2	2
solyc03g120710.2.1.._SESDITSLAPSS(ph)PSRS(ph)PK_..Phospho	solyc03g120710.2.1	SESDITSLAPSS(ph)PSRS(ph)PK	1.69303	1.24722	0.923112	1.3354	1.0459	0.865218	0.673346	1.45731	1.94216	development.late embryogenesis abundant	33.2	weakly similar to ( 183) AT1G45688 | Symbols: | unknown protein | chr1:17191502-17192870 FORWARDmoderately similar to ( 298) loc_os06g06780 12006.m05403 protein harpin-induced protein, putative, expressed genomic_reference:SL2.40ch03 gene_region:63062243-63065253 transcript_region:SL2.40ch03:63062243..63065253+ functional_description:"Harpin-induced protein (AHRD V1 **-- B6TDG9_MAIZE); contains I…	0.898059	0.402166	2.25417	0.855262	0.444333	NA	0.559649	0.271534	0.217952	5	4	3	2	2	1	3	2	2
solyc04g078750.2.1.._GPTAYYVQS(ph)PSR_..Phospho	solyc04g078750.2.1	GPTAYYVQS(ph)PSR	1.01548	1.70136	0.823076	1.19477	1.3406	0.195825	0.810768	0.938825	0.984525	development.late embryogenesis abundant	33.2	moderately similar to ( 271) AT1G45688 | Symbols: | unknown protein | chr1:17191502-17192870 FORWARDmoderately similar to ( 249) loc_os04g59330 12004.m35067 protein expressed protein genomic_reference:SL2.40ch04 gene_region:61007605-61010109 transcript_region:SL2.40ch04:61007605..61010109+ functional_description:"Harpin-induced protein (AHRD V1 ***- B6TDG9_MAIZE); contains Interpro domain(s) IPR0…	1.18753	0.657648	0.384903	1.11263	0.324037	6.51283	0.31963	0.529543	1.4756	9	3	3	3	3	3	3	2	3
solyc04g078750.2.1.._TDSEDTSLAPSS(ph)PDNR_..Phospho	solyc04g078750.2.1	TDSEDTSLAPSS(ph)PDNR	0.930476	1.37352	0.851549	1.09044	1.08436	1.37569	0.475267	2.28208	1.14252	development.late embryogenesis abundant	33.2	moderately similar to ( 271) AT1G45688 | Symbols: | unknown protein | chr1:17191502-17192870 FORWARDmoderately similar to ( 249) loc_os04g59330 12004.m35067 protein expressed protein genomic_reference:SL2.40ch04 gene_region:61007605-61010109 transcript_region:SL2.40ch04:61007605..61010109+ functional_description:"Harpin-induced protein (AHRD V1 ***- B6TDG9_MAIZE); contains Interpro domain(s) IPR0…	1.96737	0.898216	2.89051	1.47036	0.424712	0.945823	0.679327	0.520893	1.10888	17	6	6	6	6	4	4	3	5
solyc04g078750.2.1.._TDSEDTSLAPSS(ph)PDNRGPTAYYVQS(ph)PSR_..Phospho	solyc04g078750.2.1	TDSEDTSLAPSS(ph)PDNRGPTAYYVQS(ph)PSR	0.985214	0.298092	1.74515	1.1895	0.627024	NA	0.592517	1	1.16894	development.late embryogenesis abundant	33.2	moderately similar to ( 271) AT1G45688 | Symbols: | unknown protein | chr1:17191502-17192870 FORWARDmoderately similar to ( 249) loc_os04g59330 12004.m35067 protein expressed protein genomic_reference:SL2.40ch04 gene_region:61007605-61010109 transcript_region:SL2.40ch04:61007605..61010109+ functional_description:"Harpin-induced protein (AHRD V1 ***- B6TDG9_MAIZE); contains Interpro domain(s) IPR0…	2.26854	2.78599	NA	NA	0.841225	NA	NA	1.00412	NA	5	3	1	1	2	0	1	3	1
solyc01g005410.2.1.._(ac)AS(ph)SSGIGNNDELTPLQK_..Phospho	solyc01g005410.2.1	(ac)AS(ph)SSGIGNNDELTPLQK	1.43128	1.95146	0.621233	1.29584	0.290794	NA	0.708248	1.09779	1.33401	development.unspecified	33.99	weakly similar to ( 194) AT1G70680 | Symbols: | caleosin-related family protein | chr1:26647341-26648541 FORWARDweakly similar to ( 199) loc_os06g14370 12006.m32034 protein ABA-induced protein, putative, expressedCaleosin genomic_reference:SL2.40ch01 gene_region:286564-290172 transcript_region:SL2.40ch01:286564..290172+ go_terms:GO:0005509 functional_description:"Calcium binding protein Caleosin …	0.55186	0.437989	2.27753	0.295793	0.475425	NA	NA	0.806782	0.199939	5	3	3	2	2	0	1	2	2
solyc01g108250.2.1.._YGS(ph)PVT(ph)PTNLR_..Phospho	solyc01g108250.2.1	YGS(ph)PVT(ph)PTNLR	1	0.781537	1.30026	2.78657	2.37418	1.9065	0.345777	NA	NA	development.unspecified	33.99	highly similar to ( 850) AT3G19240 | Symbols: | FUNCTIONS IN: molecular_function unknown; INVOLVED IN: N-terminal protein myristoylation; LOCATED IN: cellular_component unknown; EXPRESSED IN: 25 plant structures; EXPRESSED DURING: 15 growth stages; CONTAINS InterPro DOMAIN/s: WD40 repeat-like (InterPro:IPR011046), Vacuolar import and degradation, Vid27-related (InterPro:IPR013863); BEST Arabidops…	0.98144	0.405558	0.458925	0.0881576	0.270519	NA	NA	NA	NA	5	2	2	2	2	1	1	0	0
solyc01g111440.2.1.._(ac)ASQNPS(ph)PPK_..Phospho	solyc01g111440.2.1	(ac)ASQNPS(ph)PPK	1.6549	1.09975	2.42485	6.48679	2.66222	6.61843	0.866576	NA	1.99434	development.unspecified	33.99	moderately similar to ( 437) AT2G17840 | Symbols: ERD7 | ERD7 (EARLY-RESPONSIVE TO DEHYDRATION 7) | chr2:7755923-7757798 REVERSEmoderately similar to ( 355) loc_os06g50330 12006.m09557 protein senescence-associated protein 12, putative, expressedSenescence genomic_reference:SL2.40ch01 gene_region:89441082-89454437 transcript_region:SL2.40ch01:89441082..89454437+ functional_description:"Senescence…	1.41404	3.64383	0.7479	1.1962	0.891407	NA	0.199793	NA	NA	4	3	3	2	2	1	3	0	1
solyc02g077880.2.1.._LWDDVM(ox)AGPS(ph)PDK_..Phospho	solyc02g077880.2.1	LWDDVM(ox)AGPS(ph)PDK	1.09416	0.669847	0.978627	2.01116	3.0449	1.60142	0.177553	4.68954	0.887773	development.unspecified	33.99	weakly similar to ( 124) AT1G28330 | Symbols: | DYL1 (DORMANCY-ASSOCIATED PROTEIN-LIKE 1) | chr1:9934134-9935216 REVERSEweakly similar to ( 109) 12KD_FRAAN Auxin-repressed 12.5 kDa protein - Fragaria ananassa (Strawberry)very weakly similar to (99.4) loc_os11g44810 12011.m28867 protein auxin-repressed 12.5 kDa protein, putative, expressedAuxin_repressed genomic_reference:SL2.40ch02 gene_region:37…	0.881316	0.742157	NA	0.829512	NA	NA	NA	NA	0.254389	4	2	1	2	1	1	1	1	2
solyc02g077880.2.1.._SLT(ph)IQTGGESGEGSSK_..Phospho	solyc02g077880.2.1	SLT(ph)IQTGGESGEGSSK	1.12291	1.01912	2.72022	1.45421	0.596295	1.31509	0.303819	2.37027	0.548694	development.unspecified	33.99	weakly similar to ( 124) AT1G28330 | Symbols: | DYL1 (DORMANCY-ASSOCIATED PROTEIN-LIKE 1) | chr1:9934134-9935216 REVERSEweakly similar to ( 109) 12KD_FRAAN Auxin-repressed 12.5 kDa protein - Fragaria ananassa (Strawberry)very weakly similar to (99.4) loc_os11g44810 12011.m28867 protein auxin-repressed 12.5 kDa protein, putative, expressedAuxin_repressed genomic_reference:SL2.40ch02 gene_region:37…	0.201417	0.0892239	1.12493	0.738133	0.391631	NA	0.242635	NA	0.504584	3	3	2	3	3	1	2	1	2
solyc02g094190.2.1.._VPS(ph)EEALLSESQK_..Phospho	solyc02g094190.2.1	VPS(ph)EEALLSESQK	1.35574	0.322398	1.49385	1.24572	0.740739	1.00434	0.557224	0.81406	1.65031	development.unspecified	33.99	highly similar to ( 804) AT3G01930 | Symbols: | nodulin family protein | chr3:319289-321488 REVERSEhighly similar to ( 802) loc_os08g42010 12008.m08179 protein nodulin-like protein, putative, expressedNodulin-like genomic_reference:SL2.40ch02 gene_region:49368076-49371114 transcript_region:SL2.40ch02:49368076..49371114- functional_description:"Nodulin family protein (AHRD V1 ***- D7M603_ARALY); c…	0.710865	3.32788	0.396203	0.544168	0.400815	1.15884	0.452611	0.930427	0.29654	7	3	2	3	3	2	3	2	2
solyc03g080090.2.1.._ASDEHSSTT(ph)SDTTTIK_..Phospho	solyc03g080090.2.1	ASDEHSSTT(ph)SDTTTIK	1	0.935627	1.05903	0.411839	0.873968	0.274315	0.647508	0.844347	1.87035	development.unspecified	33.99	moderately similar to ( 255) AT5G24590 | Symbols: ANAC091, TIP | TIP (TCV-INTERACTING PROTEIN); transcription coactivator/ transcription factor | chr5:8416920-8418723 REVERSEweakly similar to ( 159) NAC76_ORYSA NAC domain-containing protein 76 (ONAC076) - Oryza sativa (Rice)weakly similar to ( 184) loc_os08g06140 12008.m26586 protein ANAC014, putative, expressedNAM genomic_reference:SL2.40ch03 ge…	6.13606	2.94318	4.13588	3.37104	0.745569	NA	0.468182	0.426526	0.545357	11	5	5	5	2	1	3	2	4
solyc03g117770.2.1.._AGSSTTLLSPPS(ph)SPR_..Phospho	solyc03g117770.2.1	AGSSTTLLSPPS(ph)SPR	0.697611	1.4634	1	0.770796	0.881978	0.0767877	0.767143	0.759753	NA	development.unspecified	33.99	highly similar to ( 556) AT1G16180 | Symbols: | TMS membrane family protein / tumour differentially expressed (TDE) family protein | chr1:5540905-5542670 FORWARDhighly similar to ( 541) loc_os02g54990 12002.m10526 protein serine incorporator 3, putative, expressed Serinc genomic_reference:SL2.40ch03 gene_region:60854347-60859485 transcript_region:SL2.40ch03:60854347..60859485+ go_terms:GO:0005515…	1.47978	0.658701	1.29323	0.480151	0.285483	NA	0.118354	0.480646	NA	9	3	3	2	3	1	3	2	0
solyc04g072220.2.1.._VSVQPES(ph)PR_..Phospho	solyc04g072220.2.1	VSVQPES(ph)PR	1.15592	1.25801	1.05401	1.17722	1.24656	1.06907	0.308258	1.22883	0.84739	development.unspecified	33.99	moderately similar to ( 347) AT1G34190 | Symbols: anac017 | anac017 (Arabidopsis NAC domain containing protein 17); transcription factor | chr1:12451729-12453914 FORWARDweakly similar to ( 165) NAC74_ORYSA NAC domain-containing protein 74 (ONAC074) - Oryza sativa (Rice)moderately similar to ( 209) loc_os09g32040 12009.m06294 protein no apical meristem protein, expressedNAM genomic_reference:SL2.4…	0.560979	0.262082	0.996585	1.09703	0.333801	1.23709	0.0483475	0.794682	0.499381	8	3	3	3	3	2	2	2	2
solyc04g072220.2.1.._VSVQPES(ph)PRDQENTAK_..Phospho	solyc04g072220.2.1	VSVQPES(ph)PRDQENTAK	2.37017	2.57991	2.66077	1.68115	0.677246	0.400533	0.372114	2.28849	1.26655	development.unspecified	33.99	moderately similar to ( 347) AT1G34190 | Symbols: anac017 | anac017 (Arabidopsis NAC domain containing protein 17); transcription factor | chr1:12451729-12453914 FORWARDweakly similar to ( 165) NAC74_ORYSA NAC domain-containing protein 74 (ONAC074) - Oryza sativa (Rice)moderately similar to ( 209) loc_os09g32040 12009.m06294 protein no apical meristem protein, expressedNAM genomic_reference:SL2.4…	0.939821	1.03477	1.0353	0.943943	NA	NA	NA	NA	0.461297	4	2	2	2	1	1	1	1	2
solyc04g076540.2.1.._ESLPSS(ph)PR_..Phospho	solyc04g076540.2.1	ESLPSS(ph)PR	0.957236	1.41006	1.08003	1.26894	1.11159	0.900071	0.673892	0.850305	1.6206	development.unspecified	33.99	nearly identical (2640) AT1G58250 | Symbols: SAB | SAB (SABRE) | chr1:21587317-21601373 REVERSEnearly identical (1964) loc_os03g23030 12003.m07701 protein aberrant pollen transmission 1, putative, expressed genomic_reference:SL2.40ch04 gene_region:59021459-59037413 transcript_region:SL2.40ch04:59021459..59037413- functional_description:"Aberrant pollen transmission 1 (AHRD V1 **-- Q4JQG0_MAIZE); …	1.01709	1.01325	1.29076	0.817044	0.112687	0.92754	0.124388	0.300743	0.525072	8	2	3	3	2	2	3	2	2
solyc05g052780.2.1.._NFQS(ph)PVK_..Phospho	solyc05g052780.2.1	NFQS(ph)PVK	1.30486	1.31347	1.27231	2.20211	0.885698	1.91388	0.497597	1.62843	0.89645	development.unspecified	33.99	moderately similar to ( 275) AT3G55770 | Symbols: | LIM domain-containing protein | chr3:20703799-20704614 FORWARDweakly similar to ( 179) SF3_HELAN Pollen-specific protein SF3 - Helianthus annuus (Common sunflower)moderately similar to ( 253) loc_os03g15940 12003.m07031 protein pollen-specific protein SF3, putative, expressed genomic_reference:SL2.40ch05 gene_region:62108501-62112460 transcript_…	0.52346	0.404509	0.173987	0.251861	0.653629	1.18379	0.0491119	0.573168	0.242392	9	2	2	2	3	2	3	2	2
solyc06g054420.2.1.._AGSATTFM(ox)S(ph)PPS(ph)SPR_..Phospho	solyc06g054420.2.1	AGSATTFM(ox)S(ph)PPS(ph)SPR	0.973694	1.09566	1.08928	0.887027	1.91819	2.86664	0.393208	2.04572	2.42159	development.unspecified	33.99	highly similar to ( 550) AT3G06170 | Symbols: | TMS membrane family protein / tumour differentially expressed (TDE) family protein | chr3:1867520-1869738 FORWARDhighly similar to ( 509) loc_os03g34300 12003.m35614 protein serine incorporator 3, putative, expressed Serinc genomic_reference:SL2.40ch06 gene_region:33686493-33691284 transcript_region:SL2.40ch06:33686493..33691284+ go_terms:GO:0005515…	0.658546	0.799612	0.856395	0.689261	0.947653	NA	1.51367	1.10575	0.674616	6	4	3	4	2	1	3	2	3
solyc07g065950.2.1.._(ac)AS(ph)SPGNPNQPGGTGSGPFDIHK_..Phospho	solyc07g065950.2.1	(ac)AS(ph)SPGNPNQPGGTGSGPFDIHK	0.93486	0.625485	1.40095	3.85252	1.77029	1.94043	0.302201	1.56676	0.471076	development.unspecified	33.99	nearly identical (1160) AT3G13300 | Symbols: VCS | VCS (VARICOSE); nucleotide binding / protein homodimerization | chr3:4304085-4309949 FORWARDhighly similar to ( 957) loc_os02g49090 12002.m33842 protein nucleotide binding protein, putative, expressed genomic_reference:SL2.40ch07 gene_region:64749640-64759288 transcript_region:SL2.40ch07:64749640..64759288+ go_terms:GO:0000166,GO:0042803 function…	0.760866	2.27593	0.426166	1.30766	0.615354	NA	0.567694	0.960716	NA	5	3	3	3	2	1	2	2	1
solyc07g065950.2.1.._SSS(ph)EVSIVNEQK_..Phospho	solyc07g065950.2.1	SSS(ph)EVSIVNEQK	1.22953	1.01142	1.54248	1.77037	0.757633	2.10755	0.229721	2.30198	0.633958	development.unspecified	33.99	nearly identical (1160) AT3G13300 | Symbols: VCS | VCS (VARICOSE); nucleotide binding / protein homodimerization | chr3:4304085-4309949 FORWARDhighly similar to ( 957) loc_os02g49090 12002.m33842 protein nucleotide binding protein, putative, expressed genomic_reference:SL2.40ch07 gene_region:64749640-64759288 transcript_region:SL2.40ch07:64749640..64759288+ go_terms:GO:0000166,GO:0042803 function…	0.531561	1.991	0.727052	1.05127	0.564642	NA	0.561395	0.967222	0.696296	7	3	3	3	3	1	3	2	2
solyc07g065950.2.1.._TLS(ph)PETYTVEESR_..Phospho	solyc07g065950.2.1	TLS(ph)PETYTVEESR	1.48314	2.05231	0.878086	2.50786	1.13187	2.45549	0.198953	1.56826	NA	development.unspecified	33.99	nearly identical (1160) AT3G13300 | Symbols: VCS | VCS (VARICOSE); nucleotide binding / protein homodimerization | chr3:4304085-4309949 FORWARDhighly similar to ( 957) loc_os02g49090 12002.m33842 protein nucleotide binding protein, putative, expressed genomic_reference:SL2.40ch07 gene_region:64749640-64759288 transcript_region:SL2.40ch07:64749640..64759288+ go_terms:GO:0000166,GO:0042803 function…	0.688314	0.849497	0.251939	0.700643	0.898878	NA	NA	0.839804	NA	7	2	3	3	2	1	1	2	0
solyc08g076920.2.1.._SIS(ph)SAQFFGDQSK_..Phospho	solyc08g076920.2.1	SIS(ph)SAQFFGDQSK	0.866214	1.16948	0.559132	0.843566	0.387019	1.7876	NA	NA	NA	development.unspecified	33.99	moderately similar to ( 383) AT5G46750 | Symbols: AGD9 | AGD9 (ARF-GAP DOMAIN 9); ARF GTPase activator/ DNA binding / zinc ion binding | chr5:18969950-18971817 REVERSEmoderately similar to ( 385) loc_os03g63710 12003.m35539 protein DNA binding protein, putative, expressed ArfGap ArfGap COG5347 genomic_reference:SL2.40ch08 gene_region:58003389-58009953 transcript_region:SL2.40ch08:58003389..580099…	NA	NA	NA	0.816644	NA	NA	NA	NA	NA	1	1	1	3	1	1	0	0	0
solyc08g076920.2.1.._TEVIAS(ph)PK_..Phospho	solyc08g076920.2.1	TEVIAS(ph)PK	1.28708	1.15968	4.89887	8.45661	1.01951	3.39073	0.287961	3.85269	0.786315	development.unspecified	33.99	moderately similar to ( 383) AT5G46750 | Symbols: AGD9 | AGD9 (ARF-GAP DOMAIN 9); ARF GTPase activator/ DNA binding / zinc ion binding | chr5:18969950-18971817 REVERSEmoderately similar to ( 385) loc_os03g63710 12003.m35539 protein DNA binding protein, putative, expressed ArfGap ArfGap COG5347 genomic_reference:SL2.40ch08 gene_region:58003389-58009953 transcript_region:SL2.40ch08:58003389..580099…	1.98449	3.66862	0.296637	1.05343	4.85462	1.36966	0.258908	0.608782	0.349222	9	3	3	3	3	2	3	2	2
solyc08g077220.2.1.._AANRPADYDS(ph)DDEYIGGPR_..Phospho	solyc08g077220.2.1	AANRPADYDS(ph)DDEYIGGPR	1.28644	0.932964	2.25006	2.28498	1.10499	0.860035	0.320639	2.1175	1.41359	development.unspecified	33.99	moderately similar to ( 347) AT1G32400 | Symbols: TOM2A | TOM2A (TOBAMOVIRUS MULTIPLICATION 2A); protein binding | chr1:11689393-11690873 REVERSEmoderately similar to ( 324) loc_os08g18044 12008.m05923 protein tetraspanin family protein, expressed genomic_reference:SL2.40ch08 gene_region:58295865-58302381 transcript_region:SL2.40ch08:58295865..58302381- go_terms:GO:0005515 functional_description:…	2.9993	0.414559	0.751074	0.835558	0.204857	NA	0.333331	NA	0.754648	6	3	2	2	2	1	2	1	2
solyc08g077220.2.1.._NDAWS(ph)TR_..Phospho	solyc08g077220.2.1	NDAWS(ph)TR	0.411005	1.12948	1.55475	1.30523	0.513428	NA	NA	NA	NA	development.unspecified	33.99	moderately similar to ( 347) AT1G32400 | Symbols: TOM2A | TOM2A (TOBAMOVIRUS MULTIPLICATION 2A); protein binding | chr1:11689393-11690873 REVERSEmoderately similar to ( 324) loc_os08g18044 12008.m05923 protein tetraspanin family protein, expressed genomic_reference:SL2.40ch08 gene_region:58295865-58302381 transcript_region:SL2.40ch08:58295865..58302381- go_terms:GO:0005515 functional_description:…	NA	0.524698	0.622378	NA	NA	NA	NA	NA	NA	1	3	2	1	1	0	0	0	0
solyc09g063070.2.1.._ISQTS(ph)GLAK_..Phospho	solyc09g063070.2.1	ISQTS(ph)GLAK	0.844613	2.7012	1.99569	1.40904	0.873665	NA	0.948358	0.684107	2.16373	development.unspecified	33.99	weakly similar to ( 199) AT2G20230 | Symbols: | LOCATED IN: plasma membrane, vacuole; EXPRESSED IN: 24 plant structures; EXPRESSED DURING: 16 growth stages; CONTAINS InterPro DOMAIN/s: Tetraspanin (InterPro:IPR018499); BEST Arabidopsis thaliana protein match is: unknown protein (TAIR:AT4G28770.1); Has 91 Blast hits to 91 proteins in 12 species: Archae - 0; Bacteria - 0; Metazoa - 0; Fungi - 0; Pl…	0.529531	NA	0.783814	0.559715	0.0896826	NA	0.174717	0.237262	NA	3	1	3	3	3	0	2	2	1
solyc10g005920.2.1.._DLS(ph)PETYIVEESR_..Phospho	solyc10g005920.2.1	DLS(ph)PETYIVEESR	1.32238	0.711561	0.655778	1.38659	0.369434	3.20729	NA	2.40727	0.592084	development.unspecified	33.99	nearly identical (1160) AT3G13300 | Symbols: VCS | VCS (VARICOSE); nucleotide binding / protein homodimerization | chr3:4304085-4309949 FORWARDhighly similar to ( 954) loc_os06g19660 12006.m06625 protein nucleotide binding protein, putative, expressed genomic_reference:SL2.40ch10 gene_region:709875-721808 transcript_region:SL2.40ch10:709875..721808+ go_terms:GO:0000166,GO:0042803 functional_descr…	0.696335	0.826078	0.408789	1.88696	0.299207	NA	NA	NA	0.233057	5	3	3	3	2	1	0	1	2
solyc00g009110.2.1.._S(ph)FNTYSSFK_..Phospho	solyc00g009110.2.1	S(ph)FNTYSSFK	1	1.08703	1.07686	1.46307	1.08873	1.2754	0.477882	2.10415	1.08306	DNA.synthesis/chromatin structure	28.1	highly similar to ( 658) AT1G71710 | Symbols: | inositol polyphosphate 5-phosphatase, putative | chr1:26973796-26976774 REVERSEhighly similar to ( 614) loc_os01g51890 12001.m11365 protein inositol-1,4,5-trisphosphate 5-Phosphatase, putative, expressed IPPc COG5411 genomic_reference:SL2.40ch00 gene_region:8818874-8827274 transcript_region:SL2.40ch00:8818874..8827274+ go_terms:GO:0004437 functional…	0.921225	0.434892	0.426309	0.400427	0.324709	1.31184	0.264134	NA	0.586105	7	3	3	3	3	2	2	1	2
solyc00g009110.2.1.._SFS(ph)DPPS(ph)PSR_..Phospho	solyc00g009110.2.1	SFS(ph)DPPS(ph)PSR	1.07595	1.23462	1.41628	1.32891	1.25768	0.181709	0.504184	1.6217	0.393856	DNA.synthesis/chromatin structure	28.1	highly similar to ( 658) AT1G71710 | Symbols: | inositol polyphosphate 5-phosphatase, putative | chr1:26973796-26976774 REVERSEhighly similar to ( 614) loc_os01g51890 12001.m11365 protein inositol-1,4,5-trisphosphate 5-Phosphatase, putative, expressed IPPc COG5411 genomic_reference:SL2.40ch00 gene_region:8818874-8827274 transcript_region:SL2.40ch00:8818874..8827274+ go_terms:GO:0004437 functional…	0.967358	0.468313	0.444213	0.52991	0.389662	4.77893	0.630574	0.868676	1.95309	9	3	3	3	3	3	3	2	3
solyc01g087500.2.1.._LAAYNLNSS(ph)PDR_..Phospho	solyc01g087500.2.1	LAAYNLNSS(ph)PDR	0.945722	0.610424	2.33423	2.20988	0.455779	4.64726	0.733285	1.96185	1.05455	DNA.synthesis/chromatin structure	28.1	nearly identical (1578) AT3G23890 | Symbols: TOPII, ATTOPII | TOPII (TOPOISOMERASE II); ATP binding / DNA binding / DNA topoisomerase (ATP-hydrolyzing)/ DNA topoisomerase/ DNA-dependent ATPase | chr3:8624931-8631106 FORWARDnearly identical (1513) TOP2_PEA DNA topoisomerase 2 (EC 5.99.1.3) (DNA topoisomerase II) (PsTopII) - Pisum sativum (Garden pea)nearly identical (1613) loc_os02g47150 12002.m09…	0.62015	NA	0.456803	0.898275	NA	NA	0.311402	0.654231	NA	3	1	2	3	1	1	2	2	1
solyc01g094350.2.1.._NQLPS(ph)PDSTVAEVEK_..Phospho	solyc01g094350.2.1	NQLPS(ph)PDSTVAEVEK	0.774812	1.47824	0.271098	3.00135	0.827207	1.83915	NA	1.03452	NA	DNA.synthesis/chromatin structure	28.1	highly similar to ( 813) AT4G00660 | Symbols: | DEAD/DEAH box helicase, putative | chr4:274638-277438 FORWARDmoderately similar to ( 284) IF4A_WHEAT Eukaryotic initiation factor 4A (EC 3.6.1.-) (ATP-dependent RNA helicase eIF4A) (eIF-4A) - Triticum aestivum (Wheat)highly similar to ( 799) loc_os04g45040 12004.m35393 protein ATP-dependent RNA helicase dhh1, putative, expressed SrmB PRK11776 DEADc …	1.03336	NA	0.0857658	0.547062	0.0194403	NA	NA	0.842074	NA	4	1	2	2	2	1	0	2	0
solyc01g102810.2.1.._GEDGEEGS(ph)PENIR_..Phospho	solyc01g102810.2.1	GEDGEEGS(ph)PENIR	1.44772	0.706123	0.761179	1.18734	0.592114	2.10975	NA	2.20869	0.787154	DNA.synthesis/chromatin structure	28.1	nearly identical (1102) AT2G02480 | Symbols: STI | STI (STICHEL); ATP binding / DNA binding / DNA-directed DNA polymerase | chr2:661093-665337 FORWARDhighly similar to ( 711) loc_os12g10670 12012.m05050 protein STI, putative, expressed DnaX PRK05896 PRK05563 PRK06305 PRK07133 PRK08451 PRK09111 PRK06674 PRK06647 PRK07270 PRK08691 PRK07994 PRK07003 PRK08853 PRK12323 PRK05648 PRK06645 PRK08770 PRK06…	0.426967	0.392546	1.21636	1.29384	NA	NA	NA	NA	0.385505	7	3	3	3	1	1	0	1	2
solyc01g102810.2.1.._S(ph)SFNDPESK_..Phospho	solyc01g102810.2.1	S(ph)SFNDPESK	1.15104	0.855783	0.472038	1.11171	0.713905	1.36042	NA	1.17571	1.15127	DNA.synthesis/chromatin structure	28.1	nearly identical (1102) AT2G02480 | Symbols: STI | STI (STICHEL); ATP binding / DNA binding / DNA-directed DNA polymerase | chr2:661093-665337 FORWARDhighly similar to ( 711) loc_os12g10670 12012.m05050 protein STI, putative, expressed DnaX PRK05896 PRK05563 PRK06305 PRK07133 PRK08451 PRK09111 PRK06674 PRK06647 PRK07270 PRK08691 PRK07994 PRK07003 PRK08853 PRK12323 PRK05648 PRK06645 PRK08770 PRK06…	0.455395	0.780815	1.49629	1.23231	NA	NA	NA	NA	NA	6	3	3	2	1	1	0	1	1
solyc01g110130.2.1.._(ac)ASDSS(ph)PVNAR_..Phospho	solyc01g110130.2.1	(ac)ASDSS(ph)PVNAR	1.06855	0.660569	1.2875	1.56306	0.687879	1.69612	0.302945	1.86105	0.850296	DNA.synthesis/chromatin structure	28.1	nearly identical (1153) AT2G16440 | Symbols: MCM4 | DNA replication licensing factor, putative | chr2:7126536-7130665 REVERSEmoderately similar to ( 309) MCM3_MAIZE DNA replication licensing factor MCM3 homolog (Replication origin activator) (ROA protein) (Fragment) - Zea mays (Maize)nearly identical (1184) loc_os01g36390 12001.m09934 protein DNA replication licensing factor mcm4, putative, expre…	0.972265	2.44128	0.283317	1.17627	0.459008	1.37073	0.370819	0.331419	0.119225	8	3	3	3	3	2	2	2	2
solyc01g110130.2.1.._S(ph)ASSTPVAPSNR_..Phospho	solyc01g110130.2.1	S(ph)ASSTPVAPSNR	1.86104	0.789694	1.00549	1.61471	0.770689	2.66313	0.403656	2.06764	1.05245	DNA.synthesis/chromatin structure	28.1	nearly identical (1153) AT2G16440 | Symbols: MCM4 | DNA replication licensing factor, putative | chr2:7126536-7130665 REVERSEmoderately similar to ( 309) MCM3_MAIZE DNA replication licensing factor MCM3 homolog (Replication origin activator) (ROA protein) (Fragment) - Zea mays (Maize)nearly identical (1184) loc_os01g36390 12001.m09934 protein DNA replication licensing factor mcm4, putative, expre…	0.586025	2.35982	0.647348	0.871852	0.410718	NA	0.197619	0.595413	NA	4	3	3	3	2	1	2	2	1
solyc02g072090.1.1.._GLSGNS(ph)PPLAVR_..Phospho	solyc02g072090.1.1	GLSGNS(ph)PPLAVR	1.09901	1.37751	0.984415	1.41415	0.894427	2.46379	0.612162	0.986188	1.42076	DNA.synthesis/chromatin structure	28.1	highly similar to ( 896) AT4G18820 | Symbols: | ATP binding / DNA binding / DNA-directed DNA polymerase/ nucleoside-triphosphatase/ nucleotide binding | chr4:10330371-10334090 FORWARDhighly similar to ( 712) loc_os01g53070 12001.m11477 protein nucleoside-triphosphatase/ nucleotide binding protein, putative, expressed DnaX PRK05896 PRK07133 PRK05563 PRK06305 PRK06674 PRK06647 PRK07270 PRK08451 PRK…	1.14786	0.565561	1.00505	0.682684	0.54231	NA	0.114792	0.258559	0.612784	8	3	3	3	2	1	2	2	2
solyc02g072090.1.1.._GLSGNS(ph)PPLAVRS(ph)PSR_..Phospho	solyc02g072090.1.1	GLSGNS(ph)PPLAVRS(ph)PSR	1.39443	0.792331	0.972535	1.18322	0.786513	0.624327	0.706248	3.41832	2.45851	DNA.synthesis/chromatin structure	28.1	highly similar to ( 896) AT4G18820 | Symbols: | ATP binding / DNA binding / DNA-directed DNA polymerase/ nucleoside-triphosphatase/ nucleotide binding | chr4:10330371-10334090 FORWARDhighly similar to ( 712) loc_os01g53070 12001.m11477 protein nucleoside-triphosphatase/ nucleotide binding protein, putative, expressed DnaX PRK05896 PRK07133 PRK05563 PRK06305 PRK06674 PRK06647 PRK07270 PRK08451 PRK…	1.16681	2.27383	1.0171	0.91549	0.608927	1.19779	0.588219	NA	0.295439	8	3	3	2	2	2	2	1	2
solyc02g072090.1.1.._SQS(ph)LSLVK_..Phospho	solyc02g072090.1.1	SQS(ph)LSLVK	1.20257	0.331128	1.71072	0.946504	0.612469	0.235803	0.663377	1.24359	1.49002	DNA.synthesis/chromatin structure	28.1	highly similar to ( 896) AT4G18820 | Symbols: | ATP binding / DNA binding / DNA-directed DNA polymerase/ nucleoside-triphosphatase/ nucleotide binding | chr4:10330371-10334090 FORWARDhighly similar to ( 712) loc_os01g53070 12001.m11477 protein nucleoside-triphosphatase/ nucleotide binding protein, putative, expressed DnaX PRK05896 PRK07133 PRK05563 PRK06305 PRK06674 PRK06647 PRK07270 PRK08451 PRK…	0.168245	NA	NA	0.185723	NA	NA	NA	NA	NA	4	1	1	2	1	1	1	1	1
solyc02g081810.2.1.._EADEAAS(ph)PDVESVK_..Phospho	solyc02g081810.2.1	EADEAAS(ph)PDVESVK	2.28985	1.15574	1.24149	2.21766	0.797525	2.13114	0.451891	2.13078	1.43037	DNA.synthesis/chromatin structure	28.1	highly similar to ( 695) AT3G57150 | Symbols: NAP57, AtNAP57, CBF5, AtCBF5 | NAP57 (Arabidopsis thaliana homologue of NAP57); pseudouridine synthase | chr3:21154255-21155952 REVERSEhighly similar to ( 679) loc_os07g44190 12007.m08641 protein h/ACA ribonucleoprotein complex subunit 4, putative, expressed PRK04270 PseudoU_synth_hDyskerin TruB PseudoU_synth_TruB_like PseudoU_synth_EcTruB TruB_N truB…	0.623208	0.630294	0.959516	0.951709	0.585205	1.37531	0.293764	1.15264	0.461178	8	3	3	3	3	2	3	2	2
solyc02g081810.2.1.._EADEAAS(ph)PDVESVKK_..Phospho	solyc02g081810.2.1	EADEAAS(ph)PDVESVKK	1.16184	1.14023	1.40566	1.05831	0.821644	0.604006	0.493323	4.32213	2.1847	DNA.synthesis/chromatin structure	28.1	highly similar to ( 695) AT3G57150 | Symbols: NAP57, AtNAP57, CBF5, AtCBF5 | NAP57 (Arabidopsis thaliana homologue of NAP57); pseudouridine synthase | chr3:21154255-21155952 REVERSEhighly similar to ( 679) loc_os07g44190 12007.m08641 protein h/ACA ribonucleoprotein complex subunit 4, putative, expressed PRK04270 PseudoU_synth_hDyskerin TruB PseudoU_synth_TruB_like PseudoU_synth_EcTruB TruB_N truB…	2.36232	2.63522	1.34266	1.99998	0.346149	0.141344	0.561498	0.658353	0.378687	15	6	6	6	6	2	4	3	4
solyc02g081810.2.1.._KLDDLDVS(ph)PAPSALK_..Phospho	solyc02g081810.2.1	KLDDLDVS(ph)PAPSALK	1.86732	0.718246	0.231537	4.88589	0.685092	0.444271	0.678967	NA	NA	DNA.synthesis/chromatin structure	28.1	highly similar to ( 695) AT3G57150 | Symbols: NAP57, AtNAP57, CBF5, AtCBF5 | NAP57 (Arabidopsis thaliana homologue of NAP57); pseudouridine synthase | chr3:21154255-21155952 REVERSEhighly similar to ( 679) loc_os07g44190 12007.m08641 protein h/ACA ribonucleoprotein complex subunit 4, putative, expressed PRK04270 PseudoU_synth_hDyskerin TruB PseudoU_synth_TruB_like PseudoU_synth_EcTruB TruB_N truB…	0.666498	0.696192	NA	1.14555	NA	NA	NA	NA	NA	4	2	1	2	1	1	1	0	0
solyc02g081810.2.1.._LDDLDVS(ph)PAPSALK_..Phospho	solyc02g081810.2.1	LDDLDVS(ph)PAPSALK	1.39896	0.516131	1.09455	1.37649	0.748055	3.29849	0.278429	1.27108	1.1532	DNA.synthesis/chromatin structure	28.1	highly similar to ( 695) AT3G57150 | Symbols: NAP57, AtNAP57, CBF5, AtCBF5 | NAP57 (Arabidopsis thaliana homologue of NAP57); pseudouridine synthase | chr3:21154255-21155952 REVERSEhighly similar to ( 679) loc_os07g44190 12007.m08641 protein h/ACA ribonucleoprotein complex subunit 4, putative, expressed PRK04270 PseudoU_synth_hDyskerin TruB PseudoU_synth_TruB_like PseudoU_synth_EcTruB TruB_N truB…	0.650239	1.34458	0.513522	0.855939	NA	NA	NA	1.3157	0.187877	7	3	3	3	1	1	1	2	2
solyc08g007080.2.1.._SYS(ph)APPS(ph)PVLR_..Phospho	solyc08g007080.2.1	SYS(ph)APPS(ph)PVLR	1.11856	1.10615	0.576617	1.35396	1.12128	NA	0.721753	1.33469	1.27782	DNA.synthesis/chromatin structure	28.1	highly similar to ( 620) AT4G18010 | Symbols: IP5PII, AT5PTASE2 | AT5PTASE2 (MYO-INOSITOL POLYPHOSPHATE 5-PHOSPHATASE 2); inositol-polyphosphate 5-phosphatase | chr4:9991194-9994099 REVERSEmoderately similar to ( 429) loc_os01g51890 12001.m11365 protein inositol-1,4,5-trisphosphate 5-Phosphatase, putative, expressed IPPc COG5411 Exo_endo_phos genomic_reference:SL2.40ch08 gene_region:1637048-16419…	0.764475	0.282194	1.98963	NA	NA	NA	0.327487	0.726996	0.18193	7	3	3	1	1	0	3	2	2
solyc08g061320.2.1.._DQLELS(ph)PNR_..Phospho	solyc08g061320.2.1	DQLELS(ph)PNR	1.0448	0.670581	1.01105	3.19683	0.98796	1.3661	0.124613	1.44054	0.151031	DNA.synthesis/chromatin structure	28.1	highly similar to ( 622) AT2G26280 | Symbols: CID7 | CID7; ATP binding / damaged DNA binding / protein binding | chr2:11188143-11190579 REVERSEmoderately similar to ( 390) loc_os06g09890 12006.m31858 protein smr domain containing protein, expressed genomic_reference:SL2.40ch08 gene_region:45711690-45716597 transcript_region:SL2.40ch08:45711690..45716597- go_terms:GO:0005515 functional_description…	0.488679	0.49795	0.409617	1.15428	0.946885	1.33996	NA	0.792122	NA	7	3	3	3	3	2	1	2	1
solyc10g081250.1.1.._SAAATPS(ph)PQQQQK_..Phospho	solyc10g081250.1.1	SAAATPS(ph)PQQQQK	0.336699	3.99471	0.410363	2.06551	1.56951	1.12481	NA	NA	0.348674	DNA.synthesis/chromatin structure	28.1	nearly identical (1811) AT5G63960 | Symbols: EMB2780 | EMB2780 (EMBRYO DEFECTIVE 2780); DNA binding / DNA-directed DNA polymerase/ nucleic acid binding / nucleotide binding | chr5:25599597-25606672 FORWARDnearly identical (1841) DPOD1_ORYSA DNA polymerase delta catalytic subunit (EC 2.7.7.7) - Oryza sativa (Rice)nearly identical (1841) loc_os11g08330 12011.m05029 protein DNA polymerase delta cata…	NA	NA	NA	0.814991	NA	NA	NA	NA	NA	1	1	1	2	1	1	0	0	1
solyc11g040120.1.1.._NFDDTDAM(ox)PSS(ph)PGASQR_..Phospho	solyc11g040120.1.1	NFDDTDAM(ox)PSS(ph)PGASQR	1	1.95903	0.82642	3.26804	1.28029	10.9632	0.357359	4.55663	0.755586	DNA.synthesis/chromatin structure	28.1	nearly identical (1285) AT1G44900 | Symbols: MCM2 | ATP binding / DNA binding / DNA-dependent ATPase | chr1:16970291-16974457 FORWARDmoderately similar to ( 313) MCM3_MAIZE DNA replication licensing factor MCM3 homolog (Replication origin activator) (ROA protein) (Fragment) - Zea mays (Maize)nearly identical (1349) loc_os11g29380 12011.m06848 protein DNA replication licensing factor Mcm2, putativ…	2.98806	1.39641	0.348916	1.71008	0.870268	0.453735	0.452544	1.1969	0.317416	11	4	4	6	3	2	5	4	4
solyc03g119130.2.1.._AYSS(ph)PAVTSTVK_..Phospho	solyc03g119130.2.1	AYSS(ph)PAVTSTVK	1.61429	0.743147	0.84963	2.02084	0.264023	1.33762	NA	1.68267	0.79194	DNA.synthesis/chromatin structure.histone	28.1.3	genomic_reference:SL2.40ch03 gene_region:61877151-61881943 transcript_region:SL2.40ch03:61877151..61881943+ go_terms:GO:0005634,GO:0003677 functional_description:"Histone H1 (AHRD V1 *-*- Q41025_PEA); contains Interpro domain(s) IPR005818 Histone H1/H5 "	0.313457	1.15522	0.268943	0.39677	0.169556	NA	NA	1.05918	0.724458	5	3	2	2	2	1	0	2	2
solyc12g009640.1.1.._NQQNNQLS(ph)PYSTPPK_..Phospho	solyc12g009640.1.1	NQQNNQLS(ph)PYSTPPK	1.11762	0.635063	1	1.52956	1.11012	2.06503	NA	1.42147	0.475328	DNA.synthesis/chromatin structure.retrotransposon/transposase.hat-like transposase	28.1.1.4	highly similar to ( 818) AT3G42170 | Symbols: | DNA binding | chr3:14321838-14323928 FORWARDmoderately similar to ( 268) TRA1_MAIZE Putative AC transposase (ORFA) - Zea mays (Maize)highly similar to ( 704) loc_os03g52310 12003.m10208 protein transposon protein, putative, unclassified, expressed hATC evidence_code:10F0H1E1IEG genomic_reference:SL2.40ch12 gene_region:2917443-2920250 transcript_regi…	0.609774	2.17848	0.546077	0.990789	NA	NA	NA	0.894482	0.737477	5	3	3	3	1	1	0	2	2
solyc03g111640.2.1.._SPT(ph)LKS(ph)PGAAAK_..Phospho	solyc03g111640.2.1	SPT(ph)LKS(ph)PGAAAK	1.05543	0.54452	2.27753	2.51701	0.944573	1.52547	0.33179	2.88736	0.739017	DNA.unspecified	28.99	highly similar to ( 939) AT5G63190 | Symbols: | MA3 domain-containing protein | chr5:25346145-25348563 FORWARDhighly similar to ( 891) loc_os08g02690 12008.m04412 protein topoisomerase-like protein, putative, expressed MA3 MA3 genomic_reference:SL2.40ch03 gene_region:56321502-56328275 transcript_region:SL2.40ch03:56321502..56328275- go_terms:GO:0005515 functional_description:"Eukaryotic translati…	2.03156	5.83714	0.365767	1.46152	1.1101	NA	0.140991	1.02447	0.0596077	5	3	3	3	3	1	2	2	2
solyc10g051340.1.1.._VSS(ph)PSFSK_..Phospho	solyc10g051340.1.1	VSS(ph)PSFSK	1.31001	0.912222	5.24714	7.90375	1.52078	NA	0.423496	0.856477	1.03444	DNA.unspecified	28.99	highly similar to ( 643) AT4G34490 | Symbols: ATCAP1, CAP 1, CAP1 | ATCAP1 (ARABIDOPSIS THALIANA CYCLASE ASSOCIATED PROTEIN 1); actin binding | chr4:16484896-16487355 REVERSEhighly similar to ( 585) loc_os03g51250 12003.m10106 protein adenylyl cyclase-associated protein 1, putative, expressed CAP_N CAP_C evidence_code:10F0H1E1IEG genomic_reference:SL2.40ch10 gene_region:47444808-47452925 transcri…	0.587639	1.15214	NA	0.626325	0.143932	NA	0.0850541	NA	0.0470833	5	3	1	2	2	0	3	1	2
solyc06g060250.2.1.._S(ph)FAGDVPAR_..Phospho	solyc06g060250.2.1	S(ph)FAGDVPAR	0.934828	1.36405	1.09341	1.22716	0.861921	1.06804	0.629041	1.22687	1.72672	fermentation.aldehyde dehydrogenase	5.10	highly similar to ( 634) AT1G44170 | Symbols: ALDH3H1, ALDH4 | ALDH3H1 (ALDEHYDE DEHYDROGENASE 3H1); 3-chloroallyl aldehyde dehydrogenase/ aldehyde dehydrogenase (NAD) | chr1:16796564-16798574 REVERSEweakly similar to ( 130) BADH_SPIOL Betaine-aldehyde dehydrogenase, chloroplast precursor (EC 1.2.1.8) (BADH) - Spinacia oleracea (Spinach)highly similar to ( 627) loc_os11g08300 12011.m28749 protein…	0.801874	0.101414	0.553883	0.604007	0.279201	0.63492	0.122371	NA	NA	9	2	3	3	3	2	2	1	1
solyc08g078850.2.1.._SISNAAPPS(ph)PTK_..Phospho	solyc08g078850.2.1	SISNAAPPS(ph)PTK	2.44964	1.17116	1.49922	4.10557	1.75764	0.365597	0.300261	2.77206	0.944142	fermentation.LDH	5.1	highly similar to ( 553) AT4G17260 | Symbols: | L-lactate dehydrogenase, putative | chr4:9674057-9675309 FORWARDmoderately similar to ( 446) LDHB_HORVU L-lactate dehydrogenase B (EC 1.1.1.27) (LDH-B) (Fragment) - Hordeum vulgare (Barley)moderately similar to ( 449) loc_os02g01510 12002.m05501 protein L-lactate dehydrogenase A, putative, expressed LDH ldh LDH_MDH Mdh PRK06223 LDH-like_MDH Ldh_1_N …	0.567812	1.96729	1.14962	0.79488	0.763824	4.53274	1.21263	0.904046	0.787815	7	3	3	3	3	3	3	2	3
solyc08g078850.2.1.._SISNAAPPS(ph)PTKR_..Phospho	solyc08g078850.2.1	SISNAAPPS(ph)PTKR	1.89403	2.47823	1.82476	1.30236	0.582902	NA	NA	NA	0.817885	fermentation.LDH	5.1	highly similar to ( 553) AT4G17260 | Symbols: | L-lactate dehydrogenase, putative | chr4:9674057-9675309 FORWARDmoderately similar to ( 446) LDHB_HORVU L-lactate dehydrogenase B (EC 1.1.1.27) (LDH-B) (Fragment) - Hordeum vulgare (Barley)moderately similar to ( 449) loc_os02g01510 12002.m05501 protein L-lactate dehydrogenase A, putative, expressed LDH ldh LDH_MDH Mdh PRK06223 LDH-like_MDH Ldh_1_N …	0.489803	1.07972	0.898542	0.763955	0.416973	NA	NA	NA	0.514381	3	2	2	3	2	0	0	0	2
solyc03g114500.2.1.._YAGESFRS(ph)P_..Phospho	solyc03g114500.2.1	YAGESFRS(ph)P	1.01464	0.199393	1.53469	1.54383	0.807719	1.06667	0.82441	1.21922	1.241	glycolysis.cytosolic branch.enolase	4.1.13	highly similar to ( 779) AT1G74030 | Symbols: | enolase, putative | chr1:27839465-27841901 REVERSEhighly similar to ( 587) ENO_MESCR Enolase (EC 4.2.1.11) (2-phosphoglycerate dehydratase) (2-phospho-D-glycerate hydro-lyase) - Mesembryanthemum crystallinum (Common ice plant)highly similar to ( 776) loc_os09g20820 12009.m05289 protein enolase, putative, expressed enolase eno Eno Enolase_C Enolase_N…	0.900092	NA	1.25729	NA	NA	NA	NA	NA	NA	7	1	2	1	1	1	1	1	1
solyc05g014470.2.1.._AAS(ph)FNIIPSSTGAAK_..Phospho	solyc05g014470.2.1	AAS(ph)FNIIPSSTGAAK	1.46318	0.758213	1	1.39169	0.530717	1.70376	0.344646	1.06826	0.45501	glycolysis.cytosolic branch.glyceraldehyde 3-phosphate dehydrogenase (GAP-DH)	4.1.8	highly similar to ( 555) AT1G13440 | Symbols: GAPC-2, GAPC2 | GAPC2 (GLYCERALDEHYDE-3-PHOSPHATE DEHYDROGENASE C2); NAD or NADH binding / binding / catalytic/ glyceraldehyde-3-phosphate dehydrogenase (phosphorylating)/ glyceraldehyde-3-phosphate dehydrogenase | chr1:4608465-4610494 REVERSEhighly similar to ( 572) G3PC_TOBAC Glyceraldehyde-3-phosphate dehydrogenase, cytosolic (EC 1.2.1.12) (Fragmen…	0.397644	1.2077	0.200163	0.710627	0.615445	NA	0.0868809	0.637716	NA	5	3	3	3	3	1	2	2	1
solyc05g014470.2.1.._EAS(ph)YEDIK_..Phospho	solyc05g014470.2.1	EAS(ph)YEDIK	1.17531	1.09363	1.16253	1.54936	0.88712	2.1135	0.523654	1.39445	1.05363	glycolysis.cytosolic branch.glyceraldehyde 3-phosphate dehydrogenase (GAP-DH)	4.1.8	highly similar to ( 555) AT1G13440 | Symbols: GAPC-2, GAPC2 | GAPC2 (GLYCERALDEHYDE-3-PHOSPHATE DEHYDROGENASE C2); NAD or NADH binding / binding / catalytic/ glyceraldehyde-3-phosphate dehydrogenase (phosphorylating)/ glyceraldehyde-3-phosphate dehydrogenase | chr1:4608465-4610494 REVERSEhighly similar to ( 572) G3PC_TOBAC Glyceraldehyde-3-phosphate dehydrogenase, cytosolic (EC 1.2.1.12) (Fragmen…	0.91845	0.516539	0.694768	0.925431	0.157198	NA	0.206261	1.02842	0.151487	9	2	3	3	3	1	3	2	2
solyc06g071920.2.1.._LTGM(ox)S(ph)FR_..Phospho	solyc06g071920.2.1	LTGM(ox)S(ph)FR	1.152	0.981844	0.610567	4.28968	0.85054	3.56502	NA	1.29954	1.31089	glycolysis.cytosolic branch.glyceraldehyde 3-phosphate dehydrogenase (GAP-DH)	4.1.8	highly similar to ( 578) AT3G04120 | Symbols: GAPC, GAPC-1, GAPC1 | GAPC1 (GLYCERALDEHYDE-3-PHOSPHATE DEHYDROGENASE C SUBUNIT 1); glyceraldehyde-3-phosphate dehydrogenase (phosphorylating)/ glyceraldehyde-3-phosphate dehydrogenase | chr3:1081077-1083131 FORWARDhighly similar to ( 593) G3PC_PETHY Glyceraldehyde-3-phosphate dehydrogenase, cytosolic (EC 1.2.1.12) - Petunia hybrida (Petunia)highly si…	0.43623	NA	0.902015	NA	NA	NA	NA	0.607482	NA	2	1	2	1	1	1	0	2	1
solyc04g008740.2.1.._IGS(ph)ASVIK_..Phospho	solyc04g008740.2.1	IGS(ph)ASVIK	0.796981	1.24213	1.57285	3.88366	1.21547	NA	0.75094	2.03324	NA	glycolysis.plastid branch.pyruvate kinase (PK)	4.2.14	highly similar to ( 868) AT5G08570 | Symbols: | pyruvate kinase, putative | chr5:2778433-2780300 FORWARDhighly similar to ( 972) KPYC_SOLTU Pyruvate kinase, cytosolic isozyme (EC 2.7.1.40) (PK) - Solanum tuberosum (Potato)highly similar to ( 867) loc_os04g58110 12004.m10693 protein pyruvate kinase, cytosolic isozyme, putative, expressed Pyruvate_Kinase PK PykF PRK05826 PRK09206 PRK06354 PRK06247 …	1.3931	NA	1.30222	NA	NA	NA	0.185765	0.441804	NA	3	1	2	1	1	0	3	2	0
solyc10g047670.1.1.._LPEVIS(ph)PNR_..Phospho	solyc10g047670.1.1	LPEVIS(ph)PNR	1.32786	0.371073	1.28102	3.1859	1.01058	1.232	NA	0.782993	0.854599	hormone metabolism.abscisic acid.induced-regulated-responsive-activated	17.1.3	weakly similar to ( 125) AT1G74520 | Symbols: ATHVA22A | ATHVA22A | chr1:28008109-28009156 REVERSEweakly similar to ( 123) loc_os02g51290 12002.m10163 protein HVA22-like protein a, putative, expressed TB2_DP1_HVA22 evidence_code:10F0H0E1IEG genomic_reference:SL2.40ch10 gene_region:37073000-37077377 transcript_region:SL2.40ch10:37073000..37077377+ go_terms:GO:0008270,GO:0005622 functional_descript…	0.300124	NA	1.01321	NA	0.363967	NA	NA	NA	0.224688	3	1	2	1	2	1	0	1	2
solyc01g108080.2.1.._VGS(ph)PGNDFIAR_..Phospho	solyc01g108080.2.1	VGS(ph)PGNDFIAR	1.51911	1.302	1.10719	2.1202	0.955059	2.89085	0.391753	1.98502	0.53128	hormone metabolism.abscisic acid.signal transduction	17.1.2	moderately similar to ( 229) AT4G34000 | Symbols: ABF3, DPBF5 | ABF3 (ABSCISIC ACID RESPONSIVE ELEMENTS-BINDING FACTOR 3); DNA binding / protein binding / transcription activator/ transcription factor | chr4:16296008-16297594 FORWARDweakly similar to ( 135) loc_os02g52780 12002.m33888 protein bZIP transcription factor ABI5, putative, expressed genomic_reference:SL2.40ch01 gene_region:87199941-872…	0.59967	0.313589	0.235175	0.467983	0.534265	NA	0.105144	1.19656	0.590332	6	3	3	2	3	1	2	2	2
solyc04g081340.2.1.._ASSESSSEDEADS(ph)AEEAGSSK_..Phospho	solyc04g081340.2.1	ASSESSSEDEADS(ph)AEEAGSSK	2.22283	0.75746	0.77696	1.75563	0.801314	0.897305	0.29698	1.71925	1.57675	hormone metabolism.abscisic acid.synthesis-degradation	17.1.1	weakly similar to ( 197) AT5G42560 | Symbols: | abscisic acid-responsive HVA22 family protein | chr5:17015703-17016969 FORWARDweakly similar to ( 181) loc_os10g09870 12010.m21839 protein receptor expression-enhancing protein 1, putative, expressed genomic_reference:SL2.40ch04 gene_region:62952319-62954648 transcript_region:SL2.40ch04:62952319..62954648+ functional_description:"Receptor expression…	0.715535	0.776813	3.96968	0.649728	0.55252	0.0572517	0.648122	0.239575	0.398039	10	5	5	4	4	2	3	2	4
solyc04g081340.2.1.._S(ph)SASATQVQAEEQAPR_..Phospho	solyc04g081340.2.1	S(ph)SASATQVQAEEQAPR	0.935849	1.39681	1.04634	1.23742	0.782856	NA	NA	0.957273	0.315154	hormone metabolism.abscisic acid.synthesis-degradation	17.1.1	weakly similar to ( 197) AT5G42560 | Symbols: | abscisic acid-responsive HVA22 family protein | chr5:17015703-17016969 FORWARDweakly similar to ( 181) loc_os10g09870 12010.m21839 protein receptor expression-enhancing protein 1, putative, expressed genomic_reference:SL2.40ch04 gene_region:62952319-62954648 transcript_region:SL2.40ch04:62952319..62954648+ functional_description:"Receptor expression…	0.491257	1.14142	1.91171	0.629582	0.22865	NA	NA	NA	3.47023	7	5	6	4	3	0	0	1	3
solyc04g051340.2.1.._STPAS(ph)PNSSTR_..Phospho	solyc04g051340.2.1	STPAS(ph)PNSSTR	1.29781	2.35414	1.90262	2.60522	2.14099	0.409033	0.904762	0.629657	1.90493	hormone metabolism.auxin.induced-regulated-responsive-activated	17.2.3	moderately similar to ( 343) AT1G43130 | Symbols: LCV2 | LCV2 (LIKE COV 2) | chr1:16228661-16231158 REVERSEmoderately similar to ( 363) loc_os01g64780 12001.m43301 protein COV1-like protein, putative, expressedDUF502 COG2928 genomic_reference:SL2.40ch04 gene_region:49542964-49547962 transcript_region:SL2.40ch04:49542964..49547962- functional_description:"Cov1 (Fragment) (AHRD V1 *--- A6N0N3_ORYSI…	1.41775	0.551377	0.698069	0.889159	0.437089	2.64252	0.458834	0.143199	0.515633	8	3	3	2	3	3	3	2	2
solyc04g071710.2.1.._ESTSSS(ph)PLR_..Phospho	solyc04g071710.2.1	ESTSSS(ph)PLR	1.13774	1.27938	1.56712	2.46398	1.34068	1.06606	0.70975	0.826312	1.459	hormone metabolism.auxin.induced-regulated-responsive-activated	17.2.3	moderately similar to ( 409) AT1G43130 | Symbols: LCV2 | LCV2 (LIKE COV 2) | chr1:16228661-16231158 REVERSEmoderately similar to ( 397) loc_os01g64780 12001.m43301 protein COV1-like protein, putative, expressedDUF502 COG2928 genomic_reference:SL2.40ch04 gene_region:56272080-56279688 transcript_region:SL2.40ch04:56272080..56279688- functional_description:"Integral membrane protein (AHRD V1 **-- A8…	1.12277	0.550256	0.443587	0.851008	0.564145	1.32867	0.464737	0.130549	0.251109	9	3	3	2	3	2	3	2	2
solyc04g071710.2.1.._S(ph)PPSS(ph)PNSSTR_..Phospho	solyc04g071710.2.1	S(ph)PPSS(ph)PNSSTR	1.51077	2.06299	2.4244	1.48251	3.41591	0.42952	0.715547	0.851074	1.70324	hormone metabolism.auxin.induced-regulated-responsive-activated	17.2.3	moderately similar to ( 409) AT1G43130 | Symbols: LCV2 | LCV2 (LIKE COV 2) | chr1:16228661-16231158 REVERSEmoderately similar to ( 397) loc_os01g64780 12001.m43301 protein COV1-like protein, putative, expressedDUF502 COG2928 genomic_reference:SL2.40ch04 gene_region:56272080-56279688 transcript_region:SL2.40ch04:56272080..56279688- functional_description:"Integral membrane protein (AHRD V1 **-- A8…	0.772982	0.95793	0.524199	0.906937	NA	2.90175	0.650973	0.126101	0.398378	8	3	3	3	1	3	3	2	3
solyc05g007960.2.1.._LPSSGHSS(ph)PSTPS(ph)SPR_..Phospho	solyc05g007960.2.1	LPSSGHSS(ph)PSTPS(ph)SPR	1.01273	1.1219	1.46017	0.50178	1.06114	0.537364	0.85271	1.6917	NA	hormone metabolism.auxin.induced-regulated-responsive-activated	17.2.3	highly similar to ( 886) AT2G01480 | Symbols: | unknown protein | chr2:216980-220341 FORWARDhighly similar to ( 662) loc_os05g38490 12005.m08028 protein growth regulator protein, putativeDUF246 genomic_reference:SL2.40ch05 gene_region:2377588-2388715 transcript_region:SL2.40ch05:2377588..2388715- functional_description:"Os01g0841200 protein (Fragment) (AHRD V1 ***- Q0JHU9_ORYSJ); contains Interpr…	1.64495	1.06137	1.92875	0.734658	0.520915	NA	0.316114	NA	NA	5	3	3	2	3	1	3	1	0
solyc09g082780.2.1.._SPEALQS(ph)PNNDGAVSALK_..Phospho	solyc09g082780.2.1	SPEALQS(ph)PNNDGAVSALK	1.2863	0.48682	1.02658	3.40738	0.645348	2.0849	0.213505	2.65564	0.707757	hormone metabolism.auxin.induced-regulated-responsive-activated	17.2.3	moderately similar to ( 385) AT3G22850 | Symbols: | unknown protein | chr3:8089067-8090275 FORWARDweakly similar to ( 132) TSJT1_TOBAC Stem-specific protein TSJT1 - Nicotiana tabacum (Common tobacco)moderately similar to ( 337) loc_os03g53270 12003.m35408 protein stem-specific protein TSJT1, putative, expressedWali7 genomic_reference:SL2.40ch09 gene_region:63852368-63856111 transcript_region:SL2.…	0.558637	1.4836	1.13339	0.450397	0.213522	0.202756	0.242819	0.634304	0.303651	8	3	3	3	2	2	2	3	4
solyc09g082780.2.1.._VDS(ph)SGEVCGANFK_..Phospho	solyc09g082780.2.1	VDS(ph)SGEVCGANFK	2.04403	1.47795	1.83302	2.96575	0.677075	1.42671	0.197787	1.33698	0.812926	hormone metabolism.auxin.induced-regulated-responsive-activated	17.2.3	moderately similar to ( 385) AT3G22850 | Symbols: | unknown protein | chr3:8089067-8090275 FORWARDweakly similar to ( 132) TSJT1_TOBAC Stem-specific protein TSJT1 - Nicotiana tabacum (Common tobacco)moderately similar to ( 337) loc_os03g53270 12003.m35408 protein stem-specific protein TSJT1, putative, expressedWali7 genomic_reference:SL2.40ch09 gene_region:63852368-63856111 transcript_region:SL2.…	0.64941	0.53587	0.725482	0.670427	1.13432	1.23933	0.879841	0.100581	0.405854	9	3	3	3	2	2	2	2	2
solyc10g085050.1.1.._(ac)STGGTATNSASGS(ph)PR_..Phospho	solyc10g085050.1.1	(ac)STGGTATNSASGS(ph)PR	0.89529	1.64602	1.31542	2.26714	1.43147	0.193836	0.650249	NA	1.3367	hormone metabolism.auxin.induced-regulated-responsive-activated	17.2.3	highly similar to ( 666) AT2G37980 | Symbols: | unknown protein | chr2:15894162-15897452 REVERSEhighly similar to ( 538) loc_os05g37880 12005.m07967 protein axi 1 like protein, putative, expressedDUF246 evidence_code:10F0H1E0IEG genomic_reference:SL2.40ch10 gene_region:63686116-63688589 transcript_region:SL2.40ch10:63686116..63688589- functional_description:"Os03g0169000 protein (Fragment) (AHRD …	0.632953	0.651055	0.946611	NA	0.422685	NA	0.282588	NA	0.360063	7	2	3	1	2	1	2	0	2
solyc02g089260.2.1.._SIS(ph)NSSSVVGSESTR_..Phospho	solyc02g089260.2.1	SIS(ph)NSSSVVGSESTR	0.776006	1.0023	1.93806	3.07242	1.77615	1.28861	0.21897	0.761933	0.564576	hormone metabolism.auxin.signal transduction	17.2.2	nearly identical (5883) AT3G02260 | Symbols: BIG, DOC1, TIR3, UMB1, ASA1, LPR1, CRM1 | BIG (BIG); binding / ubiquitin-protein ligase/ zinc ion binding | chr3:431152-448489 REVERSEnearly identical (4337) loc_os09g07300 12009.m60216 protein BIG, putative, expressed genomic_reference:SL2.40ch02 gene_region:45704210-45726943 transcript_region:SL2.40ch02:45704210..45726943+ go_terms:GO:0005488,GO:0008…	0.456156	2.30426	0.63845	1.01685	0.753155	NA	NA	0.709823	NA	4	3	3	3	2	1	1	2	1
solyc02g089260.2.1.._VNLGVGS(ph)PGNAR_..Phospho	solyc02g089260.2.1	VNLGVGS(ph)PGNAR	0.989581	1.49577	1.01042	2.41702	3.7291	2.44114	0.196899	1.12096	0.415654	hormone metabolism.auxin.signal transduction	17.2.2	nearly identical (5883) AT3G02260 | Symbols: BIG, DOC1, TIR3, UMB1, ASA1, LPR1, CRM1 | BIG (BIG); binding / ubiquitin-protein ligase/ zinc ion binding | chr3:431152-448489 REVERSEnearly identical (4337) loc_os09g07300 12009.m60216 protein BIG, putative, expressed genomic_reference:SL2.40ch02 gene_region:45704210-45726943 transcript_region:SL2.40ch02:45704210..45726943+ go_terms:GO:0005488,GO:0008…	0.489089	0.868647	0.153865	0.759576	NA	NA	NA	0.217584	0.0817932	5	2	3	3	1	1	1	2	2
solyc03g118740.2.1.._DDFS(ph)FANR_..Phospho	solyc03g118740.2.1	DDFS(ph)FANR	1.0594	2.95923	2.52204	1.6216	0.817541	1.51825	0.689021	0.687214	1.64862	hormone metabolism.auxin.signal transduction	17.2.2	highly similar to ( 867) AT1G73590 | Symbols: PIN1, ATPIN1 | PIN1 (PIN-FORMED 1); transporter | chr1:27659772-27662876 FORWARDhighly similar to ( 849) PIN1C_ORYSA Probable auxin efflux carrier component 1c (OsPIN1c) - Oryza sativa (Rice)highly similar to ( 849) loc_os06g12610 12006.m05977 protein auxin efflux carrier component 1c, putative, expressedMem_trans genomic_reference:SL2.40ch03 gene_reg…	0.869581	0.540002	1.52039	0.559065	0.2045	NA	0.259206	0.241349	NA	6	3	3	3	3	1	3	2	1
solyc03g118740.2.1.._S(ph)GGFSSTTPR_..Phospho	solyc03g118740.2.1	S(ph)GGFSSTTPR	0.97403	1.78205	1.33045	1.02179	0.862342	1.14655	0.653405	0.904072	1.40714	hormone metabolism.auxin.signal transduction	17.2.2	highly similar to ( 867) AT1G73590 | Symbols: PIN1, ATPIN1 | PIN1 (PIN-FORMED 1); transporter | chr1:27659772-27662876 FORWARDhighly similar to ( 849) PIN1C_ORYSA Probable auxin efflux carrier component 1c (OsPIN1c) - Oryza sativa (Rice)highly similar to ( 849) loc_os06g12610 12006.m05977 protein auxin efflux carrier component 1c, putative, expressedMem_trans genomic_reference:SL2.40ch03 gene_reg…	0.96544	0.709559	1.42475	1.14996	0.22666	0.984882	0.0895124	0.305451	0.557505	9	3	3	3	2	2	3	2	2
solyc03g118740.2.1.._VPIS(ph)PGKVEGQR_..Phospho	solyc03g118740.2.1	VPIS(ph)PGKVEGQR	1.24726	1.10633	1.51633	0.932685	0.924191	0.640264	0.605891	0.740989	2.02698	hormone metabolism.auxin.signal transduction	17.2.2	highly similar to ( 867) AT1G73590 | Symbols: PIN1, ATPIN1 | PIN1 (PIN-FORMED 1); transporter | chr1:27659772-27662876 FORWARDhighly similar to ( 849) PIN1C_ORYSA Probable auxin efflux carrier component 1c (OsPIN1c) - Oryza sativa (Rice)highly similar to ( 849) loc_os06g12610 12006.m05977 protein auxin efflux carrier component 1c, putative, expressedMem_trans genomic_reference:SL2.40ch03 gene_reg…	1.34568	1.78666	1.55103	1.04616	0.613928	0.504648	0.426089	0.646423	0.29425	10	6	6	5	5	2	6	4	4
solyc05g008060.2.1.._LGSSS(ph)TSELHPK_..Phospho	solyc05g008060.2.1	LGSSS(ph)TSELHPK	1.73153	1.80661	2.16011	1.97959	0.684943	0.258482	0.795916	0.888512	1.59234	hormone metabolism.auxin.signal transduction	17.2.2	highly similar to ( 864) AT1G70940 | Symbols: PIN3, ATPIN3 | PIN3 (PIN-FORMED 3); auxin:hydrogen symporter/ transporter | chr1:26743170-26745871 FORWARDhighly similar to ( 653) PIN3A_ORYSA Probable auxin efflux carrier component 3a (OsPIN3a) - Oryza sativa (Rice)highly similar to ( 653) loc_os01g45550 12001.m150666 protein auxin efflux carrier component 3a, putative, expressedMem_trans genomic_re…	0.94016	2.3337	2.09404	0.638575	0.138519	NA	0.232843	0.565477	0.611664	6	5	6	4	3	1	4	2	3
solyc05g008060.2.1.._PSNFEENCAPGGLVQS(ph)SPR_..Phospho	solyc05g008060.2.1	PSNFEENCAPGGLVQS(ph)SPR	1.52053	1.48076	1.5665	1.45998	1.83122	1.57292	0.518067	0.159586	NA	hormone metabolism.auxin.signal transduction	17.2.2	highly similar to ( 864) AT1G70940 | Symbols: PIN3, ATPIN3 | PIN3 (PIN-FORMED 3); auxin:hydrogen symporter/ transporter | chr1:26743170-26745871 FORWARDhighly similar to ( 653) PIN3A_ORYSA Probable auxin efflux carrier component 3a (OsPIN3a) - Oryza sativa (Rice)highly similar to ( 653) loc_os01g45550 12001.m150666 protein auxin efflux carrier component 3a, putative, expressedMem_trans genomic_re…	1.06238	1.14137	0.388922	0.577003	0.107716	NA	0.179358	0.044269	NA	6	2	2	2	2	1	2	2	0
solyc10g078370.1.1.._SSS(ph)TTELRPK_..Phospho	solyc10g078370.1.1	SSS(ph)TTELRPK	0.841004	1.29451	1.20391	1.10874	0.730265	NA	0.619102	0.815977	0.9948	hormone metabolism.auxin.signal transduction	17.2.2	highly similar to ( 761) AT1G73590 | Symbols: PIN1, ATPIN1 | PIN1 (PIN-FORMED 1); transporter | chr1:27659772-27662876 FORWARDhighly similar to ( 766) PIN1C_ORYSA Probable auxin efflux carrier component 1c (OsPIN1c) - Oryza sativa (Rice)highly similar to ( 766) loc_os06g12610 12006.m05977 protein auxin efflux carrier component 1c, putative, expressedMem_trans evidence_code:10F0H1E1IEG genomic_ref…	1.89623	3.25473	2.24743	0.912515	0.532432	NA	NA	NA	NA	6	5	4	2	2	0	1	1	1
solyc12g006880.1.1.._HLLS(ph)SPISSR_..Phospho	solyc12g006880.1.1	HLLS(ph)SPISSR	0.480206	1.54012	0.749269	1.93799	0.598459	1.27627	0.610282	NA	0.909793	hormone metabolism.ethylene.signal transduction	17.5.2	moderately similar to ( 229) AT4G17486 | Symbols: | unknown protein | chr4:9750063-9751201 REVERSEmoderately similar to ( 237) loc_os02g43840 12002.m09418 protein EREBP-4 like protein, putative, expressed DUF862 evidence_code:10F0H1E1IEG genomic_reference:SL2.40ch12 gene_region:1323811-1329389 transcript_region:SL2.40ch12:1323811..1329389- functional_description:"PPPDE peptidase domain-containing…	1.88944	0.22241	0.820875	0.0340109	NA	NA	0.780754	NA	0.140221	4	2	2	2	1	1	2	0	2
solyc02g067200.2.1.._DLRPS(ph)DR_..Phospho	solyc02g067200.2.1	DLRPS(ph)DR	0.881168	1.12262	1.33873	1.49291	1.11593	1.39683	0.468055	0.871589	1.07506	hormone metabolism.salicylic acid.synthesis-degradation	17.8.1	highly similar to ( 732) AT5G15280 | Symbols: | pentatricopeptide (PPR) repeat-containing protein | chr5:4962293-4965976 FORWARDweakly similar to ( 105) RF1_ORYSA Rf1 protein, mitochondrial precursor (PPR protein) (Fertility restorer) (Restorer for CMS) - Oryza sativa (Rice)moderately similar to ( 465) loc_os03g07220 12003.m06238 protein conserved hypothetical protein genomic_reference:SL2.40ch02…	0.468424	0.56552	0.524847	1.0401	0.308275	NA	0.200718	0.15348	0.153752	6	3	3	3	3	1	3	2	2
solyc12g021130.1.1.._ESS(ph)FSSYSDTDEESK_..Phospho	solyc12g021130.1.1	ESS(ph)FSSYSDTDEESK	0.664984	2.48269	1.49543	1.98891	1.47396	0.770164	0.484496	1.27919	1.57291	lipid metabolism.'exotics' (steroids, squalene etc).3-beta hydroxysteroid dehydrogenase/isomerase	11.8.4	moderately similar to ( 482) AT2G43420 | Symbols: | 3-beta hydroxysteroid dehydrogenase/isomerase family protein | chr2:18031493-18034936 REVERSEmoderately similar to ( 387) loc_os03g29170 12003.m35269 protein sterol-4-alpha-carboxylate 3-dehydrogenase, decarboxylating, putative, expressed 3Beta_HSD WcaG evidence_code:10F0H1E1IEG genomic_reference:SL2.40ch12 gene_region:14337142-14346988 transcri…	1.66919	0.439802	2.89391	1.16593	0.280523	1.32316	0.460182	1.02166	0.51511	9	3	3	3	3	2	3	2	2
solyc01g096500.2.1.._ASS(ph)LSSIDSIM(ox)TPSR_..Phospho	solyc01g096500.2.1	ASS(ph)LSSIDSIM(ox)TPSR	0.998005	0.956795	1.02379	1.41179	0.95472	2.61292	0.241822	2.29617	1.59885	lipid metabolism.'exotics' (steroids, squalene etc).sphingolipids	11.8.1	highly similar to ( 912) AT5G23450 | Symbols: ATLCBK1 | ATLCBK1 (A. THALIANA LONG-CHAIN BASE (LCB) KINASE 1); D-erythro-sphingosine kinase/ diacylglycerol kinase | chr5:7905041-7908960 REVERSEhighly similar to ( 822) loc_os10g37280 12010.m06523 protein sphingosine kinase, putative, expressed LCB5 DAGK_cat genomic_reference:SL2.40ch01 gene_region:79343169-79351925 transcript_region:SL2.40ch01:7934…	0.885505	0.519932	0.410536	1.08986	0.261764	NA	0.53714	NA	NA	6	2	3	3	3	1	3	1	1
solyc01g096500.2.1.._ITTQQS(ph)LR_..Phospho	solyc01g096500.2.1	ITTQQS(ph)LR	0.836967	1.75537	1.98556	1.41011	0.813245	1.65219	0.615507	1.36189	0.963072	lipid metabolism.'exotics' (steroids, squalene etc).sphingolipids	11.8.1	highly similar to ( 912) AT5G23450 | Symbols: ATLCBK1 | ATLCBK1 (A. THALIANA LONG-CHAIN BASE (LCB) KINASE 1); D-erythro-sphingosine kinase/ diacylglycerol kinase | chr5:7905041-7908960 REVERSEhighly similar to ( 822) loc_os10g37280 12010.m06523 protein sphingosine kinase, putative, expressed LCB5 DAGK_cat genomic_reference:SL2.40ch01 gene_region:79343169-79351925 transcript_region:SL2.40ch01:7934…	0.496626	0.354936	0.363287	0.411303	0.639282	NA	0.223953	0.846015	0.573838	6	2	3	2	3	1	3	2	2
solyc01g108230.2.1.._GQVGEDIRS(ph)DSEDDD_..Phospho	solyc01g108230.2.1	GQVGEDIRS(ph)DSEDDD	0.914395	1.84219	2.28079	0.42973	1.83576	0.470729	0.580012	0.687485	1.20358	lipid metabolism.'exotics' (steroids, squalene etc).sphingolipids	11.8.1	moderately similar to ( 321) AT3G19260 | Symbols: LAG1 HOMOLOG 2, LOH2 | LOH2 (LAG ONE HOMOLOGUE 2) | chr3:6669448-6671257 REVERSEmoderately similar to ( 290) ASCL3_ORYSA ASC1-like protein 3 (Alternaria stem canker resistance-like protein 3) - Oryza sativa (Rice)moderately similar to ( 290) loc_os03g15750 12003.m07012 protein ASC1-like protein, putative, expressed LAG1 TLC LAG1 genomic_reference:…	1.22679	0.559698	0.657428	0.487207	1.00951	NA	4.47546	0.00713089	1.88222	7	3	3	3	2	1	3	2	3
solyc05g010280.2.1.._GQLSDDVRS(ph)DS(ph)EDEHED_..Phospho	solyc05g010280.2.1	GQLSDDVRS(ph)DS(ph)EDEHED	0.945947	0.941865	1.52824	1.24697	1.20864	1.46114	0.562994	5.01013	1.81212	lipid metabolism.'exotics' (steroids, squalene etc).sphingolipids	11.8.1	moderately similar to ( 436) AT1G13580 | Symbols: LAG13 | LAG13 (LAG1 LONGEVITY ASSURANCE HOMOLOG 3) | chr1:4645006-4646765 REVERSEmoderately similar to ( 402) ASCL1_ORYSA ASC1-like protein 1 (Alternaria stem canker resistance-like protein 1) - Oryza sativa (Rice)moderately similar to ( 402) loc_os02g37080 12002.m08796 protein ASC1-like protein 1, putative, expressed LAG1 TLC LAG1 genomic_referen…	2.17789	0.997083	0.847283	0.802708	0.345337	NA	0.484575	NA	0.382303	6	3	2	2	3	1	2	1	2
solyc06g007980.2.1.._(ac)M(ox)DQTS(ph)PEVSM(ox)AEPSTK_..Phospho	solyc06g007980.2.1	(ac)M(ox)DQTS(ph)PEVSM(ox)AEPSTK	0.951856	1.00503	0.538829	0.668888	0.341774	3.17742	0.732658	3.82618	1.17451	lipid metabolism.'exotics' (steroids, squalene etc).UDP-glucose:sterol glucosyltransferase	11.8.3	highly similar to ( 808) AT3G07020 | Symbols: | UDP-glucose:sterol glucosyltransferase (UGT80A2) | chr3:2217841-2221590 REVERSEhighly similar to ( 786) loc_os04g04254 12004.m35242 protein sterol 3-beta-glucosyltransferase, putative, expressed COG1819 Glyco_transf_28 genomic_reference:SL2.40ch06 gene_region:1835086-1845250 transcript_region:SL2.40ch06:1835086..1845250+ go_terms:GO:0030259 function…	1.13773	0.559284	0.676769	3.44889	1.86402	1.21215	0.525058	0.746185	0.695548	10	5	4	6	3	3	3	3	4
solyc01g099350.2.1.._DLES(ph)DIATVQEGK_..Phospho	solyc01g099350.2.1	DLES(ph)DIATVQEGK	0.957103	0.792754	0.386456	2.45545	0.559762	4.96155	NA	1.59882	0.968925	lipid metabolism.FA synthesis and FA elongation.acyl-CoA binding protein	11.1.13	highly similar to ( 809) AT3G05420 | Symbols: ACBP4 | ACBP4 (ACYL-COA BINDING PROTEIN 4); acyl-CoA binding | chr3:1561880-1567047 FORWARDvery weakly similar to (90.5) DYHA_CHLRE Dynein alpha chain, flagellar outer arm (DHC alpha) - Chlamydomonas reinhardtiihighly similar to ( 686) loc_os03g61930 12003.m35507 protein acyl-CoA binding protein, putative, expressed genomic_reference:SL2.40ch01 gene_r…	0.705418	0.160661	1.02157	0.0316094	0.807373	0.371549	NA	0.529676	0.183264	8	2	2	2	2	2	0	2	3
solyc01g099350.2.1.._VSS(ph)GLAYPER_..Phospho	solyc01g099350.2.1	VSS(ph)GLAYPER	1.18784	3.72894	2.13559	5.47397	1.28682	1.01728	0.402663	0.757473	1.23955	lipid metabolism.FA synthesis and FA elongation.acyl-CoA binding protein	11.1.13	highly similar to ( 809) AT3G05420 | Symbols: ACBP4 | ACBP4 (ACYL-COA BINDING PROTEIN 4); acyl-CoA binding | chr3:1561880-1567047 FORWARDvery weakly similar to (90.5) DYHA_CHLRE Dynein alpha chain, flagellar outer arm (DHC alpha) - Chlamydomonas reinhardtiihighly similar to ( 686) loc_os03g61930 12003.m35507 protein acyl-CoA binding protein, putative, expressed genomic_reference:SL2.40ch01 gene_r…	0.611945	0.494374	0.45773	0.621101	0.686807	0.967958	0.384407	0.858922	0.491197	8	3	3	3	3	2	3	2	2
solyc01g008320.2.1.._DGEDEGS(ph)QESQEIEER_..Phospho	solyc01g008320.2.1	DGEDEGS(ph)QESQEIEER	0.815901	0.956943	1.78503	4.78052	1.09381	0.542457	0.439008	3.37085	0.853875	lipid metabolism.lipid degradation.lysophospholipases	11.9.3	nearly identical (1056) AT1G31480 | Symbols: SGR2 | SGR2 (SHOOT GRAVITROPISM 2); phospholipase A1 | chr1:11266225-11271527 FORWARDnearly identical (1016) loc_os08g01920 12008.m04340 protein SGR2, putative, expressed DDHD genomic_reference:SL2.40ch01 gene_region:2428752-2446906 transcript_region:SL2.40ch01:2428752..2446906+ go_terms:GO:0008970 functional_description:"DDHD domain containing 1 (AHRD…	2.21315	NA	0.671936	NA	0.243055	NA	NA	NA	0.313329	5	1	2	1	3	1	1	1	2
solyc03g005410.2.1.._(ac)M(ox)HTDSNSGVPGT(ph)PSGR_..Phospho	solyc03g005410.2.1	(ac)M(ox)HTDSNSGVPGT(ph)PSGR	0.681167	1.5103	4.03472	1.22121	1.56216	1.63343	0.413416	2.21911	1.14118	lipid metabolism.Phospholipid synthesis	11.3	highly similar to ( 647) AT4G22340 | Symbols: | phosphatidate cytidylyltransferase, putative / CDP-diglyceride synthetase, putative | chr4:11800150-11802621 REVERSEhighly similar to ( 790) CDS1_SOLTU Phosphatidate cytidylyltransferase (EC 2.7.7.41) (CDP-diglyceride synthetase) (CDP-diglyceride pyrophosphorylase) (CDP-diacylglycerol synthase) (CDS) (CTP:phosphatidate cytidylyltransferase) (CDP-DAG…	0.451061	0.871082	0.200838	2.80065	0.629295	NA	0.835404	0.470184	0.220096	6	5	3	6	4	1	3	3	4
solyc10g074700.1.1.._TTVDS(ph)PSHASLQR_..Phospho	solyc10g074700.1.1	TTVDS(ph)PSHASLQR	0.778685	0.875213	0.957767	1.23014	2.05914	0.557897	0.571929	0.534221	1.56017	lipid metabolism.Phospholipid synthesis.choline-phosphate cytidylyltransferase	11.3.6	highly similar to ( 635) AT2G38670 | Symbols: PECT1 | PECT1 (PHOSPHORYLETHANOLAMINE CYTIDYLYLTRANSFERASE 1); ethanolamine-phosphate cytidylyltransferase | chr2:16168979-16171680 FORWARDhighly similar to ( 622) loc_os11g03050 12011.m04501 protein ethanolamine-phosphate cytidylyltransferase, putative, expressed CCT ECT cytidylyltransferase TagD cytidylyltransferase_like RfaE PRK11316 evidence_code:…	1.46133	1.86411	3.19267	1.3016	0.628881	0.291303	0.449549	0.872214	0.673766	11	6	6	6	6	2	5	3	5
solyc07g006580.2.1.._(ac)GS(ph)PELTTTDLSTSR_..Phospho	solyc07g006580.2.1	(ac)GS(ph)PELTTTDLSTSR	1.42655	0.902867	0.645515	0.939705	0.332749	1.42616	0.790474	1.36078	1.0841	lipid metabolism.Phospholipid synthesis.diacylglycerol kinase	11.3.5	highly similar to ( 661) AT4G30340 | Symbols: ATDGK7 | ATDGK7 (Diacylglycerol kinase 7); diacylglycerol kinase | chr4:14838465-14840941 REVERSEhighly similar to ( 614) loc_os02g54650 12002.m10494 protein diacylglycerol kinase, putative, expressed DAGKa DAGKc DAGK_cat DAGK_acc genomic_reference:SL2.40ch07 gene_region:1387329-1406463 transcript_region:SL2.40ch07:1387329..1406463+ go_terms:GO:000414…	0.47549	0.578469	0.863314	0.567615	1.19488	NA	NA	NA	0.669739	6	3	3	3	2	1	1	1	2
solyc03g115370.2.1.._ASIISQS(ph)K_..Phospho	solyc03g115370.2.1	ASIISQS(ph)K	1.10318	2.06548	2.04664	1.21173	0.565463	0.658381	0.603984	0.350544	1	lipid metabolism.Phospholipid synthesis.diacylglycerol kinase	11.3.5	nearly identical (1082) AT5G07920 | Symbols: DGK1, ATDGK1 | DGK1 (DIACYLGLYCEROL KINASE1); calcium ion binding / diacylglycerol kinase | chr5:2525197-2528396 REVERSEhighly similar to ( 947) loc_os03g31180 12003.m101692 protein diacylglycerol kinase 1, putative, expressed DAGKa DAGKc DAGK_acc DAGK_cat LCB5 genomic_reference:SL2.40ch03 gene_region:59148331-59155113 transcript_region:SL2.40ch03:5914…	NA	0.457709	0.523481	0.24509	0.316473	NA	NA	NA	NA	1	2	3	2	3	1	1	1	1
solyc12g039180.1.1.._SSS(ph)INQKDESQLIR_..Phospho	solyc12g039180.1.1	SSS(ph)INQKDESQLIR	0.909249	4.57972	3.09341	0.246938	0.913357	NA	0.631065	1.23588	2.18936	lipid metabolism.Phospholipid synthesis.diacylglycerol kinase	11.3.5	nearly identical (1093) AT5G07920 | Symbols: DGK1, ATDGK1 | DGK1 (DIACYLGLYCEROL KINASE1); calcium ion binding / diacylglycerol kinase | chr5:2525197-2528396 REVERSEhighly similar to ( 964) loc_os03g31180 12003.m101692 protein diacylglycerol kinase 1, putative, expressed DAGKa DAGKc DAGK_acc DAGK_cat LCB5 evidence_code:10F0H1E1IEG genomic_reference:SL2.40ch12 gene_region:37986331-37993663 transcr…	3.21973	1.32952	NA	NA	0.144638	NA	0.215461	NA	NA	5	2	1	1	2	0	2	1	1
solyc11g065220.1.1.._EGNDLEQTS(ph)PR_..Phospho	solyc11g065220.1.1	EGNDLEQTS(ph)PR	0.738135	0.475824	1.07915	0.706986	1.49295	0.242295	0.866415	0.979118	1.42281	major CHO metabolism.degradation.sucrose.hexokinase	2.2.1.4	highly similar to ( 615) AT1G50460 | Symbols: HKL1 | HKL1 (HEXOKINASE-LIKE 1); ATP binding / fructokinase/ glucokinase/ hexokinase | chr1:18694031-18697429 FORWARDhighly similar to ( 552) HXK3_ORYSA Hexokinase-3 (EC 2.7.1.1) (Hexokinase-8) - Oryza sativa (Rice)highly similar to ( 552) loc_os01g71320 12001.m13175 protein hexokinase-1, putative, expressed COG5026 Hexokinase_2 Hexokinase_1 evidence_…	1.54599	1.39842	1.31627	0.92217	0.0671042	4.17594	0.00364547	0.50033	0.641759	7	3	3	2	2	3	2	2	3
solyc04g081440.2.1.._VFDNM(ox)VGVYS(ph)PGR_..Phospho	solyc04g081440.2.1	VFDNM(ox)VGVYS(ph)PGR	1.05763	0.982389	1.43509	1.13216	0.702253	3.23973	0.480928	1.78001	1.15725	major CHO metabolism.degradation.sucrose.invertases.neutral	2.2.1.3.1	highly similar to ( 959) AT4G34860 | Symbols: | beta-fructofuranosidase, putative / invertase, putative / saccharase, putative / beta-fructosidase, putative | chr4:16609955-16612019 REVERSEhighly similar to ( 886) loc_os02g34560 12002.m33716 protein neutral/alkaline invertase, putative, expressedInvertase_neut genomic_reference:SL2.40ch04 gene_region:63008173-63012837 transcript_region:SL2.40ch04…	0.463206	0.157674	0.218521	1.38319	0.189174	NA	0.528121	1.17393	0.192168	4	2	3	3	3	1	2	2	2
solyc11g020610.1.1.._GLDNYENAYS(ph)PGR_..Phospho	solyc11g020610.1.1	GLDNYENAYS(ph)PGR	1.24197	0.623723	0.712589	2.13555	0.979508	1.5587	NA	2.28417	0.329807	major CHO metabolism.degradation.sucrose.invertases.neutral	2.2.1.3.1	highly similar to ( 984) AT4G09510 | Symbols: CINV2 | beta-fructofuranosidase, putative / invertase, putative / saccharase, putative / beta-fructosidase, putative | chr4:6021679-6023310 REVERSEhighly similar to ( 953) loc_os02g34560 12002.m33716 protein neutral/alkaline invertase, putative, expressedInvertase_neut evidence_code:10F0H1E1IEG genomic_reference:SL2.40ch11 gene_region:11747788-1175287…	0.729065	0.991684	2.00402	0.116976	0.0377892	NA	NA	NA	NA	4	3	3	2	3	1	0	1	1
solyc07g065690.2.1.._ASNS(ph)PLM(ox)ANR_..Phospho	solyc07g065690.2.1	ASNS(ph)PLM(ox)ANR	0.517228	0.759181	1.05348	0.555461	2.50501	1.43522	0.824875	1.10464	2.05447	major CHO metabolism.degradation.sucrose.misc	2.2.1.99	moderately similar to ( 458) AT4G26620 | Symbols: | sucrase-related | chr4:13427599-13429877 REVERSEmoderately similar to ( 388) loc_os02g49320 12002.m09966 protein sucrose cleavage protein-like, putative, expressedSuc_Fer-like TRX_Fd_Sucrase genomic_reference:SL2.40ch07 gene_region:64588061-64591664 transcript_region:SL2.40ch07:64588061..64591664+ functional_description:"Sucrose cleavage protein…	1.60121	0.0510145	0.393839	4.2242	0.355891	1.19829	0.155527	0.591776	0.507643	7	3	3	3	3	2	2	2	2
solyc07g065690.2.1.._GQM(ox)GLS(ph)EDEQK_..Phospho	solyc07g065690.2.1	GQM(ox)GLS(ph)EDEQK	1.03636	0.74563	1.33401	0.688331	1.20936	1.62642	0.504194	2.76568	1.71534	major CHO metabolism.degradation.sucrose.misc	2.2.1.99	moderately similar to ( 458) AT4G26620 | Symbols: | sucrase-related | chr4:13427599-13429877 REVERSEmoderately similar to ( 388) loc_os02g49320 12002.m09966 protein sucrose cleavage protein-like, putative, expressedSuc_Fer-like TRX_Fd_Sucrase genomic_reference:SL2.40ch07 gene_region:64588061-64591664 transcript_region:SL2.40ch07:64588061..64591664+ functional_description:"Sucrose cleavage protein…	0.902287	NA	0.392639	2.58334	0.703542	1.13787	0.927182	NA	0.0822857	7	1	2	3	2	2	2	1	2
solyc00g026160.2.1.._ELES(ph)LPHQSIVQATK_..Phospho	solyc00g026160.2.1	ELES(ph)LPHQSIVQATK	0.677808	1.39657	0.997136	1.81205	0.0665574	0.181039	NA	NA	0.497936	metal handling.acquisition	15.1	moderately similar to ( 490) AT5G23990 | Symbols: ATFRO5, FRO5 | FRO5 (FERRIC REDUCTION OXIDASE 5); ferric-chelate reductase | chr5:8105565-8108590 REVERSEmoderately similar to ( 323) loc_os04g48930 12004.m101632 protein ferric-chelate reductase, putative, expressed FAD_binding_8 genomic_reference:SL2.40ch00 gene_region:12327999-12331963 transcript_region:SL2.40ch00:12327999..12331963+ go_terms:G…	1.74311	NA	NA	0.475259	NA	NA	NA	NA	NA	4	1	1	2	1	1	0	0	1
solyc01g080070.2.1.._(ac)S(ph)KEEFLK_..Phospho	solyc01g080070.2.1	(ac)S(ph)KEEFLK	1.34683	1.15451	1.00001	1.54108	0.732462	0.361633	0.784426	1.3577	1.28314	metal handling.binding, chelation and storage	15.2	weakly similar to ( 128) AT3G06130 | Symbols: | heavy-metal-associated domain-containing protein | chr3:1853048-1854673 REVERSEweakly similar to ( 119) loc_os12g05040 12012.m073762 protein metal ion binding protein, putative, expressed genomic_reference:SL2.40ch01 gene_region:71732658-71735333 transcript_region:SL2.40ch01:71732658..71735333- go_terms:GO:0030001 functional_description:"Copper chap…	0.830111	0.803466	0.814309	0.575399	0.205255	3.15625	0.0532481	0.54176	0.932738	9	3	3	3	3	3	3	2	3
solyc04g007630.1.1.._DVPQAFQTPNT(ph)PTQR_..Phospho	solyc04g007630.1.1	DVPQAFQTPNT(ph)PTQR	1.46433	1.20606	1.0437	1.75608	0.537556	1.88802	0.560643	0.432594	1.25895	metal handling.binding, chelation and storage	15.2	weakly similar to ( 179) AT1G71050 | Symbols: | heavy-metal-associated domain-containing protein / copper chaperone (CCH)-related | chr1:26803322-26803946 REVERSEweakly similar to ( 171) loc_os01g32330 12001.m09558 protein farnesylated protein 2, putative, expressed evidence_code:10F0H1E0IEG genomic_reference:SL2.40ch04 gene_region:1308734-1309582 transcript_region:SL2.40ch04:1308734..1309582+ go…	0.649636	0.686264	1.00991	0.569394	0.491516	0.00619126	0.429677	1.63634	0.344216	15	6	5	4	5	2	5	3	4
solyc04g008060.2.1.._(ac)AGES(ph)EQSLLDQHK_..Phospho	solyc04g008060.2.1	(ac)AGES(ph)EQSLLDQHK	1.17386	1.14978	1.56652	0.983069	0.828465	0.850408	0.62259	0.623561	2.06882	metal handling.regulation	15.3	moderately similar to ( 327) AT2G01770 | Symbols: VIT1 | VIT1 (vacuolar iron transporter 1); iron ion transmembrane transporter | chr2:334775-336425 REVERSEmoderately similar to ( 296) loc_os09g23300 12009.m05487 protein protein CCC1, putative, expressed CCC1 Nodulin-21_like_3 DUF125 Nodulin-21_like_2 Nodulin-21_like_1 COG1814 genomic_reference:SL2.40ch04 gene_region:1717764-1721092 transcript_re…	0.890829	0.584194	1.2801	0.697567	0.508552	1.06122	0.548883	1.1579	NA	8	3	2	2	2	2	3	2	1
solyc01g006360.2.1.._ESGVFS(ph)GNLGELER_..Phospho	solyc01g006360.2.1	ESGVFS(ph)GNLGELER	1.6685	0.757291	1.98727	0.96216	0.214819	3.02839	NA	0.955287	0.601228	minor CHO metabolism.callose	3.6	nearly identical (1009) AT3G07160 | Symbols: ATGSL10, gsl10 | ATGSL10 (glucan synthase-like 10); 1,3-beta-glucan synthase | chr3:2265142-2279383 REVERSEmoderately similar to ( 409) loc_os06g08380 12006.m05559 protein beta-1,3-glucan synthase, putative, expressed genomic_reference:SL2.40ch01 gene_region:955781-982687 transcript_region:SL2.40ch01:955781..982687- functional_description:"Glucan synth…	0.830761	0.325021	0.448437	1.91151	NA	NA	NA	0.550759	NA	4	3	3	3	1	1	0	2	1
solyc02g078230.1.1.._SSS(ph)SVTLLFK_..Phospho	solyc02g078230.1.1	SSS(ph)SVTLLFK	0.98545	1.37447	0.822697	1.24317	0.746749	NA	0.469636	1.44233	1.71013	minor CHO metabolism.callose	3.6	nearly identical (2367) AT4G04970 | Symbols: ATGSL1, ATGSL01, GSL01, GSL1 | GSL1 (GLUCAN SYNTHASE-LIKE 1); 1,3-beta-glucan synthase/ transferase, transferring glycosyl groups | chr4:2537039-2542434 FORWARDnearly identical (2222) loc_os01g55040 12001.m11664 protein ATGSL05, putative, expressed Glucan_synthase evidence_code:10F0H1E0IEG genomic_reference:SL2.40ch02 gene_region:37558671-37566482 tran…	0.856825	0.590203	1.33256	0.260071	0.063871	NA	NA	NA	NA	5	3	3	2	3	0	1	1	1
solyc03g111560.2.1.._TPS(ph)GIAGSVPDSLQR_..Phospho	solyc03g111560.2.1	TPS(ph)GIAGSVPDSLQR	0.995207	1.6277	1.03691	0.963089	0.883355	1.86047	0.353856	1.0469	1.63089	minor CHO metabolism.callose	3.6	nearly identical (1245) AT2G36850 | Symbols: ATGSL08, GSL8, GSL08, ATGSL8 | GSL8 (GLUCAN SYNTHASE-LIKE 8); 1,3-beta-glucan synthase/ transferase, transferring glycosyl groups | chr2:15454935-15469666 REVERSEmoderately similar to ( 442) loc_os06g08380 12006.m05559 protein beta-1,3-glucan synthase, putative, expressed genomic_reference:SL2.40ch03 gene_region:56209301-56240154 transcript_region:SL2.…	1.10252	0.801489	1.92062	0.979099	0.455267	NA	1.0069	0.767262	0.433761	8	3	3	3	3	1	3	2	2
solyc07g053980.2.1.._ADS(ph)SVSM(ox)LFK_..Phospho	solyc07g053980.2.1	ADS(ph)SVSM(ox)LFK	0.617926	1.07239	1.08352	0.696288	1.22077	2.10765	0.699464	1.06835	1.51913	minor CHO metabolism.callose	3.6	nearly identical (2553) AT4G03550 | Symbols: ATGSL05, GSL05, ATGSL5, PMR4, GSL5 | ATGSL05 (GLUCAN SYNTHASE-LIKE 5); 1,3-beta-glucan synthase/ transferase, transferring glycosyl groups | chr4:1573513-1579195 FORWARDnearly identical (2249) loc_os01g55040 12001.m11664 protein ATGSL05, putative, expressed Glucan_synthase genomic_reference:SL2.40ch07 gene_region:59711693-59718531 transcript_region:SL2…	1.1726	0.247762	0.375377	1.47774	0.343508	NA	0.281199	0.674846	0.0289418	8	3	3	3	3	1	3	2	2
solyc07g053980.2.1.._EGSVELGS(ph)M(ox)R_..Phospho	solyc07g053980.2.1	EGSVELGS(ph)M(ox)R	1.00967	1.30959	1.64095	0.800461	0.542472	1.57548	0.480514	1	0.872176	minor CHO metabolism.callose	3.6	nearly identical (2553) AT4G03550 | Symbols: ATGSL05, GSL05, ATGSL5, PMR4, GSL5 | ATGSL05 (GLUCAN SYNTHASE-LIKE 5); 1,3-beta-glucan synthase/ transferase, transferring glycosyl groups | chr4:1573513-1579195 FORWARDnearly identical (2249) loc_os01g55040 12001.m11664 protein ATGSL05, putative, expressed Glucan_synthase genomic_reference:SL2.40ch07 gene_region:59711693-59718531 transcript_region:SL2…	1.04626	0.0591271	0.16957	1.57227	NA	NA	NA	NA	NA	4	2	2	3	1	1	1	1	1
solyc06g068150.2.1.._YSSSSS(ph)FNTR_..Phospho	solyc06g068150.2.1	YSSSSS(ph)FNTR	0.980733	1.31362	1.90385	1.07197	1.00484	0.983465	0.775942	0.834869	1.51585	misc.acid and other phosphatases	26.13	moderately similar to ( 333) AT3G15820 | Symbols: | phosphatidic acid phosphatase-related / PAP2-related | chr3:5351217-5353573 FORWARDmoderately similar to ( 241) loc_os06g40500 12006.m08586 protein expressed protein genomic_reference:SL2.40ch06 gene_region:38627482-38628951 transcript_region:SL2.40ch06:38627482..38628951- go_terms:GO:0004142 functional_description:"Genomic DNA chromosome 3 P1 c…	0.902824	0.843095	0.917301	1.17324	NA	0.838936	0.0251562	0.485123	0.485777	8	3	2	2	1	2	2	2	2
solyc07g063080.2.1.._(ac)ASTNSFLNT(ph)PTK_..Phospho	solyc07g063080.2.1	(ac)ASTNSFLNT(ph)PTK	0.866466	1.13929	0.929876	1.62598	1.00647	1.78064	0.761638	2.31041	0.924317	misc.dynamin	26.17	nearly identical (1133) AT1G53140 | Symbols: | dynamin family protein | chr1:19799271-19802441 FORWARDnearly identical (1073) loc_os01g54420 12001.m11606 protein ATP binding protein, putative, expressed Dynamin_N DYNc genomic_reference:SL2.40ch07 gene_region:62881275-62885932 transcript_region:SL2.40ch07:62881275..62885932- go_terms:GO:0005525 functional_description:"Dynamin family protein (AHRD …	0.819378	NA	0.0968107	0.303429	NA	NA	NA	NA	0.547806	5	1	2	2	1	1	1	1	2
solyc10g047050.1.1.._(ac)AGEESS(ph)PDSATK_..Phospho	solyc10g047050.1.1	(ac)AGEESS(ph)PDSATK	1.31503	1	1.71326	0.563808	0.708667	2.46619	NA	NA	0.887045	misc.dynamin	26.17	nearly identical (1176) AT3G19720 | Symbols: ARC5 | ARC5 (ACCUMULATION AND REPLICATION OF CHLOROPLAST 5); GTP binding / GTPase | chr3:6850591-6855389 REVERSEnearly identical (1004) loc_os12g07880 12012.m04775 protein ARC5, putative, expressed Dynamin_N DYNc evidence_code:10F0H1E1IEG genomic_reference:SL2.40ch10 gene_region:34721978-34741037 transcript_region:SL2.40ch10:34721978..34741037+ go_term…	0.709702	NA	0.424484	NA	0.246907	NA	NA	NA	NA	4	1	2	1	2	1	0	0	1
solyc11g039650.1.1.._ATS(ph)PQTGSQQVGGNLK_..Phospho	solyc11g039650.1.1	ATS(ph)PQTGSQQVGGNLK	1.2859	1.16605	0.991588	0.978505	0.859443	0.418589	0.695362	1.49348	2.07343	misc.dynamin	26.17	nearly identical (1120) AT1G59610 | Symbols: ADL3, CF1 | ADL3 (ARABIDOPSIS DYNAMIN-LIKE 3); GTPase | chr1:21893413-21900780 FORWARDnearly identical (1069) loc_os02g50550 12002.m10089 protein dynamin-2B, putative, expressed Dynamin_N Dynamin_M evidence_code:10F0H1E1IEG genomic_reference:SL2.40ch11 gene_region:25081015-25107234 transcript_region:SL2.40ch11:25081015..25107234+ go_terms:GO:0005525 fu…	1.08162	1.55964	0.97618	1.42377	0.132497	2.31259	0.18151	0.740645	0.511625	18	6	6	6	6	6	6	4	5
solyc11g039650.1.1.._QLS(ph)IHDNR_..Phospho	solyc11g039650.1.1	QLS(ph)IHDNR	0.639763	1.82801	1.30247	1.13589	1.08495	0.16515	0.302805	0.817179	0.70043	misc.dynamin	26.17	nearly identical (1120) AT1G59610 | Symbols: ADL3, CF1 | ADL3 (ARABIDOPSIS DYNAMIN-LIKE 3); GTPase | chr1:21893413-21900780 FORWARDnearly identical (1069) loc_os02g50550 12002.m10089 protein dynamin-2B, putative, expressed Dynamin_N Dynamin_M evidence_code:10F0H1E1IEG genomic_reference:SL2.40ch11 gene_region:25081015-25107234 transcript_region:SL2.40ch11:25081015..25107234+ go_terms:GO:0005525 fu…	0.905325	0.910918	1.39656	1.83288	NA	1.14523	NA	NA	0.433323	6	5	5	3	1	2	1	1	2
solyc11g039650.1.1.._QSLS(ph)DGSLETM(ox)TR_..Phospho	solyc11g039650.1.1	QSLS(ph)DGSLETM(ox)TR	1.53944	1.00317	0.697913	1.96812	0.572049	1.55016	0.677023	2.08966	1.71033	misc.dynamin	26.17	nearly identical (1120) AT1G59610 | Symbols: ADL3, CF1 | ADL3 (ARABIDOPSIS DYNAMIN-LIKE 3); GTPase | chr1:21893413-21900780 FORWARDnearly identical (1069) loc_os02g50550 12002.m10089 protein dynamin-2B, putative, expressed Dynamin_N Dynamin_M evidence_code:10F0H1E1IEG genomic_reference:SL2.40ch11 gene_region:25081015-25107234 transcript_region:SL2.40ch11:25081015..25107234+ go_terms:GO:0005525 fu…	0.890042	0.256705	0.166876	0.855371	0.524861	1.38509	0.557279	0.908857	0.538481	7	3	3	2	3	2	2	2	2
solyc02g092840.1.1.._(ac)M(ox)LSPYSDES(ph)PGADEAM(ox)R_..Phospho	solyc02g092840.1.1	(ac)M(ox)LSPYSDES(ph)PGADEAM(ox)R	0.877636	0.753485	0.807388	3.32926	0.370947	2.21773	1.06463	2.24198	1.30015	misc.UDP glucosyl and glucoronyl transferases	26.2	moderately similar to ( 474) AT5G62220 | Symbols: | exostosin family protein | chr5:24988456-24990009 REVERSEmoderately similar to ( 325) KATAM_ORYSA Xyloglucan galactosyltransferase KATAMARI1 homolog (EC 2.4.1.-) - Oryza sativa (Rice)moderately similar to ( 380) loc_os04g48480 12004.m09784 protein xyloglucan galactosyltransferase KATAMARI 1, putative, expressed Exostosin evidence_code:10F0H1E1IE…	1.09643	0.983307	0.495614	0.68693	0.393065	0.991844	NA	0.601227	0.546559	9	2	4	3	3	2	1	3	4
solyc05g055420.2.1.._GSS(ph)PIVVSGSSGTR_..Phospho	solyc05g055420.2.1	GSS(ph)PIVVSGSSGTR	1.30169	1.28942	0.990808	1.33079	0.974349	0.894603	0.683995	0.809298	1.18837	misc.UDP glucosyl and glucoronyl transferases	26.2	highly similar to ( 961) AT5G04500 | Symbols: | glycosyltransferase family protein 47 | chr5:1283604-1286155 FORWARDhighly similar to ( 865) loc_os03g48010 12003.m09813 protein expressed protein EXTL2 genomic_reference:SL2.40ch05 gene_region:64216268-64222017 transcript_region:SL2.40ch05:64216268..64222017- go_terms:GO:0016757 functional_description:"Exostosin-2 (AHRD V1 *-*- Q0IFF4_AEDAE); conta…	0.828987	1.10245	1.44632	0.621164	0.453031	0.720812	0.567671	0.222109	0.91472	8	3	3	3	3	3	3	2	3
solyc07g044960.1.1.._(ac)M(ox)LPSENS(ph)SPRK_..Phospho	solyc07g044960.1.1	(ac)M(ox)LPSENS(ph)SPRK	0.762094	0.768959	1.24946	1.37517	0.950302	1.68663	0.731607	1.50548	1.42287	misc.UDP glucosyl and glucoronyl transferases	26.2	moderately similar to ( 488) AT5G62220 | Symbols: | exostosin family protein | chr5:24988456-24990009 REVERSEmoderately similar to ( 308) KATAM_ORYSA Xyloglucan galactosyltransferase KATAMARI1 homolog (EC 2.4.1.-) - Oryza sativa (Rice)moderately similar to ( 368) loc_os04g48480 12004.m09784 protein xyloglucan galactosyltransferase KATAMARI 1, putative, expressed Exostosin evidence_code:10F0H1E1IE…	0.0876221	0.978826	0.0447367	0.905816	0.487121	NA	0.457905	NA	0.00228508	3	3	2	2	3	1	3	1	2
solyc09g064470.2.1.._S(ph)PTSQSFDDSM(ox)EK_..Phospho	solyc09g064470.2.1	S(ph)PTSQSFDDSM(ox)EK	0.897482	0.968389	0.697824	1.53632	0.781969	1.17201	0.826505	1.58444	1.51147	misc.UDP glucosyl and glucoronyl transferases	26.2	moderately similar to ( 436) AT2G20370 | Symbols: KAM1, MUR3 | MUR3 (MURUS 3); catalytic/ transferase, transferring glycosyl groups | chr2:8792355-8794214 FORWARDmoderately similar to ( 379) KATAM_ORYSA Xyloglucan galactosyltransferase KATAMARI1 homolog (EC 2.4.1.-) - Oryza sativa (Rice)moderately similar to ( 379) loc_os03g05110 12003.m06035 protein xyloglucan galactosyltransferase KATAMARI 1, p…	0.841811	0.716113	0.58791	1.11645	0.53758	1.17777	0.297223	NA	0.180862	8	3	3	2	3	2	2	1	2
solyc01g107900.2.1.._TITDGDEPLT(ph)PAGR_..Phospho	solyc01g107900.2.1	TITDGDEPLT(ph)PAGR	1.02593	1.02466	0.549412	1.14006	1.02906	1.17795	0.516422	1.13576	2.02471	mitochondrial electron transport / ATP synthesis.F1-ATPase	9.9	moderately similar to ( 262) AT5G53390 | Symbols: | unknown protein | chr5:21656951-21659207 REVERSEmoderately similar to ( 274) loc_os01g48874 12001.m11075 protein expressed proteinDUF1298 genomic_reference:SL2.40ch01 gene_region:87046163-87051415 transcript_region:SL2.40ch01:87046163..87051415- functional_description:"Acyltransferase WS/DGAT/MGAT family protein (AHRD V1 **-- A7NLM3_ROSCS); cont…	1.09821	0.564808	2.31484	0.204333	NA	NA	0.495095	NA	NA	8	3	3	2	1	1	2	1	1
solyc11g013810.1.1.._SIS(ph)TPFM(ox)NTASK_..Phospho	solyc11g013810.1.1	SIS(ph)TPFM(ox)NTASK	1.05912	1.25023	1.43732	1.11975	0.621786	4.76512	0.535673	3.40532	0.669765	N-metabolism.nitrate metabolism.NR	12.1.1	nearly identical (1427) AT1G37130 | Symbols: NIA2, B29, NIA2-1, CHL3, NR, NR2, ATNR2 | NIA2 (NITRATE REDUCTASE 2); nitrate reductase (NADH)/ nitrate reductase | chr1:14158617-14161652 FORWARDnearly identical (1683) NIA2_TOBAC Nitrate reductase [NADH] 2 (EC 1.7.1.1) (NR2) - Nicotiana tabacum (Common tobacco)nearly identical (1331) loc_os08g36480 12008.m07637 protein nitrate reductase 1, putative, …	1.1984	1.1249	0.310496	1.70251	0.89271	NA	0.197568	1.06195	0.119085	6	3	3	3	3	1	2	2	2
solyc10g007290.2.1.._LAS(ph)IDAQLR_..Phospho	solyc10g007290.2.1	LAS(ph)IDAQLR	1.28051	0.473163	1.28411	2.50698	0.652167	0.219234	0.661171	1.8521	1.09387	not assigned.unknown	35.2	nearly identical (1716) AT3G14940 | Symbols: ATPPC3 | ATPPC3 (PHOSPHOENOLPYRUVATE CARBOXYLASE 3); phosphoenolpyruvate carboxylase | chr3:5025584-5029476 FORWARDnearly identical (1845) CAPP_TOBAC Phosphoenolpyruvate carboxylase (EC 4.1.1.31) (PEPCase) (PEPC) - Nicotiana tabacum (Common tobacco)nearly identical (1681) loc_os08g27840 12008.m26491 protein phosphoenolpyruvate carboxylase 2, putative, …	0.879143	1.49103	0.148271	0.142231	0.306548	NA	0.10709	0.24901	NA	7	3	3	2	3	1	2	2	1
solyc01g006870.2.1.._ISS(ph)SLCTR_..Phospho	solyc01g006870.2.1	ISS(ph)SLCTR	0.740894	1.25911	1.71565	1.52988	0.265278	NA	0.212749	NA	NA	not assigned.unknown	35.2	moderately similar to ( 343) AT5G06440 | Symbols: | unknown protein | chr5:1964641-1966807 REVERSEmoderately similar to ( 334) loc_os11g36070 12011.m61778 protein expressed protein genomic_reference:SL2.40ch01 gene_region:1430746-1436275 transcript_region:SL2.40ch01:1430746..1436275- functional_description:"cDNA clone J023119C16 full insert sequence (AHRD V1 *-*- B7F733_ORYSJ)"	NA	NA	NA	NA	NA	NA	NA	NA	NA	1	1	1	1	1	0	1	0	0
solyc01g009730.1.1.._FNDAYPS(ph)GEK_..Phospho	solyc01g009730.1.1	FNDAYPS(ph)GEK	1.29318	0.92011	1.32237	0.978077	0.408821	1.12071	NA	0.896341	1.50951	not assigned.unknown	35.2	evidence_code:10F0H0E0IEG genomic_reference:SL2.40ch01 gene_region:4044230-4050013 transcript_region:SL2.40ch01:4044230..4050013- functional_description:"Unknow protein (AHRD V1 *-*- Q5W7C9_ORYSJ); contains Interpro domain(s) IPR010399 Tify "	0.488433	0.546873	NA	0.163713	0.133029	NA	NA	NA	NA	5	2	1	2	2	1	0	1	1
solyc01g010990.2.1.._(ac)M(ox)EISSGLS(ph)PR_..Phospho	solyc01g010990.2.1	(ac)M(ox)EISSGLS(ph)PR	0.654164	1.07208	1.02776	0.696186	1.0107	2.08455	0.682883	1.07193	1.50279	not assigned.unknown	35.2	moderately similar to ( 340) AT1G26650 | Symbols: | unknown protein | chr1:9210335-9211342 FORWARDweakly similar to ( 176) loc_os07g40470 12007.m08287 protein conserved hypothetical protein genomic_reference:SL2.40ch01 gene_region:6840132-6841662 transcript_region:SL2.40ch01:6840132..6841662+ functional_description:"Unknown Protein (AHRD V1)"	1.05409	0.289851	0.296355	1.60753	0.486767	NA	0.44005	0.589017	0.0985597	8	3	3	3	3	1	3	2	2
solyc01g057870.1.1.._NDEGAIS(ph)ESEVTGTVASK_..Phospho	solyc01g057870.1.1	NDEGAIS(ph)ESEVTGTVASK	0.723099	0.815002	0.741438	2.1111	0.483699	1.36717	NA	2.55772	0.442994	not assigned.unknown	35.2	evidence_code:10F0H0E0IEG genomic_reference:SL2.40ch01 gene_region:57013964-57014197 transcript_region:SL2.40ch01:57013964..57014197- functional_description:"Unknown Protein (AHRD V1)"	0.710959	0.800955	0.493181	NA	0.336311	NA	NA	NA	NA	4	2	2	1	2	1	0	1	1
solyc01g058270.2.1.._AVLLEGGGLQSTS(ph)PR_..Phospho	solyc01g058270.2.1	AVLLEGGGLQSTS(ph)PR	1.41188	0.369761	1.01779	0.871851	0.942607	1.59834	0.627871	0.0808312	1.97324	not assigned.unknown	35.2	highly similar to ( 762) AT3G06550 | Symbols: | FUNCTIONS IN: molecular_function unknown; INVOLVED IN: biological_process unknown; LOCATED IN: endomembrane system; EXPRESSED IN: cultured cell; CONTAINS InterPro DOMAIN/s: Cas1p-like (InterPro:IPR012419); BEST Arabidopsis thaliana protein match is: O-acetyltransferase family protein (TAIR:AT2G34410.2); Has 185 Blast hits to 183 proteins in 57 speci…	0.771191	1.99615	1.4626	1.0105	0.27029	0.471025	0.571625	7.10978	0.266408	9	3	5	5	2	3	4	3	3
solyc01g080160.2.1.._ALVSIHS(ph)QEAGK_..Phospho	solyc01g080160.2.1	ALVSIHS(ph)QEAGK	0.651584	4.17871	2.62164	1.54644	1.61173	NA	NA	0.483741	1.23441	not assigned.unknown	35.2	highly similar to ( 592) AT4G14240 | Symbols: | FUNCTIONS IN: molecular_function unknown; INVOLVED IN: biological_process unknown; LOCATED IN: cellular_component unknown; EXPRESSED IN: 23 plant structures; EXPRESSED DURING: 13 growth stages; CONTAINS InterPro DOMAIN/s: Protein of unknown function DUF21 (InterPro:IPR002550), Cystathionine beta-synthase, core (InterPro:IPR000644); BEST Arabidopsis …	2.87156	NA	0.922556	0.744584	NA	NA	NA	NA	0.537614	3	1	2	2	1	0	0	1	2
solyc01g081440.2.1.._AATS(ph)PLPS(ph)PR_..Phospho	solyc01g081440.2.1	AATS(ph)PLPS(ph)PR	1.42048	0.799281	1.59737	2.24906	1.2834	1.08547	0.475279	2.04269	1.29248	not assigned.unknown	35.2	highly similar to ( 584) AT5G17640 | Symbols: | unknown protein | chr5:5811047-5812429 REVERSEmoderately similar to ( 382) loc_os08g06640 12008.m04804 protein expressed proteinDUF1005 genomic_reference:SL2.40ch01 gene_region:73157517-73159360 transcript_region:SL2.40ch01:73157517..73159360- functional_description:"Unknown Protein (AHRD V1); contains Interpro domain(s) IPR010410 Protein of unknown…	0.579472	0.248546	0.344597	0.106074	0.513528	1.28957	0.0502394	0.972002	0.220963	9	3	3	2	3	2	3	2	2
solyc01g090440.2.1.._AQIIPNS(ph)SSPR_..Phospho	solyc01g090440.2.1	AQIIPNS(ph)SSPR	1.06052	1.02552	1.18778	1	1.11709	1.74789	0.314752	1.84157	0.984845	not assigned.unknown	35.2	genomic_reference:SL2.40ch01 gene_region:75887262-75890317 transcript_region:SL2.40ch01:75887262..75890317- functional_description:"Unknown Protein (AHRD V1)"	0.427266	0.395065	0.851715	0.579276	0.268901	NA	NA	NA	0.644881	4	3	3	3	3	1	1	1	2
solyc01g094050.1.1.._IIGGLNQS(ph)PGSDNLR_..Phospho	solyc01g094050.1.1	IIGGLNQS(ph)PGSDNLR	1.03437	0.81876	0.571217	1.23416	0.53915	1.24801	0.153027	1.16891	0.176094	not assigned.unknown	35.2	nearly identical (1353) AT2G45540 | Symbols: | WD-40 repeat family protein / beige-related | chr2:18757881-18772229 REVERSEnearly identical (1070) loc_os04g46900 12004.m101842 protein expressed protein evidence_code:10F0H1E0IEG genomic_reference:SL2.40ch01 gene_region:77379164-77387387 transcript_region:SL2.40ch01:77379164..77387387+ functional_description:"Os04g0555600 protein (Fragment) (AHRD V…	0.378927	0.886405	0.0374635	0.936173	1.20883	NA	NA	NA	NA	3	2	3	3	2	1	1	1	1
solyc01g094050.1.1.._M(ox)QS(ph)IPENAFLK_..Phospho	solyc01g094050.1.1	M(ox)QS(ph)IPENAFLK	1.28665	0.902053	0.713352	0.426184	0.282166	1.80902	NA	1.44413	NA	not assigned.unknown	35.2	nearly identical (1353) AT2G45540 | Symbols: | WD-40 repeat family protein / beige-related | chr2:18757881-18772229 REVERSEnearly identical (1070) loc_os04g46900 12004.m101842 protein expressed protein evidence_code:10F0H1E0IEG genomic_reference:SL2.40ch01 gene_region:77379164-77387387 transcript_region:SL2.40ch01:77379164..77387387+ functional_description:"Os04g0555600 protein (Fragment) (AHRD V…	NA	0.745228	NA	NA	NA	NA	NA	NA	NA	1	2	1	1	1	1	0	1	0
solyc01g094060.2.1.._DSS(ph)LLER_..Phospho	solyc01g094060.2.1	DSS(ph)LLER	0.405136	0.668811	1.41957	4.03589	1.94059	0.0730777	0.144719	1.27818	NA	not assigned.unknown	35.2	nearly identical (2161) AT2G45540 | Symbols: | WD-40 repeat family protein / beige-related | chr2:18757881-18772229 REVERSEnearly identical (1578) loc_os02g44380 12002.m100302 protein beige/BEACH domain containing protein, expressed Beach Neurobeachin WD40 genomic_reference:SL2.40ch01 gene_region:77390869-77416002 transcript_region:SL2.40ch01:77390869..77416002+ go_terms:GO:0000166 functional_des…	1.5729	1.21223	0.504169	0.0571914	NA	NA	0.0454155	0.30779	NA	5	3	3	2	1	1	2	2	0
solyc01g094060.2.1.._EGEDQTIS(ph)PSK_..Phospho	solyc01g094060.2.1	EGEDQTIS(ph)PSK	1.12637	0.925253	1.47409	2.77493	0.763307	2.669	0.324902	2.14941	0.735374	not assigned.unknown	35.2	nearly identical (2161) AT2G45540 | Symbols: | WD-40 repeat family protein / beige-related | chr2:18757881-18772229 REVERSEnearly identical (1578) loc_os02g44380 12002.m100302 protein beige/BEACH domain containing protein, expressed Beach Neurobeachin WD40 genomic_reference:SL2.40ch01 gene_region:77390869-77416002 transcript_region:SL2.40ch01:77390869..77416002+ go_terms:GO:0000166 functional_des…	1.32087	3.18902	0.258263	2.01456	2.71636	1.35953	0.378316	0.371904	0.508908	8	3	3	3	3	2	3	2	2
solyc01g094420.2.1.._DLPEVHPS(ph)DDDFSSPPITSK_..Phospho	solyc01g094420.2.1	DLPEVHPS(ph)DDDFSSPPITSK	0.994597	0.7029	1.03174	5.75482	0.389614	6.98297	NA	3.82753	0.964574	not assigned.unknown	35.2	genomic_reference:SL2.40ch01 gene_region:77677830-77681809 transcript_region:SL2.40ch01:77677830..77681809+ go_terms:GO:0006241 functional_description:"Ulp1 protease family protein (AHRD V1 *-*- Q2A9J8_BRAOL); contains Interpro domain(s) IPR015410 Region of unknown function DUF1985 "	4.78784	0.130641	NA	1.4252	NA	NA	NA	1.04473	0.469152	5	2	1	3	1	1	0	2	2
solyc01g094880.2.1.._DYEPTTTDSEKLS(ph)PR_..Phospho	solyc01g094880.2.1	DYEPTTTDSEKLS(ph)PR	0.813747	1.01253	0.77008	1.2547	0.296625	0.527474	0.730636	0.182457	1.53297	not assigned.unknown	35.2	nearly identical (1623) AT5G28350 | Symbols: | FUNCTIONS IN: molecular_function unknown; INVOLVED IN: biological_process unknown; EXPRESSED IN: cultured cell; CONTAINS InterPro DOMAIN/s: Protein of unknown function DUF1339 (InterPro:IPR009771), WD40 repeat (InterPro:IPR001680), WD40/YVTN repeat-like (InterPro:IPR015943), Quinoprotein amine dehydrogenase, beta chain-like (InterPro:IPR011044); BEST…	1.28984	0.898854	2.38994	1.31708	1.46044	NA	NA	NA	0.10011	6	3	3	3	3	1	1	1	2
solyc01g095730.2.1.._S(ph)SPELTETYGDGNNQGR_..Phospho	solyc01g095730.2.1	S(ph)SPELTETYGDGNNQGR	0.901604	1.42201	0.402795	0.783049	0.577094	1.02557	NA	1.90354	NA	not assigned.unknown	35.2	nearly identical (1083) AT3G61690 | Symbols: | unknown protein | chr3:22828349-22833477 FORWARDhighly similar to ( 794) loc_os03g11240 12003.m06575 protein nucleic acid binding protein, putative, expressed genomic_reference:SL2.40ch01 gene_region:78684669-78697111 transcript_region:SL2.40ch01:78684669..78697111+ functional_description:"Os12g0114200 protein (Fragment) (AHRD V1 *--- Q0IQL4_ORYSJ)"	0.52446	NA	NA	NA	NA	NA	NA	NA	NA	4	1	1	1	1	1	0	1	0
solyc01g096080.2.1.._SGS(ph)FSGLSQTK_..Phospho	solyc01g096080.2.1	SGS(ph)FSGLSQTK	1.16409	1.23401	0.85972	1.32885	0.930687	1.93907	0.330803	1.20216	1.04022	not assigned.unknown	35.2	very weakly similar to (80.1) AT4G27810 | Symbols: | unknown protein | chr4:13854641-13855671 REVERSE genomic_reference:SL2.40ch01 gene_region:78952509-78954988 transcript_region:SL2.40ch01:78952509..78954988+ functional_description:"Unknown Protein (AHRD V1)"	0.782999	0.904449	1.24618	0.743948	NA	NA	0.192514	NA	0.985001	4	2	3	3	1	1	2	1	2
solyc01g096890.2.1.._SLS(ph)VSAISR_..Phospho	solyc01g096890.2.1	SLS(ph)VSAISR	1.23239	0.943132	0.562728	1.62471	0.951054	3.2358	0.689074	2.43149	1.51195	not assigned.unknown	35.2	weakly similar to ( 103) loc_os11g03550 12011.m04551 protein expressed protein genomic_reference:SL2.40ch01 gene_region:79639191-79646635 transcript_region:SL2.40ch01:79639191..79646635- functional_description:"Genomic DNA chromosome 5 P1 clone MXI22 (AHRD V1 *-*- Q9FK37_ARATH)"	1.04837	0.171735	1.42383	0.529733	0.777352	NA	0.256983	1.16404	0.330679	6	2	3	2	3	1	2	2	2
solyc01g097040.2.1.._DYSIDDLS(ph)DR_..Phospho	solyc01g097040.2.1	DYSIDDLS(ph)DR	1.77622	1.23471	1.00914	1.79897	0.502561	1.93759	0.23153	0.8028	1.29562	not assigned.unknown	35.2	moderately similar to ( 213) AT1G08800 | Symbols: | unknown protein | chr1:2813578-2817078 REVERSEmoderately similar to ( 202) loc_os01g56790 12001.m11836 protein expressed proteinDUF593 genomic_reference:SL2.40ch01 gene_region:79776168-79780478 transcript_region:SL2.40ch01:79776168..79780478+ functional_description:"IFA-binding protein-like (AHRD V1 *-*- Q5ZC01_ORYSJ); contains Interpro domain(s…	0.881469	1.03043	0.852749	0.635273	0.373382	NA	0.196568	0.620354	0.0037138	7	2	3	2	2	1	2	2	2
solyc01g097040.2.1.._EIENEASTSVFVPS(ph)PR_..Phospho	solyc01g097040.2.1	EIENEASTSVFVPS(ph)PR	1.52112	0.527445	1.00672	1.71675	0.911167	2.66679	0.38631	0.943431	0.750461	not assigned.unknown	35.2	moderately similar to ( 213) AT1G08800 | Symbols: | unknown protein | chr1:2813578-2817078 REVERSEmoderately similar to ( 202) loc_os01g56790 12001.m11836 protein expressed proteinDUF593 genomic_reference:SL2.40ch01 gene_region:79776168-79780478 transcript_region:SL2.40ch01:79776168..79780478+ functional_description:"IFA-binding protein-like (AHRD V1 *-*- Q5ZC01_ORYSJ); contains Interpro domain(s…	0.609735	0.740703	0.481735	0.559328	0.84061	NA	NA	0.324083	0.509355	6	4	3	4	2	1	1	4	3
solyc01g097040.2.1.._GTDSILSEM(ox)S(ph)PR_..Phospho	solyc01g097040.2.1	GTDSILSEM(ox)S(ph)PR	0.948155	1.26445	1.24678	1.64571	1.63988	1.1911	0.33081	1.68169	1.57759	not assigned.unknown	35.2	moderately similar to ( 213) AT1G08800 | Symbols: | unknown protein | chr1:2813578-2817078 REVERSEmoderately similar to ( 202) loc_os01g56790 12001.m11836 protein expressed proteinDUF593 genomic_reference:SL2.40ch01 gene_region:79776168-79780478 transcript_region:SL2.40ch01:79776168..79780478+ functional_description:"IFA-binding protein-like (AHRD V1 *-*- Q5ZC01_ORYSJ); contains Interpro domain(s…	0.647054	0.181242	0.487392	1.43583	0.46025	1.27422	0.703142	0.940302	0.0211164	8	3	3	3	3	2	3	2	2
solyc01g097040.2.1.._VLLTQLS(ph)AAR_..Phospho	solyc01g097040.2.1	VLLTQLS(ph)AAR	0.610401	2.53568	3.04767	1.27858	0.880032	1.26104	0.413285	1.10358	0.586796	not assigned.unknown	35.2	moderately similar to ( 213) AT1G08800 | Symbols: | unknown protein | chr1:2813578-2817078 REVERSEmoderately similar to ( 202) loc_os01g56790 12001.m11836 protein expressed proteinDUF593 genomic_reference:SL2.40ch01 gene_region:79776168-79780478 transcript_region:SL2.40ch01:79776168..79780478+ functional_description:"IFA-binding protein-like (AHRD V1 *-*- Q5ZC01_ORYSJ); contains Interpro domain(s…	0.527555	0.358801	0.890934	0.799614	0.0935787	NA	0.696384	NA	1.14463	5	3	3	3	2	1	3	1	2
solyc01g099120.2.1.._AIITEEPDS(ph)PS(ph)PLK_..Phospho	solyc01g099120.2.1	AIITEEPDS(ph)PS(ph)PLK	1.14294	0.707574	1.21689	1.06284	0.636728	1.1041	0.330102	1.04173	2.09498	not assigned.unknown	35.2	weakly similar to ( 162) AT1G54990 | Symbols: AXR4, RGR, RGR1 | AXR4 (AUXIN RESISTANT 4) | chr1:20511565-20513489 FORWARD genomic_reference:SL2.40ch01 gene_region:81202877-81206378 transcript_region:SL2.40ch01:81202877..81206378+ functional_description:"Protein AUXIN RESPONSE 4 (AHRD V1 ***- AXR4_ARATH)"	1.63499	1.18535	0.982606	0.924123	0.806849	NA	0.850766	1.02508	0.177576	6	3	3	3	2	1	2	2	2
solyc01g099850.2.1.._GS(ph)PRS(ph)PTTLGSLK_..Phospho	solyc01g099850.2.1	GS(ph)PRS(ph)PTTLGSLK	0.884278	0.523176	1.66372	1.28279	1.71803	0.476222	0.292078	0.735459	1.58197	not assigned.unknown	35.2	moderately similar to ( 225) AT5G27830 | Symbols: | FUNCTIONS IN: molecular_function unknown; INVOLVED IN: response to oxidative stress; EXPRESSED IN: 22 plant structures; EXPRESSED DURING: 13 growth stages; CONTAINS InterPro DOMAIN/s: Folate receptor, conserved region (InterPro:IPR018143); Has 46 Blast hits to 46 proteins in 18 species: Archae - 0; Bacteria - 0; Metazoa - 16; Fungi - 0; Plants -…	1.25164	0.617161	0.919729	1.30677	0.599465	0.501396	0.3581	0.808815	0.24377	10	3	6	5	6	2	4	2	3
solyc01g099850.2.1.._S(ph)PTTLGSLK_..Phospho	solyc01g099850.2.1	S(ph)PTTLGSLK	0.958483	1.82185	1.44691	2.58636	2.4279	0.975307	0.442826	0.842454	1.44111	not assigned.unknown	35.2	moderately similar to ( 225) AT5G27830 | Symbols: | FUNCTIONS IN: molecular_function unknown; INVOLVED IN: response to oxidative stress; EXPRESSED IN: 22 plant structures; EXPRESSED DURING: 13 growth stages; CONTAINS InterPro DOMAIN/s: Folate receptor, conserved region (InterPro:IPR018143); Has 46 Blast hits to 46 proteins in 18 species: Archae - 0; Bacteria - 0; Metazoa - 16; Fungi - 0; Plants -…	0.851576	0.438405	1.04707	0.851733	0.482392	1.34284	0.481697	0.244573	0.421247	8	3	3	3	3	2	3	2	2
solyc01g102480.2.1.._QEDVQLSTLS(ph)PSANNNNPQNPVAGQQTGK_..Phospho	solyc01g102480.2.1	QEDVQLSTLS(ph)PSANNNNPQNPVAGQQTGK	0.973522	1.5954	0.396811	0.677697	1.12479	NA	NA	NA	0.524991	not assigned.unknown	35.2	highly similar to ( 559) AT3G05940 | Symbols: | unknown protein | chr3:1777592-1779648 REVERSEmoderately similar to ( 452) loc_os03g61210 12003.m11005 protein expressed protein DUF300 genomic_reference:SL2.40ch01 gene_region:83027860-83035379 transcript_region:SL2.40ch01:83027860..83035379- go_terms:GO:0005215 functional_description:"Transmembrane protein 34 (AHRD V1 ***- C0H9K2_SALSA); contains …	0.60982	NA	3.38822	NA	0.895252	NA	NA	NA	NA	2	1	3	1	2	0	0	0	1
solyc01g102540.2.1.._ITM(ox)EEQS(ph)PGNGTQSQR_..Phospho	solyc01g102540.2.1	ITM(ox)EEQS(ph)PGNGTQSQR	1.12599	1.05723	0.856858	0.851007	0.698477	3.40403	0.589978	2.4458	1.08102	not assigned.unknown	35.2	nearly identical (1025) AT1G33410 | Symbols: SAR1, NUP160, ATNUP160 | SAR1 (suppressor of auxin resistance1) | chr1:12109769-12118828 REVERSEhighly similar to ( 822) loc_os02g04970 12002.m05845 protein expressed protein genomic_reference:SL2.40ch01 gene_region:83081913-83093458 transcript_region:SL2.40ch01:83081913..83093458- go_terms:GO:0003993 functional_description:"Nucleoporin (AHRD V1 *-*- C…	0.419087	1.17489	0.407491	3.33016	0.175231	0.364592	NA	1.17577	0.137693	9	4	6	6	2	2	1	4	4
solyc01g105980.2.1.._DGEGIVSSQS(ph)QR_..Phospho	solyc01g105980.2.1	DGEGIVSSQS(ph)QR	1.71737	3.45322	4.35379	1.62129	1.0614	0.514902	0.716196	0.8836	1.46268	not assigned.unknown	35.2	moderately similar to ( 210) AT4G33625 | Symbols: | unknown protein | chr4:16153114-16154543 REVERSEweakly similar to ( 176) loc_os07g02710 12007.m04743 protein expressed protein genomic_reference:SL2.40ch01 gene_region:85736252-85741419 transcript_region:SL2.40ch01:85736252..85741419- functional_description:"Unknown Protein (AHRD V1)"	0.478615	0.472932	0.780196	0.255614	NA	1.46672	0.186969	0.398641	0.609638	6	2	2	2	1	3	3	2	2
solyc01g106570.2.1.._S(ph)PGETPVK_..Phospho	solyc01g106570.2.1	S(ph)PGETPVK	1.73903	0.731622	1.87438	2.67302	1.04244	1.19338	0.755572	1	1.4615	not assigned.unknown	35.2	highly similar to ( 577) AT2G14520 | Symbols: | CBS domain-containing protein | chr2:6182362-6184648 REVERSEhighly similar to ( 517) loc_os03g47120 12003.m09725 protein CBS domain containing protein, expressed TlyC DUF21 CorB CBS_pair_CorC_HlyC_assoc CorC genomic_reference:SL2.40ch01 gene_region:86153651-86159586 transcript_region:SL2.40ch01:86153651..86159586- go_terms:GO:0005515 functional_desc…	0.961187	NA	0.376476	0.8512	0.0910577	1.19013	0.22277	0.0185878	0.167474	6	1	3	2	2	2	2	2	2
solyc01g106680.2.1.._(ac)M(ox)YKQS(ph)PSR_..Phospho	solyc01g106680.2.1	(ac)M(ox)YKQS(ph)PSR	1.19986	0.719593	0.862598	0.471065	1.23572	0.89038	0.913359	1.31334	2.39862	not assigned.unknown	35.2	genomic_reference:SL2.40ch01 gene_region:86218643-86220652 transcript_region:SL2.40ch01:86218643..86220652+ functional_description:"Unknown Protein (AHRD V1)"	0.873968	2.07858	0.346246	1.57485	0.545806	NA	0.587182	0.808147	0.0874939	6	3	3	3	3	1	3	2	2
solyc01g106750.1.1.._NFM(ox)S(ph)PTIS(ph)ASSK_..Phospho	solyc01g106750.1.1	NFM(ox)S(ph)PTIS(ph)ASSK	0.870483	1.0651	0.895989	1.37164	2.50329	1.15542	0.724942	1.3283	2.28551	not assigned.unknown	35.2	weakly similar to ( 134) AT2G16270 | Symbols: | unknown protein | chr2:7045744-7048313 REVERSE evidence_code:10F0H1E0IEG genomic_reference:SL2.40ch01 gene_region:86252686-86255230 transcript_region:SL2.40ch01:86252686..86255230+ functional_description:"Unknown Protein (AHRD V1)"	0.589008	0.305076	0.165577	NA	0.505154	1.15254	1.00098	0.818476	0.085316	8	2	3	1	3	2	3	2	2
solyc01g106750.1.1.._SENDEAQS(ph)IEK_..Phospho	solyc01g106750.1.1	SENDEAQS(ph)IEK	0.907793	1.67888	0.838274	0.880883	1.06104	0.434466	1.10254	0.959079	1.1731	not assigned.unknown	35.2	weakly similar to ( 134) AT2G16270 | Symbols: | unknown protein | chr2:7045744-7048313 REVERSE evidence_code:10F0H1E0IEG genomic_reference:SL2.40ch01 gene_region:86252686-86255230 transcript_region:SL2.40ch01:86252686..86255230+ functional_description:"Unknown Protein (AHRD V1)"	1.85241	0.423508	2.13518	1.26822	0.50329	1.90561	0.431244	0.72259	1.28286	9	3	3	3	3	3	3	2	3
solyc02g031830.1.1.._SSVQM(ox)ENLEGGPLT(ph)P_..Phospho	solyc02g031830.1.1	SSVQM(ox)ENLEGGPLT(ph)P	1.17181	0.947078	0.870455	1	1.96098	3.12792	0.82381	1.48829	2.25958	not assigned.unknown	35.2	moderately similar to ( 318) AT4G19950 | Symbols: | unknown protein | chr4:10809977-10810942 FORWARDmoderately similar to ( 228) loc_os01g58620 12001.m12004 protein expressed protein evidence_code:10F1H1E1IEG genomic_reference:SL2.40ch02 gene_region:17755466-17756437 transcript_region:SL2.40ch02:17755466..17756437+ functional_description:"Unknown Protein (AHRD V1)"	0.852212	0.427528	0.38252	1.75812	NA	NA	NA	0.952052	0.158298	7	3	3	3	1	1	1	2	2
solyc02g032380.1.1.._LM(ox)TDLSIDS(ph)PAK_..Phospho	solyc02g032380.1.1	LM(ox)TDLSIDS(ph)PAK	0.832271	0.765582	1.12987	2.20267	0.870764	2.91527	NA	1.85301	1.28326	not assigned.unknown	35.2	evidence_code:10F0H0E0IEG genomic_reference:SL2.40ch02 gene_region:19111542-19113433 transcript_region:SL2.40ch02:19111542..19113433- functional_description:"Unknown Protein (AHRD V1)"	0.540018	NA	0.162558	0.86344	0.0117963	NA	NA	0.840026	NA	6	1	2	2	2	1	0	2	1
solyc02g032450.2.1.._SES(ph)PTILSR_..Phospho	solyc02g032450.2.1	SES(ph)PTILSR	0.900566	1.31337	1	3.23158	1.30641	1.20806	NA	0.684971	0.923115	not assigned.unknown	35.2	genomic_reference:SL2.40ch02 gene_region:19193309-19197354 transcript_region:SL2.40ch02:19193309..19197354- functional_description:"Unknown Protein (AHRD V1)"	0.524881	NA	1.27524	0.593431	0.908199	NA	NA	0.782886	NA	6	1	3	3	2	1	0	2	1
solyc02g032930.2.1.._TLEGEAS(ph)ALR_..Phospho	solyc02g032930.2.1	TLEGEAS(ph)ALR	0.907846	1.66166	0.518792	1.3304	0.948507	1.46053	0.422706	1.03961	1.33599	not assigned.unknown	35.2	moderately similar to ( 226) AT5G42570 | Symbols: | FUNCTIONS IN: molecular_function unknown; INVOLVED IN: intracellular protein transport; LOCATED IN: endoplasmic reticulum, plasma membrane; EXPRESSED IN: 26 plant structures; EXPRESSED DURING: 13 growth stages; CONTAINS InterPro DOMAIN/s: B-cell receptor-associated 31-like (InterPro:IPR008417); BEST Arabidopsis thaliana protein match is: unknown…	1.31309	0.475413	3.06093	0.28388	0.115294	NA	NA	NA	0.64283	7	3	3	2	2	1	1	1	2
solyc02g064580.2.1.._AM(ox)EELVSS(ph)PDFSK_..Phospho	solyc02g064580.2.1	AM(ox)EELVSS(ph)PDFSK	0.595199	1.183	0.608358	2.62324	1.27627	2.66012	0.906093	1.58311	2.15815	not assigned.unknown	35.2	moderately similar to ( 385) AT5G67610 | Symbols: | unknown protein | chr5:26961224-26963614 REVERSEmoderately similar to ( 291) loc_os03g31570 12003.m08407 protein rhodopsin-like receptor, putative, expressed genomic_reference:SL2.40ch02 gene_region:30264429-30273186 transcript_region:SL2.40ch02:30264429..30273186+ functional_description:"Rhodopsin-like receptor (AHRD V1 ***- B6TUA3_MAIZE); cont…	0.394633	0.559002	0.211838	NA	0.493381	NA	0.164251	0.570376	NA	3	2	2	1	2	1	2	2	1
solyc02g069080.2.1.._AVLDFASSDEGKPLS(ph)PR_..Phospho	solyc02g069080.2.1	AVLDFASSDEGKPLS(ph)PR	0.734845	1.0362	1.01361	5.6909	0.572269	2.23624	NA	2.83413	0.263196	not assigned.unknown	35.2	highly similar to ( 728) AT1G10180 | Symbols: | unknown protein | chr1:3338381-3341494 REVERSEhighly similar to ( 691) loc_os07g38060 12007.m08055 protein expressed protein genomic_reference:SL2.40ch02 gene_region:33622504-33631103 transcript_region:SL2.40ch02:33622504..33631103- functional_description:"Unknown Protein (AHRD V1)"	1.84194	0.80699	0.784632	0.602202	1.17403	NA	NA	NA	NA	7	2	2	2	2	1	0	1	1
solyc02g069080.2.1.._SSGDTS(ph)PTEPSSFK_..Phospho	solyc02g069080.2.1	SSGDTS(ph)PTEPSSFK	1.089	1.60296	0.972957	2.10374	0.722734	1.64396	NA	0.346132	0.801901	not assigned.unknown	35.2	highly similar to ( 728) AT1G10180 | Symbols: | unknown protein | chr1:3338381-3341494 REVERSEhighly similar to ( 691) loc_os07g38060 12007.m08055 protein expressed protein genomic_reference:SL2.40ch02 gene_region:33622504-33631103 transcript_region:SL2.40ch02:33622504..33631103- functional_description:"Unknown Protein (AHRD V1)"	0.649388	1.06005	NA	0.358698	0.542541	NA	NA	NA	NA	5	2	1	2	2	1	0	1	1
solyc02g069650.1.1.._ELADEVSADIAPS(ph)SPK_..Phospho	solyc02g069650.1.1	ELADEVSADIAPS(ph)SPK	1.83779	0.935752	1.06425	5.28991	0.469415	NA	NA	1.06689	NA	not assigned.unknown	35.2	highly similar to ( 810) AT4G19490 | Symbols: ATVPS54, VPS54 | protein binding | chr4:10616017-10622934 FORWARDhighly similar to ( 771) loc_os04g13470 12004.m06586 protein expressed protein Vps54 evidence_code:10F0H1E1IEG genomic_reference:SL2.40ch02 gene_region:34061061-34081109 transcript_region:SL2.40ch02:34061061..34081109- go_terms:GO:0042147 functional_description:"Vacuolar sorting-associat…	0.525948	0.623613	0.309596	0.680772	NA	NA	NA	0.428495	NA	3	3	3	2	1	0	0	2	0
solyc02g070260.2.1.._LSS(ph)PSLSSAR_..Phospho	solyc02g070260.2.1	LSS(ph)PSLSSAR	1.11583	1.4605	1.36134	1.57406	0.71853	1.23001	0.277517	0.80502	0.22835	not assigned.unknown	35.2	nearly identical (2073) AT2G34680 | Symbols: AIR9 | AIR9; protein binding | chr2:14616947-14628300 REVERSEnearly identical (1010) loc_os07g05470 12007.m66708 protein AIR9, putative, expressed genomic_reference:SL2.40ch02 gene_region:34600500-34626149 transcript_region:SL2.40ch02:34600500..34626149+ go_terms:GO:0005515 functional_description:"Protein phosphatase 1 regulatory subunit 7 (AHRD V1 *--…	0.148415	NA	0.303442	0.611395	NA	NA	NA	0.40812	0.545512	2	1	3	3	1	1	1	2	2
solyc02g071320.2.1.._DTAS(ph)DTVVENWK_..Phospho	solyc02g071320.2.1	DTAS(ph)DTVVENWK	1.14089	1.0606	0.804001	1.90312	1.05633	0.547889	0.914879	0.964234	1.02629	not assigned.unknown	35.2	genomic_reference:SL2.40ch02 gene_region:35370359-35375355 transcript_region:SL2.40ch02:35370359..35375355- functional_description:"Unknown Protein (AHRD V1)"	1.00498	0.501717	1.95764	0.701471	0.145087	NA	0.537794	0.894287	0.0916271	9	2	3	2	3	1	3	2	2
solyc02g071320.2.1.._STGS(ph)FPGEEDLK_..Phospho	solyc02g071320.2.1	STGS(ph)FPGEEDLK	0.886318	1.59157	0.43319	1.52204	0.787549	2.03461	0.777957	1.00889	1	not assigned.unknown	35.2	genomic_reference:SL2.40ch02 gene_region:35370359-35375355 transcript_region:SL2.40ch02:35370359..35375355- functional_description:"Unknown Protein (AHRD V1)"	0.844257	0.559169	0.366439	0.468295	0.478315	NA	0.303022	0.890054	NA	5	3	2	2	2	1	3	2	1
solyc02g084960.1.1.._SET(ph)EM(ox)YR_..Phospho	solyc02g084960.1.1	SET(ph)EM(ox)YR	1.30918	0.669383	0.484587	2.06625	0.447466	1.25067	0.645511	1.32594	1.45632	not assigned.unknown	35.2	weakly similar to ( 123) AT5G66440 | Symbols: | unknown protein | chr5:26530274-26531032 REVERSE evidence_code:10F0H0E1IEG genomic_reference:SL2.40ch02 gene_region:42572352-42573101 transcript_region:SL2.40ch02:42572352..42573101- functional_description:"Genomic DNA chromosome 5 TAC clone K1F13 (AHRD V1 ***- Q9FJZ5_ARATH)"	0.623702	0.481598	0.662792	NA	NA	NA	NA	NA	0.196694	2	3	2	1	1	1	1	1	2
solyc02g085380.2.1.._VLNIQEEQSILS(ph)PR_..Phospho	solyc02g085380.2.1	VLNIQEEQSILS(ph)PR	0.764571	0.893151	2.52964	2.09968	0.230238	3.20448	NA	0.897823	0.801951	not assigned.unknown	35.2	moderately similar to ( 318) AT2G18460 | Symbols: LCV3 | LCV3 (like cov 3) | chr2:8001638-8002854 FORWARDmoderately similar to ( 317) loc_os05g45280 12005.m08653 protein COV1, putative, expressedDUF502 COG2928 genomic_reference:SL2.40ch02 gene_region:42885498-42887506 transcript_region:SL2.40ch02:42885498..42887506+ functional_description:"Integral membrane protein (AHRD V1 **-- A8JE84_CHLRE); co…	1.49732	0.225693	0.425661	0.65611	NA	0.0421022	NA	0.396973	0.749936	10	4	4	4	1	2	0	3	3
solyc02g086070.2.1.._(ac)M(ox)M(ox)S(ph)PKPLSENR_..Phospho	solyc02g086070.2.1	(ac)M(ox)M(ox)S(ph)PKPLSENR	0.776524	1.34376	0.868867	0.895736	1.7283	2.43438	0.393404	2.1662	1.95484	not assigned.unknown	35.2	moderately similar to ( 233) AT5G38380 | Symbols: | unknown protein | chr5:15345660-15347920 FORWARDweakly similar to ( 181) loc_os07g18250 12007.m29129 protein expressed protein genomic_reference:SL2.40ch02 gene_region:43428688-43431403 transcript_region:SL2.40ch02:43428688..43431403- functional_description:"Genomic DNA chromosome 5 P1 clone MXI10 (AHRD V1 ***- Q9FF25_ARATH)"	1.30314	0.347865	0.741017	3.82013	0.553427	1.18083	0.379977	0.704911	0.532483	7	3	3	3	3	2	2	2	2
solyc02g086860.2.1.._AITFSS(ph)PAR_..Phospho	solyc02g086860.2.1	AITFSS(ph)PAR	1.45057	1.26175	0.984437	1.73667	0.979047	0.483877	0.875371	1.09687	1.26763	not assigned.unknown	35.2	weakly similar to ( 171) AT2G36330 | Symbols: | FUNCTIONS IN: molecular_function unknown; LOCATED IN: plasma membrane, membrane; EXPRESSED IN: 22 plant structures; EXPRESSED DURING: 13 growth stages; CONTAINS InterPro DOMAIN/s: Uncharacterised protein family UPF0497, trans-membrane plant (InterPro:IPR006702); BEST Arabidopsis thaliana protein match is: integral membrane protein, putative (TAIR:AT…	0.803603	0.77179	0.910017	NA	0.247994	1.55573	0.165945	0.383313	0.75919	9	3	3	1	3	3	3	2	3
solyc02g086860.2.1.._IDS(ph)TTATVNR_..Phospho	solyc02g086860.2.1	IDS(ph)TTATVNR	0.642033	1.38072	1.9052	1.64553	0.549669	0.382143	NA	NA	NA	not assigned.unknown	35.2	weakly similar to ( 171) AT2G36330 | Symbols: | FUNCTIONS IN: molecular_function unknown; LOCATED IN: plasma membrane, membrane; EXPRESSED IN: 22 plant structures; EXPRESSED DURING: 13 growth stages; CONTAINS InterPro DOMAIN/s: Uncharacterised protein family UPF0497, trans-membrane plant (InterPro:IPR006702); BEST Arabidopsis thaliana protein match is: integral membrane protein, putative (TAIR:AT…	NA	0.963738	0.971408	0.435304	0.21012	NA	NA	NA	NA	1	3	3	2	2	1	0	0	0
solyc02g086860.2.1.._SSISS(ph)DSDDFSK_..Phospho	solyc02g086860.2.1	SSISS(ph)DSDDFSK	1.65497	1.00633	1.51555	0.320082	0.646336	1.4421	0.885685	1.43506	0.648928	not assigned.unknown	35.2	weakly similar to ( 171) AT2G36330 | Symbols: | FUNCTIONS IN: molecular_function unknown; LOCATED IN: plasma membrane, membrane; EXPRESSED IN: 22 plant structures; EXPRESSED DURING: 13 growth stages; CONTAINS InterPro DOMAIN/s: Uncharacterised protein family UPF0497, trans-membrane plant (InterPro:IPR006702); BEST Arabidopsis thaliana protein match is: integral membrane protein, putative (TAIR:AT…	0.810281	NA	1.13358	NA	0.0481954	NA	NA	NA	NA	4	1	2	1	2	1	1	1	1
solyc02g086860.2.1.._VSS(ph)PPVES(ph)PPR_..Phospho	solyc02g086860.2.1	VSS(ph)PPVES(ph)PPR	1.34079	0.380463	1.81469	0.686745	0.374834	1.12227	0.398372	0.755434	1.55536	not assigned.unknown	35.2	weakly similar to ( 171) AT2G36330 | Symbols: | FUNCTIONS IN: molecular_function unknown; LOCATED IN: plasma membrane, membrane; EXPRESSED IN: 22 plant structures; EXPRESSED DURING: 13 growth stages; CONTAINS InterPro DOMAIN/s: Uncharacterised protein family UPF0497, trans-membrane plant (InterPro:IPR006702); BEST Arabidopsis thaliana protein match is: integral membrane protein, putative (TAIR:AT…	0.688396	2.29664	0.524232	0.90164	NA	NA	0.250799	0.457842	0.3933	6	3	2	3	1	1	2	2	2
solyc02g087480.2.1.._ETNS(ph)SSALLS(ph)PK_..Phospho	solyc02g087480.2.1	ETNS(ph)SSALLS(ph)PK	0.637998	0.247815	2.33913	2.2291	1.47758	1.29149	0.571768	0.33346	1.11103	not assigned.unknown	35.2	moderately similar to ( 454) AT1G59650 | Symbols: CW14 | CW14 | chr1:21920099-21922670 FORWARDmoderately similar to ( 431) loc_os03g48660 12003.m09873 protein expressed proteinDUF1336 genomic_reference:SL2.40ch02 gene_region:44493134-44496742 transcript_region:SL2.40ch02:44493134..44496742+ functional_description:"cDNA clone J075153F01 full insert sequence (AHRD V1 **-- B7F9A7_ORYSJ); contains In…	0.794547	NA	0.385437	0.231056	0.101238	NA	0.375601	0.67268	0.163876	5	1	3	2	3	1	3	2	2
solyc02g087480.2.1.._SLNPIS(ph)PR_..Phospho	solyc02g087480.2.1	SLNPIS(ph)PR	0.858731	1.34172	1.05875	1.72964	1.47527	1.10957	0.267297	0.975848	0.546007	not assigned.unknown	35.2	moderately similar to ( 454) AT1G59650 | Symbols: CW14 | CW14 | chr1:21920099-21922670 FORWARDmoderately similar to ( 431) loc_os03g48660 12003.m09873 protein expressed proteinDUF1336 genomic_reference:SL2.40ch02 gene_region:44493134-44496742 transcript_region:SL2.40ch02:44493134..44496742+ functional_description:"cDNA clone J075153F01 full insert sequence (AHRD V1 **-- B7F9A7_ORYSJ); contains In…	0.352166	0.29845	1.36871	0.600633	NA	NA	NA	NA	NA	4	2	3	3	1	1	1	1	1
solyc02g089390.1.1.._ILAPQTS(ph)FK_..Phospho	solyc02g089390.1.1	ILAPQTS(ph)FK	1.31605	0.881658	1.73232	2.45626	1.06853	0.90768	NA	NA	NA	not assigned.unknown	35.2	weakly similar to ( 200) AT5G15680 | Symbols: | binding | chr5:5101188-5110793 REVERSEweakly similar to ( 158) loc_os02g58410 12002.m10862 protein expressed protein evidence_code:10F0H1E1IEG genomic_reference:SL2.40ch02 gene_region:45807325-45807777 transcript_region:SL2.40ch02:45807325..45807777+ functional_description:"Binding protein (AHRD V1 ***- D7M7F1_ARALY)"	NA	0.1091	NA	0.634301	0.0906955	NA	NA	NA	NA	1	2	1	3	2	1	0	0	0
solyc02g090760.2.1.._QSTAILTS(ph)PNK_..Phospho	solyc02g090760.2.1	QSTAILTS(ph)PNK	1.36144	1.01774	1.0662	1.11334	2.10141	1	0.243148	NA	0.778819	not assigned.unknown	35.2	highly similar to ( 507) AT3G50370 | Symbols: | unknown protein | chr3:18676436-18683863 REVERSEmoderately similar to ( 322) loc_os03g27820 12003.m08106 protein expressed protein genomic_reference:SL2.40ch02 gene_region:46848209-46856961 transcript_region:SL2.40ch02:46848209..46856961+ functional_description:"Os03g0395600 protein (Fragment) (AHRD V1 *-*- Q0DRD1_ORYSJ)"	0.852837	0.372342	0.237732	0.644784	NA	NA	0.44503	NA	NA	4	3	2	3	1	1	2	0	1
solyc02g090850.2.1.._VEGYS(ph)PPPS(ph)PPPR_..Phospho	solyc02g090850.2.1	VEGYS(ph)PPPS(ph)PPPR	1.06794	0.786758	0.677214	1.07814	0.637832	1.04629	0.379466	2.23457	1.19939	not assigned.unknown	35.2	moderately similar to ( 395) AT4G36980 | Symbols: | unknown protein | chr4:17434283-17437012 REVERSEmoderately similar to ( 360) loc_os03g27840 12003.m08108 protein splicing factor, arginine/serine-rich 16, putative, expressed genomic_reference:SL2.40ch02 gene_region:46898348-46906437 transcript_region:SL2.40ch02:46898348..46906437+ functional_description:"Splicing factor arginine/serine-rich 16 …	0.837347	0.830542	0.720582	0.151299	0.153514	NA	NA	NA	0.372213	5	2	3	2	3	1	1	1	2
solyc02g092230.2.1.._EDNELLS(ph)PSK_..Phospho	solyc02g092230.2.1	EDNELLS(ph)PSK	1.06503	0.539494	1.06625	2.07079	2.01261	0.836653	0.48885	0.756446	1.30242	not assigned.unknown	35.2	highly similar to ( 598) AT4G37680 | Symbols: HHP4 | HHP4 (heptahelical protein 4); receptor | chr4:17701231-17702568 FORWARDhighly similar to ( 575) loc_os03g13040 12003.m06750 protein haemolysin-III related family protein, expressed HlyIII COG1272 genomic_reference:SL2.40ch02 gene_region:47956191-47959512 transcript_region:SL2.40ch02:47956191..47959512- go_terms:GO:0004872 functional_descriptio…	1.01287	1.05314	1.44033	0.852894	0.237596	1.05935	0.00370213	0.663482	0.32149	8	3	3	3	3	2	2	2	2
solyc02g093630.2.1.._ADS(ph)LSRPDS(ph)FR_..Phospho	solyc02g093630.2.1	ADS(ph)LSRPDS(ph)FR	1	1.12171	1.92551	2.01745	0.911757	1.69624	0.489807	0.40212	1.31811	not assigned.unknown	35.2	highly similar to ( 559) AT5G40640 | Symbols: | unknown protein | chr5:16277345-16280258 FORWARDhighly similar to ( 516) loc_os04g40700 12004.m35344 protein steroid nuclear receptor, ligand-binding, putative, expressed genomic_reference:SL2.40ch02 gene_region:48999291-49003613 transcript_region:SL2.40ch02:48999291..49003613+ functional_description:"Uncharacterized membrane protein At3g27390 (AHRD…	0.962718	0.870378	1.0433	0.503042	0.25617	0.163173	0.466514	1.73847	0.133082	15	5	6	4	6	2	5	3	3
solyc02g093630.2.1.._M(ox)FS(ph)EKS(ph)FK_..Phospho	solyc02g093630.2.1	M(ox)FS(ph)EKS(ph)FK	0.751874	1.00342	1.93717	0.848833	0.992748	1.37942	0.291183	1.06605	2.34068	not assigned.unknown	35.2	highly similar to ( 559) AT5G40640 | Symbols: | unknown protein | chr5:16277345-16280258 FORWARDhighly similar to ( 516) loc_os04g40700 12004.m35344 protein steroid nuclear receptor, ligand-binding, putative, expressed genomic_reference:SL2.40ch02 gene_region:48999291-49003613 transcript_region:SL2.40ch02:48999291..49003613+ functional_description:"Uncharacterized membrane protein At3g27390 (AHRD…	0.91311	0.656762	0.385816	0.719649	0.334004	1.16676	0.548551	0.593785	0.0377749	8	3	3	3	3	2	3	2	2
solyc02g094030.2.1.._LVSPS(ph)PIK_..Phospho	solyc02g094030.2.1	LVSPS(ph)PIK	1.57218	1.01422	1.833	1.51612	0.607852	1.84468	0.358685	1.17893	1.08708	not assigned.unknown	35.2	genomic_reference:SL2.40ch02 gene_region:49260246-49263216 transcript_region:SL2.40ch02:49260246..49263216+ functional_description:"Unknown Protein (AHRD V1)"	0.57654	0.683239	NA	0.530003	0.418724	NA	0.404561	0.433606	0.318157	7	3	1	2	3	1	2	2	2
solyc03g019770.2.1.._SLTTS(ph)PER_..Phospho	solyc03g019770.2.1	SLTTS(ph)PER	1.09461	1.7634	1.04114	1.87101	0.988004	1.13488	0.707106	0.832331	1.48141	not assigned.unknown	35.2	highly similar to ( 548) AT1G17820 | Symbols: | phosphoinositide binding | chr1:6131751-6135115 REVERSEhighly similar to ( 520) loc_os02g58110 12002.m10832 protein expressed protein genomic_reference:SL2.40ch03 gene_region:6700644-6709961 transcript_region:SL2.40ch03:6700644..6709961+ go_terms:GO:0035091 functional_description:"Uncharacterized PH domain-containing protein (AHRD V1 *--- C5GPT3_AJE…	0.985337	0.397498	0.880288	0.546554	0.283378	1.07239	0.162728	0.324474	0.468328	9	3	3	2	3	2	3	2	2
solyc03g033950.2.1.._ILT(ph)PS(ph)PEPQLKPSSAK_..Phospho	solyc03g033950.2.1	ILT(ph)PS(ph)PEPQLKPSSAK	1.98153	0.752349	0.79353	0.672159	0.90957	1.60014	0.383887	5.26938	1.1258	not assigned.unknown	35.2	moderately similar to ( 288) AT1G31870 | Symbols: | unknown protein | chr1:11437269-11439821 FORWARDmoderately similar to ( 245) loc_os08g08080 12008.m26809 protein expressed protein genomic_reference:SL2.40ch03 gene_region:9921419-9926687 transcript_region:SL2.40ch03:9921419..9926687- go_terms:GO:0005515 functional_description:"Pre-mRNA-splicing factor CWC26 (AHRD V1 *--- A8P4C7_COPC7); contains…	0.567134	0.0589514	NA	0.356035	0.103034	NA	NA	NA	0.12768	3	2	1	2	2	1	1	1	2
solyc03g045090.2.1.._TSGTPTT(ph)PTSNPTSLR_..Phospho	solyc03g045090.2.1	TSGTPTT(ph)PTSNPTSLR	0.648156	2.14971	9.70731	7.39796	5.14412	0.790603	0.745849	1.19824	1.76486	not assigned.unknown	35.2	moderately similar to ( 440) AT3G02420 | Symbols: | unknown protein | chr3:496179-498772 REVERSEmoderately similar to ( 376) loc_os01g42010 12001.m42673 protein expressed protein genomic_reference:SL2.40ch03 gene_region:15474052-15478785 transcript_region:SL2.40ch03:15474052..15478785- functional_description:"cDNA clone 001-043-A08 full insert sequence (AHRD V1 **-- B7E741_ORYSJ)"	1.69177	0.595775	1.0394	0.820785	NA	1.23883	0.278188	0.807065	0.612896	8	3	2	3	1	2	3	2	2
solyc03g062700.2.1.._SATPSPQS(ph)PR_..Phospho	solyc03g062700.2.1	SATPSPQS(ph)PR	0.873737	1.86861	1.89369	1.88422	1.43457	1.79469	0.553025	1.16211	1.19569	not assigned.unknown	35.2	moderately similar to ( 464) AT1G54385 | Symbols: | binding | chr1:20301289-20303048 REVERSEmoderately similar to ( 399) loc_os11g37100 12011.m07558 protein expressed protein genomic_reference:SL2.40ch03 gene_region:29339799-29342210 transcript_region:SL2.40ch03:29339799..29342210+ go_terms:GO:0000398,GO:0005488 functional_description:"Binding protein (AHRD V1 *-*- D7L203_ARALY); contains Interpr…	0.961039	1.12545	0.863673	0.865959	0.487319	NA	0.264483	0.556126	0.407604	9	3	3	3	3	1	3	2	2
solyc03g080140.2.1.._VGS(ph)DSEDSVTM(ox)K_..Phospho	solyc03g080140.2.1	VGS(ph)DSEDSVTM(ox)K	1.61027	0.718909	0.998774	1.02404	0.804389	3.44541	0.501839	2.50898	1.33575	not assigned.unknown	35.2	genomic_reference:SL2.40ch03 gene_region:45588928-45594478 transcript_region:SL2.40ch03:45588928..45594478+ functional_description:"Unknown Protein (AHRD V1)"	0.519118	1.16224	0.219364	2.1321	0.142385	NA	0.0955209	1.0443	NA	8	2	3	3	2	1	2	2	1
solyc03g095610.2.1.._MGTFGS(ph)PQPSAK_..Phospho	solyc03g095610.2.1	MGTFGS(ph)PQPSAK	1.09757	0.674425	0.979211	0.961174	0.767912	NA	0.296153	NA	1.06991	not assigned.unknown	35.2	very weakly similar to (82.0) AT5G05190 | Symbols: | unknown protein | chr5:1541853-1543875 FORWARD genomic_reference:SL2.40ch03 gene_region:50236833-50240242 transcript_region:SL2.40ch03:50236833..50240242+ go_terms:GO:0005622 functional_description:"Unknown Protein (AHRD V1)"	0.262155	0.296848	0.447807	NA	NA	NA	NA	NA	NA	4	2	2	1	1	0	1	0	1
solyc03g097250.2.1.._M(ox)PSVPVES(ph)DAEEATM(ox)_..Phospho	solyc03g097250.2.1	M(ox)PSVPVES(ph)DAEEATM(ox)	0.800932	2.14246	0.999068	0.947677	0.802778	10.983	1.07203	4.95065	4.32415	not assigned.unknown	35.2	weakly similar to ( 139) AT3G02900 | Symbols: | unknown protein | chr3:645850-647445 FORWARD genomic_reference:SL2.40ch03 gene_region:52994945-53000265 transcript_region:SL2.40ch03:52994945..53000265- functional_description:"Chromosome 06 contig 1 DNA sequence (AHRD V1 *-*- Q016K0_OSTTA)"	1.90386	0.508711	0.53586	3.82297	NA	NA	1.46872	1.15197	0.668209	9	3	3	3	1	1	3	2	2
solyc03g097520.2.1.._EDS(ph)PDYPSSASQPK_..Phospho	solyc03g097520.2.1	EDS(ph)PDYPSSASQPK	3.85051	1.29498	0.624729	2.15841	1.2518	0.227019	0.198709	2.49798	NA	not assigned.unknown	35.2	highly similar to ( 684) AT4G24970 | Symbols: | ATP-binding region, ATPase-like domain-containing protein | chr4:12831125-12835449 FORWARDhighly similar to ( 586) loc_os02g27000 12002.m07844 protein ATP binding protein, putative, expressed genomic_reference:SL2.40ch03 gene_region:53302012-53315859 transcript_region:SL2.40ch03:53302012..53315859+ go_terms:GO:0005524 functional_description:"MORC fa…	0.552084	0.908976	0.849511	1.44067	0.990052	NA	NA	1.09925	NA	4	2	2	3	2	1	1	2	0
solyc03g111770.2.1.._S(ph)IDQQM(ox)EK_..Phospho	solyc03g111770.2.1	S(ph)IDQQM(ox)EK	0.693504	0.935424	0.946163	3.28315	1.05777	2.82063	0.249191	1.65531	1.21356	not assigned.unknown	35.2	moderately similar to ( 494) AT4G24760 | Symbols: | unknown protein | chr4:12761482-12763564 REVERSEmoderately similar to ( 479) loc_os12g18860 12012.m05839 protein esterase/lipase/thioesterase, putative, expressed genomic_reference:SL2.40ch03 gene_region:56452663-56457279 transcript_region:SL2.40ch03:56452663..56457279- functional_description:"Abhydrolase domain-containing protein FAM108B1 (AHRD…	1.00213	0.232178	NA	NA	0.994957	NA	1.01735	0.876406	0.139955	5	2	1	1	2	1	2	2	2
solyc03g113220.2.1.._YLS(ph)GLGIAR_..Phospho	solyc03g113220.2.1	YLS(ph)GLGIAR	1.47201	0.633569	1.46897	1.57693	0.540166	2.04376	NA	0.807305	0.884559	not assigned.unknown	35.2	highly similar to ( 508) AT5G62740 | Symbols: | band 7 family protein | chr5:25201320-25202535 FORWARDmoderately similar to ( 499) loc_os05g51420 12005.m083584 protein hypersensitive-induced response protein, putative, expressed Band_7_4 Band_7 Band_7_stomatin_like HflC PHB genomic_reference:SL2.40ch03 gene_region:57486387-57489392 transcript_region:SL2.40ch03:57486387..57489392- go_terms:GO:0005…	0.55535	0.769255	0.376338	0.566336	0.111262	NA	NA	0.451257	0.137559	4	2	2	2	2	1	0	2	2
solyc03g115030.2.1.._ADS(ph)VISVDK_..Phospho	solyc03g115030.2.1	ADS(ph)VISVDK	1.24145	0.95898	1.36597	0.405186	0.721059	1.23365	0.476697	NA	1.36063	not assigned.unknown	35.2	genomic_reference:SL2.40ch03 gene_region:58933142-58935283 transcript_region:SL2.40ch03:58933142..58935283+ functional_description:"Mitochondrial import receptor subunit TOM5 homolog (AHRD V1 ***- TOM5_ARATH)"	0.653375	0.110778	0.525454	NA	0.314797	NA	NA	NA	NA	6	2	2	1	2	1	1	0	1
solyc03g115510.1.1.._DQSS(ph)PLFR_..Phospho	solyc03g115510.1.1	DQSS(ph)PLFR	1.25832	0.969986	0.80355	1.35282	1.03952	1.77883	0.262488	1.61671	0.623203	not assigned.unknown	35.2	moderately similar to ( 451) loc_os06g12876 12006.m31787 protein expressed protein evidence_code:10F0H1E1IEG genomic_reference:SL2.40ch03 gene_region:59233081-59241441 transcript_region:SL2.40ch03:59233081..59241441+ functional_description:"S phase cyclin A-associated protein in the endoplasmic reticulum (AHRD V1 *--- SCAPE_HUMAN)"	0.543797	0.619133	0.345743	0.566532	0.404823	NA	NA	NA	NA	6	3	2	3	2	1	1	1	1
solyc03g117020.2.1.._S(ph)APPSTLNQAGASGSK_..Phospho	solyc03g117020.2.1	S(ph)APPSTLNQAGASGSK	1.0143	2.53237	1.61262	1.57143	1.1696	0.761662	0.709752	0.855464	0.469143	not assigned.unknown	35.2	moderately similar to ( 326) AT2G25110 | Symbols: SDF2 | SDF2 (STROMAL CELL-DERIVED FACTOR 2-LIKE PROTEIN PRECURSOR) | chr2:10684428-10685838 FORWARDmoderately similar to ( 314) loc_os08g17680 12008.m05888 protein stromal cell-derived factor 2-like protein 1 precursor, putative, expressed PMT1 genomic_reference:SL2.40ch03 gene_region:60340731-60345557 transcript_region:SL2.40ch03:60340731..603455…	0.788858	1.68062	0.23551	0.979011	0.114697	0.619222	0.302287	0.731193	2.61288	8	3	2	3	3	3	3	2	3
solyc03g117280.2.1.._LVDATSGQES(ph)LAGK_..Phospho	solyc03g117280.2.1	LVDATSGQES(ph)LAGK	1.23999	2.56975	3.49491	1.73155	0.940073	1.95707	0.585551	1.06242	1.5559	not assigned.unknown	35.2	moderately similar to ( 473) AT2G12400 | Symbols: | unknown protein | chr2:5005144-5008140 REVERSEmoderately similar to ( 436) loc_os02g55590 12002.m10585 protein expressed protein genomic_reference:SL2.40ch03 gene_region:60511944-60516391 transcript_region:SL2.40ch03:60511944..60516391+ functional_description:"Unknown Protein (AHRD V1)"	0.529705	0.75593	1.4426	0.62438	0.148246	NA	0.0777675	0.398576	0.505277	8	3	3	3	3	1	3	2	2
solyc03g119870.2.1.._LFTS(ph)PQAK_..Phospho	solyc03g119870.2.1	LFTS(ph)PQAK	0.817241	1.24816	0.78398	1.47341	0.646952	1.63326	NA	0.986545	NA	not assigned.unknown	35.2	moderately similar to ( 393) AT1G48950 | Symbols: | zinc ion binding | chr1:18107063-18110108 FORWARDmoderately similar to ( 298) loc_os01g42080 12001.m10475 protein expressed protein zf-C3HC genomic_reference:SL2.40ch03 gene_region:62464159-62469704 transcript_region:SL2.40ch03:62464159..62469704- go_terms:GO:0005634 functional_description:"Zinc finger C3HC-type containing 1 (AHRD V1 *--- B0S6Y2…	0.661921	NA	0.36809	0.492783	0.771749	NA	NA	0.382652	NA	6	1	2	3	2	1	0	2	0
solyc03g119920.1.1.._LLPVGS(ph)R_..Phospho	solyc03g119920.1.1	LLPVGS(ph)R	1.10376	3.15332	4.11048	0.516078	1.32845	NA	NA	0.703732	0.896244	not assigned.unknown	35.2	nearly identical (1027) AT1G52780 | Symbols: | unknown protein | chr1:19658846-19662025 FORWARDhighly similar to ( 951) loc_os01g08170 12001.m07442 protein expressed protein evidence_code:10F0H1E1IEG genomic_reference:SL2.40ch03 gene_region:62514265-62517420 transcript_region:SL2.40ch03:62514265..62517420- functional_description:"Unknown Protein (AHRD V1)"	2.16125	NA	NA	NA	0.580914	NA	NA	NA	NA	3	1	1	1	2	0	0	1	1
solyc03g120300.2.1.._(ac)ASVGEAEYES(ph)DPEEAK_..Phospho	solyc03g120300.2.1	(ac)ASVGEAEYES(ph)DPEEAK	1.45091	1.27081	1.36038	1.49872	0.815555	1.79586	0.615178	2.76883	0.990128	not assigned.unknown	35.2	moderately similar to ( 206) AT1G80000 | Symbols: | FUNCTIONS IN: molecular_function unknown; INVOLVED IN: biological_process unknown; LOCATED IN: cellular_component unknown; EXPRESSED IN: 23 plant structures; EXPRESSED DURING: 14 growth stages; CONTAINS InterPro DOMAIN/s: CASC3/Barentsz eIF4AIII binding (InterPro:IPR018545); BEST Arabidopsis thaliana protein match is: glycine-rich protein (TAIR:…	0.526413	NA	0.916048	0.710592	0.244106	NA	NA	NA	0.355563	7	1	2	2	3	1	1	1	2
solyc03g120300.2.1.._VEAVT(ph)EGAEGVK_..Phospho	solyc03g120300.2.1	VEAVT(ph)EGAEGVK	1.02053	0.942311	1.93429	6.42146	0.973648	1.54786	NA	1.6134	1	not assigned.unknown	35.2	moderately similar to ( 206) AT1G80000 | Symbols: | FUNCTIONS IN: molecular_function unknown; INVOLVED IN: biological_process unknown; LOCATED IN: cellular_component unknown; EXPRESSED IN: 23 plant structures; EXPRESSED DURING: 14 growth stages; CONTAINS InterPro DOMAIN/s: CASC3/Barentsz eIF4AIII binding (InterPro:IPR018545); BEST Arabidopsis thaliana protein match is: glycine-rich protein (TAIR:…	0.405945	0.967739	0.73958	NA	NA	NA	NA	NA	NA	4	2	2	1	1	1	0	1	1
solyc03g120490.2.1.._ATPVSDDGDET(ph)GDESK_..Phospho	solyc03g120490.2.1	ATPVSDDGDET(ph)GDESK	1.26549	0.601362	0.960106	2.01886	0.720034	1.12347	0.451851	1.16607	1.03989	not assigned.unknown	35.2	highly similar to ( 658) AT3G16200 | Symbols: | unknown protein | chr3:5491619-5493605 REVERSEhighly similar to ( 608) loc_os01g31220 12001.m09453 protein expressed protein genomic_reference:SL2.40ch03 gene_region:62926123-62930230 transcript_region:SL2.40ch03:62926123..62930230+ functional_description:"Genomic DNA chromosome 3 P1 clone MYA6 (AHRD V1 ***- Q9LU25_ARATH)"	1.37249	2.1388	0.579225	0.764613	0.678321	1.25991	0.390643	NA	NA	8	3	3	2	2	2	2	1	1
solyc03g120700.2.1.._S(ph)PSPTLPADQNR_..Phospho	solyc03g120700.2.1	S(ph)PSPTLPADQNR	0.732391	0.528675	2.49377	15.8008	1.55978	3.71196	0.294186	1.64418	0.554315	not assigned.unknown	35.2	nearly identical (1254) AT5G16300 | Symbols: | FUNCTIONS IN: molecular_function unknown; INVOLVED IN: biological_process unknown; LOCATED IN: cellular_component unknown; EXPRESSED IN: 23 plant structures; EXPRESSED DURING: 13 growth stages; CONTAINS InterPro DOMAIN/s: Vps51/Vps67 (InterPro:IPR014812); Has 201 Blast hits to 182 proteins in 75 species: Archae - 0; Bacteria - 0; Metazoa - 125; Fungi…	2.28346	5.92989	0.208694	0.727508	2.05863	NA	NA	NA	0.152227	5	3	2	2	3	1	1	1	2
solyc03g120700.2.1.._VVT(ph)PKS(ph)PSPTLPADQNR_..Phospho	solyc03g120700.2.1	VVT(ph)PKS(ph)PSPTLPADQNR	0.45063	0.77171	0.769005	1.66556	0.628939	NA	NA	NA	NA	not assigned.unknown	35.2	nearly identical (1254) AT5G16300 | Symbols: | FUNCTIONS IN: molecular_function unknown; INVOLVED IN: biological_process unknown; LOCATED IN: cellular_component unknown; EXPRESSED IN: 23 plant structures; EXPRESSED DURING: 13 growth stages; CONTAINS InterPro DOMAIN/s: Vps51/Vps67 (InterPro:IPR014812); Has 201 Blast hits to 182 proteins in 75 species: Archae - 0; Bacteria - 0; Metazoa - 125; Fungi…	0.529615	NA	0.424803	1.32726	0.547036	NA	NA	NA	NA	2	1	2	3	3	0	0	0	0
solyc03g121280.2.1.._VGS(ph)QGSLEEGK_..Phospho	solyc03g121280.2.1	VGS(ph)QGSLEEGK	1.33188	2.05219	0.885712	1.45021	0.964925	1.11988	0.685099	0.580641	1.12293	not assigned.unknown	35.2	moderately similar to ( 478) AT3G21310 | Symbols: | unknown protein | chr3:7497774-7499011 FORWARDmoderately similar to ( 454) loc_os03g52120 12003.m10189 protein expressed proteinDUF266 genomic_reference:SL2.40ch03 gene_region:63487613-63490561 transcript_region:SL2.40ch03:63487613..63490561- functional_description:"Os03g0731050 protein (Fragment) (AHRD V1 ***- C7IZG5_ORYSJ); contains Interpro d…	0.717372	0.510917	2.05407	0.705652	0.166219	1.04335	0.112219	0.243456	0.707773	8	3	3	2	2	2	3	2	2
solyc03g121280.2.1.._VGS(ph)QGSLEEGKDSVTK_..Phospho	solyc03g121280.2.1	VGS(ph)QGSLEEGKDSVTK	1.07234	1.40914	0.996524	0.816679	0.648181	0.318998	0.734439	0.859765	1.68187	not assigned.unknown	35.2	moderately similar to ( 478) AT3G21310 | Symbols: | unknown protein | chr3:7497774-7499011 FORWARDmoderately similar to ( 454) loc_os03g52120 12003.m10189 protein expressed proteinDUF266 genomic_reference:SL2.40ch03 gene_region:63487613-63490561 transcript_region:SL2.40ch03:63487613..63490561- functional_description:"Os03g0731050 protein (Fragment) (AHRD V1 ***- C7IZG5_ORYSJ); contains Interpro d…	1.49515	1.61098	2.32671	0.758924	0.929004	NA	0.0217008	NA	0.573353	6	3	3	2	2	1	2	1	2
solyc03g122220.1.1.._(ac)SNLS(ph)SSSISSSSTAK_..Phospho	solyc03g122220.1.1	(ac)SNLS(ph)SSSISSSSTAK	1.06749	1.92838	0.748498	1.21655	0.942181	0.976044	0.898244	0.436574	2.28237	not assigned.unknown	35.2	evidence_code:10F0H0E0IEG genomic_reference:SL2.40ch03 gene_region:64164381-64164724 transcript_region:SL2.40ch03:64164381..64164724- go_terms:GO:0008270 functional_description:"GRF zinc finger containing protein (AHRD V1 *-*- Q2A9I2_BRAOL); contains Interpro domain(s) IPR010666 Zinc finger, GRF-type "	0.503239	0.554168	0.0568189	0.317619	0.220681	NA	NA	NA	0.871939	8	2	2	2	3	1	1	1	2
solyc04g007230.2.1.._SLDS(ph)PTSVTK_..Phospho	solyc04g007230.2.1	SLDS(ph)PTSVTK	1.26378	1.05694	1.31698	3.03928	1.12078	1.55943	0.323643	1.31981	0.845502	not assigned.unknown	35.2	moderately similar to ( 304) AT1G25420 | Symbols: | unknown protein | chr1:8916592-8917980 FORWARDmoderately similar to ( 293) loc_os01g49350 12001.m11121 protein MAPK activating protein PM28, putative, expressed DUF292 genomic_reference:SL2.40ch04 gene_region:925300-931499 transcript_region:SL2.40ch04:925300..931499- functional_description:"IST1 homolog (AHRD V1 *--- C1BSR8_9MAXI); contains Inte…	0.602966	0.443887	0.506522	0.668589	0.746447	NA	0.336885	0.787273	0.559493	8	3	3	3	3	1	2	2	2
solyc04g009940.2.1.._QGVTFGS(ph)FK_..Phospho	solyc04g009940.2.1	QGVTFGS(ph)FK	1.034	1.49861	0.63583	1.19221	0.963937	0.749857	0.599812	0.822881	1.22122	not assigned.unknown	35.2	moderately similar to ( 259) AT1G08640 | Symbols: | unknown protein | chr1:2748714-2751209 REVERSEmoderately similar to ( 226) loc_os10g33790 12010.m065286 protein expressed protein genomic_reference:SL2.40ch04 gene_region:3255363-3260014 transcript_region:SL2.40ch04:3255363..3260014+ functional_description:"Heat shock protein binding protein (AHRD V1 **-- D7KIU0_ARALY)"	1.46887	0.551603	1.65222	0.609048	0.442579	0.544672	0.137926	0.679186	0.527757	9	3	3	3	3	2	3	2	2
solyc04g011380.2.1.._VGS(ph)PTQVQLSSAER_..Phospho	solyc04g011380.2.1	VGS(ph)PTQVQLSSAER	1.17928	0.892214	0.960111	1.752	1.09596	2.13603	NA	1.50115	NA	not assigned.unknown	35.2	highly similar to ( 622) AT2G39580 | Symbols: | unknown protein | chr2:16510540-16516948 FORWARDhighly similar to ( 566) loc_os12g37890 12012.m07575 protein expressed protein genomic_reference:SL2.40ch04 gene_region:3850974-3863049 transcript_region:SL2.40ch04:3850974..3863049- go_terms:GO:0008152 functional_description:"Binding protein (AHRD V1 ***- D7LD65_ARALY); contains Interpro domain(s) IPR…	0.763019	0.651665	0.175825	0.707998	0.187422	NA	NA	0.642898	NA	3	3	3	2	2	1	0	2	0
solyc04g014240.1.1.._(ac)M(ox)LQNVPHQPLQS(ph)PAR_..Phospho	solyc04g014240.1.1	(ac)M(ox)LQNVPHQPLQS(ph)PAR	0.790976	0.167613	0.469752	6.11154	0.563934	NA	NA	2.28025	NA	not assigned.unknown	35.2	moderately similar to ( 296) AT5G02850 | Symbols: | hydroxyproline-rich glycoprotein family protein | chr5:652159-653439 FORWARDmoderately similar to ( 202) loc_os09g36890 12009.m060054 protein expressed protein evidence_code:10F1H1E1IEG genomic_reference:SL2.40ch04 gene_region:4542851-4544056 transcript_region:SL2.40ch04:4542851..4544056+ functional_description:"Unknown Protein (AHRD V1)"	0.373722	NA	0.236937	NA	NA	NA	NA	NA	NA	2	1	2	1	1	0	0	1	0
solyc04g014240.1.1.._LGLPTPSS(ph)PSLQNPNTAPK_..Phospho	solyc04g014240.1.1	LGLPTPSS(ph)PSLQNPNTAPK	1.15658	1.44808	0.488738	4.39008	0.306112	NA	NA	0.617914	NA	not assigned.unknown	35.2	moderately similar to ( 296) AT5G02850 | Symbols: | hydroxyproline-rich glycoprotein family protein | chr5:652159-653439 FORWARDmoderately similar to ( 202) loc_os09g36890 12009.m060054 protein expressed protein evidence_code:10F1H1E1IEG genomic_reference:SL2.40ch04 gene_region:4542851-4544056 transcript_region:SL2.40ch04:4542851..4544056+ functional_description:"Unknown Protein (AHRD V1)"	0.0261171	NA	0.0249049	NA	NA	NA	NA	NA	NA	2	1	2	1	1	0	0	1	0
solyc04g015740.2.1.._(ac)M(ox)LVQDREDGISKS(ph)PK_..Phospho	solyc04g015740.2.1	(ac)M(ox)LVQDREDGISKS(ph)PK	0.936681	1.87438	0.785619	0.519859	1.52014	0.377539	1	2.42065	2.91395	not assigned.unknown	35.2	highly similar to ( 884) AT2G41770 | Symbols: | unknown protein | chr2:17424549-17427042 REVERSEhighly similar to ( 793) loc_os05g32500 12005.m27810 protein expressed protein genomic_reference:SL2.40ch04 gene_region:6028486-6033726 transcript_region:SL2.40ch04:6028486..6033726+ functional_description:"DUF288 containing protein (AHRD V1 *-*- B3G3W8_ADIVA)"	2.05737	0.940795	0.0608308	0.456123	0.314492	NA	0.451263	NA	0.128946	5	2	2	2	2	1	3	1	2
solyc04g051310.2.1.._LDTIS(ph)FSR_..Phospho	solyc04g051310.2.1	LDTIS(ph)FSR	1	2.20447	1.44055	1.87059	0.777316	1.18188	0.59127	0.859963	1.24267	not assigned.unknown	35.2	highly similar to ( 673) AT5G16520 | Symbols: | unknown protein | chr5:5394740-5397371 REVERSEmoderately similar to ( 476) loc_os01g01040 12001.m150452 protein expressed protein genomic_reference:SL2.40ch04 gene_region:49453194-49470655 transcript_region:SL2.40ch04:49453194..49470655+ functional_description:"Genomic DNA chromosome 5 P1 clone MQK4 (AHRD V1 ***- Q9FFD1_ARATH)"	1.27544	0.426392	1.0622	0.415828	0.457445	1.0621	0.312275	0.3239	0.700489	9	3	3	3	3	2	3	2	2
solyc04g071350.2.1.._DLNNLQS(ph)FPR_..Phospho	solyc04g071350.2.1	DLNNLQS(ph)FPR	0.531172	1.60011	3.49831	3.47523	1.37089	1.60846	0.133947	0.966324	0.424373	not assigned.unknown	35.2	nearly identical (1226) AT1G76850 | Symbols: SEC5A | SEC5A (EXOCYST COMPLEX COMPONENT SEC5) | chr1:28848013-28854282 FORWARDnearly identical (1079) loc_os04g34450 12004.m08539 protein expressed protein genomic_reference:SL2.40ch04 gene_region:55866523-55892059 transcript_region:SL2.40ch04:55866523..55892059+ functional_description:"Exocyst complex component 2 (AHRD V1 ***- Q6PGY8_DANRE)"	0.885703	1.20672	0.341185	1.27053	0.926607	NA	NA	0.727479	0.222918	7	3	3	3	2	1	1	2	2
solyc04g071350.2.1.._LISENISSS(ph)PSIGDR_..Phospho	solyc04g071350.2.1	LISENISSS(ph)PSIGDR	0.636275	0.479297	1.42981	4.45323	1.19155	NA	NA	0.814725	0.808451	not assigned.unknown	35.2	nearly identical (1226) AT1G76850 | Symbols: SEC5A | SEC5A (EXOCYST COMPLEX COMPONENT SEC5) | chr1:28848013-28854282 FORWARDnearly identical (1079) loc_os04g34450 12004.m08539 protein expressed protein genomic_reference:SL2.40ch04 gene_region:55866523-55892059 transcript_region:SL2.40ch04:55866523..55892059+ functional_description:"Exocyst complex component 2 (AHRD V1 ***- Q6PGY8_DANRE)"	1.43452	NA	0.748827	1.5526	1.52894	NA	NA	0.834338	NA	4	1	2	4	3	0	0	2	1
solyc04g071970.2.1.._AAAGPES(ph)PSPLK_..Phospho	solyc04g071970.2.1	AAAGPES(ph)PSPLK	0.937682	1.02576	1.43285	1.99273	1.12749	0.542103	NA	0.834894	1.01044	not assigned.unknown	35.2	weakly similar to ( 113) AT1G22790 | Symbols: | unknown protein | chr1:8070271-8071292 FORWARDweakly similar to ( 103) loc_os01g40700 12001.m10340 protein expressed protein genomic_reference:SL2.40ch04 gene_region:56571411-56574425 transcript_region:SL2.40ch04:56571411..56574425- functional_description:"Light stress-responsive one-helix protein-like (AHRD V1 ***- Q5ZC72_ORYSJ)"	0.556499	0.232125	0.708634	0.761746	NA	NA	NA	0.578893	NA	4	2	3	3	1	1	0	2	1
solyc04g073980.2.1.._VVDM(ox)GLS(ph)QR_..Phospho	solyc04g073980.2.1	VVDM(ox)GLS(ph)QR	1.12754	0.613132	0.929569	2.28273	0.398552	2.72363	0.545688	1.38025	1.71754	not assigned.unknown	35.2	moderately similar to ( 427) AT1G78160 | Symbols: APUM7 | APUM7 (Arabidopsis Pumilio 7); RNA binding / binding | chr1:29407900-29410184 FORWARDmoderately similar to ( 380) loc_os12g31000 12012.m06911 protein maternal protein pumilio, putative, expressed COG5099 genomic_reference:SL2.40ch04 gene_region:57605468-57610119 transcript_region:SL2.40ch04:57605468..57610119+ go_terms:GO:0005488,GO:000372…	0.720904	NA	NA	NA	NA	NA	0.165999	0.532614	NA	5	1	1	1	1	1	3	2	1
solyc04g080340.2.1.._LSEGLS(ph)PR_..Phospho	solyc04g080340.2.1	LSEGLS(ph)PR	0.90678	1.07827	0.932106	1.54106	1.23653	1.12386	0.723213	0.676554	1.53407	not assigned.unknown	35.2	highly similar to ( 908) AT1G75200 | Symbols: | flavodoxin family protein / radical SAM domain-containing protein | chr1:28220849-28223597 REVERSEhighly similar to ( 778) loc_os03g56390 12003.m10548 protein radical S-adenosyl methionine and flavodoxin domains 1 isoform 1, putative, expressed COG0731 Flavodoxin_1 Wyosine_form genomic_reference:SL2.40ch04 gene_region:62148519-62153295 transcript_re…	1.03185	NA	0.795288	0.384248	0.140511	0.791531	0.152289	0.0650552	0.272651	8	1	3	2	2	2	3	2	2
solyc04g080540.2.1.._YISTLS(ph)PR_..Phospho	solyc04g080540.2.1	YISTLS(ph)PR	1.19123	1.03266	1.32198	2.37176	0.985997	1.57237	0.154481	0.9352	0.716354	not assigned.unknown	35.2	genomic_reference:SL2.40ch04 gene_region:62269475-62271018 transcript_region:SL2.40ch04:62269475..62271018+ go_terms:GO:0005515 functional_description:"ST225 (AHRD V1 ***- B4YYB7_THEHA)"	0.815982	0.672918	1.15201	0.509728	0.234889	NA	NA	0.966064	0.349653	7	3	3	2	2	1	1	2	2
solyc04g081820.2.1.._GGEVEAVSVSS(ph)PR_..Phospho	solyc04g081820.2.1	GGEVEAVSVSS(ph)PR	1.04118	1.36829	0.766716	2.39518	0.783805	NA	0.321852	1.575	0.684244	not assigned.unknown	35.2	weakly similar to ( 104) AT4G35890 | Symbols: | La domain-containing protein | chr4:16997433-17000410 FORWARDvery weakly similar to (89.0) loc_os03g06070 12003.m101194 protein la domain containing protein, expressedLA La genomic_reference:SL2.40ch04 gene_region:63303699-63308948 transcript_region:SL2.40ch04:63303699..63308948- functional_description:"La domain containing protein expressed (AHRD V…	1.08436	0.380649	0.175154	NA	0.880201	NA	NA	NA	NA	5	2	2	1	2	0	1	1	1
solyc05g008590.2.1.._FGS(ph)YEALSNADSSHIQM(ox)K_..Phospho	solyc05g008590.2.1	FGS(ph)YEALSNADSSHIQM(ox)K	3.75378	1.41912	0.912999	3.67993	1.087	NA	0.165243	0.684367	0.557899	not assigned.unknown	35.2	weakly similar to ( 187) AT5G13890 | Symbols: | unknown protein | chr5:4479940-4480872 REVERSE genomic_reference:SL2.40ch05 gene_region:2912716-2917087 transcript_region:SL2.40ch05:2912716..2917087+ functional_description:"Unknown Protein (AHRD V1); contains Interpro domain(s) IPR006904 Protein of unknown function DUF716 "	0.922806	0.125804	NA	0.646285	NA	NA	NA	NA	0.16644	2	2	1	2	1	0	1	1	2
solyc05g009330.2.1.._TSS(ph)NIGM(ox)AGYA_..Phospho	solyc05g009330.2.1	TSS(ph)NIGM(ox)AGYA	0.951398	1.30141	0.691886	0.870462	1.47974	0.604898	0.820177	1.34228	2.30101	not assigned.unknown	35.2	moderately similar to ( 212) AT1G13380 | Symbols: | unknown protein | chr1:4589218-4590362 REVERSEmoderately similar to ( 221) loc_os09g10910 12009.m059949 protein fiber protein Fb34, putative, expressedDUF1218 genomic_reference:SL2.40ch05 gene_region:3477308-3482473 transcript_region:SL2.40ch05:3477308..3482473- functional_description:"COSII_At1g13380 (Fragment) (AHRD V1 *-*- C0KEX8_SOLPN); cont…	0.969675	0.630774	1.06146	1.63934	0.788333	2.1078	0.616107	0.832479	0.502761	9	3	3	3	3	3	3	2	2
solyc05g010450.1.1.._NSEISGPIEGVVS(ph)R_..Phospho	solyc05g010450.1.1	NSEISGPIEGVVS(ph)R	1.08424	0.81284	1.48634	0.772246	0.655029	2.13997	0.479862	1.6126	1.16339	not assigned.unknown	35.2	evidence_code:10F0H0E1IEG genomic_reference:SL2.40ch05 gene_region:4698800-4699690 transcript_region:SL2.40ch05:4698800..4699690+ functional_description:"Unknown Protein (AHRD V1)"	0.599766	0.566348	0.238224	1.01183	0.358583	NA	0.532603	NA	0.0711348	7	3	2	3	3	1	2	1	2
solyc05g012870.1.1.._(ac)M(ox)EAANLTGLS(ph)PR_..Phospho	solyc05g012870.1.1	(ac)M(ox)EAANLTGLS(ph)PR	0.694271	1.12886	0.998266	1.47212	0.569977	2.26153	0.690648	0.913586	1.45613	not assigned.unknown	35.2	moderately similar to ( 366) AT1G69430 | Symbols: | unknown protein | chr1:26098025-26099077 FORWARDmoderately similar to ( 211) loc_os07g40470 12007.m08287 protein conserved hypothetical protein evidence_code:10F0H1E0IEG genomic_reference:SL2.40ch05 gene_region:6018682-6019749 transcript_region:SL2.40ch05:6018682..6019749+ functional_description:"Genomic DNA chromosome 5 P1 clone MFB13 (AHRD V1 …	0.879553	0.333658	0.281411	0.707656	NA	NA	1.05892	0.501035	0.244301	6	3	3	2	1	1	2	2	2
solyc05g015930.2.1.._ITGGGVS(ph)NNSFR_..Phospho	solyc05g015930.2.1	ITGGGVS(ph)NNSFR	0.917453	0.704561	1.28552	2.08442	1.10563	1.04814	NA	1.78855	NA	not assigned.unknown	35.2	moderately similar to ( 494) AT1G27430 | Symbols: | GYF domain-containing protein | chr1:9521045-9526928 REVERSEmoderately similar to ( 286) loc_os01g69990 12001.m13048 protein GYF domain containing protein, expressed genomic_reference:SL2.40ch05 gene_region:13046102-13054405 transcript_region:SL2.40ch05:13046102..13054405+ functional_description:"GYF domain-containing protein (AHRD V1 *-*- D7KBQ…	0.120376	1.40137	0.314106	0.387549	0.218435	NA	NA	NA	NA	2	3	2	2	2	1	0	1	0
solyc05g015930.2.1.._ITGGGVSNNS(ph)FRK_..Phospho	solyc05g015930.2.1	ITGGGVSNNS(ph)FRK	2.30202	1.17746	0.92984	0.670417	0.737779	0.629596	0.511951	2.13247	0.822537	not assigned.unknown	35.2	moderately similar to ( 494) AT1G27430 | Symbols: | GYF domain-containing protein | chr1:9521045-9526928 REVERSEmoderately similar to ( 286) loc_os01g69990 12001.m13048 protein GYF domain containing protein, expressed genomic_reference:SL2.40ch05 gene_region:13046102-13054405 transcript_region:SL2.40ch05:13046102..13054405+ functional_description:"GYF domain-containing protein (AHRD V1 *-*- D7KBQ…	0.126577	NA	0.535889	NA	NA	NA	NA	NA	NA	2	1	2	1	1	1	1	1	1
solyc05g015930.2.1.._NLS(ph)M(ox)QDR_..Phospho	solyc05g015930.2.1	NLS(ph)M(ox)QDR	0.397976	1.27338	0.847977	1.6697	1.22035	1.93166	NA	2.02225	0.509812	not assigned.unknown	35.2	moderately similar to ( 494) AT1G27430 | Symbols: | GYF domain-containing protein | chr1:9521045-9526928 REVERSEmoderately similar to ( 286) loc_os01g69990 12001.m13048 protein GYF domain containing protein, expressed genomic_reference:SL2.40ch05 gene_region:13046102-13054405 transcript_region:SL2.40ch05:13046102..13054405+ functional_description:"GYF domain-containing protein (AHRD V1 *-*- D7KBQ…	1.46779	0.548663	1.02547	0.753859	NA	NA	NA	NA	NA	3	2	2	2	1	1	0	1	1
solyc05g025740.2.1.._EEPPPYS(ph)SPIR_..Phospho	solyc05g025740.2.1	EEPPPYS(ph)SPIR	1.1028	0.990758	1.52431	1.77206	1.09795	2.8829	NA	NA	0.955247	not assigned.unknown	35.2	nearly identical (1175) AT2G07360 | Symbols: | SH3 domain-containing protein | chr2:3047623-3057099 REVERSEnearly identical (1152) loc_os03g15900 12003.m07027 protein SH3 domain containing protein, expressed genomic_reference:SL2.40ch05 gene_region:36208691-36250687 transcript_region:SL2.40ch05:36208691..36250687- functional_description:"SH3 domain-containing protein (AHRD V1 ***- D7LA99_ARALY); …	1.11423	NA	0.293578	1.0904	0.910366	NA	NA	NA	NA	6	1	2	3	2	1	0	0	1
solyc05g025740.2.1.._VSS(ph)LSNTNAAK_..Phospho	solyc05g025740.2.1	VSS(ph)LSNTNAAK	1.35133	2.00205	2.46763	2.58585	0.98308	1.86543	0.456468	1.64531	1.27422	not assigned.unknown	35.2	nearly identical (1175) AT2G07360 | Symbols: | SH3 domain-containing protein | chr2:3047623-3057099 REVERSEnearly identical (1152) loc_os03g15900 12003.m07027 protein SH3 domain containing protein, expressed genomic_reference:SL2.40ch05 gene_region:36208691-36250687 transcript_region:SL2.40ch05:36208691..36250687- functional_description:"SH3 domain-containing protein (AHRD V1 ***- D7LA99_ARALY); …	0.879033	1.21324	0.270235	1.3914	1.22008	1.23967	0.391905	0.310179	0.686075	8	3	3	3	3	2	3	2	2
solyc05g054910.2.1.._VIFSAPVS(ph)SSPK_..Phospho	solyc05g054910.2.1	VIFSAPVS(ph)SSPK	0.771996	0.293443	0.731941	1.82874	0.930878	1.2949	NA	1.0106	0.445621	not assigned.unknown	35.2	highly similar to ( 635) AT2G39340 | Symbols: | SAC3/GANP family protein | chr2:16424043-16429771 FORWARDhighly similar to ( 525) loc_os05g38730 12005.m27879 protein SAC3/GANP family protein, expressed SAC3_GANP genomic_reference:SL2.40ch05 gene_region:63845774-63861715 transcript_region:SL2.40ch05:63845774..63861715- functional_description:"SAC3/GANP domain-containing protein (AHRD V1 *--- C1HC9…	0.657832	1.92865	0.00233084	0.410477	NA	NA	NA	0.704909	NA	4	3	2	2	1	1	0	2	1
solyc05g055110.2.1.._SLESLDS(ph)PK_..Phospho	solyc05g055110.2.1	SLESLDS(ph)PK	0.581634	0.652343	3.0091	2.41061	1.26482	1.20844	0.113975	1.54548	1.10303	not assigned.unknown	35.2	weakly similar to ( 196) AT3G10650 | Symbols: | FUNCTIONS IN: molecular_function unknown; INVOLVED IN: biological_process unknown; LOCATED IN: cellular_component unknown; EXPRESSED IN: 24 plant structures; EXPRESSED DURING: 14 growth stages; BEST Arabidopsis thaliana protein match is: nucleoporin-related (TAIR:AT5G20200.1); Has 51621 Blast hits to 25162 proteins in 1378 species: Archae - 161; Bac…	0.868203	0.572149	0.696824	0.233239	0.126554	NA	NA	1.03109	NA	7	3	2	2	3	1	1	2	1
solyc06g005670.2.1.._STT(ph)PDPQHIAR_..Phospho	solyc06g005670.2.1	STT(ph)PDPQHIAR	1.20199	1.62598	2.50547	1.00182	0.595977	NA	0.406534	0.611045	0.998177	not assigned.unknown	35.2	highly similar to ( 885) AT2G29200 | Symbols: APUM1 | APUM1 (Arabidopsis Pumilio 1); RNA binding / binding | chr2:12549483-12553185 REVERSEhighly similar to ( 826) loc_os01g62650 12001.m43271 protein nucleic acid binding NABP, putative, expressed COG5099 NABP genomic_reference:SL2.40ch06 gene_region:735456-743778 transcript_region:SL2.40ch06:735456..743778+ go_terms:GO:0003729 functional_descript…	1.42087	2.25562	NA	1.62753	0.267407	NA	NA	2.16517	NA	7	4	1	5	3	0	1	3	1
solyc06g051430.2.1.._EVS(ph)LDWK_..Phospho	solyc06g051430.2.1	EVS(ph)LDWK	0.77819	2.12667	1.33514	1.7669	0.699157	0.192872	NA	NA	0.987351	not assigned.unknown	35.2	moderately similar to ( 264) AT1G67960 | Symbols: | EXPRESSED IN: 22 plant structures; EXPRESSED DURING: 15 growth stages; CONTAINS InterPro DOMAIN/s: Membrane protein,Tapt1/CMV receptor (InterPro:IPR008010); Has 243 Blast hits to 229 proteins in 123 species: Archae - 0; Bacteria - 0; Metazoa - 79; Fungi - 87; Plants - 18; Viruses - 0; Other Eukaryotes - 59 (source: NCBI BLink). | chr1:25480808-2…	1.12342	NA	0.790462	0.444193	0.298909	NA	NA	NA	NA	4	1	3	2	2	1	0	0	1
solyc06g054650.2.1.._SGS(ph)AGSAVLDHR_..Phospho	solyc06g054650.2.1	SGS(ph)AGSAVLDHR	1.2129	0.951813	1.83986	1.19653	0.939447	NA	0.248261	0.484473	1.04819	not assigned.unknown	35.2	moderately similar to ( 362) AT4G31080 | Symbols: | unknown protein | chr4:15121186-15123072 FORWARDmoderately similar to ( 322) loc_os02g41990 12002.m09236 protein expressed protein genomic_reference:SL2.40ch06 gene_region:33894872-33909524 transcript_region:SL2.40ch06:33894872..33909524- functional_description:"Lunapark b (AHRD V1 ***- A8DT12_HAPBU); contains Interpro domain(s) IPR019273 Protei…	0.826698	1.2578	1.19598	0.399032	0.423372	NA	NA	NA	NA	4	5	3	3	3	0	1	1	1
solyc06g060820.1.1.._S(ph)VPFELSSYK_..Phospho	solyc06g060820.1.1	S(ph)VPFELSSYK	0.371545	2.00514	1.65221	1.92954	0.893006	2.08871	0.470648	2.17478	0.257359	not assigned.unknown	35.2	evidence_code:10F0H0E0IEG genomic_reference:SL2.40ch06 gene_region:35238214-35239365 transcript_region:SL2.40ch06:35238214..35239365+ functional_description:"Glycoprotein homolog (AHRD V1 *-*- Q8LCM1_ARATH)"	5.11033	NA	0.933466	0.681286	0.445788	NA	NA	NA	0.100798	3	1	2	2	2	1	1	1	2
solyc06g060820.1.1.._SSS(ph)IVM(ox)DDHK_..Phospho	solyc06g060820.1.1	SSS(ph)IVM(ox)DDHK	0.295078	0.918947	0.840168	2.22026	1.57672	0.609847	NA	NA	0.900332	not assigned.unknown	35.2	evidence_code:10F0H0E0IEG genomic_reference:SL2.40ch06 gene_region:35238214-35239365 transcript_region:SL2.40ch06:35238214..35239365+ functional_description:"Glycoprotein homolog (AHRD V1 *-*- Q8LCM1_ARATH)"	0.0400327	0.27812	0.626008	NA	NA	NA	NA	NA	NA	2	2	2	1	1	1	0	0	1
solyc06g065460.2.1.._S(ph)QEFATAR_..Phospho	solyc06g065460.2.1	S(ph)QEFATAR	1.28448	1.01318	1.05331	1.82508	1.32333	1.05083	0.436152	NA	0.649458	not assigned.unknown	35.2	highly similar to ( 795) AT1G34320 | Symbols: | unknown protein | chr1:12520713-12524046 FORWARDhighly similar to ( 657) loc_os01g65330 12001.m43307 protein expressed proteinDUF668 genomic_reference:SL2.40ch06 gene_region:37243663-37253947 transcript_region:SL2.40ch06:37243663..37253947- functional_description:"Os01g0873900 protein (Fragment) (AHRD V1 *-*- Q0JHA9_ORYSJ); contains Interpro domain(…	0.506652	0.204363	0.498053	0.639338	NA	1.15861	NA	NA	NA	6	2	2	2	1	2	1	0	1
solyc06g065710.2.1.._ASQETLPSQES(ph)PDR_..Phospho	solyc06g065710.2.1	ASQETLPSQES(ph)PDR	2.21476	0.850648	1.50493	3.64151	0.548545	3.48588	0.213989	8.22083	1.0661	not assigned.unknown	35.2	moderately similar to ( 237) AT4G31880 | Symbols: | LOCATED IN: cytosol, chloroplast; EXPRESSED IN: 24 plant structures; EXPRESSED DURING: 14 growth stages; BEST Arabidopsis thaliana protein match is: binding (TAIR:AT1G15940.1); Has 114836 Blast hits to 56273 proteins in 1914 species: Archae - 187; Bacteria - 15478; Metazoa - 53116; Fungi - 16017; Plants - 4342; Viruses - 719; Other Eukaryotes - …	0.678688	1.58238	0.396132	0.683645	1.14814	0.709474	0.7246	0.551008	0.26844	14	5	5	4	5	3	5	3	4
solyc06g065710.2.1.._EIEAGS(ph)DLEVK_..Phospho	solyc06g065710.2.1	EIEAGS(ph)DLEVK	2.10443	0.800822	1.15114	1.90731	1.93757	4.00886	0.0799447	3.71361	0.801265	not assigned.unknown	35.2	moderately similar to ( 237) AT4G31880 | Symbols: | LOCATED IN: cytosol, chloroplast; EXPRESSED IN: 24 plant structures; EXPRESSED DURING: 14 growth stages; BEST Arabidopsis thaliana protein match is: binding (TAIR:AT1G15940.1); Has 114836 Blast hits to 56273 proteins in 1914 species: Archae - 187; Bacteria - 15478; Metazoa - 53116; Fungi - 16017; Plants - 4342; Viruses - 719; Other Eukaryotes - …	0.535384	0.0723564	0.168921	1.14401	NA	NA	0.785053	1.22237	0.181242	7	3	3	3	1	1	2	2	2
solyc06g065710.2.1.._IPS(ph)ESDDSR_..Phospho	solyc06g065710.2.1	IPS(ph)ESDDSR	1.33371	0.840337	0.898383	1.15704	1.00551	2.71106	NA	1.55348	0.441116	not assigned.unknown	35.2	moderately similar to ( 237) AT4G31880 | Symbols: | LOCATED IN: cytosol, chloroplast; EXPRESSED IN: 24 plant structures; EXPRESSED DURING: 14 growth stages; BEST Arabidopsis thaliana protein match is: binding (TAIR:AT1G15940.1); Has 114836 Blast hits to 56273 proteins in 1914 species: Archae - 187; Bacteria - 15478; Metazoa - 53116; Fungi - 16017; Plants - 4342; Viruses - 719; Other Eukaryotes - …	0.716081	0.806535	0.914094	1.93102	1.35204	NA	NA	0.908172	0.11563	7	3	3	3	2	1	0	2	2
solyc06g065710.2.1.._IPS(ph)ESDDSRVEK_..Phospho	solyc06g065710.2.1	IPS(ph)ESDDSRVEK	2.55018	0.823864	1.06724	1.77938	0.487073	NA	0.538621	4.42326	1.48909	not assigned.unknown	35.2	moderately similar to ( 237) AT4G31880 | Symbols: | LOCATED IN: cytosol, chloroplast; EXPRESSED IN: 24 plant structures; EXPRESSED DURING: 14 growth stages; BEST Arabidopsis thaliana protein match is: binding (TAIR:AT1G15940.1); Has 114836 Blast hits to 56273 proteins in 1914 species: Archae - 187; Bacteria - 15478; Metazoa - 53116; Fungi - 16017; Plants - 4342; Viruses - 719; Other Eukaryotes - …	0.556918	2.81125	1.29311	0.842188	NA	NA	NA	NA	0.683261	4	3	3	2	1	0	1	1	2
solyc06g065710.2.1.._LTS(ph)ETESLM(ox)K_..Phospho	solyc06g065710.2.1	LTS(ph)ETESLM(ox)K	1.12691	1.01806	1.2486	0.981943	0.734388	NA	NA	5.21879	NA	not assigned.unknown	35.2	moderately similar to ( 237) AT4G31880 | Symbols: | LOCATED IN: cytosol, chloroplast; EXPRESSED IN: 24 plant structures; EXPRESSED DURING: 14 growth stages; BEST Arabidopsis thaliana protein match is: binding (TAIR:AT1G15940.1); Has 114836 Blast hits to 56273 proteins in 1914 species: Archae - 187; Bacteria - 15478; Metazoa - 53116; Fungi - 16017; Plants - 4342; Viruses - 719; Other Eukaryotes - …	0.868167	NA	NA	2.38286	NA	NA	NA	NA	NA	2	1	1	3	1	0	0	1	0
solyc06g065710.2.1.._SITS(ph)NGGSLENVR_..Phospho	solyc06g065710.2.1	SITS(ph)NGGSLENVR	1.0849	1.69356	1.01461	2.87084	0.45141	2.17857	NA	2.63321	0.488724	not assigned.unknown	35.2	moderately similar to ( 237) AT4G31880 | Symbols: | LOCATED IN: cytosol, chloroplast; EXPRESSED IN: 24 plant structures; EXPRESSED DURING: 14 growth stages; BEST Arabidopsis thaliana protein match is: binding (TAIR:AT1G15940.1); Has 114836 Blast hits to 56273 proteins in 1914 species: Archae - 187; Bacteria - 15478; Metazoa - 53116; Fungi - 16017; Plants - 4342; Viruses - 719; Other Eukaryotes - …	1.04243	0.923374	0.226739	0.645069	0.473787	NA	NA	0.88499	NA	6	2	3	2	2	1	0	2	1
solyc06g065710.2.1.._SVPTPES(ph)PDNS(ph)TK_..Phospho	solyc06g065710.2.1	SVPTPES(ph)PDNS(ph)TK	2.3175	0.672225	1.13181	2.44927	0.839852	3.03282	0.283813	4.67602	NA	not assigned.unknown	35.2	moderately similar to ( 237) AT4G31880 | Symbols: | LOCATED IN: cytosol, chloroplast; EXPRESSED IN: 24 plant structures; EXPRESSED DURING: 14 growth stages; BEST Arabidopsis thaliana protein match is: binding (TAIR:AT1G15940.1); Has 114836 Blast hits to 56273 proteins in 1914 species: Archae - 187; Bacteria - 15478; Metazoa - 53116; Fungi - 16017; Plants - 4342; Viruses - 719; Other Eukaryotes - …	0.391578	0.7051	0.485018	1.1285	0.257238	NA	NA	NA	NA	5	2	2	2	2	1	1	1	0
solyc06g065710.2.1.._TVSSINS(ph)AES(ph)SHQAPEGSGK_..Phospho	solyc06g065710.2.1	TVSSINS(ph)AES(ph)SHQAPEGSGK	0.994181	1.44238	1.25633	0.324192	0.666256	0.869489	NA	6.86834	1.12966	not assigned.unknown	35.2	moderately similar to ( 237) AT4G31880 | Symbols: | LOCATED IN: cytosol, chloroplast; EXPRESSED IN: 24 plant structures; EXPRESSED DURING: 14 growth stages; BEST Arabidopsis thaliana protein match is: binding (TAIR:AT1G15940.1); Has 114836 Blast hits to 56273 proteins in 1914 species: Archae - 187; Bacteria - 15478; Metazoa - 53116; Fungi - 16017; Plants - 4342; Viruses - 719; Other Eukaryotes - …	1.11618	0.863022	0.104902	0.208202	0.395414	NA	NA	NA	0.631664	4	2	2	2	2	1	0	1	2
solyc06g065710.2.1.._VGPASS(ph)GEAVQTAESGR_..Phospho	solyc06g065710.2.1	VGPASS(ph)GEAVQTAESGR	1.7599	1	1.61814	4.12383	0.493849	4.2894	0.275981	3.03901	0.666649	not assigned.unknown	35.2	moderately similar to ( 237) AT4G31880 | Symbols: | LOCATED IN: cytosol, chloroplast; EXPRESSED IN: 24 plant structures; EXPRESSED DURING: 14 growth stages; BEST Arabidopsis thaliana protein match is: binding (TAIR:AT1G15940.1); Has 114836 Blast hits to 56273 proteins in 1914 species: Archae - 187; Bacteria - 15478; Metazoa - 53116; Fungi - 16017; Plants - 4342; Viruses - 719; Other Eukaryotes - …	0.689899	1.84125	0.229058	1.28025	2.14814	NA	0.268727	0.973099	0.406912	8	3	3	2	3	1	2	2	2
solyc06g067990.2.1.._DLYS(ph)PTELR_..Phospho	solyc06g067990.2.1	DLYS(ph)PTELR	0.896055	0.330264	1.29895	5.67009	0.688406	0.620817	NA	1.02899	NA	not assigned.unknown	35.2	moderately similar to ( 452) AT1G80210 | Symbols: | FUNCTIONS IN: molecular_function unknown; INVOLVED IN: biological_process unknown; LOCATED IN: endomembrane system; EXPRESSED IN: male gametophyte; EXPRESSED DURING: L mature pollen stage, M germinated pollen stage; CONTAINS InterPro DOMAIN/s: Mov34/MPN/PAD-1 (InterPro:IPR000555); BEST Arabidopsis thaliana protein match is: mov34 family protein …	0.392531	NA	0.274514	0.408531	0.210893	NA	NA	NA	NA	2	1	2	2	2	1	0	1	0
solyc06g069210.2.1.._YVEDLEGGFSS(ph)DVESK_..Phospho	solyc06g069210.2.1	YVEDLEGGFSS(ph)DVESK	1.84033	0.982666	0.515553	2.10331	0.332585	1.21819	NA	1.69734	NA	not assigned.unknown	35.2	highly similar to ( 762) AT3G18480 | Symbols: AtCASP | AtCASP (Arabidopsis thaliana CCAAT-displacement protein alternatively spliced product) | chr3:6336924-6341596 FORWARDhighly similar to ( 697) loc_os03g50300 12003.m10023 protein protein CASP, putative, expressed CASP_C genomic_reference:SL2.40ch06 gene_region:39360592-39372973 transcript_region:SL2.40ch06:39360592..39372973+ go_terms:GO:00036…	1.20785	NA	2.14815	0.907863	0.358273	NA	NA	0.62584	NA	4	1	3	2	2	1	0	2	0
solyc06g071040.2.1.._LVSSS(ph)PPR_..Phospho	solyc06g071040.2.1	LVSSS(ph)PPR	1.24932	0.798461	1.34871	2.98038	1.10603	0.180405	0.579732	1.33322	1.10405	not assigned.unknown	35.2	moderately similar to ( 381) AT5G62760 | Symbols: | nuclear protein ZAP-related | chr5:25206174-25209393 REVERSEmoderately similar to ( 345) loc_os02g12360 12002.m06484 protein expressed protein genomic_reference:SL2.40ch06 gene_region:40025934-40042581 transcript_region:SL2.40ch06:40025934..40042581- functional_description:"YLP motif containing 1 (AHRD V1 *-*- D7FYE7_ECTSI)"	0.852088	0.35696	0.165668	0.412811	0.894682	NA	0.24772	0.402285	0.215251	5	2	3	2	2	1	2	2	2
solyc06g071440.2.1.._LSSENLSS(ph)PAT(ph)PPPAVER_..Phospho	solyc06g071440.2.1	LSSENLSS(ph)PAT(ph)PPPAVER	1.08534	1.02104	1.47844	1	0.609864	1.31102	0.654114	0.520423	2.15156	not assigned.unknown	35.2	weakly similar to ( 173) AT2G36330 | Symbols: | FUNCTIONS IN: molecular_function unknown; LOCATED IN: plasma membrane, membrane; EXPRESSED IN: 22 plant structures; EXPRESSED DURING: 13 growth stages; CONTAINS InterPro DOMAIN/s: Uncharacterised protein family UPF0497, trans-membrane plant (InterPro:IPR006702); BEST Arabidopsis thaliana protein match is: integral membrane protein, putative (TAIR:AT…	0.852432	0.505867	0.643557	0.578042	0.449762	0.140757	0.557595	1.02141	0.229613	12	5	5	5	6	2	6	3	4
solyc06g071440.2.1.._S(ph)PLVYVSR_..Phospho	solyc06g071440.2.1	S(ph)PLVYVSR	1.22514	1.03108	0.579786	0.797061	0.584742	1.07323	0.579022	1.14063	1.84534	not assigned.unknown	35.2	weakly similar to ( 173) AT2G36330 | Symbols: | FUNCTIONS IN: molecular_function unknown; LOCATED IN: plasma membrane, membrane; EXPRESSED IN: 22 plant structures; EXPRESSED DURING: 13 growth stages; CONTAINS InterPro DOMAIN/s: Uncharacterised protein family UPF0497, trans-membrane plant (InterPro:IPR006702); BEST Arabidopsis thaliana protein match is: integral membrane protein, putative (TAIR:AT…	0.983215	0.505164	0.0438478	0.304924	0.00216378	0.947997	0.799071	0.402373	0.528557	9	3	3	2	2	2	3	2	2
solyc06g071440.2.1.._SDDPFPEPQNSKS(ph)PSK_..Phospho	solyc06g071440.2.1	SDDPFPEPQNSKS(ph)PSK	1.12402	5.38498	0.613931	0.913709	0.686564	NA	0.657348	1.0704	0.905778	not assigned.unknown	35.2	weakly similar to ( 173) AT2G36330 | Symbols: | FUNCTIONS IN: molecular_function unknown; LOCATED IN: plasma membrane, membrane; EXPRESSED IN: 22 plant structures; EXPRESSED DURING: 13 growth stages; CONTAINS InterPro DOMAIN/s: Uncharacterised protein family UPF0497, trans-membrane plant (InterPro:IPR006702); BEST Arabidopsis thaliana protein match is: integral membrane protein, putative (TAIR:AT…	3.92584	1.16584	5.05358	NA	0.480408	NA	NA	NA	0.2318	5	2	3	1	2	0	1	1	2
solyc06g072110.2.1.._PYSSVS(ph)PDLGDK_..Phospho	solyc06g072110.2.1	PYSSVS(ph)PDLGDK	0.431516	1.75368	1.05341	0.964383	1.33579	NA	1.02632	NA	1.48284	not assigned.unknown	35.2	highly similar to ( 558) AT1G17820 | Symbols: | phosphoinositide binding | chr1:6131751-6135115 REVERSEhighly similar to ( 522) loc_os02g58110 12002.m10832 protein expressed protein genomic_reference:SL2.40ch06 gene_region:40828251-40836356 transcript_region:SL2.40ch06:40828251..40836356+ go_terms:GO:0035091 functional_description:"Tex2 protein (Fragment) (AHRD V1 *--- Q5XI82_RAT); contains Inter…	1.79897	0.560981	1.29704	0.253022	0.251159	NA	0.247074	NA	0.483454	5	3	3	2	2	0	2	0	2
solyc06g072110.2.1.._SQTSVTS(ph)DADSDER_..Phospho	solyc06g072110.2.1	SQTSVTS(ph)DADSDER	1.96813	1.05445	0.862883	1.8799	1.20188	1.90547	0.344583	1.96017	0.625818	not assigned.unknown	35.2	highly similar to ( 558) AT1G17820 | Symbols: | phosphoinositide binding | chr1:6131751-6135115 REVERSEhighly similar to ( 522) loc_os02g58110 12002.m10832 protein expressed protein genomic_reference:SL2.40ch06 gene_region:40828251-40836356 transcript_region:SL2.40ch06:40828251..40836356+ go_terms:GO:0035091 functional_description:"Tex2 protein (Fragment) (AHRD V1 *--- Q5XI82_RAT); contains Inter…	0.859019	0.707856	1.90473	0.433738	0.108553	NA	0.949019	NA	0.722518	7	3	3	2	2	1	2	1	2
solyc06g074460.2.1.._AITALSS(ph)FGK_..Phospho	solyc06g074460.2.1	AITALSS(ph)FGK	0.684984	4.7309	3.54492	2.56642	1.25914	0.988667	0.423519	0.119591	1.07828	not assigned.unknown	35.2	moderately similar to ( 351) AT2G45690 | Symbols: SSE1, SSE, PEX16, ATPEX16 | SSE1 (SHRUNKEN SEED 1) | chr2:18823465-18825601 REVERSEmoderately similar to ( 323) loc_os02g03070 12002.m100080 protein SSE1, putative, expressed Pex16 genomic_reference:SL2.40ch06 gene_region:42465763-42469550 transcript_region:SL2.40ch06:42465763..42469550- functional_description:"Peroxisomal membrane protein PEX16 (…	1.3225	0.426295	0.916681	0.527554	0.228462	NA	0.53628	NA	0.640257	5	3	3	3	3	1	2	1	2
solyc06g076340.2.1.._APS(ph)PSLTPIGGGR_..Phospho	solyc06g076340.2.1	APS(ph)PSLTPIGGGR	1.77558	1.37686	1.69955	2.51855	0.657114	1.92228	0.428212	2.21422	0.660705	not assigned.unknown	35.2	highly similar to ( 957) AT2G29200 | Symbols: APUM1 | APUM1 (Arabidopsis Pumilio 1); RNA binding / binding | chr2:12549483-12553185 REVERSEhighly similar to ( 850) loc_os01g62650 12001.m43271 protein nucleic acid binding NABP, putative, expressed COG5099 NABP genomic_reference:SL2.40ch06 gene_region:43818114-43826901 transcript_region:SL2.40ch06:43818114..43826901+ go_terms:GO:0003729 functional_…	0.681699	1.36431	0.296428	0.961768	1.80501	1.19821	0.274745	0.533771	0.846891	8	3	3	3	3	2	3	2	3
solyc06g076340.2.1.._ATPAPGPPS(ph)RPAS(ph)R_..Phospho	solyc06g076340.2.1	ATPAPGPPS(ph)RPAS(ph)R	2.39511	1.49886	1.3955	0.993773	0.955023	1.44486	0.285953	3.44053	1.35946	not assigned.unknown	35.2	highly similar to ( 957) AT2G29200 | Symbols: APUM1 | APUM1 (Arabidopsis Pumilio 1); RNA binding / binding | chr2:12549483-12553185 REVERSEhighly similar to ( 850) loc_os01g62650 12001.m43271 protein nucleic acid binding NABP, putative, expressed COG5099 NABP genomic_reference:SL2.40ch06 gene_region:43818114-43826901 transcript_region:SL2.40ch06:43818114..43826901+ go_terms:GO:0003729 functional_…	0.653608	1.74253	0.665598	1.40571	0.659146	0.0893236	0.775403	1.0326	0.514473	10	6	6	6	5	2	6	4	4
solyc06g076340.2.1.._AYLGNALS(ph)PK_..Phospho	solyc06g076340.2.1	AYLGNALS(ph)PK	0.738811	1.18999	3.75618	6.94202	1.70575	1.48899	0.158083	1.55162	0.438535	not assigned.unknown	35.2	highly similar to ( 957) AT2G29200 | Symbols: APUM1 | APUM1 (Arabidopsis Pumilio 1); RNA binding / binding | chr2:12549483-12553185 REVERSEhighly similar to ( 850) loc_os01g62650 12001.m43271 protein nucleic acid binding NABP, putative, expressed COG5099 NABP genomic_reference:SL2.40ch06 gene_region:43818114-43826901 transcript_region:SL2.40ch06:43818114..43826901+ go_terms:GO:0003729 functional_…	0.841186	1.25281	0.294138	0.764593	1.66442	NA	0.413572	0.554057	NA	8	3	3	3	3	1	3	2	1
solyc06g076340.2.1.._IAAQS(ph)PNLA_..Phospho	solyc06g076340.2.1	IAAQS(ph)PNLA	1.88013	1.14671	1.00624	1.68929	0.343218	1.94687	0.493889	1.89157	0.778715	not assigned.unknown	35.2	highly similar to ( 957) AT2G29200 | Symbols: APUM1 | APUM1 (Arabidopsis Pumilio 1); RNA binding / binding | chr2:12549483-12553185 REVERSEhighly similar to ( 850) loc_os01g62650 12001.m43271 protein nucleic acid binding NABP, putative, expressed COG5099 NABP genomic_reference:SL2.40ch06 gene_region:43818114-43826901 transcript_region:SL2.40ch06:43818114..43826901+ go_terms:GO:0003729 functional_…	0.549596	1.0245	0.391118	0.684042	1.21398	1.17789	0.327848	0.390887	0.403188	9	3	3	3	3	2	3	2	2
solyc06g076340.2.1.._RIAAQS(ph)PNLA_..Phospho	solyc06g076340.2.1	RIAAQS(ph)PNLA	1.81196	1	0.994824	1.17628	0.543483	2.2408	0.617227	1.89872	0.702658	not assigned.unknown	35.2	highly similar to ( 957) AT2G29200 | Symbols: APUM1 | APUM1 (Arabidopsis Pumilio 1); RNA binding / binding | chr2:12549483-12553185 REVERSEhighly similar to ( 850) loc_os01g62650 12001.m43271 protein nucleic acid binding NABP, putative, expressed COG5099 NABP genomic_reference:SL2.40ch06 gene_region:43818114-43826901 transcript_region:SL2.40ch06:43818114..43826901+ go_terms:GO:0003729 functional_…	0.628252	1.01323	0.373865	0.683004	NA	NA	0.475458	0.336312	0.662244	8	3	3	3	1	1	3	2	2
solyc07g005610.2.1.._LTEAS(ph)PENET_..Phospho	solyc07g005610.2.1	LTEAS(ph)PENET	1.59362	1.27894	1.11755	1.0205	0.838881	0.415324	0.780041	1.08017	1.92955	not assigned.unknown	35.2	moderately similar to ( 302) AT4G30900 | Symbols: | FUNCTIONS IN: molecular_function unknown; INVOLVED IN: biological_process unknown; LOCATED IN: plasma membrane; EXPRESSED IN: 23 plant structures; EXPRESSED DURING: 14 growth stages; CONTAINS InterPro DOMAIN/s: Endonuclease/exonuclease/phosphatase (InterPro:IPR005135); Has 408 Blast hits to 408 proteins in 132 species: Archae - 4; Bacteria - 213…	0.610448	0.471249	1.03739	0.906348	0.42562	2.52016	0.218765	0.607338	0.595317	8	3	3	3	3	3	3	2	2
solyc07g005990.2.1.._DAPS(ph)PSSVM(ox)DTHAVR_..Phospho	solyc07g005990.2.1	DAPS(ph)PSSVM(ox)DTHAVR	1.69703	2.84335	0.815164	6.11032	0.788892	2.19699	NA	2.06809	0.590211	not assigned.unknown	35.2	moderately similar to ( 408) AT2G24100 | Symbols: | unknown protein | chr2:10244921-10246715 FORWARDmoderately similar to ( 409) loc_os06g08740 12006.m31850 protein expressed protein genomic_reference:SL2.40ch07 gene_region:839251-845772 transcript_region:SL2.40ch07:839251..845772- functional_description:"Transcription regulatory protein SNF5 (AHRD V1 *-*- D3B6R9_POLPA)"	1.05822	1.19756	0.0577253	0.792842	0.378444	NA	NA	0.924612	NA	3	2	2	2	2	1	0	2	1
solyc07g006960.2.1.._(ac)ANTECT(ph)SPPPPR_..Phospho	solyc07g006960.2.1	(ac)ANTECT(ph)SPPPPR	1.18673	1.40054	0.819718	0.54893	0.496799	0.902342	0.267505	0.337082	1.04879	not assigned.unknown	35.2	very weakly similar to (91.3) AT2G18910 | Symbols: | hydroxyproline-rich glycoprotein family protein | chr2:8193016-8194131 REVERSE genomic_reference:SL2.40ch07 gene_region:1778497-1782064 transcript_region:SL2.40ch07:1778497..1782064- functional_description:"Actin associated protein (AHRD V1 *-*- B6SI05_MAIZE)"	0.2061	0.18685	NA	NA	0.472308	NA	NA	NA	0.482342	3	2	1	1	2	1	1	1	2
solyc07g032230.2.1.._S(ph)PTYNSAIK_..Phospho	solyc07g032230.2.1	S(ph)PTYNSAIK	1.42441	0.641516	1.13889	3.45636	1.14487	1.89629	0.324962	1.21658	0.678037	not assigned.unknown	35.2	moderately similar to ( 204) AT2G19710 | Symbols: | unknown protein | chr2:8506339-8509817 FORWARDmoderately similar to ( 206) loc_os01g51010 12001.m150434 protein expressed protein DUF292 genomic_reference:SL2.40ch07 gene_region:35885567-35891328 transcript_region:SL2.40ch07:35885567..35891328- functional_description:"IST1 homolog (AHRD V1 *--- C1BSR8_9MAXI); contains Interpro domain(s) IPR00506…	0.352486	0.840067	0.259012	0.738989	0.335251	NA	NA	1.236	0.144812	4	3	3	2	3	1	1	2	2
solyc07g041070.2.1.._S(ph)FQSVPR_..Phospho	solyc07g041070.2.1	S(ph)FQSVPR	1.07484	1.07232	1	1.16636	1.1193	0.430517	0.555808	1.16443	0.613974	not assigned.unknown	35.2	very weakly similar to (92.8) AT5G57070 | Symbols: | hydroxyproline-rich glycoprotein family protein | chr5:23096221-23097948 FORWARD genomic_reference:SL2.40ch07 gene_region:49074742-49076825 transcript_region:SL2.40ch07:49074742..49076825+ functional_description:"Unknown Protein (AHRD V1)"	0.711477	0.11151	0.504355	0.694441	0.112557	2.62572	0.13775	0.759329	1.27909	9	3	3	3	3	3	3	2	3
solyc07g041980.2.1.._S(ph)PPQYPDLYGK_..Phospho	solyc07g041980.2.1	S(ph)PPQYPDLYGK	0.856239	1.72752	1.17384	1.1277	0.961295	0.917278	0.596364	1.31592	1.61689	not assigned.unknown	35.2	very weakly similar to (94.0) AT5G20635 | Symbols: | FUNCTIONS IN: molecular_function unknown; INVOLVED IN: biological_process unknown; LOCATED IN: keratin filament, chloroplast; CONTAINS InterPro DOMAIN/s: Keratin, high sulphur B2 protein (InterPro:IPR002494); Has 5724 Blast hits to 2501 proteins in 208 species: Archae - 6; Bacteria - 25; Metazoa - 4583; Fungi - 39; Plants - 97; Viruses - 40; Ot…	1.06787	0.737808	1.59575	0.698589	0.341556	0.990786	0.379901	NA	0.582043	9	3	3	3	3	2	3	1	2
solyc07g045010.2.1.._DDEDSRIS(ph)PK_..Phospho	solyc07g045010.2.1	DDEDSRIS(ph)PK	1.45115	0.695929	1	3.02879	1.3569	NA	0.401555	NA	0.81367	not assigned.unknown	35.2	moderately similar to ( 211) AT1G06660 | Symbols: | unknown protein | chr1:2037461-2040148 REVERSEweakly similar to ( 137) loc_os02g07180 12002.m06065 protein expressed protein genomic_reference:SL2.40ch07 gene_region:55403083-55407309 transcript_region:SL2.40ch07:55403083..55407309+ functional_description:"Dentin sialophosphoprotein-like (AHRD V1 *-*- Q6H4U9_ORYSJ)"	0.551083	1.08443	1.83616	0.790011	NA	NA	NA	NA	0.00833151	4	3	3	2	1	0	1	0	2
solyc07g047980.1.1.._(ac)M(ox)LLS(ph)PGHS(ph)PR_..Phospho	solyc07g047980.1.1	(ac)M(ox)LLS(ph)PGHS(ph)PR	1.41009	1	0.665803	2.58159	1.04479	3.17686	0.198916	4.80786	0.696248	not assigned.unknown	35.2	highly similar to ( 505) AT3G07790 | Symbols: | DGCR14-related | chr3:2487491-2489017 FORWARDmoderately similar to ( 443) loc_os06g30710 12006.m091709 protein DGCR14 protein, putative, expressed evidence_code:10F0H1E1IEG genomic_reference:SL2.40ch07 gene_region:56516157-56517689 transcript_region:SL2.40ch07:56516157..56517689+ go_terms:GO:0005515,GO:0004757 functional_description:"Es2 (Fragment) …	0.459476	0.098888	0.131048	NA	0.50616	NA	NA	NA	NA	5	2	3	1	2	1	1	1	1
solyc07g049680.2.1.._(ac)AEIIS(ph)PNPK_..Phospho	solyc07g049680.2.1	(ac)AEIIS(ph)PNPK	1	0.661329	1.11329	4.06535	1.22716	1.88189	0.0644107	2.21857	0.4231	not assigned.unknown	35.2	highly similar to ( 582) AT2G32590 | Symbols: | INVOLVED IN: mitosis, mitotic cell cycle; LOCATED IN: nucleus, chloroplast; EXPRESSED IN: 17 plant structures; EXPRESSED DURING: 9 growth stages; CONTAINS InterPro DOMAIN/s: Barren (InterPro:IPR008418); Has 340 Blast hits to 330 proteins in 142 species: Archae - 0; Bacteria - 0; Metazoa - 135; Fungi - 102; Plants - 21; Viruses - 1; Other Eukaryotes …	0.68772	0.783855	0.168674	0.286522	1.05794	NA	NA	NA	NA	5	3	3	2	2	1	1	1	1
solyc07g049680.2.1.._VSEEPSNEDGS(ph)PVK_..Phospho	solyc07g049680.2.1	VSEEPSNEDGS(ph)PVK	1.78488	0.682356	1	2.01199	0.300158	2.16158	NA	3.27097	0.501185	not assigned.unknown	35.2	highly similar to ( 582) AT2G32590 | Symbols: | INVOLVED IN: mitosis, mitotic cell cycle; LOCATED IN: nucleus, chloroplast; EXPRESSED IN: 17 plant structures; EXPRESSED DURING: 9 growth stages; CONTAINS InterPro DOMAIN/s: Barren (InterPro:IPR008418); Has 340 Blast hits to 330 proteins in 142 species: Archae - 0; Bacteria - 0; Metazoa - 135; Fungi - 102; Plants - 21; Viruses - 1; Other Eukaryotes …	0.608652	1.43122	0.292188	0.957944	NA	NA	NA	NA	0.200955	3	3	3	3	1	1	0	1	2
solyc07g053440.2.1.._M(ox)M(ox)S(ph)PSNTIK_..Phospho	solyc07g053440.2.1	M(ox)M(ox)S(ph)PSNTIK	1.55717	1.03388	0.497714	4.77844	0.746068	6.09994	NA	3.18767	0.436107	not assigned.unknown	35.2	weakly similar to ( 161) AT3G58110 | Symbols: | unknown protein | chr3:21516775-21519129 FORWARDvery weakly similar to (97.8) loc_os06g34710 12006.m08008 protein expressed protein genomic_reference:SL2.40ch07 gene_region:59211525-59214134 transcript_region:SL2.40ch07:59211525..59214134+ functional_description:"Os06g0538200 protein (Fragment) (AHRD V1 *-*- Q0DBR2_ORYSJ)"	0.870102	0.104432	NA	1.18965	0.481341	NA	NA	0.758613	NA	2	2	1	2	2	1	0	2	1
solyc07g054320.2.1.._DDSCIATSS(ph)PTR_..Phospho	solyc07g054320.2.1	DDSCIATSS(ph)PTR	0.99782	1.13362	1.20289	1	0.840687	0.817422	NA	0.347369	1.53054	not assigned.unknown	35.2	highly similar to ( 747) AT4G38360 | Symbols: | unknown protein | chr4:17967389-17969798 FORWARDhighly similar to ( 677) loc_os06g51100 12006.m31937 protein transmembrane protein 34, putative, expressed DUF300 genomic_reference:SL2.40ch07 gene_region:59998444-60010915 transcript_region:SL2.40ch07:59998444..60010915+ functional_description:"Transmembrane protein 34 (AHRD V1 ***- A5D9H3_BOVIN); con…	1.22964	1.06093	2.01222	1.11165	0.989914	1.15741	NA	NA	0.590029	7	2	3	3	2	2	0	1	2
solyc07g054320.2.1.._DDSCIATSS(ph)PTRR_..Phospho	solyc07g054320.2.1	DDSCIATSS(ph)PTRR	2.82018	3.27463	1.13264	1.45788	0.953445	NA	0.66631	0.558694	1.56584	not assigned.unknown	35.2	highly similar to ( 747) AT4G38360 | Symbols: | unknown protein | chr4:17967389-17969798 FORWARDhighly similar to ( 677) loc_os06g51100 12006.m31937 protein transmembrane protein 34, putative, expressed DUF300 genomic_reference:SL2.40ch07 gene_region:59998444-60010915 transcript_region:SL2.40ch07:59998444..60010915+ functional_description:"Transmembrane protein 34 (AHRD V1 ***- A5D9H3_BOVIN); con…	0.581632	0.679746	3.20691	0.611896	0.0690533	NA	0.177911	NA	0.654309	2	2	3	2	2	0	3	1	2
solyc07g056030.2.1.._S(ph)GYSIGPTK_..Phospho	solyc07g056030.2.1	S(ph)GYSIGPTK	1.11701	0.841701	0.553764	1.08481	0.655446	1.648	NA	2.07241	0.360847	not assigned.unknown	35.2	highly similar to ( 861) AT1G17210 | Symbols: | zinc ion binding | chr1:5880502-5884657 REVERSEhighly similar to ( 755) loc_os03g57160 12003.m10635 protein expressed protein zf-C3HC genomic_reference:SL2.40ch07 gene_region:61252970-61260871 transcript_region:SL2.40ch07:61252970..61260871+ go_terms:GO:0005634 functional_description:"Zinc ion binding protein (AHRD V1 **-- D7KFC8_ARALY); contains In…	0.445949	1.18531	1.13961	0.993989	0.63872	NA	NA	NA	NA	2	2	2	3	2	1	0	1	1
solyc07g062730.1.1.._GSGFENPEPTS(ph)PK_..Phospho	solyc07g062730.1.1	GSGFENPEPTS(ph)PK	0.730105	1.01273	0.774545	1.82502	1.10962	NA	0.808737	1.00462	2.4334	not assigned.unknown	35.2	weakly similar to ( 152) AT3G15095 | Symbols: | unknown protein | chr3:5082830-5084050 FORWARDvery weakly similar to (91.3) loc_os06g24540 12006.m07105 protein expressed protein evidence_code:10F0H1E1IEG genomic_reference:SL2.40ch07 gene_region:62648976-62651117 transcript_region:SL2.40ch07:62648976..62651117+ functional_description:"Chloroplast protein HCF243 (AHRD V1 *-*- Q9LIM5_ARATH)"	1.92116	NA	0.260932	0.342032	0.155929	NA	NA	0.825186	NA	3	1	2	2	2	0	1	2	1
solyc07g062730.1.1.._LSLSES(ph)SNR_..Phospho	solyc07g062730.1.1	LSLSES(ph)SNR	1.33253	1.49355	0.925712	1.45665	0.365001	NA	0.485224	0.977765	1.82077	not assigned.unknown	35.2	weakly similar to ( 152) AT3G15095 | Symbols: | unknown protein | chr3:5082830-5084050 FORWARDvery weakly similar to (91.3) loc_os06g24540 12006.m07105 protein expressed protein evidence_code:10F0H1E1IEG genomic_reference:SL2.40ch07 gene_region:62648976-62651117 transcript_region:SL2.40ch07:62648976..62651117+ functional_description:"Chloroplast protein HCF243 (AHRD V1 *-*- Q9LIM5_ARATH)"	0.696869	0.242332	1.4583	0.328414	NA	NA	0.328841	NA	NA	4	2	3	2	1	0	2	1	1
solyc07g063440.2.1.._TNS(ph)SPGNFESSM(ox)SR_..Phospho	solyc07g063440.2.1	TNS(ph)SPGNFESSM(ox)SR	1.07891	0.855826	0.672654	2.82945	0.50421	2.05977	NA	2.49269	NA	not assigned.unknown	35.2	nearly identical (1832) AT5G54440 | Symbols: | unknown protein | chr5:22100056-22107695 FORWARDnearly identical (1668) loc_os12g36760 12012.m07461 protein expressed protein genomic_reference:SL2.40ch07 gene_region:63138711-63153358 transcript_region:SL2.40ch07:63138711..63153358+ functional_description:"Trafficking protein particle complex subunit 10 (AHRD V1 *--- D3BI54_POLPA)"	0.581489	1.40112	0.00224634	0.760093	0.464025	NA	NA	NA	NA	2	3	2	2	2	1	0	1	0
solyc07g065410.1.1.._S(ph)QSSIEFNK_..Phospho	solyc07g065410.1.1	S(ph)QSSIEFNK	0.988387	1.5966	0.0177551	1.76789	1.90258	0.359331	0.977451	1.24051	0.215165	not assigned.unknown	35.2	very weakly similar to (83.6) AT5G41761 | Symbols: | unknown protein | chr5:16711437-16711742 FORWARDvery weakly similar to (99.8) loc_os06g33200 12006.m07857 protein expressed protein evidence_code:10F0H0E1IEG genomic_reference:SL2.40ch07 gene_region:64402753-64403058 transcript_region:SL2.40ch07:64402753..64403058+ functional_description:"Unknown Protein (AHRD V1)"	0.767384	1.36149	0.467505	0.754885	0.277522	3.87887	0.201563	0.572923	2.2423	8	2	2	2	3	3	3	2	3
solyc07g065850.2.1.._WFS(ph)AGSGGGDDR_..Phospho	solyc07g065850.2.1	WFS(ph)AGSGGGDDR	0.513075	3.19671	1.22042	2.72838	0.619008	0.692481	0.909407	NA	0.890364	not assigned.unknown	35.2	moderately similar to ( 271) AT4G26550 | Symbols: | FUNCTIONS IN: molecular_function unknown; INVOLVED IN: biological_process unknown; LOCATED IN: cellular_component unknown; EXPRESSED IN: 22 plant structures; EXPRESSED DURING: 13 growth stages; CONTAINS InterPro DOMAIN/s: SFT2-like (InterPro:IPR011691); BEST Arabidopsis thaliana protein match is: unknown protein (TAIR:AT5G56020.1); Has 452 Blast…	2.70171	0.842295	0.756333	NA	0.0617688	0.900466	0.140881	NA	NA	5	2	2	1	2	2	2	0	1
solyc07g066520.2.1.._IASASVS(ph)PR_..Phospho	solyc07g066520.2.1	IASASVS(ph)PR	1.44598	0.956015	1.20208	1.27615	1.04858	1.62951	0.1001	0.418761	1.09758	not assigned.unknown	35.2	moderately similar to ( 286) AT1G16520 | Symbols: | unknown protein | chr1:5648904-5650998 FORWARDmoderately similar to ( 240) loc_os03g45760 12003.m09601 protein expressed protein genomic_reference:SL2.40ch07 gene_region:65149420-65152954 transcript_region:SL2.40ch07:65149420..65152954- functional_description:"Os03g0659800 protein (Fragment) (AHRD V1 *-*- Q0DPV3_ORYSJ)"	0.317746	NA	0.200929	NA	0.139113	NA	NA	NA	NA	5	1	2	1	2	1	1	1	1
solyc08g006660.1.1.._(ac)M(ox)QDLQSLPPPS(ph)PQSTHAPPR_..Phospho	solyc08g006660.1.1	(ac)M(ox)QDLQSLPPPS(ph)PQSTHAPPR	0.832269	0.405093	1.16456	7.08184	0.934513	2.85268	NA	1.6423	0.30835	not assigned.unknown	35.2	highly similar to ( 916) AT4G24840 | Symbols: | FUNCTIONS IN: molecular_function unknown; INVOLVED IN: protein transport, Golgi organization; LOCATED IN: vacuole; EXPRESSED IN: 23 plant structures; EXPRESSED DURING: 13 growth stages; CONTAINS InterPro DOMAIN/s: COG complex component, COG2 (InterPro:IPR009316); Has 214 Blast hits to 204 proteins in 99 species: Archae - 0; Bacteria - 0; Metazoa - 1…	0.358769	1.24927	0.0516732	0.814135	0.476179	NA	NA	0.845818	0.0654913	3	3	2	2	2	1	0	2	2
solyc08g007340.2.1.._FAS(ph)M(ox)DNLSNK_..Phospho	solyc08g007340.2.1	FAS(ph)M(ox)DNLSNK	2.05875	1.24898	0.868589	1.46583	0.291133	6.17178	0.74568	2.38486	0.725419	not assigned.unknown	35.2	highly similar to ( 869) AT5G47490 | Symbols: | unknown protein | chr5:19264675-19270487 FORWARDhighly similar to ( 681) loc_os02g01490 12002.m05499 protein expressed protein genomic_reference:SL2.40ch08 gene_region:1909110-1917569 transcript_region:SL2.40ch08:1909110..1917569+ go_terms:GO:0032259 functional_description:"COPII coat assembly protein sec16 (AHRD V1 *-*- B2W276_PYRTR)"	0.5889	0.241602	0.567309	1.50225	0.178401	NA	NA	1.32932	NA	4	2	2	3	2	1	1	2	1
solyc08g063100.1.1.._NDAGAIS(ph)DNEAPPR_..Phospho	solyc08g063100.1.1	NDAGAIS(ph)DNEAPPR	1.14455	1.03844	0.390902	0.855447	0.417259	1.1774	NA	2.48	NA	not assigned.unknown	35.2	evidence_code:10F0H0E0IEG genomic_reference:SL2.40ch08 gene_region:49906206-49909811 transcript_region:SL2.40ch08:49906206..49909811+ functional_description:"Ulp1 protease family C-terminal catalytic domain containing protein (AHRD V1 *-*- Q60D46_SOLDE)"	0.489376	0.833376	0.579162	1.14771	NA	NA	NA	NA	NA	3	2	2	3	1	1	0	1	0
solyc08g065150.1.1.._S(ph)INFANYR_..Phospho	solyc08g065150.1.1	S(ph)INFANYR	0.921677	1.33349	1.24352	1	1.22793	1.84599	0.760172	2.76507	0.710213	not assigned.unknown	35.2	very weakly similar to (91.3) AT2G26110 | Symbols: | unknown protein | chr2:11120869-11121798 FORWARD evidence_code:10F0H1E1IEG genomic_reference:SL2.40ch08 gene_region:50113091-50114122 transcript_region:SL2.40ch08:50113091..50114122- functional_description:"Genomic DNA chromosome 5 P1 clone MHM17 (AHRD V1 *--- Q9FGR3_ARATH)"	1.07108	0.166702	0.552702	1.02469	0.526547	1.35421	0.294223	NA	0.578688	9	3	3	3	3	2	3	1	2
solyc08g065150.1.1.._SPS(ph)LLQR_..Phospho	solyc08g065150.1.1	SPS(ph)LLQR	1.05799	1.39549	0.876299	1.139	0.914454	0.787868	0.919154	0.88719	0.769498	not assigned.unknown	35.2	very weakly similar to (91.3) AT2G26110 | Symbols: | unknown protein | chr2:11120869-11121798 FORWARD evidence_code:10F0H1E1IEG genomic_reference:SL2.40ch08 gene_region:50113091-50114122 transcript_region:SL2.40ch08:50113091..50114122- functional_description:"Genomic DNA chromosome 5 P1 clone MHM17 (AHRD V1 *--- Q9FGR3_ARATH)"	1.00235	0.676551	1.6522	0.593645	0.309179	0.901318	0.235129	0.493667	1.59703	9	3	3	3	3	3	3	2	3
solyc08g065440.2.1.._YNVHES(ph)PNR_..Phospho	solyc08g065440.2.1	YNVHES(ph)PNR	2.87258	4.49771	0.453269	0.606334	1.06225	0.863755	NA	0.937752	NA	not assigned.unknown	35.2	moderately similar to ( 217) AT5G11780 | Symbols: | unknown protein | chr5:3793928-3795983 FORWARDmoderately similar to ( 201) loc_os01g41640 12001.m10432 protein expressed protein genomic_reference:SL2.40ch08 gene_region:50677503-50681942 transcript_region:SL2.40ch08:50677503..50681942- functional_description:"Os01g0600300 protein (Fragment) (AHRD V1 *-*- Q0JLH4_ORYSJ)"	0.517962	NA	NA	NA	NA	NA	NA	NA	NA	2	1	1	1	1	1	0	1	0
solyc08g068020.1.1.._VIS(ph)PSCR_..Phospho	solyc08g068020.1.1	VIS(ph)PSCR	1.25073	1.31771	1.24658	2.91881	1.55708	1	NA	0.926886	0.785269	not assigned.unknown	35.2	highly similar to ( 666) AT2G25730 | Symbols: | unknown protein | chr2:10956751-10972729 REVERSEhighly similar to ( 563) loc_os01g40990 12001.m43079 protein expressed protein evidence_code:10F0H1E0IEG genomic_reference:SL2.40ch08 gene_region:54307990-54322617 transcript_region:SL2.40ch08:54307990..54322617- functional_description:"Zinc finger-like (AHRD V1 ***- Q5ZD36_ORYSJ)"	0.255355	0.211699	0.368663	0.569134	0.742162	NA	NA	NA	0.311401	3	2	3	2	2	1	0	1	2
solyc08g068040.2.1.._LEDS(ph)PNYGNR_..Phospho	solyc08g068040.2.1	LEDS(ph)PNYGNR	2.09595	0.92676	1.55408	1.41837	1.61164	2.98837	0.583721	0.811356	1.02134	not assigned.unknown	35.2	moderately similar to ( 488) AT2G25730 | Symbols: | unknown protein | chr2:10956751-10972729 REVERSEmoderately similar to ( 352) loc_os01g40990 12001.m43079 protein expressed protein genomic_reference:SL2.40ch08 gene_region:54335426-54343952 transcript_region:SL2.40ch08:54335426..54343952- functional_description:"Zinc finger-like (AHRD V1 ***- Q5ZD36_ORYSJ)"	0.647259	0.244119	0.580814	1.90241	0.230713	NA	0.0109862	NA	0.337385	5	2	3	3	3	1	2	1	2
solyc08g068350.2.1.._AAVILDESDFS(ph)GR_..Phospho	solyc08g068350.2.1	AAVILDESDFS(ph)GR	1.03684	1.30756	3.27854	2.53795	1.07673	1.74765	0.39759	0.624409	0.950323	not assigned.unknown	35.2	moderately similar to ( 348) AT4G32750 | Symbols: | unknown protein | chr4:15796415-15798091 REVERSEmoderately similar to ( 279) loc_os02g17250 12002.m06968 protein expressed protein genomic_reference:SL2.40ch08 gene_region:54652779-54659355 transcript_region:SL2.40ch08:54652779..54659355- functional_description:"Unknown Protein (AHRD V1)"	0.774497	0.537136	0.98373	1.11005	1.04539	NA	NA	0.644624	0.0669607	6	3	3	3	3	1	1	2	2
solyc08g074370.2.1.._SAIS(ph)EGESQDIK_..Phospho	solyc08g074370.2.1	SAIS(ph)EGESQDIK	2.07057	0.724552	1.13442	3.03172	0.573287	0.275784	0.330405	2.83905	1.00524	not assigned.unknown	35.2	nearly identical (1527) AT4G31160 | Symbols: DCAF1 | DCAF1 (DDB1-CUL4 ASSOCIATED FACTOR 1); nucleotide binding | chr4:15145936-15152939 FORWARDnearly identical (1515) loc_os04g59460 12004.m10822 protein expressed protein genomic_reference:SL2.40ch08 gene_region:55653575-55662343 transcript_region:SL2.40ch08:55653575..55662343- go_terms:GO:0005515,GO:0000166 functional_description:"DDB1- and CUL4-…	0.470143	0.298745	0.365873	0.947742	1.5802	NA	NA	NA	NA	3	2	3	2	3	1	1	1	1
solyc08g074370.2.1.._VTEGVPDNEAALTS(ph)PGSASR_..Phospho	solyc08g074370.2.1	VTEGVPDNEAALTS(ph)PGSASR	1.08261	0.440553	0.687121	3.77279	0.644666	2.73339	0.294856	1.23953	0.323124	not assigned.unknown	35.2	nearly identical (1527) AT4G31160 | Symbols: DCAF1 | DCAF1 (DDB1-CUL4 ASSOCIATED FACTOR 1); nucleotide binding | chr4:15145936-15152939 FORWARDnearly identical (1515) loc_os04g59460 12004.m10822 protein expressed protein genomic_reference:SL2.40ch08 gene_region:55653575-55662343 transcript_region:SL2.40ch08:55653575..55662343- go_terms:GO:0005515,GO:0000166 functional_description:"DDB1- and CUL4-…	0.510066	1.91025	0.320289	2.14429	0.888018	0.751837	0.735806	1.47859	1.48865	5	3	2	5	3	2	2	3	3
solyc08g074440.2.1.._LNDES(ph)PDQR_..Phospho	solyc08g074440.2.1	LNDES(ph)PDQR	1.292	0.686207	0.814927	1.24166	0.452062	1.92003	0.237081	1.70961	0.743904	not assigned.unknown	35.2	very weakly similar to (92.8) AT3G49601 | Symbols: | FUNCTIONS IN: molecular_function unknown; INVOLVED IN: biological_process unknown; LOCATED IN: cellular_component unknown; CONTAINS InterPro DOMAIN/s: mRNA splicing factor, Cwf21 (InterPro:IPR013170); BEST Arabidopsis thaliana protein match is: unknown protein (TAIR:AT4G37820.1); Has 58354 Blast hits to 32469 proteins in 1203 species: Archae - …	0.361839	0.117116	0.82931	0.746905	0.851703	NA	0.525481	NA	NA	5	2	2	2	2	1	3	1	1
solyc08g077250.2.1.._TRPSS(ph)QS(ph)PNPKPTK_..Phospho	solyc08g077250.2.1	TRPSS(ph)QS(ph)PNPKPTK	5.5473	1.21864	1.09002	0.760874	1.15722	0.660528	1.12217	1	1.2435	not assigned.unknown	35.2	moderately similar to ( 286) AT5G46560 | Symbols: | unknown protein | chr5:18888061-18890090 FORWARDweakly similar to ( 128) loc_os03g01016 12003.m34963 protein expressed protein genomic_reference:SL2.40ch08 gene_region:58342092-58346823 transcript_region:SL2.40ch08:58342092..58346823- go_terms:GO:0005639 functional_description:"Genomic DNA chromosome 5 BAC clone F10E10 (AHRD V1 ***- Q9LS27_ARATH…	1.17983	0.0351933	NA	NA	NA	NA	NA	NA	0.773089	2	2	1	1	1	1	1	1	2
solyc08g077500.2.1.._GLASWGAIS(ph)DR_..Phospho	solyc08g077500.2.1	GLASWGAIS(ph)DR	1.4115	0.854556	1.9063	1.81547	0.171127	0.463369	0.38666	1.29604	0.319968	not assigned.unknown	35.2	nearly identical (2493) AT4G17140 | Symbols: | FUNCTIONS IN: molecular_function unknown; INVOLVED IN: biological_process unknown; EXPRESSED IN: 23 plant structures; EXPRESSED DURING: 13 growth stages; CONTAINS InterPro DOMAIN/s: Pleckstrin homology (InterPro:IPR001849); BEST Arabidopsis thaliana protein match is: phosphoinositide binding (TAIR:AT1G48090.2). | chr4:9613617-9636618 REVERSEnearly id…	0.776327	0.762541	0.90538	0.383018	NA	NA	NA	NA	NA	6	3	3	2	1	1	1	1	1
solyc08g079500.2.1.._GPVIEELDS(ph)DDEKEENDIPK_..Phospho	solyc08g079500.2.1	GPVIEELDS(ph)DDEKEENDIPK	1.08374	0.250724	1.4266	3.56996	1.01532	1.46591	0.306852	1.10346	0.896676	not assigned.unknown	35.2	weakly similar to ( 161) AT4G22740 | Symbols: | glycine-rich protein | chr4:11944050-11945565 REVERSEweakly similar to ( 164) loc_os06g04390 12006.m05168 protein expressed protein genomic_reference:SL2.40ch08 gene_region:60170924-60173492 transcript_region:SL2.40ch08:60170924..60173492- functional_description:"AT2G45380 protein (Fragment) (AHRD V1 *-*- B9DGW8_ARATH)"	4.92089	0.0183949	0.613941	0.663809	NA	NA	NA	NA	NA	6	2	2	2	1	1	1	1	1
solyc08g079500.2.1.._SGS(ph)DGLTFEESK_..Phospho	solyc08g079500.2.1	SGS(ph)DGLTFEESK	1.10647	0.524854	0.948033	1.34242	0.976276	1.93471	0.747776	1.24083	2.72154	not assigned.unknown	35.2	weakly similar to ( 161) AT4G22740 | Symbols: | glycine-rich protein | chr4:11944050-11945565 REVERSEweakly similar to ( 164) loc_os06g04390 12006.m05168 protein expressed protein genomic_reference:SL2.40ch08 gene_region:60170924-60173492 transcript_region:SL2.40ch08:60170924..60173492- functional_description:"AT2G45380 protein (Fragment) (AHRD V1 *-*- B9DGW8_ARATH)"	0.981571	0.992622	1.17536	0.602174	0.0907972	NA	0.353211	0.982287	NA	8	3	3	3	2	1	3	2	1
solyc08g080200.2.1.._VEDNQQDDENDQEYDES(ph)EEAPEESR_..Phospho	solyc08g080200.2.1	VEDNQQDDENDQEYDES(ph)EEAPEESR	0.771487	0.920624	1.85873	0.814741	0.589122	1.71252	1.32684	3.11103	0.779078	not assigned.unknown	35.2	highly similar to ( 990) AT4G22990 | Symbols: | SPX (SYG1/Pho81/XPR1) domain-containing protein | chr4:12048240-12050984 REVERSEhighly similar to ( 926) loc_os06g03860 12006.m32238 protein SPX domain-like protein, putative, expressed SPX genomic_reference:SL2.40ch08 gene_region:60686000-60692605 transcript_region:SL2.40ch08:60686000..60692605- go_terms:GO:0055085 functional_description:"Major fac…	3.63754	0.949662	1.14122	2.05667	0.160297	NA	NA	NA	0.915618	7	2	2	3	2	1	1	1	2
solyc08g080520.2.1.._SLS(ph)GSVPFDR_..Phospho	solyc08g080520.2.1	SLS(ph)GSVPFDR	0.23768	0.568065	0.829186	1.30818	0.994031	1.63752	NA	0.742207	NA	not assigned.unknown	35.2	highly similar to ( 887) AT4G11670 | Symbols: | FUNCTIONS IN: molecular_function unknown; INVOLVED IN: biological_process unknown; LOCATED IN: mitochondrion; EXPRESSED IN: 23 plant structures; EXPRESSED DURING: 15 growth stages; CONTAINS InterPro DOMAIN/s: Munc13 homology 1 (InterPro:IPR014770), Protein of unknown function DUF810 (InterPro:IPR008528), Munc13 homology 2 (InterPro:IPR014772); BEST …	NA	1.39914	0.156708	0.530378	0.402092	NA	NA	0.491204	NA	1	3	3	3	2	1	0	2	0
solyc08g081240.2.1.._TGS(ph)VSLQDTER_..Phospho	solyc08g081240.2.1	TGS(ph)VSLQDTER	1.78144	0.764294	0.846024	1.66448	1	2.54806	0.533807	3.4096	1.80896	not assigned.unknown	35.2	moderately similar to ( 238) AT5G52430 | Symbols: | hydroxyproline-rich glycoprotein family protein | chr5:21283093-21285045 REVERSEmoderately similar to ( 234) loc_os02g57610 12002.m33956 protein expressed protein genomic_reference:SL2.40ch08 gene_region:61459572-61463990 transcript_region:SL2.40ch08:61459572..61463990- functional_description:"Hydroxyproline-rich glycoprotein family protein (AHR…	0.796648	0.19932	0.0384778	0.898688	NA	NA	0.508699	NA	0.811992	8	3	2	2	1	1	3	1	2
solyc08g081430.2.1.._IGS(ph)PVTGYGSESR_..Phospho	solyc08g081430.2.1	IGS(ph)PVTGYGSESR	1.51869	1.41568	1.71199	0.954351	0.994876	1.43707	0.649523	0.972159	1.37521	not assigned.unknown	35.2	moderately similar to ( 265) AT4G00026 | Symbols: | FUNCTIONS IN: molecular_function unknown; INVOLVED IN: biological_process unknown; LOCATED IN: chloroplast; EXPRESSED IN: cultured cell; CONTAINS InterPro DOMAIN/s: Mitochondrial import inner membrane translocase, subunit Tim21 (InterPro:IPR013261); Has 168 Blast hits to 168 proteins in 84 species: Archae - 0; Bacteria - 0; Metazoa - 92; Fungi -…	0.537169	0.335179	0.785727	0.789155	0.276048	NA	0.176583	0.729798	NA	7	2	2	3	3	1	3	2	1
solyc08g082240.1.1.._APS(ph)LPVT(ph)PSLSSK_..Phospho	solyc08g082240.1.1	APS(ph)LPVT(ph)PSLSSK	0.782399	0.66288	1.34596	1.48883	1.98138	2.29487	0.55721	1.5614	0.64686	not assigned.unknown	35.2	evidence_code:10F1H0E1IEG genomic_reference:SL2.40ch08 gene_region:62245602-62245883 transcript_region:SL2.40ch08:62245602..62245883+ functional_description:"Unknown Protein (AHRD V1)"	0.366683	1.02036	0.266866	0.499429	NA	NA	NA	0.633438	0.197174	4	3	3	3	1	1	1	2	2
solyc08g082240.1.1.._LDNALPVS(ph)SGGK_..Phospho	solyc08g082240.1.1	LDNALPVS(ph)SGGK	1.51228	1.35703	2.95106	1.80065	0.573431	1.37879	0.485118	0.553201	0.850976	not assigned.unknown	35.2	evidence_code:10F1H0E1IEG genomic_reference:SL2.40ch08 gene_region:62245602-62245883 transcript_region:SL2.40ch08:62245602..62245883+ functional_description:"Unknown Protein (AHRD V1)"	0.536256	NA	NA	NA	NA	NA	NA	NA	0.247659	2	1	1	1	1	1	1	1	2
solyc08g082410.2.1.._GTS(ph)VEVPSGSQK_..Phospho	solyc08g082410.2.1	GTS(ph)VEVPSGSQK	2.02952	0.727956	0.828995	1.01276	1.05685	2.71867	0.518626	2.27992	1.4232	not assigned.unknown	35.2	weakly similar to ( 189) AT5G53440 | Symbols: | unknown protein | chr5:21683679-21687970 REVERSEmoderately similar to ( 217) loc_os01g46710 12001.m10868 protein expressed protein genomic_reference:SL2.40ch08 gene_region:62387542-62395462 transcript_region:SL2.40ch08:62387542..62395462+ functional_description:"Eukaryotic translation initiation factor 3 subunit 10-like (AHRD V1 *--- Q5SN81_ORYSJ)"	0.532191	1.65595	0.525059	0.841099	NA	NA	0.130285	1.11112	0.619402	6	3	3	3	1	1	2	2	2
solyc08g083070.2.1.._(ac)S(ph)SIVDQTELQK_..Phospho	solyc08g083070.2.1	(ac)S(ph)SIVDQTELQK	1.00152	1.12152	0.432897	1.23857	0.398854	NA	NA	1.11616	NA	not assigned.unknown	35.2	highly similar to ( 577) AT5G41950 | Symbols: | binding | chr5:16785825-16789360 FORWARDhighly similar to ( 557) loc_os10g37430 12010.m06531 protein expressed protein genomic_reference:SL2.40ch08 gene_region:62811761-62823112 transcript_region:SL2.40ch08:62811761..62823112- go_terms:GO:0005488 functional_description:"TPR repeat-containing protein (AHRD V1 *--- D5V340_ARCNC); contains Interpro dom…	0.154133	NA	0.295855	0.272404	NA	NA	NA	0.714315	NA	2	1	3	2	1	0	0	2	0
solyc09g018310.2.1.._SNS(ph)DVEELDK_..Phospho	solyc09g018310.2.1	SNS(ph)DVEELDK	1.36635	0.978323	1.47065	0.522903	1.03496	1.51842	0.681801	0.8256	0.987801	not assigned.unknown	35.2	highly similar to ( 559) AT3G51640 | Symbols: | unknown protein | chr3:19153918-19157134 FORWARDmoderately similar to ( 337) loc_os12g02130 12012.m04215 protein expressed protein genomic_reference:SL2.40ch09 gene_region:14422207-14431899 transcript_region:SL2.40ch09:14422207..14431899+ functional_description:"Unknown Protein (AHRD V1)"	0.948046	0.234617	1.05766	1.99701	0.166334	NA	NA	0.878575	0.5717	6	2	2	3	3	1	1	2	2
solyc09g018340.2.1.._SSS(ph)VTSDVNR_..Phospho	solyc09g018340.2.1	SSS(ph)VTSDVNR	0.65098	0.763724	1	2.33978	1.16761	0.712018	NA	0.443293	NA	not assigned.unknown	35.2	moderately similar to ( 270) AT5G27970 | Symbols: | binding | chr5:10004720-10015429 FORWARDmoderately similar to ( 305) loc_os01g56590 12001.m11816 protein HEAT repeat family protein, expressed genomic_reference:SL2.40ch09 gene_region:14484996-14489495 transcript_region:SL2.40ch09:14484996..14489495+ functional_description:"Protein MON2 homolog (AHRD V1 **-- MON2_HUMAN)"	0.206804	3.03813	0.203064	0.683355	NA	NA	NA	NA	NA	2	3	3	2	1	1	0	1	0
solyc09g059460.2.1.._AS(ph)PSTVNPSYPR_..Phospho	solyc09g059460.2.1	AS(ph)PSTVNPSYPR	0.965046	1.12576	1.0582	1.03495	1.19443	0.42711	0.633886	0.826185	1.07627	not assigned.unknown	35.2	weakly similar to ( 117) AT4G27860 | Symbols: | integral membrane family protein | chr4:13873808-13876240 FORWARDweakly similar to ( 118) loc_os06g01440 12006.m04883 protein integral membrane protein, expressed genomic_reference:SL2.40ch09 gene_region:50124094-50128390 transcript_region:SL2.40ch09:50124094..50128390+ functional_description:"At5g24290 (Fragment) (AHRD V1 *-*- Q45H30_ARATH); contai…	0.929609	0.873634	1.53453	1.18386	0.262136	2.03615	0.242763	0.55976	0.822965	9	3	3	3	3	3	3	2	3
solyc09g059460.2.1.._IPILEDPRAS(ph)PSTVNPSYPR_..Phospho	solyc09g059460.2.1	IPILEDPRAS(ph)PSTVNPSYPR	1	1.54216	1.62229	2.70029	0.355331	1.25316	0.144542	0.297928	0.842805	not assigned.unknown	35.2	weakly similar to ( 117) AT4G27860 | Symbols: | integral membrane family protein | chr4:13873808-13876240 FORWARDweakly similar to ( 118) loc_os06g01440 12006.m04883 protein integral membrane protein, expressed genomic_reference:SL2.40ch09 gene_region:50124094-50128390 transcript_region:SL2.40ch09:50124094..50128390+ functional_description:"At5g24290 (Fragment) (AHRD V1 *-*- Q45H30_ARATH); contai…	2.43803	NA	0.487328	0.375423	0.211074	NA	NA	NA	NA	3	1	2	2	2	1	1	1	1
solyc09g059460.2.1.._YSVGGGS(ph)NYQVDR_..Phospho	solyc09g059460.2.1	YSVGGGS(ph)NYQVDR	1.3976	1.23444	0.881577	0.62527	0.605679	1.63371	0.490355	1.03199	2.03459	not assigned.unknown	35.2	weakly similar to ( 117) AT4G27860 | Symbols: | integral membrane family protein | chr4:13873808-13876240 FORWARDweakly similar to ( 118) loc_os06g01440 12006.m04883 protein integral membrane protein, expressed genomic_reference:SL2.40ch09 gene_region:50124094-50128390 transcript_region:SL2.40ch09:50124094..50128390+ functional_description:"At5g24290 (Fragment) (AHRD V1 *-*- Q45H30_ARATH); contai…	0.492656	1.18389	1.42791	1.20333	0.401502	NA	0.429409	NA	NA	6	2	3	3	3	1	3	1	1
solyc09g061320.2.1.._IQSTEQDHLS(ph)PR_..Phospho	solyc09g061320.2.1	IQSTEQDHLS(ph)PR	2.31843	1.14076	2.814	2.19088	1.78306	NA	0.758464	0.839332	1.42782	not assigned.unknown	35.2	moderately similar to ( 436) AT3G07080 | Symbols: | membrane protein | chr3:2241360-2242934 FORWARDmoderately similar to ( 390) loc_os06g46820 12006.m32153 protein integral membrane protein, putative, expressed genomic_reference:SL2.40ch09 gene_region:54256324-54260377 transcript_region:SL2.40ch09:54256324..54260377- go_terms:GO:0005515,GO:0022857 functional_description:"Solute carrier family 35 …	0.983857	1.76742	0.834998	0.823077	0.592353	NA	0.516199	0.820526	1.21884	4	3	2	2	2	0	3	2	2
solyc09g063030.2.1.._SSS(ph)LDLGVDPPSSR_..Phospho	solyc09g063030.2.1	SSS(ph)LDLGVDPPSSR	1.88021	0.642591	1	2.22169	0.90877	3.25353	0.441507	2.23992	0.657157	not assigned.unknown	35.2	nearly identical (1903) AT2G20190 | Symbols: ATCLASP, CLASP | CLASP (CLIP-ASSOCIATED PROTEIN); binding | chr2:8711862-8718813 REVERSEnearly identical (1680) loc_os04g42840 12004.m09249 protein HEAT repeat family protein, expressed genomic_reference:SL2.40ch09 gene_region:56576631-56592238 transcript_region:SL2.40ch09:56576631..56592238- go_terms:GO:0005488 functional_description:"CLIP-associating…	0.617212	2.87776	0.619409	0.646003	0.974219	NA	NA	0.499992	0.618126	7	3	3	3	3	1	1	2	2
solyc09g065700.2.1.._SELGS(ph)PGQSSSLK_..Phospho	solyc09g065700.2.1	SELGS(ph)PGQSSSLK	0.79959	1.03327	1.29011	1.2569	0.779035	1	NA	1.11007	NA	not assigned.unknown	35.2	nearly identical (4959) AT1G03060 | Symbols: | WD-40 repeat family protein / beige-related | chr1:712971-726891 REVERSEnearly identical (4476) loc_os03g53280 12003.m10301 protein beige/BEACH domain containing protein, expressed Beach WD40 genomic_reference:SL2.40ch09 gene_region:59538692-59559305 transcript_region:SL2.40ch09:59538692..59559305+ go_terms:GO:0005488 functional_description:"Beige/BE…	0.446115	0.999614	NA	0.882285	0.784856	NA	NA	NA	NA	3	2	1	3	2	1	0	1	0
solyc09g066140.2.1.._ISGPES(ph)PR_..Phospho	solyc09g066140.2.1	ISGPES(ph)PR	1.49275	1.36497	1.64242	0.900092	1.29097	1.24378	0.744263	1.21997	1.01107	not assigned.unknown	35.2	weakly similar to ( 147) AT2G30690 | Symbols: | unknown protein | chr2:13076229-13078595 FORWARDweakly similar to ( 154) loc_os01g56790 12001.m11836 protein expressed proteinDUF593 genomic_reference:SL2.40ch09 gene_region:60142355-60146400 transcript_region:SL2.40ch09:60142355..60146400+ go_terms:GO:0030001 functional_description:"IFA binding protein (AHRD V1 *--- A6MGY3_LILLO); contains Interpro…	0.539672	0.188464	0.379873	1.03088	0.236498	1.02691	0.18365	0.549344	0.697111	8	3	3	3	3	2	3	2	3
solyc09g074110.2.1.._NFS(ph)APNLEER_..Phospho	solyc09g074110.2.1	NFS(ph)APNLEER	1.11332	1.3897	1.18779	0.88055	0.918533	1.25617	0.557646	0.898933	1.74564	not assigned.unknown	35.2	nearly identical (2894) AT2G48060 | Symbols: | unknown protein | chr2:19651560-19662386 REVERSEnearly identical (1792) loc_os01g29230 12001.m09360 protein expressed protein genomic_reference:SL2.40ch09 gene_region:61291740-61320947 transcript_region:SL2.40ch09:61291740..61320947+ functional_description:"AGAP009276-PA (Fragment) (AHRD V1 *--- Q7PVH5_ANOGA)"	1.12357	0.605837	0.881703	0.490292	0.135174	1.06298	0.672819	0.58109	0.477479	7	3	3	3	2	2	3	2	2
solyc09g082180.2.1.._S(ph)PISYTPSR_..Phospho	solyc09g082180.2.1	S(ph)PISYTPSR	1.0648	1.68355	1.54845	1.65974	0.827776	0.877403	0.642301	1	1.05103	not assigned.unknown	35.2	moderately similar to ( 214) AT1G05440 | Symbols: | unknown protein | chr1:1596374-1597843 REVERSEweakly similar to ( 110) loc_os03g53580 12003.m10328 protein expressed protein genomic_reference:SL2.40ch09 gene_region:63386514-63387979 transcript_region:SL2.40ch09:63386514..63387979- go_terms:GO:0016020 functional_description:"Unknown Protein (AHRD V1)"	0.808913	0.165814	1.02135	0.721542	0.291344	0.977478	0.0943238	NA	1.23156	8	2	3	3	2	2	2	1	2
solyc10g005580.2.1.._M(ox)SGANS(ph)PTNSQYEGR_..Phospho	solyc10g005580.2.1	M(ox)SGANS(ph)PTNSQYEGR	1.03704	1.09611	1.0789	2.77414	0.599821	3.08518	0.351881	2.71129	1.25741	not assigned.unknown	35.2	moderately similar to ( 320) AT1G16520 | Symbols: | unknown protein | chr1:5648904-5650998 FORWARDmoderately similar to ( 290) loc_os03g45760 12003.m09601 protein expressed protein genomic_reference:SL2.40ch10 gene_region:468296-473106 transcript_region:SL2.40ch10:468296..473106- functional_description:"Os03g0659800 protein (Fragment) (AHRD V1 *-*- Q0DPV3_ORYSJ)"	0.709693	0.208731	NA	0.923695	NA	NA	0.560524	1.08311	0.261673	4	3	1	2	1	1	2	2	2
solyc10g006460.2.1.._ISS(ph)LEEM(ox)GR_..Phospho	solyc10g006460.2.1	ISS(ph)LEEM(ox)GR	1.09336	0.766971	0.505096	3.1632	0.876176	NA	0.537356	2.08729	1.7858	not assigned.unknown	35.2	weakly similar to ( 194) AT4G27120 | Symbols: | unknown protein | chr4:13602210-13604227 REVERSEweakly similar to ( 183) loc_os07g01320 12007.m04612 protein VGPW2523, putative, expressed genomic_reference:SL2.40ch10 gene_region:1062715-1066808 transcript_region:SL2.40ch10:1062715..1066808+ functional_description:"DDRGK domain-containing protein 1 (AHRD V1 *-*- DDRGK_ARATH); contains Interpro doma…	0.661481	NA	NA	NA	0.199862	NA	0.782026	NA	NA	4	1	1	1	2	0	2	1	1
solyc10g008870.2.1.._VNNYEEEDVSY(ph)RS_..Phospho	solyc10g008870.2.1	VNNYEEEDVSY(ph)RS	2.99688	0.438921	0.787773	3.13452	0.500864	NA	0.662537	NA	0.852338	not assigned.unknown	35.2	weakly similar to ( 115) AT5G46030 | Symbols: | unknown protein | chr5:18670531-18671138 FORWARDweakly similar to ( 128) ELOF1_ORYSA Transcription elongation factor 1 homolog - Oryza sativa (Rice)weakly similar to ( 114) loc_os02g04160 12002.m100089 protein transcription elongation factor 1, putative, expressed genomic_reference:SL2.40ch10 gene_region:2917954-2919487 transcript_region:SL2.40ch10:…	0.799813	NA	NA	NA	NA	NA	0.545063	NA	NA	2	1	1	1	1	0	2	0	1
solyc10g008990.2.1.._LSSDGS(ph)PLPK_..Phospho	solyc10g008990.2.1	LSSDGS(ph)PLPK	0.924459	1.10701	0.813476	1.57236	0.734077	1.62496	0.527761	0.965995	1.00359	not assigned.unknown	35.2	highly similar to ( 555) AT2G47960 | Symbols: | unknown protein | chr2:19625631-19628869 FORWARDmoderately similar to ( 482) loc_os10g35570 12010.m06381 protein expressed protein DUF974 genomic_reference:SL2.40ch10 gene_region:3017001-3024548 transcript_region:SL2.40ch10:3017001..3024548+ go_terms:GO:0005515 functional_description:"UPF0533 protein C5orf44 homolog (AHRD V1 ***- CE044_PONAB); conta…	0.710786	0.385035	0.665489	0.153648	0.102093	NA	0.306844	0.76812	NA	8	3	2	2	2	1	2	2	1
solyc10g037950.1.1.._ENQPSS(ph)PSGPDPK_..Phospho	solyc10g037950.1.1	ENQPSS(ph)PSGPDPK	1.47401	0.348835	0.526402	1	0.189891	1.02771	NA	0.850984	NA	not assigned.unknown	35.2	moderately similar to ( 303) AT5G48020 | Symbols: | unknown protein | chr5:19462888-19464790 REVERSEmoderately similar to ( 279) loc_os02g48630 12002.m09897 protein expressed protein evidence_code:10F0H1E1IEG genomic_reference:SL2.40ch10 gene_region:17993608-17995316 transcript_region:SL2.40ch10:17993608..17995316+ functional_description:"X7 (Fragment) (AHRD V1 *-*- B2CZN0_SILDI)"	NA	NA	NA	1.08415	NA	NA	NA	0.745985	NA	1	1	1	3	1	1	0	2	0
solyc10g045600.1.1.._GEDEDEETES(ph)LCK_..Phospho	solyc10g045600.1.1	GEDEDEETES(ph)LCK	1.4509	1.79166	2.388	1.47088	0.714547	NA	0.425439	NA	0.652018	not assigned.unknown	35.2	highly similar to ( 613) AT2G01070 | Symbols: | FUNCTIONS IN: molecular_function unknown; INVOLVED IN: biological_process unknown; LOCATED IN: endomembrane system, integral to membrane; EXPRESSED IN: 22 plant structures; EXPRESSED DURING: 13 growth stages; CONTAINS InterPro DOMAIN/s: Transmembrane receptor, eukaryota (InterPro:IPR009637); BEST Arabidopsis thaliana protein match is: unknown protei…	0.677765	NA	NA	0.189109	0.647168	NA	NA	NA	NA	4	1	1	2	2	0	1	0	1
solyc10g074560.1.1.._DM(ox)IGAENGAADDSTEASS(ph)PSR_..Phospho	solyc10g074560.1.1	DM(ox)IGAENGAADDSTEASS(ph)PSR	1.12646	1.5213	0.332947	0.900324	0.651736	3.09859	NA	1.64405	0.80133	not assigned.unknown	35.2	highly similar to ( 644) AT2G17250 | Symbols: EMB2762 | EMB2762 (EMBRYO DEFECTIVE 2762) | chr2:7499573-7502957 FORWARDhighly similar to ( 594) loc_os04g49580 12004.m35438 protein nucleolar complex protein 4, putative, expressed CBF evidence_code:10F0H1E1IEG genomic_reference:SL2.40ch10 gene_region:57440595-57449785 transcript_region:SL2.40ch10:57440595..57449785+ functional_description:"Nucleolar…	0.740738	0.280904	NA	1.98878	0.545504	NA	NA	0.960913	NA	7	2	1	4	3	1	0	4	1
solyc10g077000.1.1.._ANFDS(ph)PPGS(ph)PWK_..Phospho	solyc10g077000.1.1	ANFDS(ph)PPGS(ph)PWK	1.71028	1.0267	1	0.926887	0.0332026	0.506071	NA	1.5465	2.19556	not assigned.unknown	35.2	moderately similar to ( 281) AT5G17910 | Symbols: | unknown protein | chr5:5927906-5932292 FORWARDweakly similar to ( 145) loc_os01g59670 12001.m12101 protein expressed protein evidence_code:10F0H1E1IEG genomic_reference:SL2.40ch10 gene_region:59252848-59257424 transcript_region:SL2.40ch10:59252848..59257424+ functional_description:"Ulp1 protease family C-terminal catalytic domain containing prot…	0.626931	0.676755	1.02937	0.573868	NA	NA	NA	NA	NA	5	2	3	3	1	1	0	1	1
solyc10g077000.1.1.._ANFDS(ph)PPGS(ph)PWKR_..Phospho	solyc10g077000.1.1	ANFDS(ph)PPGS(ph)PWKR	1.05091	0.99553	1.56486	1.23018	0.565849	NA	0.74963	NA	1.52843	not assigned.unknown	35.2	moderately similar to ( 281) AT5G17910 | Symbols: | unknown protein | chr5:5927906-5932292 FORWARDweakly similar to ( 145) loc_os01g59670 12001.m12101 protein expressed protein evidence_code:10F0H1E1IEG genomic_reference:SL2.40ch10 gene_region:59252848-59257424 transcript_region:SL2.40ch10:59252848..59257424+ functional_description:"Ulp1 protease family C-terminal catalytic domain containing prot…	1.08347	0.60144	0.923691	0.494035	0.276448	NA	0.480769	NA	0.410098	8	3	3	3	2	0	2	0	2
solyc10g077000.1.1.._FSDAELTEDQYS(ph)PTSK_..Phospho	solyc10g077000.1.1	FSDAELTEDQYS(ph)PTSK	1.19237	1.46977	0.883862	1.1256	1.08375	2.27819	0.556068	1.07829	1.36497	not assigned.unknown	35.2	moderately similar to ( 281) AT5G17910 | Symbols: | unknown protein | chr5:5927906-5932292 FORWARDweakly similar to ( 145) loc_os01g59670 12001.m12101 protein expressed protein evidence_code:10F0H1E1IEG genomic_reference:SL2.40ch10 gene_region:59252848-59257424 transcript_region:SL2.40ch10:59252848..59257424+ functional_description:"Ulp1 protease family C-terminal catalytic domain containing prot…	1.22897	0.723624	2.84574	1.68082	0.392611	NA	0.120717	NA	0.41521	8	3	3	3	3	1	3	1	2
solyc10g077000.1.1.._SVDS(ph)FDS(ph)RR_..Phospho	solyc10g077000.1.1	SVDS(ph)FDS(ph)RR	9.96978	1.23104	1.61742	1.0206	0.742472	0.757539	NA	NA	NA	not assigned.unknown	35.2	moderately similar to ( 281) AT5G17910 | Symbols: | unknown protein | chr5:5927906-5932292 FORWARDweakly similar to ( 145) loc_os01g59670 12001.m12101 protein expressed protein evidence_code:10F0H1E1IEG genomic_reference:SL2.40ch10 gene_region:59252848-59257424 transcript_region:SL2.40ch10:59252848..59257424+ functional_description:"Ulp1 protease family C-terminal catalytic domain containing prot…	NA	0.433276	NA	NA	NA	NA	NA	NA	NA	1	2	1	1	1	1	0	0	0
solyc10g077000.1.1.._SVDS(ph)FDSR_..Phospho	solyc10g077000.1.1	SVDS(ph)FDSR	1.07993	0.683218	0.817091	1.10087	1.19363	1.0668	0.580786	0.993912	1.45358	not assigned.unknown	35.2	moderately similar to ( 281) AT5G17910 | Symbols: | unknown protein | chr5:5927906-5932292 FORWARDweakly similar to ( 145) loc_os01g59670 12001.m12101 protein expressed protein evidence_code:10F0H1E1IEG genomic_reference:SL2.40ch10 gene_region:59252848-59257424 transcript_region:SL2.40ch10:59252848..59257424+ functional_description:"Ulp1 protease family C-terminal catalytic domain containing prot…	1.24025	1.20666	1.64838	0.977383	0.255728	1.14372	0.163932	0.65527	0.495936	9	3	3	3	3	2	3	2	2
solyc10g077000.1.1.._VQEVPPS(ph)ITSPR_..Phospho	solyc10g077000.1.1	VQEVPPS(ph)ITSPR	1.35172	1.94446	1.19157	1.66523	0.828435	1.12493	0.656732	1.51697	1.75723	not assigned.unknown	35.2	moderately similar to ( 281) AT5G17910 | Symbols: | unknown protein | chr5:5927906-5932292 FORWARDweakly similar to ( 145) loc_os01g59670 12001.m12101 protein expressed protein evidence_code:10F0H1E1IEG genomic_reference:SL2.40ch10 gene_region:59252848-59257424 transcript_region:SL2.40ch10:59252848..59257424+ functional_description:"Ulp1 protease family C-terminal catalytic domain containing prot…	0.469722	0.496249	0.405405	0.580181	0.197239	1.24206	0.244971	0.603064	0.609417	7	3	3	2	3	2	3	2	2
solyc10g078970.1.1.._S(ph)FSQPLR_..Phospho	solyc10g078970.1.1	S(ph)FSQPLR	0.956329	1.78009	2.43542	0.990239	1.25515	0.0442566	0.681638	1.42859	1.04367	not assigned.unknown	35.2	evidence_code:10F0H0E0IEG genomic_reference:SL2.40ch10 gene_region:59934149-59935134 transcript_region:SL2.40ch10:59934149..59935134- go_terms:GO:0005622 functional_description:"Zinc finger protein (AHRD V1 *-*- B6SZ06_MAIZE); contains Interpro domain(s) IPR007087 Zinc finger, C2H2-type "	1.29634	0.0252676	0.620131	1.26266	0.1005	NA	0.345365	NA	0.939897	7	2	2	2	2	1	2	1	3
solyc10g080670.1.1.._ESEFENM(ox)KLDS(ph)PK_..Phospho	solyc10g080670.1.1	ESEFENM(ox)KLDS(ph)PK	0.317262	0.393027	1.04927	1.62965	0.878105	NA	0.427058	1.11928	1.03515	not assigned.unknown	35.2	evidence_code:10F1H0E1IEG genomic_reference:SL2.40ch10 gene_region:61213437-61215170 transcript_region:SL2.40ch10:61213437..61215170+ functional_description:"Unknown Protein (AHRD V1)"	1.59612	NA	NA	NA	0.196315	NA	NA	NA	NA	3	1	1	1	2	0	1	1	1
solyc10g081200.1.1.._EFYEQNS(ph)EK_..Phospho	solyc10g081200.1.1	EFYEQNS(ph)EK	1.35942	2.13763	0.768708	1.49118	1.2138	NA	0.602373	0.676467	1.35643	not assigned.unknown	35.2	moderately similar to ( 256) AT5G17910 | Symbols: | unknown protein | chr5:5927906-5932292 FORWARDvery weakly similar to (98.6) loc_os01g59670 12001.m12101 protein expressed protein evidence_code:10F0H1E0IEG genomic_reference:SL2.40ch10 gene_region:61646960-61653636 transcript_region:SL2.40ch10:61646960..61653636- functional_description:"Ulp1 protease family C-terminal catalytic domain containing…	0.953341	NA	1.66927	0.74849	0.063293	NA	0.198821	0.776796	0.412893	7	1	3	2	2	0	2	2	2
solyc10g081200.1.1.._EHPIYDS(ph)SPSAIR_..Phospho	solyc10g081200.1.1	EHPIYDS(ph)SPSAIR	0.678643	3.70877	2.19713	2.42387	1.66434	0.288738	0.703688	1.17306	1.00316	not assigned.unknown	35.2	moderately similar to ( 256) AT5G17910 | Symbols: | unknown protein | chr5:5927906-5932292 FORWARDvery weakly similar to (98.6) loc_os01g59670 12001.m12101 protein expressed protein evidence_code:10F0H1E0IEG genomic_reference:SL2.40ch10 gene_region:61646960-61653636 transcript_region:SL2.40ch10:61646960..61653636- functional_description:"Ulp1 protease family C-terminal catalytic domain containing…	4.9422	0.86669	1.39156	1.17995	0.564498	NA	NA	NA	0.618944	5	2	3	2	2	1	1	1	2
solyc10g081200.1.1.._M(ox)ATEGTSYS(ph)PFQR_..Phospho	solyc10g081200.1.1	M(ox)ATEGTSYS(ph)PFQR	0.456786	0.617838	1.34296	1.22301	2.12412	1.0253	0.4135	1.25582	0.584567	not assigned.unknown	35.2	moderately similar to ( 256) AT5G17910 | Symbols: | unknown protein | chr5:5927906-5932292 FORWARDvery weakly similar to (98.6) loc_os01g59670 12001.m12101 protein expressed protein evidence_code:10F0H1E0IEG genomic_reference:SL2.40ch10 gene_region:61646960-61653636 transcript_region:SL2.40ch10:61646960..61653636- functional_description:"Ulp1 protease family C-terminal catalytic domain containing…	NA	NA	0.0440268	1.10414	0.295157	NA	NA	NA	NA	1	1	2	3	2	1	1	1	1
solyc10g081200.1.1.._VNLNSLPGS(ph)PWK_..Phospho	solyc10g081200.1.1	VNLNSLPGS(ph)PWK	1.3576	0.952904	2.17534	4.36855	0.344931	1.05872	NA	1.0471	1.03547	not assigned.unknown	35.2	moderately similar to ( 256) AT5G17910 | Symbols: | unknown protein | chr5:5927906-5932292 FORWARDvery weakly similar to (98.6) loc_os01g59670 12001.m12101 protein expressed protein evidence_code:10F0H1E0IEG genomic_reference:SL2.40ch10 gene_region:61646960-61653636 transcript_region:SL2.40ch10:61646960..61653636- functional_description:"Ulp1 protease family C-terminal catalytic domain containing…	0.848083	0.344717	0.754467	NA	0.479183	NA	NA	NA	0.249641	6	3	3	1	3	1	0	1	2
solyc10g081200.1.1.._YSSQSS(ph)SSSLAEVSER_..Phospho	solyc10g081200.1.1	YSSQSS(ph)SSSLAEVSER	1.14707	2.08322	1.25788	1.28857	0.555805	1.00121	0.242117	0.647201	1.2095	not assigned.unknown	35.2	moderately similar to ( 256) AT5G17910 | Symbols: | unknown protein | chr5:5927906-5932292 FORWARDvery weakly similar to (98.6) loc_os01g59670 12001.m12101 protein expressed protein evidence_code:10F0H1E0IEG genomic_reference:SL2.40ch10 gene_region:61646960-61653636 transcript_region:SL2.40ch10:61646960..61653636- functional_description:"Ulp1 protease family C-terminal catalytic domain containing…	0.605123	0.72955	2.61722	0.856476	0.122896	NA	NA	0.768257	0.381316	5	3	3	3	3	1	1	2	2
solyc11g005420.1.1.._S(ph)LSNLFK_..Phospho	solyc11g005420.1.1	S(ph)LSNLFK	1.31132	1.04957	1.18653	2.16955	0.73107	2.29429	0.645378	1.19548	1.21534	not assigned.unknown	35.2	evidence_code:10F0H0E1IEG genomic_reference:SL2.40ch11 gene_region:323491-326089 transcript_region:SL2.40ch11:323491..326089- functional_description:"Unknown Protein (AHRD V1)"	0.779177	0.647928	0.582335	NA	0.326845	NA	NA	0.671069	NA	6	2	3	1	3	1	1	2	1
solyc11g006760.1.1.._INASLPVAPLQNEEES(ph)EDER_..Phospho	solyc11g006760.1.1	INASLPVAPLQNEEES(ph)EDER	1.02032	0.321575	1.21062	3.4629	0.406807	2.70605	0.196357	2.19161	1.33356	not assigned.unknown	35.2	weakly similar to ( 181) AT3G52220 | Symbols: | unknown protein | chr3:19369580-19370980 REVERSEweakly similar to ( 170) loc_os08g44440 12008.m08417 protein multiple myeloma tumor-associated protein 2, putative, expressed evidence_code:10F0H1E1IEG genomic_reference:SL2.40ch11 gene_region:1352696-1356684 transcript_region:SL2.40ch11:1352696..1356684+ functional_description:"Multiple myeloma tumor-…	0.855347	0.199416	NA	0.472733	1.08944	0.508333	0.57667	0.66172	0.664923	11	3	1	2	3	2	2	3	4
solyc11g007010.1.1.._SNVVS(ph)PGSENITDNASR_..Phospho	solyc11g007010.1.1	SNVVS(ph)PGSENITDNASR	1.1387	1.5175	1.18905	0.855288	1.00352	1.55358	0.502265	1.43958	1	not assigned.unknown	35.2	highly similar to ( 508) AT1G30240 | Symbols: | unknown protein | chr1:10641241-10645838 REVERSEmoderately similar to ( 439) loc_os05g22990 12005.m06594 protein expressed protein evidence_code:10F0H1E1IEG genomic_reference:SL2.40ch11 gene_region:1497059-1505072 transcript_region:SL2.40ch11:1497059..1505072+ go_terms:GO:0005488 functional_description:"Proline-, glutamic acid- and leucine-rich prot…	0.560914	0.571588	0.548382	0.96474	NA	NA	NA	NA	NA	7	2	2	3	1	1	1	1	1
solyc11g008600.1.1.._GNS(ph)FGSSTSP_..Phospho	solyc11g008600.1.1	GNS(ph)FGSSTSP	0.779206	1.42843	1.27068	2.08462	1.50901	1.63741	0.648923	0.576067	1.21107	not assigned.unknown	35.2	very weakly similar to (86.3) AT5G57510 | Symbols: | unknown protein | chr5:23289164-23289556 REVERSE evidence_code:10F0H0E0IEG genomic_reference:SL2.40ch11 gene_region:2789140-2789544 transcript_region:SL2.40ch11:2789140..2789544- functional_description:"Genomic DNA chromosome 5 P1 clone MUA2 (AHRD V1 ***- Q9FKM0_ARATH)"	0.810225	0.554026	0.508704	0.647074	0.369736	NA	0.042245	0.28179	0.326979	3	2	3	2	3	1	2	2	2
solyc11g011220.1.1.._NEQDS(ph)DGEDAAGGAIENDGVVEK_..Phospho	solyc11g011220.1.1	NEQDS(ph)DGEDAAGGAIENDGVVEK	1.94647	0.792393	1.0326	1.00376	0.983384	3.85476	0.279921	2.24807	1.03342	not assigned.unknown	35.2	moderately similar to ( 442) AT1G70770 | Symbols: | unknown protein | chr1:26688622-26691185 REVERSEmoderately similar to ( 419) loc_os01g03760 12001.m42848 protein expressed protein evidence_code:10F1H1E1IEG genomic_reference:SL2.40ch11 gene_region:4270031-4275016 transcript_region:SL2.40ch11:4270031..4275016- functional_description:"Unknown Protein (AHRD V1)"	1.07339	1.20214	0.973555	3.33423	0.498142	0.594692	0.137524	1.01702	0.374672	17	5	6	6	6	3	3	4	4
solyc11g011760.1.1.._SLNATGS(ph)ALSAYSSPR_..Phospho	solyc11g011760.1.1	SLNATGS(ph)ALSAYSSPR	0.682867	2.05174	1.57822	1.44465	1.00962	1.11006	0.345074	0.413075	1.09966	not assigned.unknown	35.2	very weakly similar to (85.9) AT5G16550 | Symbols: | unknown protein | chr5:5405526-5406641 FORWARDvery weakly similar to (87.0) loc_os08g32980 12008.m26691 protein expressed protein evidence_code:10F0H0E1IEG genomic_reference:SL2.40ch11 gene_region:4741690-4742971 transcript_region:SL2.40ch11:4741690..4742971+ functional_description:"Genomic DNA chromosome 5 P1 clone MQK4 (AHRD V1 ***- Q9FFC9_AR…	0.502447	0.578119	1.32726	0.51774	0.185326	NA	NA	0.681075	NA	5	3	3	3	3	1	1	2	1
solyc11g011780.1.1.._SLNMEIDNS(ph)GK_..Phospho	solyc11g011780.1.1	SLNMEIDNS(ph)GK	1.98588	2.09677	2.8467	3.50155	1.2567	NA	0.292009	NA	0.369713	not assigned.unknown	35.2	highly similar to ( 662) AT2G03820 | Symbols: | nonsense-mediated mRNA decay NMD3 family protein | chr2:1165149-1166699 REVERSEhighly similar to ( 528) loc_os10g42320 12010.m06988 protein nonsense-mediated mRNA decay protein 3, putative, expressed NMD3 NMD3 evidence_code:10F0H1E1IEG genomic_reference:SL2.40ch11 gene_region:4775185-4776693 transcript_region:SL2.40ch11:4775185..4776693+ functional_…	0.478111	0.961771	NA	0.189569	0.288878	NA	1.09363	NA	NA	3	2	1	2	2	0	3	0	1
solyc11g012770.1.1.._M(ox)SPLS(ph)PVR_..Phospho	solyc11g012770.1.1	M(ox)SPLS(ph)PVR	1.43349	0.371112	0.881961	2.20347	0.67034	1.94173	0.153951	4.0405	0.76888	not assigned.unknown	35.2	nearly identical (1459) AT5G47690 | Symbols: | binding | chr5:19317899-19327014 FORWARDnearly identical (1239) loc_os06g17840 12006.m06496 protein HEAT repeat family protein, expressed evidence_code:10F0H1E1IEG genomic_reference:SL2.40ch11 gene_region:5526597-5549066 transcript_region:SL2.40ch11:5526597..5549066+ go_terms:GO:0005488 functional_description:"Sister chromatid cohesion protein PDS5 h…	0.60216	NA	NA	0.775657	1.00681	1.29089	NA	NA	0.434435	4	1	1	2	2	2	1	1	2
solyc11g017000.1.1.._SPICS(ph)PNQK_..Phospho	solyc11g017000.1.1	SPICS(ph)PNQK	0.870803	1.03626	1.19987	1.32335	1.15957	NA	NA	NA	0.770592	not assigned.unknown	35.2	highly similar to ( 787) AT1G34320 | Symbols: | unknown protein | chr1:12520713-12524046 FORWARDhighly similar to ( 687) loc_os01g65330 12001.m43307 protein expressed proteinDUF668 evidence_code:10F0H1E1IEG genomic_reference:SL2.40ch11 gene_region:7712545-7725625 transcript_region:SL2.40ch11:7712545..7725625+ functional_description:"Os01g0873900 protein (Fragment) (AHRD V1 *-*- Q0JHA9_ORYSJ); con…	0.242789	0.0494908	0.762745	0.297733	NA	NA	NA	NA	NA	2	2	2	2	1	0	0	0	1
solyc11g042880.1.1.._SDSEVTSIDACS(ph)PR_..Phospho	solyc11g042880.1.1	SDSEVTSIDACS(ph)PR	1.05098	1.8307	2.43824	1.81541	0.723862	1.2034	0.275909	NA	1.39342	not assigned.unknown	35.2	weakly similar to ( 154) AT2G41990 | Symbols: | unknown protein | chr2:17527396-17528527 FORWARDweakly similar to ( 115) loc_os04g59330 12004.m35067 protein expressed protein evidence_code:10F0H1E1IEG genomic_reference:SL2.40ch11 gene_region:34353128-34353894 transcript_region:SL2.40ch11:34353128..34353894- functional_description:"Harpin-induced protein (AHRD V1 **-- B6TDG9_MAIZE)"	0.843685	0.211719	0.946975	0.437745	0.491574	NA	0.737058	NA	NA	6	2	2	2	2	1	2	0	1
solyc11g045160.1.1.._S(ph)YASSQSSLK_..Phospho	solyc11g045160.1.1	S(ph)YASSQSSLK	1.31937	1.80781	0.822688	2.48953	1.03298	1.6411	0.544004	1	0.415983	not assigned.unknown	35.2	nearly identical (1486) AT5G24740 | Symbols: | INVOLVED IN: protein localization; EXPRESSED IN: 22 plant structures; EXPRESSED DURING: 13 growth stages; CONTAINS InterPro DOMAIN/s: Vacuolar protein sorting-associated protein (InterPro:IPR009543); BEST Arabidopsis thaliana protein match is: phosphoinositide binding (TAIR:AT1G48090.2); Has 1782 Blast hits to 981 proteins in 148 species: Archae - 0;…	0.381841	1.16018	0.106123	0.645159	0.773376	NA	NA	NA	NA	3	2	2	2	2	1	1	1	1
solyc11g066380.1.1.._NSQDDESS(ph)PPVQR_..Phospho	solyc11g066380.1.1	NSQDDESS(ph)PPVQR	2.33505	1.09123	2.60872	1.16502	0.92023	1.9837	0.530436	1.4164	1.37934	not assigned.unknown	35.2	moderately similar to ( 399) AT2G28150 | Symbols: | unknown protein | chr2:12000015-12002227 FORWARDmoderately similar to ( 347) loc_os03g48600 12003.m101445 protein auxin-regulated protein, putative, expressedDUF966 evidence_code:10F0H1E0IEG genomic_reference:SL2.40ch11 gene_region:49235503-49238383 transcript_region:SL2.40ch11:49235503..49238383+ functional_description:"Auxin-regulated protein …	0.380753	1.31925	NA	1.19015	0.0492585	NA	0.535733	0.84555	0.34001	7	3	1	3	2	1	3	2	2
solyc11g066380.1.1.._SGSSAVS(ph)PQSSSADK_..Phospho	solyc11g066380.1.1	SGSSAVS(ph)PQSSSADK	2.22092	1.10721	0.529456	2.23754	0.96155	1.45784	0.540918	0.784458	0.981169	not assigned.unknown	35.2	moderately similar to ( 399) AT2G28150 | Symbols: | unknown protein | chr2:12000015-12002227 FORWARDmoderately similar to ( 347) loc_os03g48600 12003.m101445 protein auxin-regulated protein, putative, expressedDUF966 evidence_code:10F0H1E0IEG genomic_reference:SL2.40ch11 gene_region:49235503-49238383 transcript_region:SL2.40ch11:49235503..49238383+ functional_description:"Auxin-regulated protein …	0.271658	0.827768	1.78255	0.902034	0.317642	NA	0.374633	0.649509	0.516159	5	3	3	2	3	1	3	2	2
solyc11g066380.1.1.._YGQLS(ph)PER_..Phospho	solyc11g066380.1.1	YGQLS(ph)PER	1.43626	1.52096	1	1.41641	0.788726	1.50471	0.645612	1.44893	1.23955	not assigned.unknown	35.2	moderately similar to ( 399) AT2G28150 | Symbols: | unknown protein | chr2:12000015-12002227 FORWARDmoderately similar to ( 347) loc_os03g48600 12003.m101445 protein auxin-regulated protein, putative, expressedDUF966 evidence_code:10F0H1E0IEG genomic_reference:SL2.40ch11 gene_region:49235503-49238383 transcript_region:SL2.40ch11:49235503..49238383+ functional_description:"Auxin-regulated protein …	0.899039	0.382915	0.781846	0.561852	0.510629	1.05691	0.286764	0.703628	0.407552	9	3	3	3	3	2	3	2	2
solyc11g068650.1.1.._LPEPPS(ph)SPR_..Phospho	solyc11g068650.1.1	LPEPPS(ph)SPR	1	1.13711	1.47682	0.0758204	1.63885	0.668239	0.868724	1.24063	1.53659	not assigned.unknown	35.2	highly similar to ( 616) AT5G22350 | Symbols: ELM1 | ELM1 (ELONGATED MITOCHONDRIA 1) | chr5:7397762-7400746 REVERSEhighly similar to ( 566) loc_os02g33230 12002.m08416 protein expressed proteinDUF1022 COG3660 evidence_code:10F0H1E1IEG genomic_reference:SL2.40ch11 gene_region:50371286-50380603 transcript_region:SL2.40ch11:50371286..50380603+ functional_description:"Predicted nucleoside-diphosphate…	1.1046	0.784861	1.26053	12.5098	0.308751	1.51958	0.738077	0.303235	0.749576	7	2	3	3	3	3	3	2	3
[truncated: 2,688 more rows]

## Sheet: evidence.txt
Sequence	Length	Modifications	Modified sequence	Oxidation (M) Probabilities	Phospho (STY) Probabilities	Oxidation (M) Score Diffs	Phospho (STY) Score Diffs	Acetyl (Protein N-term)	Oxidation (M)	Phospho (STY)	Missed cleavages	Proteins	Leading proteins	Leading razor protein	Type	Raw file	Fraction	Experiment	MS/MS m/z	Charge	m/z	Mass	Resolution	Uncalibrated - Calibrated m/z [ppm]	Uncalibrated - Calibrated m/z [Da]	Mass Error [ppm]	Mass Error [Da]	Uncalibrated Mass Error [ppm]	Uncalibrated Mass Error [Da]	Max intensity m/z 0	Retention time	Retention length	Calibrated retention time	Calibrated retention time start	Calibrated retention time finish	Retention time calibration	Match time difference	Match m/z difference	Match q-value	Match score	Number of data points	Number of scans	Number of isotopic peaks	PIF	Fraction of total spectrum	Base peak fraction	PEP	MS/MS Count	MS/MS Scan Number
[truncated: 33,441 more rows]
[truncated: 15 more columns]

[truncated: 1 more sheets: protein groups.txt]
