# Supplementary material for: The Systemin Signaling Cascade As Derived from Time Course Analyses of the Systemin-responsive Phosphoproteome
Source: Mol Cell Proteomics. 2019 May 28;18(8):1526–42. doi: 10.1074/mcp.RA119.001367 (PMC6683004; doi:10.1074/mcp.RA119.001367)
Supplement: Supplementary Table 2 [file 143488_2_supp_334096_ps5gg2.xlsx]

## Sheet: Table S2 Description
Supplementary Table 2: k-means clusters of identified phosphopeptides for systemin and A17 treatment.

## Sheet: clusters
		Arabidopsis homolog		k-means cluster			sum of square deviation A17 response to consensus systemin-cluster	systemin induced (1=yes, 0=no) based on SSQ/n A17comparison	sum of square deviation water response to consensus systemin-cluster	systemin induced (1=yes, 0=no) based on SSQ/n water comparison	functional category by MapMan		subcellular location
code	accession	AGI	pPeptide	SYS cluster	A17 cluster	A17 shift	SSQ /n A17	systemin induced (1=yes, 0=no) based on A17comparison	SSQ/n Water	systemin induced (1=yes, 0=no) based on water comparison	Mapman	BINCODE	SUBA3short
solyc03g122220.1.1.._(ac)SNLSSS(ph)SISSSSTAK_..Phospho	solyc03g122220.1.1		(ac)SNLSSS(ph)SISSSSTAK	A	B	later	1.33113	1	1.29931	1	not assigned.unknown	35.2	#N/A
solyc08g082240.1.1.._APS(ph)LPVTPSLSSK_..Phospho	solyc08g082240.1.1		APS(ph)LPVTPSLSSK	A	B	later	1.12488	1	0.781234	0	not assigned.unknown	35.2	#N/A
solyc06g068490.2.1.._STDGALSLSAPVS(ph)PVS(ph)SPPESR_..Phospho	solyc06g068490.2.1	AT1G16010	STDGALSLSAPVS(ph)PVS(ph)SPPESR	A	E	later	1.76169	1	1.17761	1	transport.unspecified cations	34.14	P,N
solyc05g055070.2.1.._GGT(ph)PELVDTR_..Phospho	solyc05g055070.2.1	AT3G04580	GGT(ph)PELVDTR	A	E	later	0.884832	1	1.09914	1	hormone metabolism.ethylene.signal transduction	17.5.2	PM
solyc06g053710.2.1.._VLPES(ph)VSR_..Phospho	solyc06g053710.2.1	AT3G04580	VLPES(ph)VSR	A	F	later	0.78528	0	0.74685	0	hormone metabolism.ethylene.signal transduction	17.5.2	PM
solyc10g077020.1.1.._(ac)MEGVS(ph)PDQESVESGAK_..Phospho	solyc10g077020.1.1	AT2G40980	(ac)MEGVS(ph)PDQESVESGAK	A	E	later	1.13125	1	2.69093	1	not assigned.unknown	35.2	C,PM
solyc01g096490.2.1.._VGFPGAS(ph)R_..Phospho	solyc01g096490.2.1	AT5G13530	VGFPGAS(ph)R	A	D	later	0.80168	1	0.917058	1	protein.postranslational modification	29.4	C
solyc02g076780.2.1.._AIS(ph)LPS(ph)SPR_..Phospho	solyc02g076780.2.1	AT2G42640	AIS(ph)LPS(ph)SPR	A	B	later	0.909972	1	1.56536	1	protein.postranslational modification	29.4	C
solyc03g005920.2.1.._(ac)M(ox)EPNS(ph)PVR_..Phospho	solyc03g005920.2.1	AT3G58760	(ac)M(ox)EPNS(ph)PVR	A	B	later	2.27301	1	1.35893	1	protein.postranslational modification	29.4	PM
solyc10g078390.1.1.._TES(ph)GIFR_..Phospho	solyc10g078390.1.1	AT2G41140	TES(ph)GIFR	A	E	later	0.881464	1	1.16992	1	protein.postranslational modification	29.4	C
solyc11g033270.1.1.._S(ph)SNATVEASGLSR_..Phospho	solyc11g033270.1.1	AT3G13530	S(ph)SNATVEASGLSR	A	E	later	1.06517	1	0.813906	1	protein.postranslational modification	29.4	PM
solyc11g069310.1.1.._DVQDGS(ph)AEDTPT_..Phospho	solyc11g069310.1.1	AT3G45240	DVQDGS(ph)AEDTPT	A	D	later	0.800159	1	0.908678	1	protein.postranslational modification	29.4	C
solyc12g099970.1.1.._VPSADLMVNS(ph)PPQS(ph)PHR_..Phospho	solyc12g099970.1.1	AT5G21170	VPSADLMVNS(ph)PPQS(ph)PHR	A	F	later	1.05323	1	7.3218	1	protein.postranslational modification	29.4	N
solyc02g078780.2.1.._NMS(ph)MNTSEAVLQK_..Phospho	solyc02g078780.2.1	AT2G20850	NMS(ph)MNTSEAVLQK	A	F	later	0.793914	0	1.09588	1	protein.postranslational modification.kinase.receptor like cytoplasmatic kinase VII	29.4.1.57	PM
solyc02g086270.2.1.._DSLSS(ph)PDSVAADK_..Phospho	solyc02g086270.2.1	AT5G38210	DSLSS(ph)PDSVAADK	A	E	later	1.06601	1	0.963666	1	protein.postranslational modification.kinase.receptor like cytoplasmatic kinase VII	29.4.1.57	PM
solyc02g091590.2.1.._SLDS(ph)FGGSNR_..Phospho	solyc02g091590.2.1	AT2G29000	SLDS(ph)FGGSNR	A	E	later	0.90323	1	0.818887	1	protein.postranslational modification.kinase.receptor like cytoplasmatic kinase VII	29.4.1.57	PM
solyc03g006920.2.1.._GVEQS(ph)PESFVR_..Phospho	solyc03g006920.2.1	AT2G45590	GVEQS(ph)PESFVR	A	E	later	1.06588	1	0.905738	1	protein.postranslational modification.kinase.receptor like cytoplasmatic kinase VII	29.4.1.57	PM
solyc03g121050.2.1.._NTS(ph)FCCASGR_..Phospho	solyc03g121050.2.1	AT1G51940	NTS(ph)FCCASGR	A	E	later	2.7112	1	0.778877	0	protein.postranslational modification.kinase.receptor like cytoplasmatic kinase VII	29.4.1.57	PM
solyc05g024290.2.1.._GQLPS(ph)GQVVAVK_..Phospho	solyc05g024290.2.1	AT5G13160	GQLPS(ph)GQVVAVK	A	E	later	1.08961	1	1.37249	1	protein.postranslational modification.kinase.receptor like cytoplasmatic kinase VII	29.4.1.57	C
solyc07g056270.2.1.._TAS(ph)MEIESVK_..Phospho	solyc07g056270.2.1	AT2G42960	TAS(ph)MEIESVK	A	E	later	0.898033	1	1.0683	1	protein.postranslational modification.kinase.receptor like cytoplasmatic kinase VII	29.4.1.57	PM
solyc09g008010.2.1.._IAEPTS(ph)PESTR_..Phospho	solyc09g008010.2.1	AT3G09830	IAEPTS(ph)PESTR	A	E	later	0.883242	1	1.04813	1	protein.postranslational modification.kinase.receptor like cytoplasmatic kinase VII	29.4.1.57	C
solyc09g010850.2.1.._LSSQS(ph)SGELNK_..Phospho	solyc09g010850.2.1	AT2G28930	LSSQS(ph)SGELNK	A	B	later	1.08545	1	1.12607	1	protein.postranslational modification.kinase.receptor like cytoplasmatic kinase VII	29.4.1.57	PM
solyc10g074710.1.1.._STS(ph)DLSDPSTPR_..Phospho	solyc10g074710.1.1	AT5G01020	STS(ph)DLSDPSTPR	A	F	later	0.846658	1	0.848079	1	protein.postranslational modification.kinase.receptor like cytoplasmatic kinase VII	29.4.1.57	PM
solyc12g098980.1.1.._ALIGEGS(ph)YGR_..Phospho	solyc12g098980.1.1	AT3G17410	ALIGEGS(ph)YGR	A	B	later	0.90255	1	1.01602	1	protein.postranslational modification.kinase.receptor like cytoplasmatic kinase VII	29.4.1.57	C
solyc12g099830.1.1.._EAAILEEEKNAS(ph)A_..Phospho	solyc12g099830.1.1	AT1G63500	EAAILEEEKNAS(ph)A	A	E	later	2.02855	1	1.20438	1	protein.postranslational modification.kinase.receptor like cytoplasmatic kinase VII	29.4.1.57	PM
solyc01g109080.2.1.._ALEGLGES(ph)QEAR_..Phospho	solyc01g109080.2.1	AT1G50030	ALEGLGES(ph)QEAR	A	B	later	0.853939	1	0.842722	1	signalling.G-proteins	30.5	P
solyc02g080070.2.1.._LFELDETQGST(ph)NR_..Phospho	solyc02g080070.2.1	AT4G23180	LFELDETQGST(ph)NR	A	B	later	1.08837	1	1.39315	1	signalling.receptor kinases.DUF 26	30.2.17	PM
solyc07g063820.2.1.._LVDS(ph)CNISEVQR_..Phospho	solyc07g063820.2.1	AT4G27290	LVDS(ph)CNISEVQR	A	E	later	0.972782	1	0.896263	1	signalling.receptor kinases.DUF 26	30.2.17	PM
solyc02g093100.2.1.._AS(ph)AELLGR_..Phospho	solyc02g093100.2.1	AT5G67200	AS(ph)AELLGR	A	E	later	0.849645	1	0.910891	1	signalling.receptor kinases.leucine rich repeat III	30.2.3	PM
solyc03g118510.2.1.._VTQEQSDSVNES(ph)D_..Phospho	solyc03g118510.2.1	AT1G48480	VTQEQSDSVNES(ph)D	A	E	later	0.881433	1	1.17557	1	signalling.receptor kinases.leucine rich repeat III	30.2.3	PM
solyc08g081940.2.1.._EEATPLPDTQSDS(ph)Q_..Phospho	solyc08g081940.2.1	AT4G23740	EEATPLPDTQSDS(ph)Q	A	B	later	1.0224	1	1.10381	1	signalling.receptor kinases.leucine rich repeat III	30.2.3	PM
solyc09g061930.2.1.._SALYS(ph)PAETR_..Phospho	solyc09g061930.2.1	AT3G24660	SALYS(ph)PAETR	A	E	later	0.849921	1	0.985072	1	signalling.receptor kinases.leucine rich repeat III	30.2.3	PM
solyc11g011020.1.1.._AS(ph)AEVLGK_..Phospho	solyc11g011020.1.1	AT5G16590	AS(ph)AEVLGK	A	E	later	0.93584	1	0.946675	1	signalling.receptor kinases.leucine rich repeat III	30.2.3	PM
solyc02g070000.2.1.._M(ox)AAITGFS(ph)PSK_..Phospho	solyc02g070000.2.1	AT4G20940	M(ox)AAITGFS(ph)PSK	A	E	later	1.04894	1	1.00669	1	signalling.receptor kinases.leucine rich repeat XI	30.2.11	PM
solyc02g070000.2.1.._MAAITGFS(ph)PSK_..Phospho	solyc02g070000.2.1	AT4G20940	MAAITGFS(ph)PSK	A	E	later	1.03825	1	0.799285	0	signalling.receptor kinases.leucine rich repeat XI	30.2.11	PM
solyc01g087210.2.1.._NVVPMTTS(ph)QPPS(ph)ER_..Phospho	solyc01g087210.2.1	AT5G05170	NVVPMTTS(ph)QPPS(ph)ER	A	E	later	2.30422	1	0.842611	1	cell wall.cellulose synthesis.cellulose synthase	10.2.1	PM
solyc01g087210.2.1.._YSMAS(ph)PGPAGGAK_..Phospho	solyc01g087210.2.1	AT5G05170	YSMAS(ph)PGPAGGAK	A	E	later	1.15876	1	0.810958	1	cell wall.cellulose synthesis.cellulose synthase	10.2.1	PM
solyc08g061100.2.1.._SMS(ph)GPLGPGDK_..Phospho	solyc08g061100.2.1	AT4G32410	SMS(ph)GPLGPGDK	A	E	later	1.17618	1	0.815944	1	cell wall.cellulose synthesis.cellulose synthase	10.2.1	PM,G
solyc09g075550.2.1.._GIS(ph)DDESDEPR_..Phospho	solyc09g075550.2.1	AT1G02730	GIS(ph)DDESDEPR	A	A	equal	0.00146311	0	0.990822	1	cell wall.cellulose synthesis.cellulose synthase	10.2.1	P
solyc09g075550.2.1.._GLIDSQSLSSS(ph)PVK_..Phospho	solyc09g075550.2.1	AT1G02730	GLIDSQSLSSS(ph)PVK	A	E	later	1.36626	1	1.03772	1	cell wall.cellulose synthesis.cellulose synthase	10.2.1	P
solyc07g042160.2.1.._VETLT(ph)PSSSSR_..Phospho	solyc07g042160.2.1	AT3G42950	VETLT(ph)PSSSSR	A	E	later	0.886653	1	0.984935	1	cell wall.degradation.pectate lyases and polygalacturonases	10.6.3	EX
solyc07g042160.2.1.._VETLTPS(ph)SSSR_..Phospho	solyc07g042160.2.1	AT3G42950	VETLTPS(ph)SSSR	A	E	later	0.918796	1	0.962797	1	cell wall.degradation.pectate lyases and polygalacturonases	10.6.3	EX
solyc02g069580.2.1.._SMS(ph)LGGM(ox)DYADPK_..Phospho	solyc02g069580.2.1	AT1G30620	SMS(ph)LGGM(ox)DYADPK	A	E	later	1.13891	1	1.24798	1	cell wall.precursor synthesis.MUR4	10.1.9	G
solyc02g069580.2.1.._SMS(ph)LGGMDYADPK_..Phospho	solyc02g069580.2.1	AT1G30620	SMS(ph)LGGMDYADPK	A	A	equal	0.00916979	0	1.03224	1	cell wall.precursor synthesis.MUR4	10.1.9	G
solyc05g013490.2.1.._MS(ph)PNVGTDDR_..Phospho	solyc05g013490.2.1	AT1G70620	MS(ph)PNVGTDDR	A	E	later	1.66086	1	1.14048	1	cell.cycle	31.3	N
solyc10g078180.1.1.._ALENMDDAVGQS(ph)PQEVR_..Phospho	solyc10g078180.1.1	AT5G45190	ALENMDDAVGQS(ph)PQEVR	A	A	equal	0.0132953	0	1.96881	1	cell.cycle	31.3	N
solyc10g078180.1.1.._YGSES(ph)NTEDDQEGNTR_..Phospho	solyc10g078180.1.1	AT5G45190	YGSES(ph)NTEDDQEGNTR	A	F	later	0.834915	1	0.933628	1	cell.cycle	31.3	N
solyc11g044480.1.1.._MSTLQS(ph)FK_..Phospho	solyc11g044480.1.1	AT1G05960	MSTLQS(ph)FK	A	E	later	1.45949	1	0.796767	0	cell.cycle	31.3	PM
solyc11g044480.1.1.._S(ph)FSVQDGK_..Phospho	solyc11g044480.1.1	AT1G05960	S(ph)FSVQDGK	A	E	later	0.916309	1	0.890652	1	cell.cycle	31.3	PM
solyc08g067090.2.1.._AGLVSYGDGS(ph)PES(ph)G_..Phospho	solyc08g067090.2.1	AT4G32420	AGLVSYGDGS(ph)PES(ph)G	A	D	later	1.29799	1	1.32401	1	cell.cycle.peptidylprolyl isomerase	31.3.1	N
solyc08g067090.2.1.._AGLVSYGDGS(ph)PESG_..Phospho	solyc08g067090.2.1	AT4G32420	AGLVSYGDGS(ph)PESG	A	D	later	1.8343	1	2.083	1	cell.cycle.peptidylprolyl isomerase	31.3.1	N
solyc08g067090.2.1.._AGLVSYGDGSPES(ph)G_..Phospho	solyc08g067090.2.1	AT4G32420	AGLVSYGDGSPES(ph)G	A	D	later	1.90874	1	1.49991	1	cell.cycle.peptidylprolyl isomerase	31.3.1	N
solyc08g067090.2.1.._RGGS(ph)VSVS(ph)PPAR_..Phospho	solyc08g067090.2.1	AT4G32420	RGGS(ph)VSVS(ph)PPAR	A	D	later	3.16536	1	29.1067	1	cell.cycle.peptidylprolyl isomerase	31.3.1	N
solyc08g067090.2.1.._SMSIS(ph)PR_..Phospho	solyc08g067090.2.1	AT4G32420	SMSIS(ph)PR	A	A	equal	0.00515263	0	1.41522	1	cell.cycle.peptidylprolyl isomerase	31.3.1	N
solyc09g065720.2.1.._YRT(ph)PS(ph)PER_..Phospho	solyc09g065720.2.1	AT3G63400	YRT(ph)PS(ph)PER	A	A	equal	0.00640883	0	3.2155	1	cell.cycle.peptidylprolyl isomerase	31.3.1	N
solyc02g020910.2.1.._SGQVEANLS(ph)PDR_..Phospho	solyc02g020910.2.1	AT3G19960	SGQVEANLS(ph)PDR	A	D	later	0.914536	1	0.871983	1	cell.organisation	31.1	PM
solyc02g021420.2.1.._NLS(ph)TPPPM(ox)VR_..Phospho	solyc02g021420.2.1	AT4G30160	NLS(ph)TPPPM(ox)VR	A	D	later	4.06096	1	1.9176	1	cell.organisation	31.1	C
solyc02g021420.2.1.._NLS(ph)TPPPMVR_..Phospho	solyc02g021420.2.1	AT4G30160	NLS(ph)TPPPMVR	A	F	later	1.03229	1	3.83621	1	cell.organisation	31.1	C
solyc07g043320.2.1.._DIGQMLST(ph)PTK_..Phospho	solyc07g043320.2.1	AT2G32240	DIGQMLST(ph)PTK	A	E	later	1.67278	1	0.872682	1	cell.organisation	31.1	N,PM
solyc01g006950.2.1.._SLPGCGPGS(ph)SSDR_..Phospho	solyc01g006950.2.1	AT3G11820	SLPGCGPGS(ph)SSDR	A	F	later	0.834823	1	1.17133	1	cell.vesicle transport	31.4	PM
solyc01g090990.2.1.._STS(ph)LPEAVSR_..Phospho	solyc01g090990.2.1	AT4G00170	STS(ph)LPEAVSR	A	E	later	1.79271	1	0.807593	1	cell.vesicle transport	31.4	C,ER
solyc03g115760.2.1.._LM(ox)MS(ph)TER_..Phospho	solyc03g115760.2.1	AT5G39510	LM(ox)MS(ph)TER	A	E	later	1.33497	1	0.831336	1	cell.vesicle transport	31.4	V
solyc03g115760.2.1.._LMM(ox)S(ph)TER_..Phospho	solyc03g115760.2.1	AT5G39510	LMM(ox)S(ph)TER	A	E	later	2.07701	1	1.29177	1	cell.vesicle transport	31.4	V
solyc08g005200.2.1.._(ac)S(ph)FQDLESGR_..Phospho	solyc08g005200.2.1	AT5G46860	(ac)S(ph)FQDLESGR	A	B	later	0.842193	1	0.960663	1	cell.vesicle transport	31.4	V
solyc08g079520.2.1.._(ac)SMS(ph)DSDTSSQGSDYK_..Phospho	solyc08g079520.2.1	AT1G12360	(ac)SMS(ph)DSDTSSQGSDYK	A	F	later	0.870341	1	1.51153	1	cell.vesicle transport	31.4	C
solyc08g081830.2.1.._ENPFQNS(ph)CVSAR_..Phospho	solyc08g081830.2.1	AT5G41620	ENPFQNS(ph)CVSAR	A	B	later	1.09697	1	0.947174	1	cell.vesicle transport	31.4	N
solyc10g081580.1.1.._LIETGDS(ph)EQIFQK_..Phospho	solyc10g081580.1.1	AT3G03800	LIETGDS(ph)EQIFQK	A	B	later	1.90343	1	1.37793	1	cell.vesicle transport	31.4	PM
solyc11g013190.1.1.._DFLSSSS(ph)FK_..Phospho	solyc11g013190.1.1	AT4G08180	DFLSSSS(ph)FK	A	B	later	2.49824	1	1.26768	1	cell.vesicle transport	31.4	C
solyc03g120710.2.1.._SESDITSLAPSS(ph)PSRS(ph)PK_..Phospho	solyc03g120710.2.1	AT1G45688	SESDITSLAPSS(ph)PSRS(ph)PK	A	E	later	0.987393	1	1.20903	1	development.late embryogenesis abundant	33.2	PM
solyc04g078750.2.1.._TDSEDTSLAPSS(ph)PDNR_..Phospho	solyc04g078750.2.1	AT1G45688	TDSEDTSLAPSS(ph)PDNR	A	D	later	1.00392	1	1.17284	1	development.late embryogenesis abundant	33.2	PM
solyc03g116750.2.1.._APS(ph)PVANPIIGSMPK_..Phospho	solyc03g116750.2.1	AT3G15880	APS(ph)PVANPIIGSMPK	A	F	later	0.979334	1	2.85609	1	development.unspecified	33.99	N
solyc04g076540.2.1.._ESLPSS(ph)PR_..Phospho	solyc04g076540.2.1	AT1G58250	ESLPSS(ph)PR	A	E	later	1.00926	1	1.04806	1	development.unspecified	33.99	EX
solyc06g054420.2.1.._AGSATTFMS(ph)PPS(ph)SPR_..Phospho	solyc06g054420.2.1	AT3G06170	AGSATTFMS(ph)PPS(ph)SPR	A	E	later	8.90239	1	2.96905	1	development.unspecified	33.99	V
solyc06g054420.2.1.._AGSATTFMSPPS(ph)SPR_..Phospho	solyc06g054420.2.1	AT3G06170	AGSATTFMSPPS(ph)SPR	A	E	later	1.6588	1	1.01015	1	development.unspecified	33.99	V
solyc07g041550.2.1.._QALSES(ph)DEDEPLQR_..Phospho	solyc07g041550.2.1	AT2G06210	QALSES(ph)DEDEPLQR	A	F	later	0.82579	1	0.80508	1	development.unspecified	33.99	N
solyc03g111640.2.1.._SPT(ph)LKS(ph)PGAAAK_..Phospho	solyc03g111640.2.1	AT5G63190	SPT(ph)LKS(ph)PGAAAK	A	D	later	1.29411	1	8.94534	1	DNA.unspecified	28.99	C
solyc12g098160.1.1.._GGS(ph)PQVSQTPNR_..Phospho	solyc12g098160.1.1	AT3G21430	GGS(ph)PQVSQTPNR	A	D	later	0.80632	1	0.808068	1	DNA.unspecified	28.99	0
solyc03g114500.2.1.._YAGESFRS(ph)P_..Phospho	solyc03g114500.2.1	AT1G74030	YAGESFRS(ph)P	A	E	later	0.812295	1	0.834677	1	glycolysis.cytosolic branch.enolase	4.1.13	P
solyc01g108080.2.1.._VGS(ph)PGNDFIAR_..Phospho	solyc01g108080.2.1	AT4G34000	VGS(ph)PGNDFIAR	A	B	later	1.47512	1	0.987456	1	hormone metabolism.abscisic acid.signal transduction	17.1.2	N
solyc02g090190.1.1.._M(ox)SSS(ph)PLYDR_..Phospho	solyc02g090190.1.1	AT2G23520	M(ox)SSS(ph)PLYDR	A	D	later	4.10719	1	3.06906	1	hormone metabolism.abscisic acid.synthesis-degradation	17.1.1	N
solyc02g090190.1.1.._MSSS(ph)PLYDR_..Phospho	solyc02g090190.1.1	AT2G23520	MSSS(ph)PLYDR	A	F	later	0.890161	1	1.06869	1	hormone metabolism.abscisic acid.synthesis-degradation	17.1.1	N
solyc05g008060.2.1.._PSNFEENCAPGGLVQS(ph)SPR_..Phospho	solyc05g008060.2.1	AT1G70940	PSNFEENCAPGGLVQS(ph)SPR	A	B	later	1.1627	1	1.34553	1	hormone metabolism.auxin.signal transduction	17.2.2	PM
solyc01g108230.2.1.._GQVGEDIRSDS(ph)EDDD_..Phospho	solyc01g108230.2.1	AT3G19260	GQVGEDIRSDS(ph)EDDD	A	A	equal	0.00824372	0	4.09719	1	lipid metabolism.'exotics' (steroids, squalene etc).sphingolipids	11.8.1	PM
solyc06g007980.2.1.._(ac)M(ox)DQTS(ph)PEVSM(ox)AEPSTK_..Phospho	solyc06g007980.2.1	AT3G07020	(ac)M(ox)DQTS(ph)PEVSM(ox)AEPSTK	A	D	later	2.70548	1	1.69702	1	lipid metabolism.'exotics' (steroids, squalene etc).UDP-glucose:sterol glucosyltransferase	11.8.3	PM
solyc06g007980.2.1.._(ac)M(ox)DQTS(ph)PEVSMAEPSTK_..Phospho	solyc06g007980.2.1	AT3G07020	(ac)M(ox)DQTS(ph)PEVSMAEPSTK	A	E	later	0.959253	1	1.11779	1	lipid metabolism.'exotics' (steroids, squalene etc).UDP-glucose:sterol glucosyltransferase	11.8.3	PM
solyc06g007980.2.1.._(ac)MDQTS(ph)PEVSM(ox)AEPSTK_..Phospho	solyc06g007980.2.1	AT3G07020	(ac)MDQTS(ph)PEVSM(ox)AEPSTK	A	E	later	1.58346	1	1.35489	1	lipid metabolism.'exotics' (steroids, squalene etc).UDP-glucose:sterol glucosyltransferase	11.8.3	PM
solyc07g006580.2.1.._(ac)GS(ph)PELTTTDLSTSR_..Phospho	solyc07g006580.2.1	AT4G30340	(ac)GS(ph)PELTTTDLSTSR	A	D	later	0.749009	0	0.996877	1	lipid metabolism.Phospholipid synthesis.diacylglycerol kinase	11.3.5	C
solyc11g065220.1.1.._EGNDLEQTS(ph)PR_..Phospho	solyc11g065220.1.1	AT1G50460	EGNDLEQTS(ph)PR	A	E	later	1.12033	1	1.16765	1	major CHO metabolism.degradation.sucrose.hexokinase	2.2.1.4	M
solyc01g080070.2.1.._(ac)S(ph)KEEFLK_..Phospho	solyc01g080070.2.1	AT3G06130	(ac)S(ph)KEEFLK	A	E	later	0.89778	1	1.27812	1	metal handling.binding, chelation and storage	15.2	N
solyc04g007630.1.1.._DVPQAFQTPNT(ph)PTQR_..Phospho	solyc04g007630.1.1	AT1G71050	DVPQAFQTPNT(ph)PTQR	A	B	later	1.11867	1	0.927785	1	metal handling.binding, chelation and storage	15.2	N
solyc04g008060.2.1.._(ac)AGES(ph)EQSLLDQHK_..Phospho	solyc04g008060.2.1	AT2G01770	(ac)AGES(ph)EQSLLDQHK	A	E	later	1.2239	1	0.943631	1	metal handling.regulation	15.3	V
solyc07g053980.2.1.._ADS(ph)SVSM(ox)LFK_..Phospho	solyc07g053980.2.1	AT4G03550	ADS(ph)SVSM(ox)LFK	A	B	later	1.18862	1	1.0488	1	minor CHO metabolism.callose	3.6	PM
solyc07g053980.2.1.._ADS(ph)SVSMLFK_..Phospho	solyc07g053980.2.1	AT4G03550	ADS(ph)SVSMLFK	A	F	later	0.968164	1	0.807024	1	minor CHO metabolism.callose	3.6	PM
solyc07g063080.2.1.._(ac)ASTNSFLNT(ph)PTK_..Phospho	solyc07g063080.2.1	AT1G53140	(ac)ASTNSFLNT(ph)PTK	A	D	later	1.02237	1	0.964711	1	misc.dynamin	26.17	P
solyc11g039650.1.1.._QSLS(ph)DGSLETMTR_..Phospho	solyc11g039650.1.1	AT1G59610	QSLS(ph)DGSLETMTR	A	E	later	1.2216	1	1.39826	1	misc.dynamin	26.17	PM
solyc09g064470.2.1.._S(ph)PTSQSFDDSMEK_..Phospho	solyc09g064470.2.1	AT2G20370	S(ph)PTSQSFDDSMEK	A	A	equal	0.0140021	0	1.01423	1	misc.UDP glucosyl and glucoronyl transferases	26.2	G
solyc01g010990.2.1.._MEISSGLS(ph)PR_..Phospho	solyc01g010990.2.1	AT1G26650	MEISSGLS(ph)PR	A	E	later	1.14506	1	0.80021	1	not assigned.unknown	35.2	PM
solyc01g058270.2.1.._AVLLEGGGLQST(ph)SPR_..Phospho	solyc01g058270.2.1	AT3G06550	AVLLEGGGLQST(ph)SPR	A	E	later	1.07482	1	0.781444	0	not assigned.unknown	35.2	PM
solyc01g081440.2.1.._AATS(ph)PLPS(ph)PR_..Phospho	solyc01g081440.2.1	AT5G17640	AATS(ph)PLPS(ph)PR	A	D	later	0.88448	1	0.902758	1	not assigned.unknown	35.2	P
solyc01g081440.2.1.._AATS(ph)PLPSPR_..Phospho	solyc01g081440.2.1	AT5G17640	AATS(ph)PLPSPR	A	D	later	0.888133	1	0.919004	1	not assigned.unknown	35.2	P
solyc01g094050.1.1.._IIGGLNQS(ph)PGSDNLR_..Phospho	solyc01g094050.1.1	AT2G45540	IIGGLNQS(ph)PGSDNLR	A	D	later	1.06818	1	0.927649	1	not assigned.unknown	35.2	C
solyc01g097040.2.1.._GTDSILSEMS(ph)PR_..Phospho	solyc01g097040.2.1	AT1G08800	GTDSILSEMS(ph)PR	A	E	later	1.36923	1	0.933444	1	not assigned.unknown	35.2	EX
solyc01g106750.1.1.._NFMS(ph)PTIS(ph)ASSK_..Phospho	solyc01g106750.1.1	AT2G16270	NFMS(ph)PTIS(ph)ASSK	A	F	later	1.44174	1	0.781139	0	not assigned.unknown	35.2	N
solyc01g106750.1.1.._SENDEAQS(ph)IEK_..Phospho	solyc01g106750.1.1	AT2G16270	SENDEAQS(ph)IEK	A	E	later	0.957829	1	1.00832	1	not assigned.unknown	35.2	N
solyc02g031830.1.1.._SSVQMENLEGGPLT(ph)P_..Phospho	solyc02g031830.1.1	AT4G19950	SSVQMENLEGGPLT(ph)P	A	E	later	2.23703	1	0.89771	1	not assigned.unknown	35.2	PM
solyc02g070260.2.1.._LSS(ph)PAAQS(ph)PSVSTK_..Phospho	solyc02g070260.2.1	AT2G34680	LSS(ph)PAAQS(ph)PSVSTK	A	B	later	0.828141	1	1.26935	1	not assigned.unknown	35.2	N,PM
solyc02g086070.2.1.._(ac)M(ox)MS(ph)PKPLSENR_..Phospho	solyc02g086070.2.1	AT5G38380	(ac)M(ox)MS(ph)PKPLSENR	A	E	later	1.55425	1	0.893627	1	not assigned.unknown	35.2	PM
solyc02g086070.2.1.._(ac)MM(ox)S(ph)PKPLSENR_..Phospho	solyc02g086070.2.1	AT5G38380	(ac)MM(ox)S(ph)PKPLSENR	A	E	later	1.35471	1	0.921249	1	not assigned.unknown	35.2	PM
solyc02g086860.2.1.._AITFSS(ph)PAR_..Phospho	solyc02g086860.2.1	AT2G36330	AITFSS(ph)PAR	A	E	later	0.869526	1	0.820551	1	not assigned.unknown	35.2	P
solyc02g093630.2.1.._MFS(ph)EKS(ph)FK_..Phospho	solyc02g093630.2.1	AT5G40640	MFS(ph)EKS(ph)FK	A	A	equal	0.131299	0	3.5299	1	not assigned.unknown	35.2	PM
solyc02g094030.2.1.._LVSPS(ph)PIK_..Phospho	solyc02g094030.2.1		LVSPS(ph)PIK	A	B	later	0.938267	1	0.834851	1	not assigned.unknown	35.2	#N/A
solyc03g033950.2.1.._ILT(ph)PS(ph)PEPQLKPSSAK_..Phospho	solyc03g033950.2.1	AT1G31870	ILT(ph)PS(ph)PEPQLKPSSAK	A	D	later	3.75939	1	1.96668	1	not assigned.unknown	35.2	N
solyc03g080140.2.1.._VGS(ph)DSEDSVTM(ox)K_..Phospho	solyc03g080140.2.1		VGS(ph)DSEDSVTM(ox)K	A	B	later	2.05808	1	0.914585	1	not assigned.unknown	35.2	#N/A
solyc03g080140.2.1.._VGS(ph)DSEDSVTMK_..Phospho	solyc03g080140.2.1		VGS(ph)DSEDSVTMK	A	A	equal	0.00262529	0	0.882129	1	not assigned.unknown	35.2	#N/A
solyc03g097250.2.1.._MPSVPVES(ph)DAEEATM(ox)_..Phospho	solyc03g097250.2.1	AT3G02900	MPSVPVES(ph)DAEEATM(ox)	A	E	later	1.39944	1	0.894223	1	not assigned.unknown	35.2	P
solyc03g111770.2.1.._S(ph)IDQQMEK_..Phospho	solyc03g111770.2.1	AT4G24760	S(ph)IDQQMEK	A	E	later	1.10786	1	0.963862	1	not assigned.unknown	35.2	P
solyc03g111770.2.1.._S(ph)VDWLDR_..Phospho	solyc03g111770.2.1	AT4G24760	S(ph)VDWLDR	A	F	later	1.42511	1	3.60917	1	not assigned.unknown	35.2	P
solyc03g120490.2.1.._ATPVS(ph)DDGDETGDESK_..Phospho	solyc03g120490.2.1	AT3G16200	ATPVS(ph)DDGDETGDESK	A	B	later	1.00981	1	1.15333	1	not assigned.unknown	35.2	G
solyc03g121890.1.1.._SLS(ph)NLGPGVGHS_..Phospho	solyc03g121890.1.1		SLS(ph)NLGPGVGHS	A	B	later	1.1238	1	0.956224	1	not assigned.unknown	35.2	#N/A
solyc03g122220.1.1.._(ac)SNLS(ph)SSSISSSSTAK_..Phospho	solyc03g122220.1.1		(ac)SNLS(ph)SSSISSSSTAK	A	E	later	1.36688	1	0.864066	1	not assigned.unknown	35.2	#N/A
solyc04g081820.2.1.._GGEVEAVSVSS(ph)PR_..Phospho	solyc04g081820.2.1	AT4G35890	GGEVEAVSVSS(ph)PR	A	D	later	0.890785	1	0.828552	1	not assigned.unknown	35.2	N
solyc04g081820.2.1.._S(ph)PSPMAAAAGVSPEK_..Phospho	solyc04g081820.2.1	AT4G35890	S(ph)PSPMAAAAGVSPEK	A	#N/A	not A17	NA	1	0.86193	1	not assigned.unknown	35.2	N
solyc05g006780.2.1.._QESS(ph)DSLISSPPK_..Phospho	solyc05g006780.2.1	AT1G27100	QESS(ph)DSLISSPPK	A	A	equal	0.0304661	0	1.59266	1	not assigned.unknown	35.2	N
solyc05g025740.2.1.._EEPPPYSS(ph)PIR_..Phospho	solyc05g025740.2.1	AT2G07360	EEPPPYSS(ph)PIR	A	D	later	6.16734	1	16.1807	1	not assigned.unknown	35.2	PM
solyc05g025740.2.1.._VSS(ph)LSNTNAAK_..Phospho	solyc05g025740.2.1	AT2G07360	VSS(ph)LSNTNAAK	A	D	later	0.927312	1	1.07065	1	not assigned.unknown	35.2	PM
solyc06g051430.2.1.._EVS(ph)LDWK_..Phospho	solyc06g051430.2.1	AT1G67960	EVS(ph)LDWK	A	E	later	1.00626	1	0.941645	1	not assigned.unknown	35.2	N
solyc06g065710.2.1.._HIS(ph)DEDETDTSAK_..Phospho	solyc06g065710.2.1	AT4G31880	HIS(ph)DEDETDTSAK	A	D	later	1.17451	1	5.98261	1	not assigned.unknown	35.2	N
solyc06g069210.2.1.._YVEDLEGGFSS(ph)DVESK_..Phospho	solyc06g069210.2.1	AT3G18480	YVEDLEGGFSS(ph)DVESK	A	D	later	0.729107	0	3.42775	1	not assigned.unknown	35.2	G
solyc06g071440.2.1.._S(ph)PLVYVSR_..Phospho	solyc06g071440.2.1	AT2G36330	S(ph)PLVYVSR	A	E	later	0.987002	1	0.877334	1	not assigned.unknown	35.2	P
solyc06g076340.2.1.._IAAQS(ph)PNLA_..Phospho	solyc06g076340.2.1	AT2G29200	IAAQS(ph)PNLA	A	D	later	0.962596	1	0.914612	1	not assigned.unknown	35.2	C,N
solyc07g005610.2.1.._LTEAS(ph)PENET_..Phospho	solyc07g005610.2.1	AT4G30900	LTEAS(ph)PENET	A	E	later	1.08972	1	1.19368	1	not assigned.unknown	35.2	C
solyc07g047980.1.1.._(ac)M(ox)LLS(ph)PGHS(ph)PR_..Phospho	solyc07g047980.1.1	AT3G07790	(ac)M(ox)LLS(ph)PGHS(ph)PR	A	D	later	3.88914	1	3.41928	1	not assigned.unknown	35.2	N
solyc07g054320.2.1.._DDSCIATSS(ph)PTR_..Phospho	solyc07g054320.2.1	AT4G38360	DDSCIATSS(ph)PTR	A	A	equal	0.00902537	0	0.811791	1	not assigned.unknown	35.2	PM
solyc07g056030.2.1.._S(ph)GYSIGPTK_..Phospho	solyc07g056030.2.1	AT1G17210	S(ph)GYSIGPTK	A	D	later	0.902646	1	1.14902	1	not assigned.unknown	35.2	N
solyc08g007340.2.1.._FAS(ph)MDNLSNK_..Phospho	solyc08g007340.2.1	AT5G47490	FAS(ph)MDNLSNK	A	F	later	0.701458	0	0.982311	1	not assigned.unknown	35.2	C
solyc08g065150.1.1.._S(ph)INFANYR_..Phospho	solyc08g065150.1.1	AT2G26110	S(ph)INFANYR	A	D	later	1.22273	1	1.17184	1	not assigned.unknown	35.2	N
solyc08g065150.1.1.._S(ph)PSLLQR_..Phospho	solyc08g065150.1.1	AT2G26110	S(ph)PSLLQR	A	E	later	0.97536	1	0.787618	0	not assigned.unknown	35.2	N
solyc08g065150.1.1.._SPS(ph)LLQR_..Phospho	solyc08g065150.1.1	AT2G26110	SPS(ph)LLQR	A	E	later	0.859212	1	0.977533	1	not assigned.unknown	35.2	N
solyc08g081240.2.1.._TGS(ph)VSLQDTER_..Phospho	solyc08g081240.2.1	AT5G52430	TGS(ph)VSLQDTER	A	D	later	2.06596	1	1.17359	1	not assigned.unknown	35.2	N
solyc08g081430.2.1.._IGS(ph)PVTGYGSESR_..Phospho	solyc08g081430.2.1	AT4G00026	IGS(ph)PVTGYGSESR	A	E	later	0.860953	1	1.05622	1	not assigned.unknown	35.2	M
solyc08g082410.2.1.._NADAELT(ph)PQK_..Phospho	solyc08g082410.2.1	AT5G53440	NADAELT(ph)PQK	A	B	later	1.03716	1	1.2087	1	not assigned.unknown	35.2	N
solyc09g066140.2.1.._ISGPES(ph)PR_..Phospho	solyc09g066140.2.1	AT2G30690	ISGPES(ph)PR	A	E	later	0.74957	0	0.983905	1	not assigned.unknown	35.2	PM
solyc10g008990.2.1.._LSSDGS(ph)PLPK_..Phospho	solyc10g008990.2.1	AT2G47960	LSSDGS(ph)PLPK	A	B	later	0.943847	1	0.901959	1	not assigned.unknown	35.2	C
solyc10g077000.1.1.._SVDS(ph)FDSR_..Phospho	solyc10g077000.1.1	AT5G17910	SVDS(ph)FDSR	A	E	later	0.915323	1	0.906337	1	not assigned.unknown	35.2	PM,ER
solyc10g078970.1.1.._S(ph)FSQPLR_..Phospho	solyc10g078970.1.1		S(ph)FSQPLR	A	E	later	1.06793	1	1.03913	1	not assigned.unknown	35.2	#N/A
solyc10g081620.1.1.._S(ph)TDGDLFK_..Phospho	solyc10g081620.1.1	AT5G06560	S(ph)TDGDLFK	A	E	later	1.03582	1	1.30277	1	not assigned.unknown	35.2	N
solyc11g011760.1.1.._SLNATGSALSAYSS(ph)PR_..Phospho	solyc11g011760.1.1	AT5G16550	SLNATGSALSAYSS(ph)PR	A	D	later	0.915278	1	1.02512	1	not assigned.unknown	35.2	ER
solyc11g012770.1.1.._MSPLS(ph)PVR_..Phospho	solyc11g012770.1.1	AT5G47690	MSPLS(ph)PVR	A	F	later	0.843302	1	1.31493	1	not assigned.unknown	35.2	N
solyc11g066380.1.1.._YGQLS(ph)PER_..Phospho	solyc11g066380.1.1	AT2G28150	YGQLS(ph)PER	A	D	later	0.795611	0	0.889176	1	not assigned.unknown	35.2	N
solyc11g068650.1.1.._LPEPPSS(ph)PR_..Phospho	solyc11g068650.1.1	AT5G22350	LPEPPSS(ph)PR	A	F	later	0.969951	1	1.1107	1	not assigned.unknown	35.2	C
solyc11g071950.1.1.._GYVGNS(ph)PAGER_..Phospho	solyc11g071950.1.1	AT5G22040	GYVGNS(ph)PAGER	A	B	later	1.81299	1	1.00886	1	not assigned.unknown	35.2	N
solyc12g010430.1.1.._LPPS(ph)PPVK_..Phospho	solyc12g010430.1.1		LPPS(ph)PPVK	A	F	later	0.91935	1	0.753384	0	not assigned.unknown	35.2	#N/A
solyc12g098440.1.1.._GDDT(ph)PDDSPAVPK_..Phospho	solyc12g098440.1.1		GDDT(ph)PDDSPAVPK	A	B	later	0.934194	1	1.06571	1	not assigned.unknown	35.2	#N/A
solyc12g098440.1.1.._GGVVSS(ph)PSWER_..Phospho	solyc12g098440.1.1		GGVVSS(ph)PSWER	A	E	later	0.873865	1	1.00798	1	not assigned.unknown	35.2	#N/A
solyc12g098440.1.1.._VPTYPS(ph)PQR_..Phospho	solyc12g098440.1.1		VPTYPS(ph)PQR	A	E	later	0.808259	1	1.09877	1	not assigned.unknown	35.2	#N/A
solyc12g098440.1.1.._YGGLS(ph)GGAT(ph)PK_..Phospho	solyc12g098440.1.1		YGGLS(ph)GGAT(ph)PK	A	A	equal	0.00249547	0	1.58709	1	not assigned.unknown	35.2	#N/A
solyc12g098440.1.1.._YGGLS(ph)GGATPK_..Phospho	solyc12g098440.1.1		YGGLS(ph)GGATPK	A	D	later	0.914726	1	1.10422	1	not assigned.unknown	35.2	#N/A
solyc05g006910.2.1.._ILLSNS(ph)TER_..Phospho	solyc05g006910.2.1	AT2G38280	ILLSNS(ph)TER	A	B	later	0.944711	1	0.859982	1	nucleotide metabolism.degradation	23.2	PM
solyc05g006910.2.1.._LNLVPSSS(ph)FSPR_..Phospho	solyc05g006910.2.1	AT2G38280	LNLVPSSS(ph)FSPR	A	#N/A	not A17	NA	1	0.802053	1	nucleotide metabolism.degradation	23.2	PM
solyc05g052490.2.1.._ENLGTS(ph)FSK_..Phospho	solyc05g052490.2.1	AT4G19180	ENLGTS(ph)FSK	A	A	equal	0.00181302	0	0.850383	1	nucleotide metabolism.degradation	23.2	P
solyc01g100030.2.1.._(ac)AENQINS(ph)PEITEPSPK_..Phospho	solyc01g100030.2.1	AT3G46940	(ac)AENQINS(ph)PEITEPSPK	A	D	later	0.855753	1	0.977586	1	nucleotide metabolism.deoxynucleotide metabolism.dUTP diphosphatase	23.5.5	C
solyc12g055830.1.1.._(ac)S(ph)NEDGGDDLSPQR_..Phospho	solyc12g055830.1.1	AT1G01050	(ac)S(ph)NEDGGDDLSPQR	A	B	later	0.742552	0	1.0494	1	nucleotide metabolism.phosphotransfer and pyrophosphatases.misc	23.4.99	C
solyc12g055830.1.1.._(ac)SNEDGGDDLS(ph)PQRR_..Phospho	solyc12g055830.1.1	AT1G01050	(ac)SNEDGGDDLS(ph)PQRR	A	D	later	2.18951	1	0.962341	1	nucleotide metabolism.phosphotransfer and pyrophosphatases.misc	23.4.99	C
solyc06g065580.2.1.._VDGLLTSSS(ph)SSPR_..Phospho	solyc06g065580.2.1	AT5G40870	VDGLLTSSS(ph)SSPR	A	A	equal	0.0912159	0	111.165	1	nucleotide metabolism.salvage.phosphoribosyltransferases.upp	23.3.1.3	C
solyc03g045050.2.1.._VVPETPAAIS(ph)DGELR_..Phospho	solyc03g045050.2.1	AT1G67230	VVPETPAAIS(ph)DGELR	A	B	later	1.53635	1	0.898417	1	protein.degradation	29.5	N
solyc08g080410.2.1.._VVS(ph)PLSSPR_..Phospho	solyc08g080410.2.1	AT4G11740	VVS(ph)PLSSPR	A	F	later	0.822235	1	0.797609	0	protein.degradation	29.5	N
solyc01g104920.2.1.._EAASSS(ph)IFR_..Phospho	solyc01g104920.2.1	AT4G04910	EAASSS(ph)IFR	A	B	later	1.08258	1	0.920529	1	protein.degradation.AAA type	29.5.9	ER,G
solyc03g123920.2.1.._S(ph)APITTAPSR_..Phospho	solyc03g123920.2.1	AT1G16860	S(ph)APITTAPSR	A	E	later	0.922877	1	0.838561	1	protein.degradation.ubiquitin	29.5.11	PM
solyc03g123920.2.1.._SS(ph)GPQSGGVTPTGR_..Phospho	solyc03g123920.2.1	AT1G16860	SS(ph)GPQSGGVTPTGR	A	F	later	1.12436	1	1.79453	1	protein.degradation.ubiquitin	29.5.11	PM
solyc04g014680.2.1.._LTNS(ph)GS(ph)MPK_..Phospho	solyc04g014680.2.1	AT4G22290	LTNS(ph)GS(ph)MPK	A	F	later	0.96461	1	1.0237	1	protein.degradation.ubiquitin	29.5.11	P,PM
solyc04g014680.2.1.._LTNS(ph)GSMPK_..Phospho	solyc04g014680.2.1	AT4G22290	LTNS(ph)GSMPK	A	E	later	1.89154	1	0.891909	1	protein.degradation.ubiquitin	29.5.11	P,PM
solyc04g014680.2.1.._S(ph)GQLEPAASFK_..Phospho	solyc04g014680.2.1	AT4G22290	S(ph)GQLEPAASFK	A	E	later	1.00651	1	0.864434	1	protein.degradation.ubiquitin	29.5.11	P,PM
solyc04g014680.2.1.._SGQLEPAAS(ph)FK_..Phospho	solyc04g014680.2.1	AT4G22290	SGQLEPAAS(ph)FK	A	E	later	0.952437	1	0.930682	1	protein.degradation.ubiquitin	29.5.11	P,PM
solyc12g017450.1.1.._S(ph)GPINSNAPLR_..Phospho	solyc12g017450.1.1	AT1G16860	S(ph)GPINSNAPLR	A	E	later	1.01407	1	0.868596	1	protein.degradation.ubiquitin	29.5.11	PM
solyc12g017450.1.1.._VSGPLDSTGS(ph)IK_..Phospho	solyc12g017450.1.1	AT1G16860	VSGPLDSTGS(ph)IK	A	A	equal	0.00144845	0	1.01549	1	protein.degradation.ubiquitin	29.5.11	PM
solyc10g081600.1.1.._LLDGSSS(ph)PER_..Phospho	solyc10g081600.1.1	AT3G58460	LLDGSSS(ph)PER	A	E	later	0.888357	1	0.970693	1	protein.degradation.ubiquitin.E2	29.5.11.3	PM
solyc04g076620.2.1.._APTS(ph)PMETDETHTR_..Phospho	solyc04g076620.2.1	AT1G70320	APTS(ph)PMETDETHTR	A	A	equal	0.00851504	0	8.72118	1	protein.degradation.ubiquitin.E3.HECT	29.5.11.4.1	C
solyc04g076620.2.1.._DAYSDRS(ph)SEGTSSR_..Phospho	solyc04g076620.2.1	AT1G70320	DAYSDRS(ph)SEGTSSR	A	D	later	3.76758	1	44.4837	1	protein.degradation.ubiquitin.E3.HECT	29.5.11.4.1	C
solyc03g119760.2.1.._S(ph)SDALGASSSSATIR_..Phospho	solyc03g119760.2.1	AT1G73950	S(ph)SDALGASSSSATIR	A	E	later	1.16662	1	1.00719	1	protein.degradation.ubiquitin.E3.RING	29.5.11.4.2	PM
solyc08g077100.2.1.._NLS(ph)SEGISR_..Phospho	solyc08g077100.2.1	AT2G35330	NLS(ph)SEGISR	A	E	later	1.08348	1	1.1413	1	protein.degradation.ubiquitin.E3.RING	29.5.11.4.2	PM,ER
solyc08g081300.2.1.._T(ph)PPGNPDGIK_..Phospho	solyc08g081300.2.1	AT5G41350	T(ph)PPGNPDGIK	A	B	later	1.1651	1	0.800327	1	protein.degradation.ubiquitin.E3.RING	29.5.11.4.2	N
solyc11g010330.1.1.._APIVSDNDTS(ph)PR_..Phospho	solyc11g010330.1.1	AT4G33565	APIVSDNDTS(ph)PR	A	E	later	1.14771	1	1.13894	1	protein.degradation.ubiquitin.E3.RING	29.5.11.4.2	N
solyc09g091710.1.1.._(ac)M(ox)ES(ph)EEDESSHQNSK_..Phospho	solyc09g091710.1.1	AT3G23880	(ac)M(ox)ES(ph)EEDESSHQNSK	A	D	later	4.54335	1	1.06225	1	protein.degradation.ubiquitin.E3.SCF.FBOX	29.5.11.4.3.2	C
solyc12g009120.1.1.._(ac)AS(ph)PDTDVPMVPAGESSTGAGTSNK_..Phospho	solyc12g009120.1.1	AT5G20570	(ac)AS(ph)PDTDVPMVPAGESSTGAGTSNK	A	E	later	1.17252	1	2.99054	1	protein.degradation.ubiquitin.E3.SCF.RBX	29.5.11.4.3.4	N
solyc08g016510.2.1.._GVNTFS(ph)PEGR_..Phospho	solyc08g016510.2.1	AT3G14290	GVNTFS(ph)PEGR	A	D	later	1.10544	1	0.921262	1	protein.degradation.ubiquitin.proteasom	29.5.11.20	C,N
solyc12g044740.1.1.._STS(ph)QEGVLPEK_..Phospho	solyc12g044740.1.1	AT1G51710	STS(ph)QEGVLPEK	A	D	later	0.879466	1	1.27218	1	protein.degradation.ubiquitin.ubiquitin protease	29.5.11.5	C
solyc04g074190.2.1.._ILSNS(ph)SNLGR_..Phospho	solyc04g074190.2.1	AT1G34750	ILSNS(ph)SNLGR	A	A	equal	0.000587707	0	1.02645	1	protein.postranslational modification	29.4	C,PM
solyc06g076100.2.1.._GLYS(ph)GPLDR_..Phospho	solyc06g076100.2.1	AT1G07630	GLYS(ph)GPLDR	A	B	later	0.914063	1	1.04774	1	protein.postranslational modification	29.4	C
solyc08g007000.2.1.._FVS(ph)PTNSDR_..Phospho	solyc08g007000.2.1	AT2G35350	FVS(ph)PTNSDR	A	E	later	0.887274	1	0.896408	1	protein.postranslational modification	29.4	PM
solyc08g077150.2.1.._FVS(ph)PSQSLR_..Phospho	solyc08g077150.2.1	AT2G35350	FVS(ph)PSQSLR	A	E	later	0.881096	1	0.911254	1	protein.postranslational modification	29.4	PM
solyc10g005640.2.1.._LTNS(ph)PDVEIK_..Phospho	solyc10g005640.2.1	AT1G16220	LTNS(ph)PDVEIK	A	E	later	0.861441	1	0.815754	1	protein.postranslational modification	29.4	N
solyc10g005640.2.1.._LTSS(ph)PEAEIK_..Phospho	solyc10g005640.2.1	AT1G16220	LTSS(ph)PEAEIK	A	D	later	0.87235	1	0.980731	1	protein.postranslational modification	29.4	N
solyc11g071920.1.1.._QM(ox)S(ph)INSVPK_..Phospho	solyc11g071920.1.1	AT2G27210	QM(ox)S(ph)INSVPK	A	D	later	1.41134	1	0.961947	1	protein.postranslational modification	29.4	N
solyc07g016150.2.1.._S(ph)PSAEYVNASR_..Phospho	solyc07g016150.2.1	AT1G30230	S(ph)PSAEYVNASR	A	B	later	2.02372	1	2.13946	1	protein.synthesis.elongation	29.2.4	C
solyc01g088370.2.1.._DGEAS(ph)DEEEEYEAK_..Phospho	solyc01g088370.2.1	AT5G27640	DGEAS(ph)DEEEEYEAK	A	B	later	5.5281	1	3.60485	1	protein.synthesis.initiation	29.2.3	C
solyc05g006890.1.1.._(ac)S(ph)DEEHQFESK_..Phospho	solyc05g006890.1.1	AT1G13950	(ac)S(ph)DEEHQFESK	A	E	later	1.00341	1	1.12116	1	protein.synthesis.initiation	29.2.3	C
solyc06g007470.2.1.._PAGGPPAAPRT(ph)_..Phospho	solyc06g007470.2.1	AT3G56340	PAGGPPAAPRT(ph)	A	E	later	1.01914	1	0.902733	1	protein.synthesis.ribosomal protein.eukaryotic.40S subunit.S26	29.2.1.2.1.26	C
solyc11g069440.1.1.._IGPLGLS(ph)PK_..Phospho	solyc11g069440.1.1	AT2G37190	IGPLGLS(ph)PK	A	B	later	1.22586	1	1.35491	1	protein.synthesis.ribosomal protein.eukaryotic.60S subunit.L12	29.2.1.2.2.12	C
solyc01g104470.2.1.._EGLEES(ph)DIESS_..Phospho	solyc01g104470.2.1	AT1G25260	EGLEES(ph)DIESS	A	B	later	2.97481	1	1.70892	1	protein.synthesis.ribosomal protein.eukaryotic.60S subunit.P0	29.2.1.2.2.80	C
solyc01g104470.2.1.._EGLEESDIES(ph)S_..Phospho	solyc01g104470.2.1	AT1G25260	EGLEESDIES(ph)S	A	B	later	2.09877	1	1.38762	1	protein.synthesis.ribosomal protein.eukaryotic.60S subunit.P0	29.2.1.2.2.80	C
solyc09g074940.1.1.._SIT(ph)GSEQEGEAK_..Phospho	solyc09g074940.1.1	AT4G02510	SIT(ph)GSEQEGEAK	A	A	equal	0.00484571	0	1.0798	1	protein.targeting.chloroplast	29.3.3	P
solyc06g083300.2.1.._ESAATFS(ph)PPPAPAAR_..Phospho	solyc06g083300.2.1	AT3G25150	ESAATFS(ph)PPPAPAAR	A	B	later	0.954407	1	0.970711	1	protein.targeting.nucleus	29.3.1	N
solyc07g008160.2.1.._AVSAVAS(ph)PTSPLAHAR_..Phospho	solyc07g008160.2.1	AT1G14850	AVSAVAS(ph)PTSPLAHAR	A	A	equal	0.000751054	0	1.24633	1	protein.targeting.nucleus	29.3.1	N
solyc07g008160.2.1.._AVSAVASPTS(ph)PLAHAR_..Phospho	solyc07g008160.2.1	AT1G14850	AVSAVASPTS(ph)PLAHAR	A	E	later	0.934176	1	2.42698	1	protein.targeting.nucleus	29.3.1	N
solyc01g110990.2.1.._YSVDMS(ph)PVK_..Phospho	solyc01g110990.2.1	AT3G26560	YSVDMS(ph)PVK	A	A	equal	0.00970232	0	1.77405	1	RNA.processing.RNA helicase	27.1.2	N
solyc12g098700.1.1.._EVYEKGS(ph)DDEVDTK_..Phospho	solyc12g098700.1.1	AT1G20920	EVYEKGS(ph)DDEVDTK	A	A	equal	0.00428689	0	3.27213	1	RNA.processing.RNA helicase	27.1.2	N
solyc01g005820.2.1.._SYS(ph)PS(ph)PPR_..Phospho	solyc01g005820.2.1	AT1G55310	SYS(ph)PS(ph)PPR	A	D	later	1.09575	1	1.16157	1	RNA.processing.splicing	27.1.1	N
solyc03g026240.2.1.._DQLS(ph)PDYGR_..Phospho	solyc03g026240.2.1	AT5G52040	DQLS(ph)PDYGR	A	B	later	1.09087	1	1.11897	1	RNA.processing.splicing	27.1.1	N
solyc05g054920.2.1.._GDIS(ph)PVEENGRS(ph)R_..Phospho	solyc05g054920.2.1	AT2G37340	GDIS(ph)PVEENGRS(ph)R	A	D	later	4.12899	1	1.36423	1	RNA.processing.splicing	27.1.1	N
solyc05g054920.2.1.._SPVEDGS(ph)PTGDYENHGS(ph)PR_..Phospho	solyc05g054920.2.1	AT2G37340	SPVEDGS(ph)PTGDYENHGS(ph)PR	A	D	later	2.16318	1	2.04802	1	RNA.processing.splicing	27.1.1	N
solyc08g069120.2.1.._SYS(ph)RS(ph)PYR_..Phospho	solyc08g069120.2.1	AT2G24590	SYS(ph)RS(ph)PYR	A	F	later	0.953051	1	1.70564	1	RNA.processing.splicing	27.1.1	N
solyc10g081070.1.1.._AGSDWDQPDS(ph)TPGIGR_..Phospho	solyc10g081070.1.1	AT5G64270	AGSDWDQPDS(ph)TPGIGR	A	D	later	1.14434	1	1.38941	1	RNA.processing.splicing	27.1.1	N
solyc10g081070.1.1.._LAGLAT(ph)PT(ph)PK_..Phospho	solyc10g081070.1.1	AT5G64270	LAGLAT(ph)PT(ph)PK	A	D	later	0.985955	1	1.47272	1	RNA.processing.splicing	27.1.1	N
solyc11g072340.1.1.._AGS(ph)ENGEVHS(ph)PPEEGLLESGPS(ph)PPR_..Phospho	solyc11g072340.1.1	AT4G25500	AGS(ph)ENGEVHS(ph)PPEEGLLESGPS(ph)PPR	A	D	later	2.13698	1	0.904679	1	RNA.processing.splicing	27.1.1	N
solyc11g072340.1.1.._NGFS(ph)PDR_..Phospho	solyc11g072340.1.1	AT4G25500	NGFS(ph)PDR	A	B	later	1.37493	1	1.0206	1	RNA.processing.splicing	27.1.1	N
solyc11g072340.1.1.._SLS(ph)PPTR_..Phospho	solyc11g072340.1.1	AT4G25500	SLS(ph)PPTR	A	B	later	0.916489	1	1.07103	1	RNA.processing.splicing	27.1.1	N
solyc11g072340.1.1.._YS(ph)PDDYR_..Phospho	solyc11g072340.1.1	AT4G25500	YS(ph)PDDYR	A	B	later	2.35401	1	0.930017	1	RNA.processing.splicing	27.1.1	N
solyc11g012000.1.1.._(ac)M(ox)EEGETGLLLQS(ph)NK_..Phospho	solyc11g012000.1.1	AT3G20300	(ac)M(ox)EEGETGLLLQS(ph)NK	A	B	later	2.01828	1	1.13611	1	RNA.regulation of transcription.AP2/EREBP, APETALA2/Ethylene-responsive element binding protein family	27.3.3	PM
solyc03g098280.2.1.._FYM(ox)EPET(ph)SDGGSVTSGAAGR_..Phospho	solyc03g098280.2.1	AT1G48410	FYM(ox)EPET(ph)SDGGSVTSGAAGR	A	E	later	0.965773	1	0.926816	1	RNA.regulation of transcription.Argonaute	27.3.36	N
solyc05g015650.2.1.._VLSMVES(ph)PGAR_..Phospho	solyc05g015650.2.1	AT1G67310	VLSMVES(ph)PGAR	A	F	later	0.796975	0	1.59195	1	RNA.regulation of transcription.AtSR Transcription Factor family	27.3.39	N
solyc08g061130.2.1.._EGM(ox)ES(ph)DDEIR_..Phospho	solyc08g061130.2.1	AT5G11260	EGM(ox)ES(ph)DDEIR	A	B	later	3.49552	1	1.10376	1	RNA.regulation of transcription.bZIP transcription factor family	27.3.35	N
solyc01g009090.2.1.._S(ph)PPFPPYK_..Phospho	solyc01g009090.2.1	AT2G27100	S(ph)PPFPPYK	A	D	later	1.03742	1	1.06496	1	RNA.regulation of transcription.C2H2 zinc finger family	27.3.11	N
solyc01g009090.2.1.._SGQSSEPNS(ph)DEEADENGK_..Phospho	solyc01g009090.2.1	AT2G27100	SGQSSEPNS(ph)DEEADENGK	A	A	equal	0.0134102	0	1.9058	1	RNA.regulation of transcription.C2H2 zinc finger family	27.3.11	N
solyc01g094800.2.1.._GGVVDS(ph)DDDLAGK_..Phospho	solyc01g094800.2.1	AT2G46020	GGVVDS(ph)DDDLAGK	A	B	later	1.5859	1	1.69902	1	RNA.regulation of transcription.Chromatin Remodeling Factors	27.3.44	N
solyc09g059500.2.1.._(ac)GSS(ph)SGSDVEAGFAK_..Phospho	solyc09g059500.2.1	AT3G07220	(ac)GSS(ph)SGSDVEAGFAK	A	#N/A	not A17	NA	1	1.52426	1	RNA.regulation of transcription.FHA transcription factor	27.3.48	N
solyc02g087710.2.1.._NPQPTVVDSGNES(ph)GSN_..Phospho	solyc02g087710.2.1	AT3G28730	NPQPTVVDSGNES(ph)GSN	A	B	later	0.868092	1	2.73224	1	RNA.regulation of transcription.Nucleosome/chromatin assembly factor group	27.3.62	N
solyc02g087710.2.1.._NPQPTVVDSGNESGS(ph)N_..Phospho	solyc02g087710.2.1	AT3G28730	NPQPTVVDSGNESGS(ph)N	A	B	later	0.840636	1	1.74215	1	RNA.regulation of transcription.Nucleosome/chromatin assembly factor group	27.3.62	N
solyc03g115240.2.1.._GIESDEES(ph)PPR_..Phospho	solyc03g115240.2.1	AT5G61150	GIESDEES(ph)PPR	A	F	later	0.737304	0	0.741564	0	RNA.regulation of transcription.putative transcription regulator	27.3.67	N
solyc04g081880.2.1.._VSTDFDYDGEGS(ph)PSGGR_..Phospho	solyc04g081880.2.1	AT1G20220	VSTDFDYDGEGS(ph)PSGGR	A	B	later	2.59706	1	1.35885	1	RNA.regulation of transcription.putative transcription regulator	27.3.67	N
solyc08g079720.2.1.._DGLGNS(ph)GDGEM(ox)SR_..Phospho	solyc08g079720.2.1	AT2G45430	DGLGNS(ph)GDGEM(ox)SR	A	D	later	4.24477	1	0.774189	0	RNA.regulation of transcription.putative transcription regulator	27.3.67	N
solyc02g094390.2.1.._DGM(ox)LGQMS(ph)PEIR_..Phospho	solyc02g094390.2.1	AT3G26935	DGM(ox)LGQMS(ph)PEIR	A	E	later	1.78118	1	0.825917	1	RNA.regulation of transcription.unclassified	27.3.99	PM
solyc02g094390.2.1.._DGMLGQM(ox)S(ph)PEIR_..Phospho	solyc02g094390.2.1	AT3G26935	DGMLGQM(ox)S(ph)PEIR	A	E	later	2.00026	1	1.02545	1	RNA.regulation of transcription.unclassified	27.3.99	PM
solyc03g097630.2.1.._TMS(ph)DLER_..Phospho	solyc03g097630.2.1	AT3G26935	TMS(ph)DLER	A	E	later	1.63379	1	0.884818	1	RNA.regulation of transcription.unclassified	27.3.99	PM
solyc06g072610.2.1.._EVAGGFVS(ph)PNLEK_..Phospho	solyc06g072610.2.1	AT3G26935	EVAGGFVS(ph)PNLEK	A	E	later	1.08989	1	0.876362	1	RNA.regulation of transcription.unclassified	27.3.99	PM
solyc06g072610.2.1.._TMS(ph)DLEMGR_..Phospho	solyc06g072610.2.1	AT3G26935	TMS(ph)DLEMGR	A	F	later	1.0516	1	1.16005	1	RNA.regulation of transcription.unclassified	27.3.99	PM
solyc12g006620.1.1.._VESNVSFS(ph)PR_..Phospho	solyc12g006620.1.1	AT2G02160	VESNVSFS(ph)PR	A	B	later	0.883658	1	1.03506	1	RNA.regulation of transcription.unclassified	27.3.99	N
solyc12g006990.1.1.._S(ph)PGYDQRS(ph)PAR_..Phospho	solyc12g006990.1.1	AT4G13350	S(ph)PGYDQRS(ph)PAR	A	D	later	1.24147	1	2.05874	1	RNA.regulation of transcription.unclassified	27.3.99	C,N
solyc01g088800.2.1.._PM(ox)S(ph)PLSSR_..Phospho	solyc01g088800.2.1	AT2G44710	PM(ox)S(ph)PLSSR	A	D	later	1.79447	1	1.22376	1	RNA.RNA binding	27.4	N
solyc02g082270.2.1.._(ac)AYQM(ox)S(ph)PGGSSSGGGSGSPFTGR_..Phospho	solyc02g082270.2.1	AT1G76460	(ac)AYQM(ox)S(ph)PGGSSSGGGSGSPFTGR	A	D	later	1.45202	1	1.58062	1	RNA.RNA binding	27.4	N
solyc03g097110.2.1.._TEEPTKPSS(ph)PK_..Phospho	solyc03g097110.2.1	AT4G17720	TEEPTKPSS(ph)PK	A	A	equal	0.020445	0	6.55154	1	RNA.RNA binding	27.4	C
solyc04g074040.2.1.._SPLPRS(ph)DADD_..Phospho	solyc04g074040.2.1	AT5G64200	SPLPRS(ph)DADD	A	D	later	1.31607	1	0.998428	1	RNA.RNA binding	27.4	N
solyc05g018340.2.1.._YAPPGS(ph)PR_..Phospho	solyc05g018340.2.1	AT4G28990	YAPPGS(ph)PR	A	E	later	0.922968	1	1.15902	1	RNA.RNA binding	27.4	N
solyc09g031930.2.1.._(ac)SGLYNPNFS(ph)PAR_..Phospho	solyc09g031930.2.1	AT2G38610	(ac)SGLYNPNFS(ph)PAR	A	D	later	0.919841	1	1.08314	1	RNA.RNA binding	27.4	N
solyc10g005590.2.1.._QQELS(ph)PR_..Phospho	solyc10g005590.2.1	AT1G16610	QQELS(ph)PR	A	A	equal	0.00191663	0	1.05934	1	RNA.RNA binding	27.4	N
solyc10g006050.2.1.._ADSFLSS(ph)PTR_..Phospho	solyc10g006050.2.1	AT3G07810	ADSFLSS(ph)PTR	A	D	later	0.856952	1	1.13999	1	RNA.RNA binding	27.4	N
solyc10g062340.1.1.._SM(ox)AS(ph)PPR_..Phospho	solyc10g062340.1.1	AT2G44710	SM(ox)AS(ph)PPR	A	B	later	2.37109	1	1.27138	1	RNA.RNA binding	27.4	N
solyc10g062340.1.1.._SMAS(ph)PPR_..Phospho	solyc10g062340.1.1	AT2G44710	SMAS(ph)PPR	A	F	later	0.953117	1	0.93946	1	RNA.RNA binding	27.4	N
solyc10g062340.1.1.._SMAS(ph)PPRR_..Phospho	solyc10g062340.1.1	AT2G44710	SMAS(ph)PPRR	A	F	later	0.742118	0	2.86318	1	RNA.RNA binding	27.4	N
solyc10g074870.1.1.._(ac)SGLYNHNFS(ph)PSR_..Phospho	solyc10g074870.1.1	AT2G38610	(ac)SGLYNHNFS(ph)PSR	A	B	later	4.67469	1	2.42955	1	RNA.RNA binding	27.4	N
solyc11g008210.1.1.._ALS(ph)PPPR_..Phospho	solyc11g008210.1.1	AT1G60650	ALS(ph)PPPR	A	D	later	0.867138	1	1.03357	1	RNA.RNA binding	27.4	N
solyc12g006180.1.1.._ELS(ph)PGPSQSPLGR_..Phospho	solyc12g006180.1.1	AT3G07810	ELS(ph)PGPSQSPLGR	A	B	later	0.92776	1	0.793262	0	RNA.RNA binding	27.4	N
solyc12g009230.1.1.._SAVELTTGT(ph)SDDGQLK_..Phospho	solyc12g009230.1.1	AT1G17370	SAVELTTGT(ph)SDDGQLK	A	B	later	1.13433	1	1.03505	1	RNA.RNA binding	27.4	N
solyc12g014600.1.1.._GDSLLSS(ph)PTR_..Phospho	solyc12g014600.1.1	AT3G07810	GDSLLSS(ph)PTR	A	E	later	0.887634	1	1.14806	1	RNA.RNA binding	27.4	N
solyc03g005090.2.1.._MQNINS(ph)SPGTSFR_..Phospho	solyc03g005090.2.1	AT3G01750	MQNINS(ph)SPGTSFR	A	F	later	0.960506	1	1.41519	1	secondary metabolism.phenylpropanoids	16.2	C
solyc02g082540.2.1.._DVSFDGS(ph)PHGAQR_..Phospho	solyc02g082540.2.1	AT1G21630	DVSFDGS(ph)PHGAQR	A	A	equal	0.0011173	0	0.932582	1	signalling.calcium	30.3	PM
solyc05g032850.2.1.._IGS(ph)ANAS(ph)PDGAIPGASR_..Phospho	solyc05g032850.2.1	AT3G13060	IGS(ph)ANAS(ph)PDGAIPGASR	A	D	later	0.946338	1	1.22874	1	signalling.calcium	30.3	N
solyc06g053450.2.1.._LSFPLTPSS(ph)TGSVK_..Phospho	solyc06g053450.2.1	AT3G59690	LSFPLTPSS(ph)TGSVK	A	B	later	3.06548	1	0.835693	1	signalling.calcium	30.3	N
solyc07g008320.2.1.._(ac)SEENVKGS(ph)PYR_..Phospho	solyc07g008320.2.1	AT4G29900	(ac)SEENVKGS(ph)PYR	A	E	later	0.836366	1	1.12697	1	signalling.calcium	30.3	PM
solyc12g014110.1.1.._GS(ph)EAPSPEAGPDTMK_..Phospho	solyc12g014110.1.1	AT1G53210	GS(ph)EAPSPEAGPDTMK	A	E	later	1.76633	1	1.33187	1	signalling.calcium	30.3	PM
solyc12g014110.1.1.._GSEAPSPEAGPDT(ph)M(ox)K_..Phospho	solyc12g014110.1.1	AT1G53210	GSEAPSPEAGPDT(ph)M(ox)K	A	B	later	2.08911	1	0.929398	1	signalling.calcium	30.3	PM
solyc12g014110.1.1.._GSEAPSPEAGPDT(ph)MK_..Phospho	solyc12g014110.1.1	AT1G53210	GSEAPSPEAGPDT(ph)MK	A	F	later	0.895617	1	0.889167	1	signalling.calcium	30.3	PM
solyc12g014460.1.1.._(ac)MEFDTS(ph)PINR_..Phospho	solyc12g014460.1.1	AT3G20290	(ac)MEFDTS(ph)PINR	A	F	later	0.863869	1	1.32628	1	signalling.calcium	30.3	C
solyc03g097980.2.1.._NEYNS(ph)PPSDYVDGK_..Phospho	solyc03g097980.2.1	AT1G31930	NEYNS(ph)PPSDYVDGK	A	E	later	0.891093	1	0.766406	0	signalling.G-proteins	30.5	N
solyc03g120280.1.1.._GTTTGSLKT(ph)PENS(ph)PKA_..Phospho	solyc03g120280.1.1	AT1G52380	GTTTGSLKT(ph)PENS(ph)PKA	A	D	later	4.23281	1	5.38695	1	signalling.G-proteins	30.5	N
solyc04g008680.2.1.._S(ph)PQNDDLLK_..Phospho	solyc04g008680.2.1	AT2G03150	S(ph)PQNDDLLK	A	B	later	1.33272	1	0.90207	1	signalling.G-proteins	30.5	C
solyc04g051700.2.1.._GS(ph)SGNLVDMAR_..Phospho	solyc04g051700.2.1	AT5G64813	GS(ph)SGNLVDMAR	A	F	later	0.785107	0	1.67456	1	signalling.G-proteins	30.5	C,N
solyc06g069010.2.1.._(ac)S(ph)QESLVLR_..Phospho	solyc06g069010.2.1	AT3G18130	(ac)S(ph)QESLVLR	A	B	later	1.42698	1	2.05074	1	signalling.G-proteins	30.5	C
solyc08g076160.2.1.._IAGVTS(ph)SPSHS(ph)PR_..Phospho	solyc08g076160.2.1	AT1G31930	IAGVTS(ph)SPSHS(ph)PR	A	B	later	1.1348	1	2.46119	1	signalling.G-proteins	30.5	N
solyc09g066000.1.1.._S(ph)GMLTVYAR_..Phospho	solyc09g066000.1.1	AT1G55190	S(ph)GMLTVYAR	A	E	later	1.44754	1	0.897374	1	signalling.G-proteins	30.5	V
solyc09g083320.1.1.._APEDQEDSPYGALLSES(ph)PR_..Phospho	solyc09g083320.1.1	AT1G04260	APEDQEDSPYGALLSES(ph)PR	A	B	later	1.08622	1	1.03677	1	signalling.G-proteins	30.5	PM
solyc06g083390.2.1.._VAAS(ph)PVWEGK_..Phospho	solyc06g083390.2.1	AT3G25070	VAAS(ph)PVWEGK	A	E	later	0.854185	1	1.15103	1	signalling.in sugar and nutrient physiology	30.1	PM
solyc07g045340.2.1.._VDS(ph)PPKGDSAYK_..Phospho	solyc07g045340.2.1	AT2G04410	VDS(ph)PPKGDSAYK	A	A	equal	0.0241322	0	4.92122	1	signalling.in sugar and nutrient physiology	30.1	PM
solyc09g061250.2.1.._LNSGAVSAAMS(ph)PR_..Phospho	solyc09g061250.2.1	AT5G48800	LNSGAVSAAMS(ph)PR	A	E	later	0.889127	1	0.833733	1	signalling.light	30.11	PM
solyc08g021910.1.1.._QPPS(ph)PTLQER_..Phospho	solyc08g021910.1.1	AT2G26890	QPPS(ph)PTLQER	A	E	later	0.84863	1	1.074	1	stress.abiotic.heat	20.2.1	C
solyc08g082820.2.1.._SGGAPGGGAS(ph)EEEDDSHDEL_..Phospho	solyc08g082820.2.1	AT5G28540	SGGAPGGGAS(ph)EEEDDSHDEL	A	D	later	2.5377	1	1.08056	1	stress.abiotic.heat	20.2.1	ER
solyc07g063680.2.1.._(ac)MQQQPPS(ph)PTPDSDLPR_..Phospho	solyc07g063680.2.1	AT1G11360	(ac)MQQQPPS(ph)PTPDSDLPR	A	E	later	0.883267	1	3.42316	1	stress.abiotic.unspecified	20.2.99	N
solyc10g006760.2.1.._FPPPTTPSATDT(ph)PTAGAQR_..Phospho	solyc10g006760.2.1	AT1G11360	FPPPTTPSATDT(ph)PTAGAQR	A	B	later	0.992857	1	0.983062	1	stress.abiotic.unspecified	20.2.99	N
solyc01g090230.2.1.._SSLDLPSSSTS(ph)SPSR_..Phospho	solyc01g090230.2.1	AT1G02120	SSLDLPSSSTS(ph)SPSR	A	E	later	11.2429	1	2.99152	1	stress.biotic	20.1	C
solyc03g114950.2.1.._QLQGYKS(ph)DS_..Phospho	solyc03g114950.2.1	AT5G39040	QLQGYKS(ph)DS	A	D	later	0.87246	1	0.966553	1	transport.ABC transporters and multidrug resistance systems	34.16	V
solyc04g010310.2.1.._DS(ph)SASHSFQEPSS(ph)PK_..Phospho	solyc04g010310.2.1	AT3G55320	DS(ph)SASHSFQEPSS(ph)PK	A	D	later	1.24636	1	1.23984	1	transport.ABC transporters and multidrug resistance systems	34.16	PM
solyc04g010310.2.1.._RQDS(ph)FEMR_..Phospho	solyc04g010310.2.1	AT3G55320	RQDS(ph)FEMR	A	A	equal	0.00308677	0	5.83942	1	transport.ABC transporters and multidrug resistance systems	34.16	PM
solyc06g074970.1.1.._INS(ph)GSLPSPSSIER_..Phospho	solyc06g074970.1.1	AT2G28070	INS(ph)GSLPSPSSIER	A	E	later	0.923065	1	1.0629	1	transport.ABC transporters and multidrug resistance systems	34.16	PM
solyc07g065320.2.1.._SNSSFENAS(ph)DT_..Phospho	solyc07g065320.2.1	AT3G13080	SNSSFENAS(ph)DT	A	E	later	0.935555	1	0.892193	1	transport.ABC transporters and multidrug resistance systems	34.16	V
solyc09g008240.2.1.._NSVSS(ph)PIITR_..Phospho	solyc09g008240.2.1	AT2G36910	NSVSS(ph)PIITR	A	E	later	0.895222	1	0.821881	1	transport.ABC transporters and multidrug resistance systems	34.16	PM
solyc09g091660.2.1.._ANS(ph)NSIWR_..Phospho	solyc09g091660.2.1	AT1G15520	ANS(ph)NSIWR	A	E	later	0.998734	1	0.949985	1	transport.ABC transporters and multidrug resistance systems	34.16	PM
solyc11g069710.1.1.._VDEGGDSINAATTPAS(ph)PSLSK_..Phospho	solyc11g069710.1.1	AT2G28070	VDEGGDSINAATTPAS(ph)PSLSK	A	E	later	1.05823	1	0.911073	1	transport.ABC transporters and multidrug resistance systems	34.16	PM
solyc01g111660.2.1.._ALGS(ph)FRS(ph)NAT(ph)N_..Phospho	solyc01g111660.2.1	AT4G35100	ALGS(ph)FRS(ph)NAT(ph)N	A	F	later	0.749739	0	1.63273	1	transport.Major Intrinsic Proteins.PIP	34.19.1	PM
solyc01g111660.2.1.._ALGSFRS(ph)NAT(ph)N_..Phospho	solyc01g111660.2.1	AT4G35100	ALGSFRS(ph)NAT(ph)N	A	E	later	20.427	1	0.879321	1	transport.Major Intrinsic Proteins.PIP	34.19.1	PM
solyc01g111660.2.1.._ALGSFRS(ph)NATN_..Phospho	solyc01g111660.2.1	AT4G35100	ALGSFRS(ph)NATN	A	E	later	1.00839	1	1.0673	1	transport.Major Intrinsic Proteins.PIP	34.19.1	PM
solyc05g055990.2.1.._(ac)SNEVSSALPERS(ph)SSPAK_..Phospho	solyc05g055990.2.1	AT3G53420	(ac)SNEVSSALPERS(ph)SSPAK	A	E	later	1.15443	1	0.974385	1	transport.Major Intrinsic Proteins.PIP	34.19.1	PM
solyc10g055630.1.1.._ALGSFRS(ph)NQTN_..Phospho	solyc10g055630.1.1	AT4G35100	ALGSFRS(ph)NQTN	A	E	later	0.989361	1	2.10072	1	transport.Major Intrinsic Proteins.PIP	34.19.1	PM
solyc11g069430.1.1.._ALGSFRS(ph)NA_..Phospho	solyc11g069430.1.1	AT2G37170	ALGSFRS(ph)NA	A	E	later	0.844254	1	1.22052	1	transport.Major Intrinsic Proteins.PIP	34.19.1	PM
solyc09g007870.2.1.._LEDTGS(ph)GTGSLSR_..Phospho	solyc09g007870.2.1	AT5G03280	LEDTGS(ph)GTGSLSR	A	D	later	0.856499	1	0.891857	1	transport.metal	34.12	PM
solyc05g009670.2.1.._FDNQT(ph)PENAV_..Phospho	solyc05g009670.2.1	AT1G25500	FDNQT(ph)PENAV	A	E	later	0.92235	1	0.846457	1	transport.misc	34.99	P
solyc06g074400.2.1.._S(ph)PS(ph)PTPSHSSLQS_..Phospho	solyc06g074400.2.1	AT2G16650	S(ph)PS(ph)PTPSHSSLQS	A	B	later	0.776388	0	1.6277	1	transport.misc	34.99	N
solyc09g060090.2.1.._VSVNASSVEQNVS(ph)SPK_..Phospho	solyc09g060090.2.1	AT3G24840	VSVNASSVEQNVS(ph)SPK	A	E	later	0.819326	1	0.918915	1	transport.misc	34.99	C
solyc05g054800.1.1.._(ac)MNPSSSTTGGAGS(ph)DDNTSIR_..Phospho	solyc05g054800.1.1	AT3G12740	(ac)MNPSSSTTGGAGS(ph)DDNTSIR	A	F	later	0.841899	1	1.08632	1	transport.p- and v-ATPases	34.1	PM
solyc05g054800.1.1.._(ac)MNPSSSTTGGAGS(ph)DDNTSIRR_..Phospho	solyc05g054800.1.1	AT3G12740	(ac)MNPSSSTTGGAGS(ph)DDNTSIRR	A	F	later	2.06478	1	5.82464	1	transport.p- and v-ATPases	34.1	PM
solyc06g062780.2.1.._S(ph)SEIELER_..Phospho	solyc06g062780.2.1	AT3G13900	S(ph)SEIELER	A	E	later	0.821304	1	0.900078	1	transport.p- and v-ATPases	34.1	M
solyc08g083060.2.1.._NLS(ph)PDISAAGVR_..Phospho	solyc08g083060.2.1	AT4G24120	NLS(ph)PDISAAGVR	A	F	later	0.8806	1	0.768223	0	transport.peptides and oligopeptides	34.13	PM
solyc10g047270.1.1.._IDS(ph)FDALEVPGAQR_..Phospho	solyc10g047270.1.1	AT5G09400	IDS(ph)FDALEVPGAQR	A	B	later	2.31431	1	1.1221	1	transport.potassium	34.15	V
solyc12g005670.1.1.._VDS(ph)LNMEAGK_..Phospho	solyc12g005670.1.1	AT4G13420	VDS(ph)LNMEAGK	A	E	later	0.983492	1	0.80611	1	transport.potassium	34.15	PM
solyc12g017910.1.1.._(ac)MEQPPS(ph)PAAGQTQLER_..Phospho	solyc12g017910.1.1	AT3G02050	(ac)MEQPPS(ph)PAAGQTQLER	A	E	later	1.15756	1	0.824597	1	transport.potassium	34.15	PM
solyc02g082410.2.1.._QGS(ph)GTEGPPTSLSMR_..Phospho	solyc02g082410.2.1	AT4G35300	QGS(ph)GTEGPPTSLSMR	A	F	later	0.874161	1	0.785259	0	transport.sugars	34.2	V
solyc04g080460.2.1.._(ac)S(ph)FREENNEGDLK_..Phospho	solyc04g080460.2.1	AT1G75220	(ac)S(ph)FREENNEGDLK	A	E	later	1.1195	1	1.23383	1	transport.sugars	34.2	PM
solyc04g080460.2.1.._QSSM(ox)MGS(ph)SQAIR_..Phospho	solyc04g080460.2.1	AT1G75220	QSSM(ox)MGS(ph)SQAIR	A	E	later	1.14738	1	0.87518	1	transport.sugars	34.2	PM
solyc04g082700.2.1.._LPDTGS(ph)M(ox)R_..Phospho	solyc04g082700.2.1	AT4G35300	LPDTGS(ph)M(ox)R	A	E	later	1.11974	1	1.02318	1	transport.sugars	34.2	V
solyc04g082700.2.1.._LPDTGS(ph)MR_..Phospho	solyc04g082700.2.1	AT4G35300	LPDTGS(ph)MR	A	E	later	1.28196	1	1.01439	1	transport.sugars	34.2	V
solyc12g089180.1.1.._(ac)S(ph)FREENSEDGR_..Phospho	solyc12g089180.1.1	AT1G75220	(ac)S(ph)FREENSEDGR	A	E	later	1.02164	1	1.29898	1	transport.sugars	34.2	PM
solyc02g021620.2.1.._SMTGDQIQAPPS(ph)PR_..Phospho	solyc02g021620.2.1	AT1G30450	SMTGDQIQAPPS(ph)PR	A	E	later	2.01188	1	0.743293	0	transport.unspecified anions	34.18	V
solyc02g070290.2.1.._SM(ox)TGDQIPAPS(ph)SPR_..Phospho	solyc02g070290.2.1	AT1G30450	SM(ox)TGDQIPAPS(ph)SPR	A	E	later	1.17495	1	1.31122	1	transport.unspecified anions	34.18	V
solyc10g044470.1.1.._NFS(ph)TIS(ph)ETGSIR_..Phospho	solyc10g044470.1.1	AT5G49890	NFS(ph)TIS(ph)ETGSIR	A	B	later	1.28253	1	1.02905	1	transport.unspecified anions	34.18	V
solyc10g044470.1.1.._VLSAS(ph)NILSR_..Phospho	solyc10g044470.1.1	AT5G49890	VLSAS(ph)NILSR	A	B	later	1.07259	1	0.814317	1	transport.unspecified anions	34.18	V
solyc10g044470.1.1.._VLSASNILS(ph)R_..Phospho	solyc10g044470.1.1	AT5G49890	VLSASNILS(ph)R	A	A	equal	0.00217039	0	0.983581	1	transport.unspecified anions	34.18	V
solyc01g067710.2.1.._MIS(ph)SEPTTPK_..Phospho	solyc01g067710.2.1	AT3G05030	MIS(ph)SEPTTPK	A	E	later	1.56129	1	1.27552	1	transport.unspecified cations	34.14	V
solyc01g067710.2.1.._MISS(ph)EPTTPK_..Phospho	solyc01g067710.2.1	AT3G05030	MISS(ph)EPTTPK	A	E	later	1.29353	1	0.83486	1	transport.unspecified cations	34.14	V
solyc05g012220.2.1.._AFS(ph)NLSSSK_..Phospho	solyc05g012220.2.1	AT2G03620	AFS(ph)NLSSSK	A	E	later	0.859758	1	0.905613	1	transport.unspecified cations	34.14	C,PM
solyc08g067090.2.1.._SMS(ph)IS(ph)PR_..Phospho	solyc08g067090.2.1	AT4G32420	SMS(ph)IS(ph)PR	A	#N/A	not A17	NA	1	1.29626	1	cell.cycle.peptidylprolyl isomerase	31.3.1	N
solyc09g091280.2.1.._FDAMAS(ph)PTK_..Phospho	solyc09g091280.2.1	AT3G12280	FDAMAS(ph)PTK	A	F	later	0.734467	0	0.737423	0	cell.division	31.2	N
solyc09g091280.2.1.._MAAT(ph)PVTTAMTTAR_..Phospho	solyc09g091280.2.1	AT3G12280	MAAT(ph)PVTTAMTTAR	A	#N/A	not A17	NA	1	0.740639	0	cell.division	31.2	N
solyc01g067500.2.1.._(ac)M(ox)YSGS(ph)SDGEGPDATAQR_..Phospho	solyc01g067500.2.1	AT5G18580	(ac)M(ox)YSGS(ph)SDGEGPDATAQR	A	B	later	0.898315	1	0.700129	0	cell.organisation	31.1	N
solyc03g115760.2.1.._LM(ox)MST(ph)ER_..Phospho	solyc03g115760.2.1	AT5G39510	LM(ox)MST(ph)ER	A	A	equal	0.00699306	0	0.704614	0	cell.vesicle transport	31.4	V
solyc03g115760.2.1.._LMMS(ph)TER_..Phospho	solyc03g115760.2.1	AT5G39510	LMMS(ph)TER	A	A	equal	0.00181114	0	0.911088	1	cell.vesicle transport	31.4	V
solyc04g080600.2.1.._SFS(ph)GEIFK_..Phospho	solyc04g080600.2.1	AT4G36520	SFS(ph)GEIFK	A	D	later	1.49111	1	0.829896	1	cell.vesicle transport	31.4	N
solyc10g084210.1.1.._GLS(ph)GEELAAR_..Phospho	solyc10g084210.1.1	AT3G09740	GLS(ph)GEELAAR	A	E	later	0.866117	1	0.717943	0	cell.vesicle transport	31.4	PM
solyc02g077880.2.1.._LWDDVM(ox)AGPS(ph)PDK_..Phospho	solyc02g077880.2.1	AT1G28330	LWDDVM(ox)AGPS(ph)PDK	A	D	later	3.00542	1	0.792872	0	development.unspecified	33.99	C
solyc07g054160.2.1.._CYYES(ph)DDDYIPDR_..Phospho	solyc07g054160.2.1	AT2G20740	CYYES(ph)DDDYIPDR	A	#N/A	not A17	NA	1	6.58494	1	development.unspecified	33.99	PM
solyc08g005070.2.1.._DETPEVS(ph)ASPK_..Phospho	solyc08g005070.2.1	AT4G17890	DETPEVS(ph)ASPK	A	B	later	0.926193	1	1.04335	1	development.unspecified	33.99	C
solyc01g102810.2.1.._S(ph)SFNDPESK_..Phospho	solyc01g102810.2.1	AT2G02480	S(ph)SFNDPESK	A	B	later	0.767009	0	0.788431	0	DNA.synthesis/chromatin structure	28.1	PM
solyc10g047050.1.1.._(ac)AGEESS(ph)PDSATK_..Phospho	solyc10g047050.1.1	AT3G19720	(ac)AGEESS(ph)PDSATK	A	B	later	1.04097	1	0.828365	1	misc.dynamin	26.17	P
solyc02g092840.1.1.._(ac)M(ox)LSPYSDES(ph)PGADEAMR_..Phospho	solyc02g092840.1.1	AT5G62220	(ac)M(ox)LSPYSDES(ph)PGADEAMR	A	E	later	1.38178	1	0.777245	0	misc.UDP glucosyl and glucoronyl transferases	26.2	P
solyc01g081440.2.1.._AATSPLPS(ph)PR_..Phospho	solyc01g081440.2.1	AT5G17640	AATSPLPS(ph)PR	A	F	later	0.826162	1	0.774121	0	not assigned.unknown	35.2	P
solyc02g062110.2.1.._YNNSQDTS(ph)PVGVR_..Phospho	solyc02g062110.2.1	AT1G80910	YNNSQDTS(ph)PVGVR	A	D	later	0.84563	1	0.792035	0	not assigned.unknown	35.2	C
solyc02g088260.2.1.._YGEDNS(ph)DDDDEEK_..Phospho	solyc02g088260.2.1		YGEDNS(ph)DDDDEEK	A	D	later	0.903473	1	1.03454	1	not assigned.unknown	35.2	#N/A
solyc03g033950.2.1.._ADQGTDLS(ph)PLR_..Phospho	solyc03g033950.2.1	AT1G31870	ADQGTDLS(ph)PLR	A	F	later	0.70607	0	0.751131	0	not assigned.unknown	35.2	N
solyc03g095610.2.1.._MGTFGS(ph)PQPSAK_..Phospho	solyc03g095610.2.1	AT5G05190	MGTFGS(ph)PQPSAK	A	F	later	0.884541	1	0.738068	0	not assigned.unknown	35.2	N
solyc06g065710.2.1.._AS(ph)QETLPSQES(ph)PDR_..Phospho	solyc06g065710.2.1	AT4G31880	AS(ph)QETLPSQES(ph)PDR	A	F	later	2.77672	1	0.752194	0	not assigned.unknown	35.2	N
solyc06g065710.2.1.._S(ph)ITS(ph)NGGSLENVR_..Phospho	solyc06g065710.2.1	AT4G31880	S(ph)ITS(ph)NGGSLENVR	A	D	later	2.27342	1	0.862897	1	not assigned.unknown	35.2	N
solyc06g065710.2.1.._SIT(ph)SNGGS(ph)LENVR_..Phospho	solyc06g065710.2.1	AT4G31880	SIT(ph)SNGGS(ph)LENVR	A	B	later	0.833111	1	0.761307	0	not assigned.unknown	35.2	N
solyc07g006960.2.1.._(ac)ANTECT(ph)SPPPPR_..Phospho	solyc07g006960.2.1	AT2G18910	(ac)ANTECT(ph)SPPPPR	A	E	later	1.16039	1	0.722817	0	not assigned.unknown	35.2	C
solyc07g047980.1.1.._(ac)MLLS(ph)PGHS(ph)PR_..Phospho	solyc07g047980.1.1	AT3G07790	(ac)MLLS(ph)PGHS(ph)PR	A	F	later	1.18482	1	1.18489	1	not assigned.unknown	35.2	N
solyc07g053440.2.1.._MMS(ph)PSNTIK_..Phospho	solyc07g053440.2.1	AT3G58110	MMS(ph)PSNTIK	A	F	later	0.711599	0	0.76317	0	not assigned.unknown	35.2	N
solyc10g037950.1.1.._ENQPSS(ph)PSGPDPK_..Phospho	solyc10g037950.1.1	AT5G48020	ENQPSS(ph)PSGPDPK	A	B	later	0.786615	0	1.22407	1	not assigned.unknown	35.2	C
solyc10g045600.1.1.._GEDEDEETES(ph)LCK_..Phospho	solyc10g045600.1.1	AT2G01070	GEDEDEETES(ph)LCK	A	F	later	0.815192	1	0.79828	0	not assigned.unknown	35.2	PM
solyc11g065010.1.1.._EIQPS(ph)SPNTR_..Phospho	solyc11g065010.1.1		EIQPS(ph)SPNTR	A	B	later	2.06664	1	0.749	0	not assigned.unknown	35.2	#N/A
solyc05g007820.2.1.._LEEGS(ph)SPEQR_..Phospho	solyc05g007820.2.1	AT1G14180	LEEGS(ph)SPEQR	A	B	later	0.898853	1	0.862903	1	protein.degradation.ubiquitin.E3.RING	29.5.11.4.2	N
solyc01g095800.2.1.._PTS(ph)PEENPNPK_..Phospho	solyc01g095800.2.1	AT5G07670	PTS(ph)PEENPNPK	A	B	later	0.779427	0	0.724623	0	protein.degradation.ubiquitin.E3.SCF.FBOX	29.5.11.4.3.2	N
solyc10g008490.2.1.._VNS(ph)LVQLPR_..Phospho	solyc10g008490.2.1	AT1G03590	VNS(ph)LVQLPR	A	D	later	1.10572	1	0.98668	1	protein.postranslational modification	29.4	C
solyc11g071920.1.1.._QMS(ph)INSVPK_..Phospho	solyc11g071920.1.1	AT2G27210	QMS(ph)INSVPK	A	A	equal	0.012646	0	0.75465	0	protein.postranslational modification	29.4	N
solyc02g094140.2.1.._QGPLQQAMGPGPS(ph)TTTSSTK_..Phospho	solyc02g094140.2.1	AT3G27080	QGPLQQAMGPGPS(ph)TTTSSTK	A	F	later	0.760764	0	0.792038	0	protein.targeting.mitochondria	29.3.2	M
solyc09g016930.1.1.._LTLY(ph)S(ph)LRR_..Phospho	solyc09g016930.1.1	ATCG00280	LTLY(ph)S(ph)LRR	A	D	later	1.07386	1	0.810907	1	PS.lightreaction.photosystem II.PSII polypeptide subunits	1.1.1.2	P
solyc11g062010.1.1.._EVLTEDQQTM(ox)EVQS(ph)PASQTR_..Phospho	solyc11g062010.1.1	AT2G28290	EVLTEDQQTM(ox)EVQS(ph)PASQTR	A	D	later	3.36678	1	0.873568	1	RNA.regulation of transcription.Chromatin Remodeling Factors	27.3.44	N
solyc01g107410.2.1.._(ac)STLGNTSVS(ph)PEK_..Phospho	solyc01g107410.2.1	AT3G19510	(ac)STLGNTSVS(ph)PEK	A	D	later	0.735562	0	0.902481	1	RNA.regulation of transcription.HB,Homeobox transcription factor family	27.3.22	N
solyc08g079720.2.1.._DGLGNS(ph)GDGEMSR_..Phospho	solyc08g079720.2.1	AT2G45430	DGLGNS(ph)GDGEMSR	A	F	later	0.748858	0	1.01792	1	RNA.regulation of transcription.putative transcription regulator	27.3.67	N
solyc02g086750.1.1.._SES(ph)PLSSLK_..Phospho	solyc02g086750.1.1	AT3G27860	SES(ph)PLSSLK	A	F	later	0.85305	1	0.853273	1	RNA.regulation of transcription.PWWP domain protein	27.3.68	N
solyc01g079100.2.1.._SGGS(ph)PMQLS(ph)SPR_..Phospho	solyc01g079100.2.1	AT4G01730	SGGS(ph)PMQLS(ph)SPR	A	F	later	1.40633	1	0.786223	0	RNA.regulation of transcription.unclassified	27.3.99	PM
solyc02g094390.2.1.._SAGGGFVS(ph)PNMGK_..Phospho	solyc02g094390.2.1	AT3G26935	SAGGGFVS(ph)PNMGK	A	E	later	1.03713	1	0.717721	0	RNA.regulation of transcription.unclassified	27.3.99	PM
solyc03g114060.2.1.._ASS(ph)PVLSEK_..Phospho	solyc03g114060.2.1	AT3G48050	ASS(ph)PVLSEK	A	B	later	0.804134	1	0.703797	0	RNA.regulation of transcription.unclassified	27.3.99	N
solyc01g106020.2.1.._NSS(ph)PLTSESSPSGQM(ox)R_..Phospho	solyc01g106020.2.1	AT1G51580	NSS(ph)PLTSESSPSGQM(ox)R	A	F	later	0.793154	0	0.790325	0	RNA.RNA binding	27.4	N
solyc02g062290.2.1.._SSDS(ph)QELTTTELK_..Phospho	solyc02g062290.2.1	AT2G44710	SSDS(ph)QELTTTELK	A	D	later	0.841455	1	0.943027	1	RNA.RNA binding	27.4	N
solyc10g076870.1.1.._NSLNVST(ph)SDNVDSSK_..Phospho	solyc10g076870.1.1	AT2G44710	NSLNVST(ph)SDNVDSSK	A	B	later	1.53933	1	0.900585	1	RNA.RNA binding	27.4	N
solyc07g008320.2.1.._S(ph)IDDDCGSPFDIPR_..Phospho	solyc07g008320.2.1	AT4G29900	S(ph)IDDDCGSPFDIPR	A	F	later	0.724425	0	0.722972	0	signalling.calcium	30.3	PM
solyc05g023750.2.1.._NS(ph)SELGSGLLSR_..Phospho	solyc05g023750.2.1	AT5G13300	NS(ph)SELGSGLLSR	A	B	later	0.904538	1	0.851976	1	signalling.G-proteins	30.5	G
solyc03g123520.2.1.._SLS(ph)EGNLICGSNSPVK_..Phospho	solyc03g123520.2.1	AT3G14205	SLS(ph)EGNLICGSNSPVK	A	F	later	1.07064	1	0.842206	1	signalling.phosphinositides	30.4	C
solyc06g068680.2.1.._DVFSEPS(ph)QTGR_..Phospho	solyc06g068680.2.1	AT5G47910	DVFSEPS(ph)QTGR	A	E	later	1.54781	1	0.84456	1	stress.biotic.respiratory burst	20.1.1	PM
solyc12g089180.1.1.._MGSAQTSSMLGS(ph)S(ph)QVIR_..Phospho	solyc12g089180.1.1	AT1G75220	MGSAQTSSMLGS(ph)S(ph)QVIR	A	F	later	1.02401	1	1.05656	1	transport.sugars	34.2	PM
solyc07g066210.2.1.._STSSAS(ph)EGDVESQSSPR_..Phospho	solyc07g066210.2.1	AT1G55620	STSSAS(ph)EGDVESQSSPR	A	A	equal	0.131199	0	3.882	1	transport.unspecified anions	34.18	G
solyc02g031860.2.1.._NSTALAS(ph)TSEK_..Phospho	solyc02g031860.2.1	AT1G79570	NSTALAS(ph)TSEK	A	B	later	0.878028	1	1.82854	1	protein.postranslational modification	29.4	C
solyc04g009800.2.1.._APEQM(ox)T(ph)M(ox)PK_..Phospho	solyc04g009800.2.1	AT5G04870	APEQM(ox)T(ph)M(ox)PK	A	B	later	1.28522	1	0.890638	1	protein.postranslational modification	29.4	C
solyc05g014760.2.1.._S(ph)PDPLEEQR_..Phospho	solyc05g014760.2.1	AT1G67580	S(ph)PDPLEEQR	A	B	later	0.829746	1	0.848642	1	protein.postranslational modification	29.4	N
solyc12g100310.1.1.._(ac)GDQS(ph)GGLSANNK_..Phospho	solyc12g100310.1.1	AT3G13670	(ac)GDQS(ph)GGLSANNK	A	B	later	0.927767	1	0.770316	0	protein.postranslational modification	29.4	C
solyc10g078180.1.1.._ETPDQPYADNHS(ph)GLTR_..Phospho	solyc10g078180.1.1	AT5G45190	ETPDQPYADNHS(ph)GLTR	A	D	later	0.874445	1	6.85584	1	cell.cycle	31.3	N
solyc11g065120.1.1.._SDGISSGAT(ph)SPR_..Phospho	solyc11g065120.1.1	AT5G19420	SDGISSGAT(ph)SPR	A	D	later	0.956967	1	0.746281	0	cell.division	31.2	N
solyc02g092470.2.1.._SWDDNSLS(ph)P_..Phospho	solyc02g092470.2.1	AT5G67470	SWDDNSLS(ph)P	A	D	later	1.04887	1	1.02826	1	cell.organisation	31.1	PM
solyc03g119270.1.1.._TGPVADSDT(ph)DDGGLNPR_..Phospho	solyc03g119270.1.1	AT1G48760	TGPVADSDT(ph)DDGGLNPR	A	D	later	0.908556	1	0.923425	1	cell.vesicle transport	31.4	N
solyc08g079520.2.1.._NSDDGYSS(ph)DSILR_..Phospho	solyc08g079520.2.1	AT1G12360	NSDDGYSS(ph)DSILR	A	A	equal	0.00261516	0	0.795326	0	cell.vesicle transport	31.4	C
solyc01g096500.2.1.._ASS(ph)LSSIDSIMTPSR_..Phospho	solyc01g096500.2.1	AT5G23450	ASS(ph)LSSIDSIMTPSR	A	F	later	0.839494	1	0.925961	1	lipid metabolism.'exotics' (steroids, squalene etc).sphingolipids	11.8.1	C
solyc02g064580.2.1.._AMEELVSS(ph)PDFSK_..Phospho	solyc02g064580.2.1	AT5G67610	AMEELVSS(ph)PDFSK	A	F	later	0.750461	0	0.825289	1	not assigned.unknown	35.2	PM
solyc03g120300.2.1.._(ac)ASVGEAEYES(ph)DPEEAK_..Phospho	solyc03g120300.2.1	AT1G80000	(ac)ASVGEAEYES(ph)DPEEAK	A	D	later	1.16148	1	0.710018	0	not assigned.unknown	35.2	N
solyc04g011380.2.1.._VGS(ph)PTQVQLSSAER_..Phospho	solyc04g011380.2.1	AT2G39580	VGS(ph)PTQVQLSSAER	A	B	later	0.907498	1	0.744292	0	not assigned.unknown	35.2	N
solyc07g045210.1.1.._PSLLLS(ph)R_..Phospho	solyc07g045210.1.1	AT2G04280	PSLLLS(ph)R	A	B	later	2.65977	1	2.74969	1	not assigned.unknown	35.2	V,G
solyc09g063030.2.1.._TGTPIDANRS(ph)_..Phospho	solyc09g063030.2.1	AT2G20190	TGTPIDANRS(ph)	A	B	later	0.829022	1	0.991134	1	not assigned.unknown	35.2	C
solyc05g007990.2.1.._LNT(ph)PPLSNAPNAVLASNQER_..Phospho	solyc05g007990.2.1	AT2G01460	LNT(ph)PPLSNAPNAVLASNQER	A	F	later	0.72975	0	1.00257	1	nucleotide metabolism.salvage.nucleoside kinases.uridine kinase	23.3.2.2	C,P
solyc08g007000.2.1.._DSDAGS(ph)DSNVQWALGK_..Phospho	solyc08g007000.2.1	AT2G35350	DSDAGS(ph)DSNVQWALGK	A	D	later	0.831765	1	1.08176	1	protein.postranslational modification	29.4	PM
solyc01g102570.2.1.._YLAADDSDS(ph)DESDGQK_..Phospho	solyc01g102570.2.1	AT3G56150	YLAADDSDS(ph)DESDGQK	A	B	later	0.713034	0	2.52217	1	protein.synthesis.initiation	29.2.3	C,N
solyc01g008090.2.1.._LTEGCS(ph)FR_..Phospho	solyc01g008090.2.1	AT3G61110	LTEGCS(ph)FR	A	F	later	0.779485	0	0.730997	0	protein.synthesis.ribosomal protein.eukaryotic.40S subunit.S27	29.2.1.2.1.27	C
solyc12g098330.1.1.._VS(ph)GSGISAR_..Phospho	solyc12g098330.1.1	AT3G07110	VS(ph)GSGISAR	A	B	later	1.71104	1	0.794915	0	protein.synthesis.ribosomal protein.eukaryotic.60S subunit.L13A	29.2.1.2.2.513	C
solyc08g076200.2.1.._IKFGDS(ph)DNED_..Phospho	solyc08g076200.2.1	AT1G31970	IKFGDS(ph)DNED	A	D	later	7.69444	1	0.808984	1	RNA.processing.RNA helicase	27.1.2	N
solyc10g076910.1.1.._FLGAS(ph)PDSR_..Phospho	solyc10g076910.1.1	AT5G13010	FLGAS(ph)PDSR	A	B	later	1.01343	1	0.832034	1	RNA.processing.RNA helicase	27.1.2	N
solyc03g026240.2.1.._DRPS(ph)PDYGR_..Phospho	solyc03g026240.2.1	AT5G52040	DRPS(ph)PDYGR	A	A	equal	0.0190927	0	1.56814	1	RNA.processing.splicing	27.1.1	N
solyc04g014560.2.1.._DLS(ph)DRENSER_..Phospho	solyc04g014560.2.1	AT5G37370	DLS(ph)DRENSER	A	D	later	0.788615	0	11.1901	1	RNA.processing.splicing	27.1.1	N
solyc05g047460.2.1.._INS(ph)PSNLR_..Phospho	solyc05g047460.2.1	AT1G19220	INS(ph)PSNLR	A	B	later	1.17771	1	0.914243	1	RNA.regulation of transcription.ARF, Auxin Response Factor family	27.3.4	N
solyc09g059500.2.1.._(ac)GS(ph)SSGSDVEAGFAK_..Phospho	solyc09g059500.2.1	AT3G07220	(ac)GS(ph)SSGSDVEAGFAK	A	B	later	0.783808	0	0.720543	0	RNA.regulation of transcription.FHA transcription factor	27.3.48	N
solyc04g072670.2.1.._INLDQSS(ph)ADDSM(ox)EEDVVETK_..Phospho	solyc04g072670.2.1	AT4G39680	INLDQSS(ph)ADDSM(ox)EEDVVETK	A	E	later	1.31372	1	1.18815	1	RNA.regulation of transcription.putative transcription regulator	27.3.67	N
solyc11g005170.1.1.._DGS(ph)EEYADDDNRER_..Phospho	solyc11g005170.1.1	AT5G09880	DGS(ph)EEYADDDNRER	A	B	later	1.01101	1	63.3944	1	RNA.RNA binding	27.4	N
solyc02g087760.2.1.._FNSLS(ph)PR_..Phospho	solyc02g087760.2.1	AT1G74690	FNSLS(ph)PR	A	B	later	0.839839	1	0.727401	0	signalling.calcium	30.3	N
solyc08g014280.2.1.._FTLPAGAVS(ph)PR_..Phospho	solyc08g014280.2.1	AT3G59690	FTLPAGAVS(ph)PR	A	B	later	1.31519	1	1.14075	1	signalling.calcium	30.3	N
solyc12g011050.1.1.._ERS(ph)PTNDS(ph)PSSHLR_..Phospho	solyc12g011050.1.1	AT4G12640	ERS(ph)PTNDS(ph)PSSHLR	A	F	later	0.781657	0	33.0896	1	signalling.G-proteins	30.5	N
solyc12g015880.1.1.._EVSNEWS(ph)LVNK_..Phospho	solyc12g015880.1.1	AT5G56030	EVSNEWS(ph)LVNK	A	D	later	0.793083	0	0.848554	1	stress.abiotic.heat	20.2.1	C,N
solyc03g093140.2.1.._DEDEVFS(ph)PR_..Phospho	solyc03g093140.2.1	AT3G47420	DEDEVFS(ph)PR	A	B	later	1.22732	1	0.778228	0	transport.membrane system unknown	34.98	PM
solyc07g054490.2.1.._GATVDIPLDGS(ph)NDMK_..Phospho	solyc07g054490.2.1	AT1G61250	GATVDIPLDGS(ph)NDMK	A	F	later	1.07092	1	1.03797	1	transport.misc	34.99	PM
solyc11g051160.1.1.._TPVTESAS(ph)FK_..Phospho	solyc11g051160.1.1	AT4G09160	TPVTESAS(ph)FK	A	A	equal	0.00288618	0	0.756757	0	transport.misc	34.99	C
solyc01g105150.2.1.._ENGGLTSMES(ph)IESR_..Phospho	solyc01g105150.2.1	AT5G09400	ENGGLTSMES(ph)IESR	A	F	later	0.94308	1	0.731964	0	transport.potassium	34.15	V
solyc04g082700.2.1.._PVTGQS(ph)SLALVSR_..Phospho	solyc04g082700.2.1	AT4G35300	PVTGQS(ph)SLALVSR	A	B	later	3.7176	1	1.58497	1	transport.sugars	34.2	V
solyc02g070290.2.1.._SMTGDQIPAPSS(ph)PR_..Phospho	solyc02g070290.2.1	AT1G30450	SMTGDQIPAPSS(ph)PR	A	F	later	2.85289	1	2.47899	1	transport.unspecified anions	34.18	V
solyc07g066210.2.1.._STSS(ph)ASEGDVESQS(ph)SPR_..Phospho	solyc07g066210.2.1	AT1G55620	STSS(ph)ASEGDVESQS(ph)SPR	A	B	later	1.13173	1	1.41814	1	transport.unspecified anions	34.18	G
solyc06g053710.2.1.._VLPESVS(ph)R_..Phospho	solyc06g053710.2.1	AT3G04580	VLPESVS(ph)R	A	E	later	0.941033	1	0.0973761	0	hormone metabolism.ethylene.signal transduction	17.5.2	PM
solyc09g009840.1.1.._SASVTEPSS(ph)PK_..Phospho	solyc09g009840.1.1	AT2G36220	SASVTEPSS(ph)PK	A	E	later	0.932165	1	0.632238	0	not assigned.unknown	35.2	C
solyc06g068920.2.1.._S(ph)PLLTPK_..Phospho	solyc06g068920.2.1	AT3G17850	S(ph)PLLTPK	A	B	later	0.965438	1	0.31081	0	protein.postranslational modification	29.4	N
solyc06g073630.2.1.._EIVTS(ph)PGR_..Phospho	solyc06g073630.2.1	AT5G10270	EIVTS(ph)PGR	A	B	later	0.962584	1	0.413607	0	protein.postranslational modification	29.4	N
solyc10g055720.1.1.._SS(ph)PSQSPSESFR_..Phospho	solyc10g055720.1.1	AT4G38470	SS(ph)PSQSPSESFR	A	B	later	3.32471	1	0.144818	0	protein.postranslational modification	29.4	C
solyc01g104050.2.1.._VLDFSSGS(ph)PR_..Phospho	solyc01g104050.2.1	AT1G11050	VLDFSSGS(ph)PR	A	E	later	1.0186	1	0.156265	0	protein.postranslational modification.kinase.receptor like cytoplasmatic kinase VII	29.4.1.57	PM
solyc02g081070.2.1.._S(ph)SDESAFTYK_..Phospho	solyc02g081070.2.1	AT4G22130	S(ph)SDESAFTYK	A	D	later	0.846966	1	0.305038	0	protein.postranslational modification.kinase.receptor like cytoplasmatic kinase VII	29.4.1.57	PM
solyc03g006920.2.1.._TVAAM(ox)AS(ph)PSEGLEK_..Phospho	solyc03g006920.2.1	AT2G45590	TVAAM(ox)AS(ph)PSEGLEK	A	D	later	1.06763	1	0.460946	0	protein.postranslational modification.kinase.receptor like cytoplasmatic kinase VII	29.4.1.57	PM
solyc03g121050.2.1.._NTSFCCAS(ph)GR_..Phospho	solyc03g121050.2.1	AT1G51940	NTSFCCAS(ph)GR	A	E	later	1.41509	1	0.215079	0	protein.postranslational modification.kinase.receptor like cytoplasmatic kinase VII	29.4.1.57	PM
solyc04g082500.2.1.._TGS(ph)GNVIGNQGYNAPK_..Phospho	solyc04g082500.2.1	AT1G76360	TGS(ph)GNVIGNQGYNAPK	A	A	equal	0.00521729	0	0.196193	0	protein.postranslational modification.kinase.receptor like cytoplasmatic kinase VII	29.4.1.57	C
solyc05g007140.2.1.._AIPS(ph)PVAVS(ph)PM(ox)R_..Phospho	solyc05g007140.2.1	AT2G02800	AIPS(ph)PVAVS(ph)PM(ox)R	A	D	later	2.25548	1	0.829497	1	protein.postranslational modification.kinase.receptor like cytoplasmatic kinase VII	29.4.1.57	C
solyc07g039340.2.1.._YSSS(ph)GPLR_..Phospho	solyc07g039340.2.1	AT5G56890	YSSS(ph)GPLR	A	E	later	1.01032	1	0.174567	0	protein.postranslational modification.kinase.receptor like cytoplasmatic kinase VII	29.4.1.57	PM
solyc07g056270.2.1.._GFSSQS(ph)GEEGSS(ph)GTVR_..Phospho	solyc07g056270.2.1	AT2G42960	GFSSQS(ph)GEEGSS(ph)GTVR	A	E	later	0.831819	1	0.256463	0	protein.postranslational modification.kinase.receptor like cytoplasmatic kinase VII	29.4.1.57	PM
solyc07g063950.2.1.._RVESIDSTADS(ph)YEV_..Phospho	solyc07g063950.2.1	AT5G54590	RVESIDSTADS(ph)YEV	A	B	later	0.899099	1	0.151796	0	protein.postranslational modification.kinase.receptor like cytoplasmatic kinase VII	29.4.1.57	PM
solyc09g074240.1.1.._LESNLS(ph)SR_..Phospho	solyc09g074240.1.1	AT2G48010	LESNLS(ph)SR	A	B	later	0.853816	1	0.171869	0	protein.postranslational modification.kinase.receptor like cytoplasmatic kinase VII	29.4.1.57	PM
solyc12g036330.1.1.._NNTS(ph)SVSPDSVTAK_..Phospho	solyc12g036330.1.1	AT1G18390	NNTS(ph)SVSPDSVTAK	A	E	later	1.01847	1	0.269261	0	protein.postranslational modification.kinase.receptor like cytoplasmatic kinase VII	29.4.1.57	PM
solyc12g098980.1.1.._ALQPLLPRPVPS(ph)_..Phospho	solyc12g098980.1.1	AT3G17410	ALQPLLPRPVPS(ph)	A	D	later	0.74953	0	0.313429	0	protein.postranslational modification.kinase.receptor like cytoplasmatic kinase VII	29.4.1.57	C
solyc08g065230.1.1.._FEQSGS(ph)TSSLSPQTTPASAALPR_..Phospho	solyc08g065230.1.1	AT5G11850	FEQSGS(ph)TSSLSPQTTPASAALPR	A	B	later	7.61289	1	0.249884	0	signalling.MAP kinases	30.6	C
solyc03g111670.2.1.._DDITGGS(ph)GEGER_..Phospho	solyc03g111670.2.1	AT2G26730	DDITGGS(ph)GEGER	A	E	later	1.07884	1	0.399671	0	signalling.receptor kinases.leucine rich repeat III	30.2.3	PM
solyc02g070000.2.1.._LDVKS(ph)PDR_..Phospho	solyc02g070000.2.1	AT4G20940	LDVKS(ph)PDR	A	A	equal	0.00228191	0	0.62871	0	signalling.receptor kinases.leucine rich repeat XI	30.2.11	PM
solyc08g066490.2.1.._SNS(ph)CGLGLK_..Phospho	solyc08g066490.2.1	AT2G25790	SNS(ph)CGLGLK	A	A	equal	0.0124592	0	0.112194	0	signalling.receptor kinases.leucine rich repeat XI	30.2.11	PM
solyc01g087210.2.1.._EFGS(ph)PGLGNVAWK_..Phospho	solyc01g087210.2.1	AT5G05170	EFGS(ph)PGLGNVAWK	A	E	later	0.899517	1	0.29281	0	cell wall.cellulose synthesis.cellulose synthase	10.2.1	PM
solyc09g075550.2.1.._DTIFTGGFNS(ph)ATK_..Phospho	solyc09g075550.2.1	AT1G02730	DTIFTGGFNS(ph)ATK	A	B	later	0.906991	1	0.363878	0	cell wall.cellulose synthesis.cellulose synthase	10.2.1	P
solyc07g006220.1.1.._PSLEEELFPST(ph)PGK_..Phospho	solyc07g006220.1.1	AT4G30440	PSLEEELFPST(ph)PGK	A	B	later	4.43931	1	0.569935	0	cell wall.precursor synthesis.GAE	10.1.6	G
solyc12g010540.1.1.._GLEEEFIPST(ph)PGK_..Phospho	solyc12g010540.1.1	AT4G30440	GLEEEFIPST(ph)PGK	A	B	later	0.988679	1	0.297275	0	cell wall.precursor synthesis.GAE	10.1.6	G
solyc09g074380.2.1.._AYS(ph)PTGRFS(ph)SEPER_..Phospho	solyc09g074380.2.1	AT2G32910	AYS(ph)PTGRFS(ph)SEPER	A	D	later	2.48844	1	0.179133	0	cell.cell death	31.5	N
solyc04g081200.2.1.._ASEEVGAEPVS(ph)ESPASK_..Phospho	solyc04g081200.2.1	AT1G19880	ASEEVGAEPVS(ph)ESPASK	A	D	later	0.754697	0	0.85818	1	cell.division	31.2	N
solyc02g093160.2.1.._ALAS(ph)PGDAVLFDK_..Phospho	solyc02g093160.2.1	AT2G23360	ALAS(ph)PGDAVLFDK	A	B	later	1.35462	1	0.112758	0	cell.organisation	31.1	N
solyc07g064970.2.1.._DDAASHISGTEPIPST(ph)P_..Phospho	solyc07g064970.2.1	AT5G55230	DDAASHISGTEPIPST(ph)P	A	B	later	0.913934	1	0.126033	0	cell.organisation	31.1	C
solyc08g016050.2.1.._SVIGEGPAS(ph)PK_..Phospho	solyc08g016050.2.1	AT4G16340	SVIGEGPAS(ph)PK	A	D	later	1.31454	1	0.296108	0	cell.organisation	31.1	C
solyc01g006950.2.1.._SLPGCGPGSS(ph)SDR_..Phospho	solyc01g006950.2.1	AT3G11820	SLPGCGPGSS(ph)SDR	A	F	later	0.873879	1	0.288979	0	cell.vesicle transport	31.4	PM
solyc01g090990.2.1.._S(ph)SPSEAWSLISR_..Phospho	solyc01g090990.2.1	AT4G00170	S(ph)SPSEAWSLISR	A	A	equal	0.00603038	0	0.432361	0	cell.vesicle transport	31.4	C,ER
solyc01g090990.2.1.._VVYVPANPPS(ph)PVPEGSEEGGS(ph)PR_..Phospho	solyc01g090990.2.1	AT4G00170	VVYVPANPPS(ph)PVPEGSEEGGS(ph)PR	A	E	later	1.32402	1	0.745108	0	cell.vesicle transport	31.4	C,ER
solyc01g090990.2.1.._VVYVPANPPSPVPEGS(ph)EEGGS(ph)PR_..Phospho	solyc01g090990.2.1	AT4G00170	VVYVPANPPSPVPEGS(ph)EEGGS(ph)PR	A	F	later	0.704336	0	0.294586	0	cell.vesicle transport	31.4	C,ER
solyc03g097070.2.1.._(ac)S(ph)DNNLLDK_..Phospho	solyc03g097070.2.1	AT5G16880	(ac)S(ph)DNNLLDK	A	A	equal	0.0031541	0	0.391964	0	cell.vesicle transport	31.4	C
solyc07g065030.2.1.._SSLPAS(ph)GPEAQR_..Phospho	solyc07g065030.2.1	AT1G16240	SSLPAS(ph)GPEAQR	A	E	later	0.955481	1	0.0942862	0	cell.vesicle transport	31.4	V
solyc08g066070.1.1.._IDNNAM(ox)SS(ph)PTGASR_..Phospho	solyc08g066070.1.1	AT5G58430	IDNNAM(ox)SS(ph)PTGASR	A	B	later	2.99627	1	0.661235	0	cell.vesicle transport	31.4	PM
solyc08g066070.1.1.._IDNNAMSS(ph)PTGASR_..Phospho	solyc08g066070.1.1	AT5G58430	IDNNAMSS(ph)PTGASR	A	A	equal	0.0341982	0	0.617358	0	cell.vesicle transport	31.4	PM
solyc10g018350.1.1.._FLLQSVVAS(ph)PGAAAK_..Phospho	solyc10g018350.1.1	AT2G45140	FLLQSVVAS(ph)PGAAAK	A	B	later	1.43862	1	0.685912	0	cell.vesicle transport	31.4	ER
solyc11g066910.1.1.._(ac)S(ph)FQDLDSGR_..Phospho	solyc11g066910.1.1	AT5G46860	(ac)S(ph)FQDLDSGR	A	A	equal	0.000431066	0	0.196489	0	cell.vesicle transport	31.4	V
solyc01g108250.2.1.._YGS(ph)PVTPTNLR_..Phospho	solyc01g108250.2.1	AT3G19240	YGS(ph)PVTPTNLR	A	D	later	0.957385	1	0.262936	0	development.unspecified	33.99	N
solyc02g094190.2.1.._VPS(ph)EEALLSESQK_..Phospho	solyc02g094190.2.1	AT3G01930	VPS(ph)EEALLSESQK	A	E	later	0.984281	1	0.420958	0	development.unspecified	33.99	PM
solyc04g072220.2.1.._VSVQPES(ph)PR_..Phospho	solyc04g072220.2.1	AT1G34190	VSVQPES(ph)PR	A	D	later	0.881759	1	0.33925	0	development.unspecified	33.99	N,PM
solyc10g005920.2.1.._DLS(ph)PETYIVEESR_..Phospho	solyc10g005920.2.1	AT3G13300	DLS(ph)PETYIVEESR	A	B	later	1.7192	1	0.22493	0	development.unspecified	33.99	C
solyc02g072090.1.1.._GLSGNS(ph)PPLAVRS(ph)PSR_..Phospho	solyc02g072090.1.1	AT4G18820	GLSGNS(ph)PPLAVRS(ph)PSR	A	D	later	2.03322	1	0.69413	0	DNA.synthesis/chromatin structure	28.1	N
solyc02g081810.2.1.._EADEAAS(ph)PDVESVK_..Phospho	solyc02g081810.2.1	AT3G57150	EADEAAS(ph)PDVESVK	A	D	later	1.23337	1	0.290785	0	DNA.synthesis/chromatin structure	28.1	N
solyc03g119130.2.1.._AYSS(ph)PAVTSTVK_..Phospho	solyc03g119130.2.1		AYSS(ph)PAVTSTVK	A	D	later	0.716468	0	0.300326	0	DNA.synthesis/chromatin structure.histone	28.1.3	#N/A
solyc03g111640.2.1.._S(ph)PTLKS(ph)PGAAAK_..Phospho	solyc03g111640.2.1	AT5G63190	S(ph)PTLKS(ph)PGAAAK	A	D	later	1.22257	1	4.52485	1	DNA.unspecified	28.99	C
solyc05g014470.2.1.._AAS(ph)FNIIPSSTGAAK_..Phospho	solyc05g014470.2.1	AT1G13440	AAS(ph)FNIIPSSTGAAK	A	B	later	0.957391	1	0.264423	0	glycolysis.cytosolic branch.glyceraldehyde 3-phosphate dehydrogenase (GAP-DH)	4.1.8	C
solyc04g081340.2.1.._ASSESS(ph)SEDEADSAEEAGSSK_..Phospho	solyc04g081340.2.1	AT5G42560	ASSESS(ph)SEDEADSAEEAGSSK	A	E	later	1.62328	1	0.672869	0	hormone metabolism.abscisic acid.synthesis-degradation	17.1.1	EX,PM
solyc04g071710.2.1.._SPPSS(ph)PNSSTR_..Phospho	solyc04g071710.2.1	AT1G43130	SPPSS(ph)PNSSTR	A	E	later	1.28393	1	0.496548	0	hormone metabolism.auxin.induced-regulated-responsive-activated	17.2.3	PM
solyc01g006360.2.1.._ESGVFS(ph)GNLGELER_..Phospho	solyc01g006360.2.1	AT3G07160	ESGVFS(ph)GNLGELER	A	B	later	1.46437	1	0.179866	0	minor CHO metabolism.callose	3.6	PM
solyc11g039650.1.1.._QSLS(ph)DGSLETM(ox)TR_..Phospho	solyc11g039650.1.1	AT1G59610	QSLS(ph)DGSLETM(ox)TR	A	D	later	0.974882	1	0.911948	1	misc.dynamin	26.17	PM
solyc05g055420.2.1.._GSS(ph)PIVVSGSSGTR_..Phospho	solyc05g055420.2.1	AT5G04500	GSS(ph)PIVVSGSSGTR	A	E	later	0.876959	1	0.163546	0	misc.UDP glucosyl and glucoronyl transferases	26.2	PM
solyc06g075100.2.1.._S(ph)GDSLEGLLSDK_..Phospho	solyc06g075100.2.1	AT5G60700	S(ph)GDSLEGLLSDK	A	B	later	0.905171	1	0.0189994	0	misc.UDP glucosyl and glucoronyl transferases	26.2	M
solyc01g058270.2.1.._AVLLEGGGLQSTS(ph)PR_..Phospho	solyc01g058270.2.1	AT3G06550	AVLLEGGGLQSTS(ph)PR	A	E	later	1.4191	1	0.168397	0	not assigned.unknown	35.2	PM
solyc01g096890.2.1.._SLS(ph)VSAISR_..Phospho	solyc01g096890.2.1		SLS(ph)VSAISR	A	B	later	1.85796	1	0.357526	0	not assigned.unknown	35.2	#N/A
solyc01g097040.2.1.._DYSIDDLS(ph)DR_..Phospho	solyc01g097040.2.1	AT1G08800	DYSIDDLS(ph)DR	A	B	later	1.11976	1	0.354119	0	not assigned.unknown	35.2	EX
solyc01g106570.2.1.._S(ph)PGETPVK_..Phospho	solyc01g106570.2.1	AT2G14520	S(ph)PGETPVK	A	E	later	0.850666	1	0.35114	0	not assigned.unknown	35.2	PM
solyc02g032930.2.1.._EAS(ph)SAEANAGALK_..Phospho	solyc02g032930.2.1	AT5G42570	EAS(ph)SAEANAGALK	A	B	later	1.28216	1	0.134432	0	not assigned.unknown	35.2	ER
solyc02g071320.2.1.._DETATAVSCNASAISS(ph)GNTLESTDAK_..Phospho	solyc02g071320.2.1		DETATAVSCNASAISS(ph)GNTLESTDAK	A	E	later	0.993804	1	0.233062	0	not assigned.unknown	35.2	#N/A
solyc02g087480.2.1.._ETNS(ph)SSALLSPK_..Phospho	solyc02g087480.2.1	AT1G59650	ETNS(ph)SSALLSPK	A	E	later	1.46851	1	0.161944	0	not assigned.unknown	35.2	N
solyc02g087480.2.1.._ETNSSSALLS(ph)PK_..Phospho	solyc02g087480.2.1	AT1G59650	ETNSSSALLS(ph)PK	A	E	later	0.872662	1	0.148348	0	not assigned.unknown	35.2	N
solyc02g090760.2.1.._QSTAILTS(ph)PNK_..Phospho	solyc02g090760.2.1	AT3G50370	QSTAILTS(ph)PNK	A	A	equal	0.00175694	0	0.051176	0	not assigned.unknown	35.2	N
solyc02g090850.2.1.._VEGYS(ph)PPPS(ph)PPPR_..Phospho	solyc02g090850.2.1	AT4G36980	VEGYS(ph)PPPS(ph)PPPR	A	D	later	0.989613	1	0.323015	0	not assigned.unknown	35.2	N
solyc03g097250.2.1.._M(ox)PSVPVES(ph)DAEEATM_..Phospho	solyc03g097250.2.1	AT3G02900	M(ox)PSVPVES(ph)DAEEATM	A	F	later	1.32957	1	0.208579	0	not assigned.unknown	35.2	P
solyc03g121280.2.1.._VGS(ph)QGSLEEGK_..Phospho	solyc03g121280.2.1	AT3G21310	VGS(ph)QGSLEEGK	A	E	later	0.924912	1	0.147155	0	not assigned.unknown	35.2	PM,ER
solyc06g065710.2.1.._EIEAGS(ph)DLEVK_..Phospho	solyc06g065710.2.1	AT4G31880	EIEAGS(ph)DLEVK	A	D	later	3.58684	1	0.423556	0	not assigned.unknown	35.2	N
solyc06g065710.2.1.._SVPTPES(ph)PDNSTK_..Phospho	solyc06g065710.2.1	AT4G31880	SVPTPES(ph)PDNSTK	A	D	later	4.15537	1	0.302989	0	not assigned.unknown	35.2	N
solyc06g076340.2.1.._APS(ph)PSLT(ph)PIGGGR_..Phospho	solyc06g076340.2.1	AT2G29200	APS(ph)PSLT(ph)PIGGGR	A	B	later	1.29828	1	0.282737	0	not assigned.unknown	35.2	C,N
solyc06g076340.2.1.._APS(ph)PSLTPIGGGR_..Phospho	solyc06g076340.2.1	AT2G29200	APS(ph)PSLTPIGGGR	A	D	later	1.04125	1	0.248814	0	not assigned.unknown	35.2	C,N
solyc06g076340.2.1.._ATPAPGPPS(ph)RPAS(ph)R_..Phospho	solyc06g076340.2.1	AT2G29200	ATPAPGPPS(ph)RPAS(ph)R	A	D	later	1.81606	1	2.35023	1	not assigned.unknown	35.2	C,N
solyc07g049680.2.1.._VSEEPSNEDGS(ph)PVK_..Phospho	solyc07g049680.2.1	AT2G32590	VSEEPSNEDGS(ph)PVK	A	D	later	1.57329	1	0.256663	0	not assigned.unknown	35.2	N
solyc07g056370.2.1.._LEAVES(ph)EK_..Phospho	solyc07g056370.2.1		LEAVES(ph)EK	A	E	later	0.886039	1	0.267911	0	not assigned.unknown	35.2	#N/A
solyc07g066520.2.1.._IASASVS(ph)PR_..Phospho	solyc07g066520.2.1	AT1G16520	IASASVS(ph)PR	A	B	later	1.19594	1	0.135407	0	not assigned.unknown	35.2	C,N
solyc08g074440.2.1.._LNDES(ph)PDQR_..Phospho	solyc08g074440.2.1	AT3G49601	LNDES(ph)PDQR	A	D	later	0.99843	1	0.0136757	0	not assigned.unknown	35.2	N
solyc08g077500.2.1.._GLASWGAIS(ph)DR_..Phospho	solyc08g077500.2.1	AT4G17140	GLASWGAIS(ph)DR	A	D	later	0.992074	1	0.522765	0	not assigned.unknown	35.2	C,V
solyc08g079500.2.1.._SGS(ph)DGLTFEESK_..Phospho	solyc08g079500.2.1	AT4G22740	SGS(ph)DGLTFEESK	A	E	later	1.55821	1	0.483035	0	not assigned.unknown	35.2	N
solyc08g082410.2.1.._GTS(ph)VEVPSGSQK_..Phospho	solyc08g082410.2.1	AT5G53440	GTS(ph)VEVPSGSQK	A	B	later	1.48395	1	0.36017	0	not assigned.unknown	35.2	N
solyc09g018310.2.1.._SNS(ph)DVEELDK_..Phospho	solyc09g018310.2.1	AT3G51640	SNS(ph)DVEELDK	A	B	later	0.860105	1	0.101055	0	not assigned.unknown	35.2	PM
solyc09g059460.2.1.._YSVGGGS(ph)NYQVDR_..Phospho	solyc09g059460.2.1	AT4G27860	YSVGGGS(ph)NYQVDR	A	E	later	1.12989	1	0.265725	0	not assigned.unknown	35.2	V
solyc09g074110.2.1.._NFS(ph)APNLEER_..Phospho	solyc09g074110.2.1	AT2G48060	NFS(ph)APNLEER	A	E	later	1.01643	1	0.108317	0	not assigned.unknown	35.2	PM
solyc10g077000.1.1.._ANFDS(ph)PPGS(ph)PWK_..Phospho	solyc10g077000.1.1	AT5G17910	ANFDS(ph)PPGS(ph)PWK	A	A	equal	0.00950932	0	0.258278	0	not assigned.unknown	35.2	PM,ER
solyc10g077000.1.1.._ANFDS(ph)PPGSPWK_..Phospho	solyc10g077000.1.1	AT5G17910	ANFDS(ph)PPGSPWK	A	E	later	0.886062	1	0.166091	0	not assigned.unknown	35.2	PM,ER
solyc11g012770.1.1.._M(ox)SPLS(ph)PVR_..Phospho	solyc11g012770.1.1	AT5G47690	M(ox)SPLS(ph)PVR	A	D	later	2.31727	1	0.411753	0	not assigned.unknown	35.2	N
solyc11g017000.1.1.._S(ph)SSQVDLLR_..Phospho	solyc11g017000.1.1	AT1G34320	S(ph)SSQVDLLR	A	B	later	1.062	1	0.0674128	0	not assigned.unknown	35.2	N
solyc11g066380.1.1.._NSQDDESS(ph)PPVQR_..Phospho	solyc11g066380.1.1	AT2G28150	NSQDDESS(ph)PPVQR	A	B	later	1.08395	1	0.371248	0	not assigned.unknown	35.2	N
solyc11g066380.1.1.._SGSSAVS(ph)PQSSSADK_..Phospho	solyc11g066380.1.1	AT2G28150	SGSSAVS(ph)PQSSSADK	A	A	equal	0.00443127	0	0.461434	0	not assigned.unknown	35.2	N
solyc11g069170.1.1.._TADVSITS(ph)PTK_..Phospho	solyc11g069170.1.1	AT1G07970	TADVSITS(ph)PTK	A	E	later	0.939053	1	0.15547	0	not assigned.unknown	35.2	N
solyc11g071950.1.1.._QVAYNS(ph)PAGER_..Phospho	solyc11g071950.1.1	AT5G22040	QVAYNS(ph)PAGER	A	B	later	0.923789	1	0.341527	0	not assigned.unknown	35.2	N
solyc12g006420.1.1.._TSS(ph)NPEQPQQLQR_..Phospho	solyc12g006420.1.1	AT4G14990	TSS(ph)NPEQPQQLQR	A	D	later	0.988047	1	0.882007	1	not assigned.unknown	35.2	N
solyc12g049410.1.1.._GIS(ph)DTDTDLIR_..Phospho	solyc12g049410.1.1	AT3G14120	GIS(ph)DTDTDLIR	A	B	later	2.16786	1	0.340228	0	not assigned.unknown	35.2	N
solyc08g080410.2.1.._APS(ph)PSLVAQR_..Phospho	solyc08g080410.2.1	AT4G11740	APS(ph)PSLVAQR	A	D	later	0.907755	1	0.0743026	0	protein.degradation	29.5	N
solyc08g080410.2.1.._VVSPLS(ph)SPR_..Phospho	solyc08g080410.2.1	AT4G11740	VVSPLS(ph)SPR	A	A	equal	0.00632925	0	0.255093	0	protein.degradation	29.5	N
solyc07g005880.2.1.._GVPLDES(ph)EDDASAVK_..Phospho	solyc07g005880.2.1	AT5G22010	GVPLDES(ph)EDDASAVK	A	D	later	1.32254	1	0.361007	0	protein.degradation.AAA type	29.5.9	N
solyc12g017450.1.1.._KVS(ph)GPLDSTGSIK_..Phospho	solyc12g017450.1.1	AT1G16860	KVS(ph)GPLDSTGSIK	A	A	equal	0.0121809	0	1.41237	1	protein.degradation.ubiquitin	29.5.11	PM
solyc10g081600.1.1.._LLDGSS(ph)SPER_..Phospho	solyc10g081600.1.1	AT3G58460	LLDGSS(ph)SPER	A	E	later	2.50393	1	0.269572	0	protein.degradation.ubiquitin.E2	29.5.11.3	PM
solyc03g112340.1.1.._LPS(ph)FQCLEPK_..Phospho	solyc03g112340.1.1	AT5G27420	LPS(ph)FQCLEPK	A	B	later	1.05257	1	0.190159	0	protein.degradation.ubiquitin.E3.RING	29.5.11.4.2	PM
solyc03g119760.2.1.._SSDALGASS(ph)SSATIR_..Phospho	solyc03g119760.2.1	AT1G73950	SSDALGASS(ph)SSATIR	A	E	later	0.914814	1	0.267873	0	protein.degradation.ubiquitin.E3.RING	29.5.11.4.2	PM
solyc04g080930.2.1.._DDPTSSNEAEAS(ph)PTFEIR_..Phospho	solyc04g080930.2.1	AT2G26350	DDPTSSNEAEAS(ph)PTFEIR	A	B	later	0.780326	0	0.244663	0	protein.degradation.ubiquitin.E3.RING	29.5.11.4.2	PX
solyc04g082570.2.1.._S(ph)ENLVTVEK_..Phospho	solyc04g082570.2.1	AT1G20780	S(ph)ENLVTVEK	A	E	later	0.962993	1	0.141462	0	protein.degradation.ubiquitin.E3.RING	29.5.11.4.2	C
solyc08g077100.2.1.._TS(ph)GLIDR_..Phospho	solyc08g077100.2.1	AT2G35330	TS(ph)GLIDR	A	E	later	0.968301	1	0.117755	0	protein.degradation.ubiquitin.E3.RING	29.5.11.4.2	PM,ER
solyc08g081300.2.1.._VELNGS(ph)PSFYR_..Phospho	solyc08g081300.2.1	AT5G41350	VELNGS(ph)PSFYR	A	B	later	1.0811	1	0.296993	0	protein.degradation.ubiquitin.E3.RING	29.5.11.4.2	N
solyc12g087860.1.1.._EVNNAS(ph)PNNISNFSNAK_..Phospho	solyc12g087860.1.1	AT3G05200	EVNNAS(ph)PNNISNFSNAK	A	D	later	0.84309	1	0.479349	0	protein.degradation.ubiquitin.E3.RING	29.5.11.4.2	PM
solyc12g009120.1.1.._(ac)AS(ph)PDTDVPM(ox)VPAGESSTGAGTSNK_..Phospho	solyc12g009120.1.1	AT5G20570	(ac)AS(ph)PDTDVPM(ox)VPAGESSTGAGTSNK	A	D	later	3.85391	1	1.04258	1	protein.degradation.ubiquitin.E3.SCF.RBX	29.5.11.4.3.4	N
solyc01g088370.2.1.._LRDGEAS(ph)DEEEEYEAK_..Phospho	solyc01g088370.2.1	AT5G27640	LRDGEAS(ph)DEEEEYEAK	A	A	equal	0.00240016	0	0.422494	0	protein.synthesis.initiation	29.2.3	C
solyc01g008090.2.1.._LVQS(ph)PNSFFM(ox)DVK_..Phospho	solyc01g008090.2.1	AT3G61110	LVQS(ph)PNSFFM(ox)DVK	A	B	later	4.24864	1	0.441496	0	protein.synthesis.ribosomal protein.eukaryotic.40S subunit.S27	29.2.1.2.1.27	C
solyc12g010930.1.1.._VLEQLSGQS(ph)PVFSK_..Phospho	solyc12g010930.1.1	AT2G42740	VLEQLSGQS(ph)PVFSK	A	B	later	2.56608	1	0.515021	0	protein.synthesis.ribosomal protein.eukaryotic.60S subunit.L11	29.2.1.2.2.11	C
solyc01g111240.2.1.._AIS(ph)PEPVNGSNK_..Phospho	solyc01g111240.2.1	AT3G16620	AIS(ph)PEPVNGSNK	A	E	later	0.857642	1	0.144923	0	protein.targeting.chloroplast	29.3.3	P
solyc01g111240.2.1.._LNES(ph)PTMEPGNLNDR_..Phospho	solyc01g111240.2.1	AT3G16620	LNES(ph)PTMEPGNLNDR	A	E	later	1.81904	1	0.181212	0	protein.targeting.chloroplast	29.3.3	P
solyc02g094140.2.1.._QGPLQQAM(ox)GPGPSTTTS(ph)STK_..Phospho	solyc02g094140.2.1	AT3G27080	QGPLQQAM(ox)GPGPSTTTS(ph)STK	A	F	later	1.06557	1	0.439795	0	protein.targeting.mitochondria	29.3.2	M
solyc02g093010.2.1.._AAS(ph)SESEDLLP_..Phospho	solyc02g093010.2.1	AT4G39220	AAS(ph)SESEDLLP	A	B	later	0.892562	1	0.295855	0	protein.targeting.secretory pathway.ER	29.3.4.1	ER,G
solyc09g030390.2.1.._TIDFDSLS(ph)PSK_..Phospho	solyc09g030390.2.1	AT2G29210	TIDFDSLS(ph)PSK	A	B	later	1.37817	1	0.151388	0	RNA.processing.splicing	27.1.1	N
solyc10g009330.2.1.._S(ph)PS(ph)PVYR_..Phospho	solyc10g009330.2.1	AT3G61860	S(ph)PS(ph)PVYR	A	B	later	1.51174	1	0.407483	0	RNA.processing.splicing	27.1.1	N
solyc03g098280.2.1.._FYMEPET(ph)SDGGSVTSGAAGR_..Phospho	solyc03g098280.2.1	AT1G48410	FYMEPET(ph)SDGGSVTSGAAGR	A	F	later	1.06602	1	0.481479	0	RNA.regulation of transcription.Argonaute	27.3.36	N
solyc03g098280.2.1.._FYMEPETS(ph)DGGSVTSGAAGR_..Phospho	solyc03g098280.2.1	AT1G48410	FYMEPETS(ph)DGGSVTSGAAGR	A	E	later	1.29674	1	0.550587	0	RNA.regulation of transcription.Argonaute	27.3.36	N
solyc06g072300.2.1.._FYM(ox)EPETS(ph)DGGSVTSGAAPYR_..Phospho	solyc06g072300.2.1	AT1G48410	FYM(ox)EPETS(ph)DGGSVTSGAAPYR	A	B	later	3.717	1	0.757511	0	RNA.regulation of transcription.Argonaute	27.3.36	N
solyc06g060490.2.1.._AQS(ph)ETFFR_..Phospho	solyc06g060490.2.1	AT1G43700	AQS(ph)ETFFR	A	D	later	3.43283	1	0.470078	0	RNA.regulation of transcription.bZIP transcription factor family	27.3.35	N
solyc09g007100.2.1.._SKS(ph)PDLS(ph)PLR_..Phospho	solyc09g007100.2.1	AT2G27090	SKS(ph)PDLS(ph)PLR	A	A	equal	0.0332192	0	1.25219	1	RNA.regulation of transcription.bZIP transcription factor family	27.3.35	N
solyc12g008660.1.1.._VLGPGSGS(ph)SPGPGSDS(ph)PRR_..Phospho	solyc12g008660.1.1	AT2G19810	VLGPGSGS(ph)SPGPGSDS(ph)PRR	A	D	later	2.53141	1	1.37653	1	RNA.regulation of transcription.C3H zinc finger family	27.3.12	N
solyc11g030600.2.1.._(ac)AS(ph)PQPNSESVLELPNNDK_..Phospho	solyc11g030600.2.1	AT5G49160	(ac)AS(ph)PQPNSESVLELPNNDK	A	D	later	2.3415	1	0.585289	0	RNA.regulation of transcription.DNA methyltransferases	27.3.46	N
solyc01g080960.2.1.._NNTQFS(ph)DDDNNNNDNNNNNSPGVAR_..Phospho	solyc01g080960.2.1	AT2G35270	NNTQFS(ph)DDDNNNNDNNNNNSPGVAR	A	D	later	8.05656	1	1.08908	1	RNA.regulation of transcription.putative transcription regulator	27.3.67	N
solyc08g081380.2.1.._S(ph)PGNQFNDSSSSDVK_..Phospho	solyc08g081380.2.1	AT1G63850	S(ph)PGNQFNDSSSSDVK	A	D	later	1.00141	1	0.211396	0	RNA.regulation of transcription.putative transcription regulator	27.3.67	N
solyc09g072890.1.1.._LNETQTS(ph)PITSR_..Phospho	solyc09g072890.1.1	AT3G04380	LNETQTS(ph)PITSR	A	B	later	0.958157	1	0.325621	0	RNA.regulation of transcription.SET-domain transcriptional regulator family	27.3.69	N
solyc02g094390.2.1.._DGM(ox)LGQM(ox)S(ph)PEIR_..Phospho	solyc02g094390.2.1	AT3G26935	DGM(ox)LGQM(ox)S(ph)PEIR	A	D	later	1.40573	1	0.499197	0	RNA.regulation of transcription.unclassified	27.3.99	PM
solyc03g097630.2.1.._SSDS(ph)GDGATNQAAFIR_..Phospho	solyc03g097630.2.1	AT3G26935	SSDS(ph)GDGATNQAAFIR	A	E	later	1.62426	1	0.499248	0	RNA.regulation of transcription.unclassified	27.3.99	PM
solyc06g072610.2.1.._TMS(ph)DLEM(ox)GR_..Phospho	solyc06g072610.2.1	AT3G26935	TMS(ph)DLEM(ox)GR	A	E	later	1.7445	1	0.509574	0	RNA.regulation of transcription.unclassified	27.3.99	PM
solyc06g082220.2.1.._NTGGGYGSS(ph)PAEAPVK_..Phospho	solyc06g082220.2.1	AT5G58470	NTGGGYGSS(ph)PAEAPVK	A	B	later	1.33306	1	0.218996	0	RNA.regulation of transcription.unclassified	27.3.99	N
solyc12g005770.1.1.._ISYPTQLS(ph)NEK_..Phospho	solyc12g005770.1.1	AT3G21810	ISYPTQLS(ph)NEK	A	B	later	1.39142	1	0.305914	0	RNA.regulation of transcription.unclassified	27.3.99	N
solyc12g006990.1.1.._EILGDSVS(ph)PLR_..Phospho	solyc12g006990.1.1	AT4G13350	EILGDSVS(ph)PLR	A	B	later	1.61531	1	0.195064	0	RNA.regulation of transcription.unclassified	27.3.99	C,N
solyc12g006990.1.1.._S(ph)PPNEEVYER_..Phospho	solyc12g006990.1.1	AT4G13350	S(ph)PPNEEVYER	A	B	later	1.53398	1	0.225926	0	RNA.regulation of transcription.unclassified	27.3.99	C,N
solyc01g105140.2.1.._SLS(ph)PTKGS(ph)PVR_..Phospho	solyc01g105140.2.1	AT5G64200	SLS(ph)PTKGS(ph)PVR	A	D	later	1.02292	1	0.46319	0	RNA.RNA binding	27.4	N
solyc04g074040.2.1.._AGS(ph)RS(ph)PLPR_..Phospho	solyc04g074040.2.1	AT5G64200	AGS(ph)RS(ph)PLPR	A	D	later	1.01996	1	0.296342	0	RNA.RNA binding	27.4	N
solyc05g018340.2.1.._AHAGS(ph)VS(ph)PVR_..Phospho	solyc05g018340.2.1	AT4G28990	AHAGS(ph)VS(ph)PVR	A	A	equal	0.016438	0	0.353431	0	RNA.RNA binding	27.4	N
solyc06g053320.2.1.._AAS(ph)PTPGMLSS(ph)PSGVQK_..Phospho	solyc06g053320.2.1	AT2G43410	AAS(ph)PTPGMLSS(ph)PSGVQK	A	E	later	1.96581	1	5.39674	1	RNA.RNA binding	27.4	N
solyc09g092250.2.1.._SAS(ph)PQVDEDAQK_..Phospho	solyc09g092250.2.1	AT3G23900	SAS(ph)PQVDEDAQK	A	B	later	0.844428	1	0.388633	0	RNA.RNA binding	27.4	N
solyc10g005590.2.1.._S(ph)PPPPPESK_..Phospho	solyc10g005590.2.1	AT1G16610	S(ph)PPPPPESK	A	B	later	0.928251	1	0.368463	0	RNA.RNA binding	27.4	N
solyc10g006050.2.1.._NNSSIQGS(ph)PGGGR_..Phospho	solyc10g006050.2.1	AT3G07810	NNSSIQGS(ph)PGGGR	A	B	later	1.32571	1	0.534281	0	RNA.RNA binding	27.4	N
solyc10g076870.1.1.._DNLGS(ph)PETGNVVVDSEK_..Phospho	solyc10g076870.1.1	AT2G44710	DNLGS(ph)PETGNVVVDSEK	A	D	later	7.66425	1	0.296751	0	RNA.RNA binding	27.4	N
solyc12g009230.1.1.._SAVELTTGTS(ph)DDGQLK_..Phospho	solyc12g009230.1.1	AT1G17370	SAVELTTGTS(ph)DDGQLK	A	D	later	3.26747	1	0.204079	0	RNA.RNA binding	27.4	N
solyc11g040370.1.1.._S(ph)VSPQPGYAPQYDANQM(ox)YGAPR_..Phospho	solyc11g040370.1.1	AT4G10070	S(ph)VSPQPGYAPQYDANQM(ox)YGAPR	A	D	later	1.73513	1	0.143021	0	RNA.transcription	27.2	N
solyc04g076380.2.1.._VIDEQLS(ph)EQGAK_..Phospho	solyc04g076380.2.1	AT4G24520	VIDEQLS(ph)EQGAK	A	B	later	0.758309	0	0.0712169	0	secondary metabolism.phenylpropanoids	16.2	ER
solyc05g051280.2.1.._EASAETTTS(ph)PPK_..Phospho	solyc05g051280.2.1	AT5G37710	EASAETTTS(ph)PPK	A	A	equal	0.0178055	0	1.01523	1	signalling.calcium	30.3	C
solyc06g053450.2.1.._ATS(ph)PGVTSPR_..Phospho	solyc06g053450.2.1	AT3G59690	ATS(ph)PGVTSPR	A	E	later	0.900982	1	0.220541	0	signalling.calcium	30.3	N
solyc06g053450.2.1.._ATSPGVT(ph)SPR_..Phospho	solyc06g053450.2.1	AT3G59690	ATSPGVT(ph)SPR	A	#N/A	not A17	NA	1	0.318913	0	signalling.calcium	30.3	N
solyc06g069740.1.1.._IFS(ph)FSAQANK_..Phospho	solyc06g069740.1.1	AT3G29000	IFS(ph)FSAQANK	A	B	later	1.25747	1	0.791814	0	signalling.calcium	30.3	PM,ER
solyc07g008320.2.1.._(ac)S(ph)EENVKGS(ph)PYR_..Phospho	solyc07g008320.2.1	AT4G29900	(ac)S(ph)EENVKGS(ph)PYR	A	E	later	1.01536	1	0.227687	0	signalling.calcium	30.3	PM
solyc07g008320.2.1.._SIDDDCGS(ph)PFDIPR_..Phospho	solyc07g008320.2.1	AT4G29900	SIDDDCGS(ph)PFDIPR	A	A	equal	0.00576769	0	0.0929129	0	signalling.calcium	30.3	PM
solyc01g008770.2.1.._GVGGNDSDIGS(ph)PR_..Phospho	solyc01g008770.2.1	AT5G19390	GVGGNDSDIGS(ph)PR	A	B	later	2.0897	1	0.320522	0	signalling.G-proteins	30.5	C
solyc04g008680.2.1.._SGFGVDS(ph)PK_..Phospho	solyc04g008680.2.1	AT2G03150	SGFGVDS(ph)PK	A	D	later	0.793654	0	0.0495082	0	signalling.G-proteins	30.5	C
solyc07g053480.2.1.._AITS(ph)AYYR_..Phospho	solyc07g053480.2.1	AT5G60860	AITS(ph)AYYR	A	A	equal	0.00399699	0	0.104925	0	signalling.G-proteins	30.5	C
solyc02g021640.2.1.._SGT(ph)VGPNEGGWATAVR_..Phospho	solyc02g021640.2.1	AT1G30440	SGT(ph)VGPNEGGWATAVR	A	A	equal	0.0512132	0	1.31612	1	signalling.light	30.11	PM
solyc09g074630.2.1.._SGSGAGSGCIS(ph)PR_..Phospho	solyc09g074630.2.1	AT1G03010	SGSGAGSGCIS(ph)PR	A	A	equal	0.00307339	0	0.196457	0	signalling.light	30.11	C
solyc08g061980.2.1.._DSNS(ph)PVRPPR_..Phospho	solyc08g061980.2.1	AT5G12080	DSNS(ph)PVRPPR	A	E	later	0.88973	1	0.262308	0	signalling.unspecified	30.99	PM
solyc08g061980.2.1.._TVQVNDSS(ph)PEISR_..Phospho	solyc08g061980.2.1	AT5G12080	TVQVNDSS(ph)PEISR	A	E	later	0.938832	1	0.100229	0	signalling.unspecified	30.99	PM
solyc09g009180.2.1.._ETAALS(ph)PTLQR_..Phospho	solyc09g009180.2.1	AT1G79940	ETAALS(ph)PTLQR	A	E	later	1.04542	1	0.128359	0	stress.abiotic.heat	20.2.1	ER
solyc01g095200.2.1.._FHGDDSSSSS(ph)ESDTETK_..Phospho	solyc01g095200.2.1	AT4G23630	FHGDDSSSSS(ph)ESDTETK	A	A	equal	0.00865478	0	14.6131	1	stress.biotic	20.1	PM
solyc03g007530.2.1.._S(ph)TDSVGLVTPFAK_..Phospho	solyc03g007530.2.1	AT3G59140	S(ph)TDSVGLVTPFAK	A	E	later	0.842008	1	0.240388	0	transport.ABC transporters and multidrug resistance systems	34.16	PM
solyc03g007530.2.1.._STDS(ph)VGLVTPFAK_..Phospho	solyc03g007530.2.1	AT3G59140	STDS(ph)VGLVTPFAK	A	F	later	0.998056	1	0.504622	0	transport.ABC transporters and multidrug resistance systems	34.16	PM
solyc04g010310.2.1.._LSNNSDPES(ph)PVS(ph)PLLTSDPK_..Phospho	solyc04g010310.2.1	AT3G55320	LSNNSDPES(ph)PVS(ph)PLLTSDPK	A	A	equal	0.0183188	0	0.458287	0	transport.ABC transporters and multidrug resistance systems	34.16	PM
solyc06g074970.1.1.._INSGSLPS(ph)PSSIER_..Phospho	solyc06g074970.1.1	AT2G28070	INSGSLPS(ph)PSSIER	A	B	later	0.868	1	0.101582	0	transport.ABC transporters and multidrug resistance systems	34.16	PM
solyc01g111980.2.1.._FITPLGS(ph)PLR_..Phospho	solyc01g111980.2.1	AT1G47670	FITPLGS(ph)PLR	A	B	later	2.0861	1	0.285353	0	transport.amino acids	34.3	PM
solyc05g008760.2.1.._GPITNIGNS(ph)SEEA_..Phospho	solyc05g008760.2.1	AT2G01170	GPITNIGNS(ph)SEEA	A	E	later	1.1646	1	0.267156	0	transport.amino acids	34.3	PM
solyc06g060370.2.1.._S(ph)MEFVPLVNEK_..Phospho	solyc06g060370.2.1	AT1G21870	S(ph)MEFVPLVNEK	A	F	later	0.83129	1	0.187368	0	transport.metabolite transporters at the envelope membrane	34.8	G
solyc03g007770.2.1.._AGS(ph)TDIDQFLK_..Phospho	solyc03g007770.2.1	AT5G24030	AGS(ph)TDIDQFLK	A	B	later	0.969594	1	0.246633	0	transport.metabolite transporters at the mitochondrial membrane	34.9	PM
solyc04g078250.2.1.._(ac)SSPQQQENTS(ph)PDSKEEESR_..Phospho	solyc04g078250.2.1	AT1G47240	(ac)SSPQQQENTS(ph)PDSKEEESR	A	A	equal	0.00932599	0	0.361482	0	transport.metal	34.12	PM
solyc09g007870.2.1.._GVSENAQSFISDGPGS(ph)YK_..Phospho	solyc09g007870.2.1	AT5G03280	GVSENAQSFISDGPGS(ph)YK	A	B	later	1.71561	1	0.73867	0	transport.metal	34.12	PM
solyc09g007870.2.1.._LEDTGS(ph)GTGS(ph)LSR_..Phospho	solyc09g007870.2.1	AT5G03280	LEDTGS(ph)GTGS(ph)LSR	A	E	later	0.794701	0	0.108971	0	transport.metal	34.12	PM
solyc02g078840.2.1.._NAS(ph)IDIPLDSASDLK_..Phospho	solyc02g078840.2.1	AT1G61250	NAS(ph)IDIPLDSASDLK	A	B	later	1.16512	1	0.383327	0	transport.misc	34.99	PM
solyc05g006990.2.1.._NSTSAIVSM(ox)TS(ph)SPSPPIPTGK_..Phospho	solyc05g006990.2.1	AT1G69850	NSTSAIVSM(ox)TS(ph)SPSPPIPTGK	A	B	later	2.35108	1	0.233836	0	transport.peptides and oligopeptides	34.13	PM
solyc01g106420.2.1.._EKS(ph)NEPIDVPVESS_..Phospho	solyc01g106420.2.1	AT5G64500	EKS(ph)NEPIDVPVESS	A	E	later	0.924653	1	0.209342	0	transport.sugars	34.2	PM
solyc04g082700.2.1.._EGDDYPS(ph)DGGADSDDNLQSPLISR_..Phospho	solyc04g082700.2.1	AT4G35300	EGDDYPS(ph)DGGADSDDNLQSPLISR	A	B	later	1.29878	1	0.385161	0	transport.sugars	34.2	V
solyc04g082700.2.1.._EGDDYPSDGGADS(ph)DDNLQSPLISR_..Phospho	solyc04g082700.2.1	AT4G35300	EGDDYPSDGGADS(ph)DDNLQSPLISR	A	D	later	19.4462	1	2.02776	1	transport.sugars	34.2	V
solyc04g082700.2.1.._EGDDYPSDGGADSDDNLQS(ph)PLISR_..Phospho	solyc04g082700.2.1	AT4G35300	EGDDYPSDGGADSDDNLQS(ph)PLISR	A	D	later	1.52606	1	0.872867	1	transport.sugars	34.2	V
solyc04g082700.2.1.._EGDDYPSDGGADSDDNLQSPLIS(ph)R_..Phospho	solyc04g082700.2.1	AT4G35300	EGDDYPSDGGADSDDNLQSPLIS(ph)R	A	A	equal	0.00477861	0	0.455811	0	transport.sugars	34.2	V
solyc07g066210.2.1.._STS(ph)SASEGDVESQS(ph)SPR_..Phospho	solyc07g066210.2.1	AT1G55620	STS(ph)SASEGDVESQS(ph)SPR	A	E	later	1.81924	1	0.696902	0	transport.unspecified anions	34.18	G
solyc07g066210.2.1.._STS(ph)SASEGDVESQSS(ph)PR_..Phospho	solyc07g066210.2.1	AT1G55620	STS(ph)SASEGDVESQSS(ph)PR	A	E	later	1.18489	1	0.25391	0	transport.unspecified anions	34.18	G
solyc07g066210.2.1.._STS(ph)SASEGDVESQSSPR_..Phospho	solyc07g066210.2.1	AT1G55620	STS(ph)SASEGDVESQSSPR	A	E	later	1.06467	1	0.202491	0	transport.unspecified anions	34.18	G
solyc10g077020.1.1.._(ac)M(ox)EGVS(ph)PDQESVESGAK_..Phospho	solyc10g077020.1.1	AT2G40980	(ac)M(ox)EGVS(ph)PDQESVESGAK	A	B	later	6.33626	1	1.74415	1	not assigned.unknown	35.2	C,PM
solyc02g086670.2.1.._GEPNISY(ph)ICSR_..Phospho	solyc02g086670.2.1	AT5G14640	GEPNISY(ph)ICSR	A	E	later	0.945398	1	0.941081	1	protein.postranslational modification	29.4	C
solyc03g097350.2.1.._TVYSY(ph)IQSR_..Phospho	solyc03g097350.2.1	AT5G35980	TVYSY(ph)IQSR	A	B	later	1.15633	1	1.52962	1	protein.postranslational modification	29.4	N
solyc07g063130.2.1.._QSQPLT(ph)SR_..Phospho	solyc07g063130.2.1	AT1G53050	QSQPLT(ph)SR	A	D	later	0.796688	0	0.923629	1	protein.postranslational modification	29.4	N
solyc07g056270.2.1.._GFSSQS(ph)GEEGSSGTVR_..Phospho	solyc07g056270.2.1	AT2G42960	GFSSQS(ph)GEEGSSGTVR	A	E	later	0.866006	1	1.27656	1	protein.postranslational modification.kinase.receptor like cytoplasmatic kinase VII	29.4.1.57	PM
solyc07g056270.2.1.._TAS(ph)M(ox)EIESVK_..Phospho	solyc07g056270.2.1	AT2G42960	TAS(ph)M(ox)EIESVK	A	B	later	1.64163	1	2.81519	1	protein.postranslational modification.kinase.receptor like cytoplasmatic kinase VII	29.4.1.57	PM
solyc08g068250.2.1.._QQNVADGSPVS(ph)PK_..Phospho	solyc08g068250.2.1	AT3G24550	QQNVADGSPVS(ph)PK	A	E	later	0.933441	1	0.950165	1	protein.postranslational modification.kinase.receptor like cytoplasmatic kinase VII	29.4.1.57	PM
solyc09g015830.1.1.._DLNES(ph)PGYDASM(ox)TDSR_..Phospho	solyc09g015830.1.1	AT3G51550	DLNES(ph)PGYDASM(ox)TDSR	A	B	later	1.59246	1	1.83462	1	protein.postranslational modification.kinase.receptor like cytoplasmatic kinase VII	29.4.1.57	PM
solyc09g015830.1.1.._DLNES(ph)PGYDASMTDSR_..Phospho	solyc09g015830.1.1	AT3G51550	DLNES(ph)PGYDASMTDSR	A	E	later	1.81627	1	0.881771	1	protein.postranslational modification.kinase.receptor like cytoplasmatic kinase VII	29.4.1.57	PM
solyc02g079590.2.1.._S(ph)QELLM(ox)NATIIPSK_..Phospho	solyc02g079590.2.1	AT4G21380	S(ph)QELLM(ox)NATIIPSK	A	B	later	1.90771	1	1.65474	1	signalling.receptor kinases.DUF 26	30.2.17	PM
solyc02g023950.2.1.._TTGFS(ph)PSK_..Phospho	solyc02g023950.2.1	AT4G20940	TTGFS(ph)PSK	A	E	later	1.09493	1	0.871091	1	signalling.receptor kinases.leucine rich repeat XI	30.2.11	PM
solyc09g072810.2.1.._S(ph)FENEIR_..Phospho	solyc09g072810.2.1	AT4G08850	S(ph)FENEIR	A	E	later	0.80027	1	0.895272	1	signalling.receptor kinases.leucine rich repeat XI	30.2.11	PM
solyc09g057640.2.1.._SSS(ph)ESGLAELNK_..Phospho	solyc09g057640.2.1	AT3G07330	SSS(ph)ESGLAELNK	A	E	later	0.846104	1	0.833627	1	cell wall.cellulose synthesis	10.2	G
solyc01g087210.2.1.._NVVPMTTSQPPS(ph)ER_..Phospho	solyc01g087210.2.1	AT5G05170	NVVPMTTSQPPS(ph)ER	A	E	later	2.08455	1	1.47772	1	cell wall.cellulose synthesis.cellulose synthase	10.2.1	PM
solyc10g078180.1.1.._ALENM(ox)DDAVGQS(ph)PQEVR_..Phospho	solyc10g078180.1.1	AT5G45190	ALENM(ox)DDAVGQS(ph)PQEVR	A	B	later	8.3825	1	12.8498	1	cell.cycle	31.3	N
solyc10g078180.1.1.._ELEDGIELS(ph)AGNEK_..Phospho	solyc10g078180.1.1	AT5G45190	ELEDGIELS(ph)AGNEK	A	B	later	2.05168	1	1.56203	1	cell.cycle	31.3	N
solyc11g044480.1.1.._NSS(ph)QSILVQSPR_..Phospho	solyc11g044480.1.1	AT1G05960	NSS(ph)QSILVQSPR	A	E	later	0.983659	1	1.10814	1	cell.cycle	31.3	PM
solyc11g044480.1.1.._NSSQSILVQS(ph)PR_..Phospho	solyc11g044480.1.1	AT1G05960	NSSQSILVQS(ph)PR	A	D	later	0.801789	1	0.950651	1	cell.cycle	31.3	PM
solyc07g066420.2.1.._YEM(ox)VFDEDAAGS(ph)PK_..Phospho	solyc07g066420.2.1	AT1G53720	YEM(ox)VFDEDAAGS(ph)PK	A	B	later	8.05328	1	1.91114	1	cell.cycle.peptidylprolyl isomerase	31.3.1	N
solyc02g021420.2.1.._SVSFS(ph)PDR_..Phospho	solyc02g021420.2.1	AT4G30160	SVSFS(ph)PDR	A	B	later	1.54431	1	1.02565	1	cell.organisation	31.1	C
solyc07g064970.2.1.._DDAASHIS(ph)GTEPIPST(ph)P_..Phospho	solyc07g064970.2.1	AT5G55230	DDAASHIS(ph)GTEPIPST(ph)P	A	F	later	0.752603	0	1.30851	1	cell.organisation	31.1	C
solyc07g064970.2.1.._DDAASHISGTEPIPS(ph)TP_..Phospho	solyc07g064970.2.1	AT5G55230	DDAASHISGTEPIPS(ph)TP	A	E	later	1.10138	1	1.93442	1	cell.organisation	31.1	C
solyc01g090910.2.1.._VAYVLPKPPS(ph)PVREGS(ph)EEGS(ph)SPR_..Phospho	solyc01g090910.2.1	AT3G60600	VAYVLPKPPS(ph)PVREGS(ph)EEGS(ph)SPR	A	A	equal	0.000366083	0	10.3814	1	cell.vesicle transport	31.4	PM,ER
solyc07g052470.2.1.._SQS(ph)DSGIDSFNK_..Phospho	solyc07g052470.2.1	AT3G03800	SQS(ph)DSGIDSFNK	A	E	later	1.15908	1	1.13859	1	cell.vesicle transport	31.4	PM
solyc08g079520.2.1.._NS(ph)DDGYSSDSILR_..Phospho	solyc08g079520.2.1	AT1G12360	NS(ph)DDGYSSDSILR	A	D	later	4.3025	1	2.14309	1	cell.vesicle transport	31.4	C
solyc08g081320.2.1.._TEEEDYPEAGEQSYSDS(ph)PAR_..Phospho	solyc08g081320.2.1	AT4G23460	TEEEDYPEAGEQSYSDS(ph)PAR	A	B	later	0.970762	1	1.08103	1	cell.vesicle transport	31.4	PM
solyc11g013190.1.1.._M(ox)S(ph)NSELM(ox)APVDDVAVSTDK_..Phospho	solyc11g013190.1.1	AT4G08180	M(ox)S(ph)NSELM(ox)APVDDVAVSTDK	A	B	later	2.58978	1	1.36523	1	cell.vesicle transport	31.4	C
solyc03g116750.2.1.._APS(ph)PVANPIIGSM(ox)PK_..Phospho	solyc03g116750.2.1	AT3G15880	APS(ph)PVANPIIGSM(ox)PK	A	D	later	4.39463	1	3.95459	1	development.unspecified	33.99	N
solyc00g009110.2.1.._S(ph)FNTYSSFK_..Phospho	solyc00g009110.2.1	AT1G71710	S(ph)FNTYSSFK	A	D	later	0.926605	1	1.37722	1	DNA.synthesis/chromatin structure	28.1	C
solyc01g102810.2.1.._GEDGEEGS(ph)PENIR_..Phospho	solyc01g102810.2.1	AT2G02480	GEDGEEGS(ph)PENIR	A	D	later	0.980789	1	1.12513	1	DNA.synthesis/chromatin structure	28.1	PM
solyc01g102810.2.1.._S(ph)QDGLELVALK_..Phospho	solyc01g102810.2.1	AT2G02480	S(ph)QDGLELVALK	A	B	later	1.38392	1	1.09891	1	DNA.synthesis/chromatin structure	28.1	PM
solyc01g110130.2.1.._S(ph)ASSTPVAPSNR_..Phospho	solyc01g110130.2.1	AT2G16440	S(ph)ASSTPVAPSNR	A	B	later	1.3445	1	1.47886	1	DNA.synthesis/chromatin structure	28.1	N
solyc02g081810.2.1.._EADEAAS(ph)PDVESVKK_..Phospho	solyc02g081810.2.1	AT3G57150	EADEAAS(ph)PDVESVKK	A	D	later	2.81107	1	1.6165	1	DNA.synthesis/chromatin structure	28.1	N
solyc02g081810.2.1.._LDDLDVS(ph)PAPSALK_..Phospho	solyc02g081810.2.1	AT3G57150	LDDLDVS(ph)PAPSALK	A	B	later	1.77422	1	0.905594	1	DNA.synthesis/chromatin structure	28.1	N
solyc09g074210.2.1.._STVS(ph)M(ox)PR_..Phospho	solyc09g074210.2.1	AT2G48030	STVS(ph)M(ox)PR	A	D	later	1.90122	1	2.72507	1	DNA.synthesis/chromatin structure	28.1	M
solyc05g014470.2.1.._EAS(ph)YEDIK_..Phospho	solyc05g014470.2.1	AT1G13440	EAS(ph)YEDIK	A	B	later	0.982184	1	0.994668	1	glycolysis.cytosolic branch.glyceraldehyde 3-phosphate dehydrogenase (GAP-DH)	4.1.8	C
solyc04g081340.2.1.._ASSESSS(ph)EDEADSAEEAGSSK_..Phospho	solyc04g081340.2.1	AT5G42560	ASSESSS(ph)EDEADSAEEAGSSK	A	A	equal	0.0180428	0	1.73658	1	hormone metabolism.abscisic acid.synthesis-degradation	17.1.1	EX,PM
solyc04g081340.2.1.._ASSESSSEDEADS(ph)AEEAGSSK_..Phospho	solyc04g081340.2.1	AT5G42560	ASSESSSEDEADS(ph)AEEAGSSK	A	D	later	1.05869	1	1.74084	1	hormone metabolism.abscisic acid.synthesis-degradation	17.1.1	EX,PM
solyc09g082780.2.1.._VDS(ph)SGEVCGANFK_..Phospho	solyc09g082780.2.1	AT3G22850	VDS(ph)SGEVCGANFK	A	A	equal	0.00345961	0	1.00769	1	hormone metabolism.auxin.induced-regulated-responsive-activated	17.2.3	C
solyc12g021130.1.1.._ESSFSSYS(ph)DTDEESK_..Phospho	solyc12g021130.1.1	AT2G43420	ESSFSSYS(ph)DTDEESK	A	B	later	1.78078	1	3.62148	1	lipid metabolism.'exotics' (steroids, squalene etc).3-beta hydroxysteroid dehydrogenase/isomerase	11.8.4	PM
solyc06g007980.2.1.._(ac)MDQTS(ph)PEVSMAEPSTK_..Phospho	solyc06g007980.2.1	AT3G07020	(ac)MDQTS(ph)PEVSMAEPSTK	A	F	later	0.748747	0	0.927389	1	lipid metabolism.'exotics' (steroids, squalene etc).UDP-glucose:sterol glucosyltransferase	11.8.3	PM
solyc07g053980.2.1.._EGSVELGS(ph)M(ox)R_..Phospho	solyc07g053980.2.1	AT4G03550	EGSVELGS(ph)M(ox)R	A	B	later	0.91952	1	1.20719	1	minor CHO metabolism.callose	3.6	PM
solyc06g068150.2.1.._YSSSSS(ph)FNTR_..Phospho	solyc06g068150.2.1	AT3G15820	YSSSSS(ph)FNTR	A	E	later	0.955141	1	1.13775	1	misc.acid and other phosphatases	26.13	C,M,P
solyc11g039650.1.1.._ATS(ph)PQTGSQQVGGNLK_..Phospho	solyc11g039650.1.1	AT1G59610	ATS(ph)PQTGSQQVGGNLK	A	E	later	1.14253	1	0.80047	1	misc.dynamin	26.17	PM
solyc01g107900.2.1.._TITDGDEPLT(ph)PAGR_..Phospho	solyc01g107900.2.1	AT5G53390	TITDGDEPLT(ph)PAGR	A	E	later	1.10646	1	0.957792	1	mitochondrial electron transport / ATP synthesis.F1-ATPase	9.9	C
solyc11g013810.1.1.._SIS(ph)TPFM(ox)NTASK_..Phospho	solyc11g013810.1.1	AT1G37130	SIS(ph)TPFM(ox)NTASK	A	B	later	4.13474	1	4.85816	1	N-metabolism.nitrate metabolism.NR	12.1.1	C
solyc01g006010.2.1.._DSLLAS(ph)PAK_..Phospho	solyc01g006010.2.1	AT3G32940	DSLLAS(ph)PAK	A	B	later	1.05998	1	1.20685	1	not assigned.unknown	35.2	N
solyc01g010990.2.1.._(ac)MEISSGLS(ph)PR_..Phospho	solyc01g010990.2.1	AT1G26650	(ac)MEISSGLS(ph)PR	A	F	later	0.798527	0	0.780761	0	not assigned.unknown	35.2	PM
solyc01g102540.2.1.._ITM(ox)EEQS(ph)PGNGTQSQR_..Phospho	solyc01g102540.2.1	AT1G33410	ITM(ox)EEQS(ph)PGNGTQSQR	A	B	later	1.97323	1	1.96264	1	not assigned.unknown	35.2	N
solyc01g106680.2.1.._(ac)MYKQS(ph)PSR_..Phospho	solyc01g106680.2.1		(ac)MYKQS(ph)PSR	A	E	later	2.25802	1	1.68348	1	not assigned.unknown	35.2	#N/A
solyc02g071320.2.1.._DTAS(ph)DTVVENWK_..Phospho	solyc02g071320.2.1		DTAS(ph)DTVVENWK	A	E	later	0.877118	1	1.05228	1	not assigned.unknown	35.2	#N/A
solyc02g086070.2.1.._(ac)MMS(ph)PKPLSENR_..Phospho	solyc02g086070.2.1	AT5G38380	(ac)MMS(ph)PKPLSENR	A	A	equal	0.0127451	0	1.28111	1	not assigned.unknown	35.2	PM
solyc02g092230.2.1.._EDNELLS(ph)PSK_..Phospho	solyc02g092230.2.1	AT4G37680	EDNELLS(ph)PSK	A	E	later	0.990351	1	0.954972	1	not assigned.unknown	35.2	PM,ER
solyc03g053010.2.1.._SSSVTS(ph)ESEDNVSSAQNR_..Phospho	solyc03g053010.2.1	AT3G12010	SSSVTS(ph)ESEDNVSSAQNR	A	D	later	0.968054	1	1.03642	1	not assigned.unknown	35.2	C,PM
solyc03g097250.2.1.._MPSVPVES(ph)DAEEATM_..Phospho	solyc03g097250.2.1	AT3G02900	MPSVPVES(ph)DAEEATM	A	F	later	1.05741	1	1.1961	1	not assigned.unknown	35.2	P
solyc03g097520.2.1.._EDS(ph)PDYPSSASQPK_..Phospho	solyc03g097520.2.1	AT4G24970	EDS(ph)PDYPSSASQPK	A	A	equal	0.074286	0	6.58471	1	not assigned.unknown	35.2	C,N
solyc03g113220.2.1.._YLS(ph)GLGIAR_..Phospho	solyc03g113220.2.1	AT5G62740	YLS(ph)GLGIAR	A	B	later	0.943963	1	1.27726	1	not assigned.unknown	35.2	PM
solyc03g115510.1.1.._DQSS(ph)PLFR_..Phospho	solyc03g115510.1.1		DQSS(ph)PLFR	A	D	later	0.958634	1	1.00785	1	not assigned.unknown	35.2	#N/A
solyc03g120490.2.1.._ATPVSDDGDET(ph)GDESK_..Phospho	solyc03g120490.2.1	AT3G16200	ATPVSDDGDET(ph)GDESK	A	A	equal	0.00104328	0	1.3227	1	not assigned.unknown	35.2	G
solyc03g120730.2.1.._NDSTFS(ph)NEVYK_..Phospho	solyc03g120730.2.1	AT2G25737	NDSTFS(ph)NEVYK	A	F	later	0.777441	0	1.13247	1	not assigned.unknown	35.2	PM
solyc05g009330.2.1.._TSS(ph)NIGMAGYA_..Phospho	solyc05g009330.2.1	AT1G13380	TSS(ph)NIGMAGYA	A	E	later	2.04572	1	0.844379	1	not assigned.unknown	35.2	PM
solyc05g025740.2.1.._EEPPPYS(ph)SPIR_..Phospho	solyc05g025740.2.1	AT2G07360	EEPPPYS(ph)SPIR	A	B	later	1.31784	1	1.34952	1	not assigned.unknown	35.2	PM
solyc06g065710.2.1.._ASQETLPSQES(ph)PDR_..Phospho	solyc06g065710.2.1	AT4G31880	ASQETLPSQES(ph)PDR	A	D	later	11.0998	1	1.15943	1	not assigned.unknown	35.2	N
solyc06g065710.2.1.._IPS(ph)ESDDSR_..Phospho	solyc06g065710.2.1	AT4G31880	IPS(ph)ESDDSR	A	B	later	1.22013	1	1.28526	1	not assigned.unknown	35.2	N
solyc06g065710.2.1.._IPS(ph)ESDDSRVEK_..Phospho	solyc06g065710.2.1	AT4G31880	IPS(ph)ESDDSRVEK	A	D	later	2.77431	1	4.46407	1	not assigned.unknown	35.2	N
solyc06g065710.2.1.._SITS(ph)NGGSLENVR_..Phospho	solyc06g065710.2.1	AT4G31880	SITS(ph)NGGSLENVR	A	D	later	1.23366	1	2.14785	1	not assigned.unknown	35.2	N
solyc06g065710.2.1.._SVPTPES(ph)PDNS(ph)TK_..Phospho	solyc06g065710.2.1	AT4G31880	SVPTPES(ph)PDNS(ph)TK	A	D	later	3.69176	1	1.19647	1	not assigned.unknown	35.2	N
solyc06g072110.2.1.._SQTSVTS(ph)DADSDER_..Phospho	solyc06g072110.2.1	AT1G17820	SQTSVTS(ph)DADSDER	A	D	later	1.03126	1	1.84125	1	not assigned.unknown	35.2	EX
solyc06g076340.2.1.._RIAAQS(ph)PNLA_..Phospho	solyc06g076340.2.1	AT2G29200	RIAAQS(ph)PNLA	A	B	later	1.03864	1	0.986553	1	not assigned.unknown	35.2	C,N
solyc07g041070.2.1.._SSSS(ph)YPDLR_..Phospho	solyc07g041070.2.1	AT5G57070	SSSS(ph)YPDLR	A	B	later	1.50094	1	1.69618	1	not assigned.unknown	35.2	PM
solyc07g065410.1.1.._SQS(ph)SIEFNK_..Phospho	solyc07g065410.1.1	AT5G41761	SQS(ph)SIEFNK	A	E	later	149.334	1	78.9084	1	not assigned.unknown	35.2	N
solyc07g065850.2.1.._WFS(ph)AGSGGGDDR_..Phospho	solyc07g065850.2.1	AT4G26550	WFS(ph)AGSGGGDDR	A	E	later	0.961514	1	1.74607	1	not assigned.unknown	35.2	PM
solyc08g007340.2.1.._FAS(ph)M(ox)DNLSNK_..Phospho	solyc08g007340.2.1	AT5G47490	FAS(ph)M(ox)DNLSNK	A	B	later	5.94384	1	5.06576	1	not assigned.unknown	35.2	C
solyc09g063030.2.1.._SSS(ph)LDLGVDPPSSR_..Phospho	solyc09g063030.2.1	AT2G20190	SSS(ph)LDLGVDPPSSR	A	B	later	1.8094	1	1.21819	1	not assigned.unknown	35.2	C
solyc10g074560.1.1.._DM(ox)IGAENGAADDSTEASS(ph)PSR_..Phospho	solyc10g074560.1.1	AT2G17250	DM(ox)IGAENGAADDSTEASS(ph)PSR	A	B	later	1.47637	1	5.37902	1	not assigned.unknown	35.2	N
solyc11g011220.1.1.._NEQDS(ph)DGEDAAGGAIENDGVVEK_..Phospho	solyc11g011220.1.1	AT1G70770	NEQDS(ph)DGEDAAGGAIENDGVVEK	A	B	later	2.43641	1	0.813153	1	not assigned.unknown	35.2	PM,ER
solyc09g014770.2.1.._DLDGVETEEDGGGYS(ph)R_..Phospho	solyc09g014770.2.1	AT2G38280	DLDGVETEEDGGGYS(ph)R	A	D	later	0.805937	1	2.3505	1	nucleotide metabolism.degradation	23.2	PM
solyc07g005880.2.1.._QLAPSAS(ph)PAK_..Phospho	solyc07g005880.2.1	AT5G22010	QLAPSAS(ph)PAK	A	D	later	0.826893	1	0.990908	1	protein.degradation.AAA type	29.5.9	N
solyc10g084760.1.1.._SQS(ph)PPSNDVR_..Phospho	solyc10g084760.1.1	AT5G02310	SQS(ph)PPSNDVR	A	B	later	1.10027	1	2.66731	1	protein.degradation.ubiquitin	29.5.11	N
solyc10g081600.1.1.._LLDGS(ph)S(ph)SPER_..Phospho	solyc10g081600.1.1	AT3G58460	LLDGS(ph)S(ph)SPER	A	D	later	1.11021	1	0.894074	1	protein.degradation.ubiquitin.E2	29.5.11.3	PM
solyc04g076620.2.1.._APTS(ph)PM(ox)ETDETHTR_..Phospho	solyc04g076620.2.1	AT1G70320	APTS(ph)PM(ox)ETDETHTR	A	B	later	3.5587	1	71.2073	1	protein.degradation.ubiquitin.E3.HECT	29.5.11.4.1	C
solyc02g089240.2.1.._VMLFNES(ph)P_..Phospho	solyc02g089240.2.1	AT5G15790	VMLFNES(ph)P	A	F	later	0.96108	1	0.938419	1	protein.degradation.ubiquitin.E3.RING	29.5.11.4.2	N
solyc06g053640.1.1.._SFS(ph)MDSATDR_..Phospho	solyc06g053640.1.1	AT5G43420	SFS(ph)MDSATDR	A	E	later	1.38737	1	0.997148	1	protein.degradation.ubiquitin.E3.RING	29.5.11.4.2	N
solyc09g011880.2.1.._ELYSGGS(ph)IEGK_..Phospho	solyc09g011880.2.1	AT2G38000	ELYSGGS(ph)IEGK	A	E	later	1.02853	1	1.40339	1	protein.folding	29.6	C
solyc09g090400.2.1.._TSDLDLSAAS(ph)DDER_..Phospho	solyc09g090400.2.1	AT3G07300	TSDLDLSAAS(ph)DDER	A	B	later	1.9251	1	1.29186	1	protein.synthesis.initiation	29.2.3	C
solyc12g010060.1.1.._(ac)S(ph)DEEHHFESK_..Phospho	solyc12g010060.1.1	AT1G13950	(ac)S(ph)DEEHHFESK	A	A	equal	0.0045843	0	1.23268	1	protein.synthesis.initiation	29.2.3	C
solyc01g112150.2.1.._SLNVSLASANS(ph)ASR_..Phospho	solyc01g112150.2.1	AT2G17980	SLNVSLASANS(ph)ASR	A	E	later	0.889321	1	1.04303	1	protein.targeting.secretory pathway.plasma membrane	29.3.4.4	PM
solyc12g009990.1.1.._S(ph)SDSGAFDVNK_..Phospho	solyc12g009990.1.1	AT4G30600	S(ph)SDSGAFDVNK	A	E	later	0.891244	1	0.978612	1	protein.targeting.secretory pathway.unspecified	29.3.4.99	ER
solyc01g110990.2.1.._YSVDM(ox)S(ph)PVK_..Phospho	solyc01g110990.2.1	AT3G26560	YSVDM(ox)S(ph)PVK	A	B	later	5.86281	1	7.84656	1	RNA.processing.RNA helicase	27.1.2	N
solyc12g098700.1.1.._TWTLDGES(ph)DDEDAEGK_..Phospho	solyc12g098700.1.1	AT1G20920	TWTLDGES(ph)DDEDAEGK	A	D	later	2.43664	1	3.08795	1	RNA.processing.RNA helicase	27.1.2	N
solyc05g054920.2.1.._GDIS(ph)PVEENGR_..Phospho	solyc05g054920.2.1	AT2G37340	GDIS(ph)PVEENGR	A	B	later	2.7468	1	0.983708	1	RNA.processing.splicing	27.1.1	N
solyc11g072340.1.1.._NGFS(ph)PDRNR_..Phospho	solyc11g072340.1.1	AT4G25500	NGFS(ph)PDRNR	A	D	later	1.34975	1	1.64588	1	RNA.processing.splicing	27.1.1	N
solyc11g012000.1.1.._(ac)MEEGETGLLLQS(ph)NK_..Phospho	solyc11g012000.1.1	AT3G20300	(ac)MEEGETGLLLQS(ph)NK	A	F	later	0.948384	1	0.97737	1	RNA.regulation of transcription.AP2/EREBP, APETALA2/Ethylene-responsive element binding protein family	27.3.3	PM
solyc01g008960.2.1.._NNGNSS(ph)PGGHGS(ph)PNEADRK_..Phospho	solyc01g008960.2.1	AT2G27040	NNGNSS(ph)PGGHGS(ph)PNEADRK	A	E	later	0.82087	1	189.885	1	RNA.regulation of transcription.Argonaute	27.3.36	N
solyc01g105230.2.1.._S(ph)M(ox)TQYPEGR_..Phospho	solyc01g105230.2.1	AT5G64220	S(ph)M(ox)TQYPEGR	A	D	later	1.45161	1	9.59421	1	RNA.regulation of transcription.AtSR Transcription Factor family	27.3.39	N
solyc11g062010.1.1.._DSDVSEVAPS(ph)PR_..Phospho	solyc11g062010.1.1	AT2G28290	DSDVSEVAPS(ph)PR	A	D	later	3.06616	1	0.952348	1	RNA.regulation of transcription.Chromatin Remodeling Factors	27.3.44	N
solyc06g071680.2.1.._S(ph)SDSNLTPVESSDM(ox)R_..Phospho	solyc06g071680.2.1	AT5G63110	S(ph)SDSNLTPVESSDM(ox)R	A	D	later	3.46274	1	2.12812	1	RNA.regulation of transcription.HDA	27.3.55	N
solyc01g095040.2.1.._FAS(ph)PEDLR_..Phospho	solyc01g095040.2.1	AT1G01510	FAS(ph)PEDLR	A	D	later	0.931558	1	0.95826	1	RNA.regulation of transcription.Orphan family	27.3.34	C
solyc09g065340.2.1.._VLVASS(ph)PGGQTK_..Phospho	solyc09g065340.2.1	AT5G36740	VLVASS(ph)PGGQTK	A	D	later	3.62536	1	1.08299	1	RNA.regulation of transcription.PHD finger transcription factor	27.3.63	N
solyc04g072670.2.1.._TLGDVEEPSLS(ph)PMK_..Phospho	solyc04g072670.2.1	AT4G39680	TLGDVEEPSLS(ph)PMK	A	F	later	0.709022	0	1.03095	1	RNA.regulation of transcription.putative transcription regulator	27.3.67	N
solyc08g067790.2.1.._ESLVSAGS(ph)PVVK_..Phospho	solyc08g067790.2.1	AT5G11430	ESLVSAGS(ph)PVVK	A	D	later	1.00011	1	3.38943	1	RNA.regulation of transcription.putative transcription regulator	27.3.67	N
solyc04g049950.1.1.._GSSDQSGADVQSQDS(ph)PK_..Phospho	solyc04g049950.1.1	AT3G54760	GSSDQSGADVQSQDS(ph)PK	A	B	later	1.19109	1	1.93842	1	RNA.regulation of transcription.PWWP domain protein	27.3.68	N
solyc02g094390.2.1.._DGMLGQMS(ph)PEIR_..Phospho	solyc02g094390.2.1	AT3G26935	DGMLGQMS(ph)PEIR	A	F	later	0.720819	0	1.37566	1	RNA.regulation of transcription.unclassified	27.3.99	PM
solyc03g097630.2.1.._EVGVGFVS(ph)PNMEK_..Phospho	solyc03g097630.2.1	AT3G26935	EVGVGFVS(ph)PNMEK	A	E	later	1.35859	1	1.03182	1	RNA.regulation of transcription.unclassified	27.3.99	PM
solyc04g072530.2.1.._RT(ph)LGSDENVVK_..Phospho	solyc04g072530.2.1	AT5G07900	RT(ph)LGSDENVVK	A	A	equal	0.0261757	0	6.10436	1	RNA.regulation of transcription.unclassified	27.3.99	P
solyc06g072610.2.1.._TTVS(ph)DSAYR_..Phospho	solyc06g072610.2.1	AT3G26935	TTVS(ph)DSAYR	A	E	later	1.04363	1	1.03793	1	RNA.regulation of transcription.unclassified	27.3.99	PM
solyc11g005440.1.1.._DLS(ph)DSDEDTSSSTK_..Phospho	solyc11g005440.1.1	AT5G09840	DLS(ph)DSDEDTSSSTK	A	B	later	1.42524	1	1.41403	1	RNA.regulation of transcription.unclassified	27.3.99	M
solyc03g082980.2.1.._DIPSPAIPAS(ph)SPAR_..Phospho	solyc03g082980.2.1	AT5G53060	DIPSPAIPAS(ph)SPAR	A	B	later	2.44218	1	1.35875	1	RNA.RNA binding	27.4	N
solyc04g074040.2.1.._RTT(ph)PPRDAS(ph)PDGR_..Phospho	solyc04g074040.2.1	AT5G64200	RTT(ph)PPRDAS(ph)PDGR	A	A	equal	0.00702428	0	9.63277	1	RNA.RNA binding	27.4	N
solyc10g005590.2.1.._KVS(ph)PIPESR_..Phospho	solyc10g005590.2.1	AT1G16610	KVS(ph)PIPESR	A	D	later	1.79867	1	1.86569	1	RNA.RNA binding	27.4	N
solyc06g053450.2.1.._EAS(ph)PKVT(ph)SPR_..Phospho	solyc06g053450.2.1	AT3G59690	EAS(ph)PKVT(ph)SPR	A	E	later	3.08291	1	3.83163	1	signalling.calcium	30.3	N
solyc07g008320.2.1.._(ac)SEENVKGS(ph)PYRR_..Phospho	solyc07g008320.2.1	AT4G29900	(ac)SEENVKGS(ph)PYRR	A	E	later	1.3093	1	6.59281	1	signalling.calcium	30.3	PM
solyc12g014110.1.1.._GS(ph)EAPS(ph)PEAGPDTM(ox)K_..Phospho	solyc12g014110.1.1	AT1G53210	GS(ph)EAPS(ph)PEAGPDTM(ox)K	A	B	later	1.86046	1	1.07372	1	signalling.calcium	30.3	PM
solyc12g014110.1.1.._GSEAPS(ph)PEAGPDTMK_..Phospho	solyc12g014110.1.1	AT1G53210	GSEAPS(ph)PEAGPDTMK	A	E	later	1.20205	1	1.09626	1	signalling.calcium	30.3	PM
solyc12g014460.1.1.._(ac)M(ox)EFDTS(ph)PINR_..Phospho	solyc12g014460.1.1	AT3G20290	(ac)M(ox)EFDTS(ph)PINR	A	B	later	1.91078	1	2.10167	1	signalling.calcium	30.3	C
solyc04g051820.2.1.._AS(ph)LGNEEELISTANSK_..Phospho	solyc04g051820.2.1	AT5G09960	AS(ph)LGNEEELISTANSK	A	B	later	1.09248	1	0.927765	1	signalling.in sugar and nutrient physiology	30.1	N
solyc09g061250.2.1.._LNSGAVSAAM(ox)S(ph)PR_..Phospho	solyc09g061250.2.1	AT5G48800	LNSGAVSAAM(ox)S(ph)PR	A	B	later	1.74918	1	1.60125	1	signalling.light	30.11	PM
solyc02g081030.2.1.._VSAGS(ph)SPSLPDAVTHEH_..Phospho	solyc02g081030.2.1	AT4G22120	VSAGS(ph)SPSLPDAVTHEH	A	A	equal	0.0144557	0	4.01365	1	stress.abiotic.drought/salt	20.2.3	PM
solyc04g074290.2.1.._ILFPDNS(ph)PSK_..Phospho	solyc04g074290.2.1	AT1G78240	ILFPDNS(ph)PSK	A	E	later	1.27691	1	1.06297	1	stress.abiotic.drought/salt	20.2.3	G
solyc08g076310.2.1.._DLQDRS(ph)SESDANLK_..Phospho	solyc08g076310.2.1	AT1G32090	DLQDRS(ph)SESDANLK	A	A	equal	0.0130405	0	4.48119	1	stress.abiotic.drought/salt	20.2.3	PM
solyc07g065840.2.1.._EIS(ph)DDEEEEEK_..Phospho	solyc07g065840.2.1	AT5G56030	EIS(ph)DDEEEEEK	A	B	later	2.11933	1	1.21718	1	stress.abiotic.heat	20.2.1	C,N
solyc08g082820.2.1.._SGGAPGGGASEEEDDS(ph)HDEL_..Phospho	solyc08g082820.2.1	AT5G28540	SGGAPGGGASEEEDDS(ph)HDEL	A	D	later	1.22359	1	1.32141	1	stress.abiotic.heat	20.2.1	ER
solyc02g082430.2.1.._FQGYSDQEAS(ph)DLENDPTTPM(ox)TR_..Phospho	solyc02g082430.2.1	AT2G17480	FQGYSDQEAS(ph)DLENDPTTPM(ox)TR	A	F	later	0.799914	0	1.29279	1	stress.biotic.signalling.MLO-like	20.1.3.1	PM
solyc10g084830.1.1.._LSIVSS(ph)AR_..Phospho	solyc10g084830.1.1	AT5G02180	LSIVSS(ph)AR	A	E	later	1.07597	1	0.972213	1	transport.amino acids	34.3	PM
solyc09g007870.2.1.._LEDTGSGTGS(ph)LSR_..Phospho	solyc09g007870.2.1	AT5G03280	LEDTGSGTGS(ph)LSR	A	D	later	0.797522	0	1.02489	1	transport.metal	34.12	PM
solyc07g052380.2.1.._(ac)ASS(ph)ENDVNQPFIEK_..Phospho	solyc07g052380.2.1	AT3G21690	(ac)ASS(ph)ENDVNQPFIEK	A	B	later	1.14299	1	0.972625	1	transport.misc	34.99	V
solyc10g053970.1.1.._GSDTSTAESGSEAEDIGS(ph)PK_..Phospho	solyc10g053970.1.1	AT2G21520	GSDTSTAESGSEAEDIGS(ph)PK	A	E	later	1.25549	1	2.21754	1	transport.misc	34.99	C
solyc01g094290.2.1.._AQASDSS(ph)DENQIGEGTLAI_..Phospho	solyc01g094290.2.1	AT4G00630	AQASDSS(ph)DENQIGEGTLAI	A	B	later	1.1685	1	1.29906	1	transport.potassium	34.15	P
solyc01g105150.2.1.._ENGGLTSM(ox)ES(ph)IESR_..Phospho	solyc01g105150.2.1	AT5G09400	ENGGLTSM(ox)ES(ph)IESR	A	D	later	1.73385	1	0.922953	1	transport.potassium	34.15	V
solyc01g105150.2.1.._VPS(ph)PELER_..Phospho	solyc01g105150.2.1	AT5G09400	VPS(ph)PELER	A	E	later	0.927314	1	0.869867	1	transport.potassium	34.15	V
solyc02g082410.2.1.._QGS(ph)GTEGPPTSLSM(ox)R_..Phospho	solyc02g082410.2.1	AT4G35300	QGS(ph)GTEGPPTSLSM(ox)R	A	D	later	0.908883	1	1.15843	1	transport.sugars	34.2	V
solyc04g080460.2.1.._QSSMMGS(ph)SQAIR_..Phospho	solyc04g080460.2.1	AT1G75220	QSSMMGS(ph)SQAIR	A	A	equal	0.0145285	0	2.44333	1	transport.sugars	34.2	PM
solyc12g089180.1.1.._M(ox)GS(ph)AQTSSM(ox)LGSS(ph)QVIR_..Phospho	solyc12g089180.1.1	AT1G75220	M(ox)GS(ph)AQTSSM(ox)LGSS(ph)QVIR	A	E	later	1.16467	1	1.32072	1	transport.sugars	34.2	PM
solyc07g066210.2.1.._STSSAS(ph)EGDVESQS(ph)SPRR_..Phospho	solyc07g066210.2.1	AT1G55620	STSSAS(ph)EGDVESQS(ph)SPRR	A	E	later	6.60524	1	42.4447	1	transport.unspecified anions	34.18	G
solyc07g066210.2.1.._STSSASEGDVESQSS(ph)PR_..Phospho	solyc07g066210.2.1	AT1G55620	STSSASEGDVESQSS(ph)PR	A	E	later	0.98464	1	1.08913	1	transport.unspecified anions	34.18	G
solyc01g067710.2.1.._M(ox)IS(ph)SEPTTPK_..Phospho	solyc01g067710.2.1	AT3G05030	M(ox)IS(ph)SEPTTPK	A	E	later	1.01265	1	1.95052	1	transport.unspecified cations	34.14	V
solyc04g081200.2.1.._ASEEVGAEPVSES(ph)PASK_..Phospho	solyc04g081200.2.1	AT1G19880	ASEEVGAEPVSES(ph)PASK	A	B	later	0.732446	0	#N/A	1	cell.division	31.2	N
solyc08g079520.2.1.._NSDDGYS(ph)SDSILR_..Phospho	solyc08g079520.2.1	AT1G12360	NSDDGYS(ph)SDSILR	A	F	later	0.773694	0	#N/A	1	cell.vesicle transport	31.4	C
solyc03g082680.2.1.._LLS(ph)SSGISQLK_..Phospho	solyc03g082680.2.1	AT5G24350	LLS(ph)SSGISQLK	A	B	later	0.840344	1	#N/A	1	not assigned.unknown	35.2	N
solyc04g080310.1.1.._(ac)SGDSQQQQQIT(ph)PR_..Phospho	solyc04g080310.1.1		(ac)SGDSQQQQQIT(ph)PR	A	D	later	0.834239	1	#N/A	1	not assigned.unknown	35.2	#N/A
solyc02g089800.2.1.._DGLQGS(ph)PGR_..Phospho	solyc02g089800.2.1	AT1G67230	DGLQGS(ph)PGR	A	F	later	0.804643	1	#N/A	1	protein.degradation	29.5	N
solyc06g053640.1.1.._S(ph)FSMDSATDR_..Phospho	solyc06g053640.1.1	AT5G43420	S(ph)FSMDSATDR	A	F	later	0.784414	0	#N/A	1	protein.degradation.ubiquitin.E3.RING	29.5.11.4.2	N
solyc09g059500.2.1.._(ac)GSSS(ph)GSDVEAGFAK_..Phospho	solyc09g059500.2.1	AT3G07220	(ac)GSSS(ph)GSDVEAGFAK	A	D	later	2.47555	1	#N/A	1	RNA.regulation of transcription.FHA transcription factor	27.3.48	N
solyc03g080090.2.1.._ASDEHSS(ph)TTSDTTTIK_..Phospho	solyc03g080090.2.1	AT5G24590	ASDEHSS(ph)TTSDTTTIK	B	F	later	0.855934	1	1.35021	1	development.unspecified	33.99	0
solyc08g061980.2.1.._TVQVNDS(ph)SPEISR_..Phospho	solyc08g061980.2.1	AT5G12080	TVQVNDS(ph)SPEISR	B	B	equal	0.129356	0	1.51412	1	signalling.unspecified	30.99	PM
solyc01g090230.2.1.._SSLDLPSS(ph)ST(ph)SSPSR_..Phospho	solyc01g090230.2.1	AT1G02120	SSLDLPSS(ph)ST(ph)SSPSR	B	F	later	0.733114	0	0.80015	1	stress.biotic	20.1	C
solyc04g010310.2.1.._DSSAS(ph)HSFQEPSS(ph)PK_..Phospho	solyc04g010310.2.1	AT3G55320	DSSAS(ph)HSFQEPSS(ph)PK	B	E	later	4.42399	1	1.25089	1	transport.ABC transporters and multidrug resistance systems	34.16	PM
solyc04g082700.2.1.._LPDT(ph)GSM(ox)R_..Phospho	solyc04g082700.2.1	AT4G35300	LPDT(ph)GSM(ox)R	B	F	later	0.803812	1	1.02214	1	transport.sugars	34.2	V
solyc01g067710.2.1.._MIS(ph)SEPT(ph)TPK_..Phospho	solyc01g067710.2.1	AT3G05030	MIS(ph)SEPT(ph)TPK	B	F	later	1.96778	1	1.51329	1	transport.unspecified cations	34.14	V
solyc09g009840.1.1.._SASVTEPS(ph)SPK_..Phospho	solyc09g009840.1.1	AT2G36220	SASVTEPS(ph)SPK	B	F	later	0.854348	1	0.862684	1	not assigned.unknown	35.2	C
solyc06g068450.1.1.._SSS(ph)FSSIEENNTDQK_..Phospho	solyc06g068450.1.1	AT5G25110	SSS(ph)FSSIEENNTDQK	B	#N/A	not A17	NA	1	0.897819	1	protein.postranslational modification	29.4	C
solyc03g032150.2.1.._LGPSGS(ph)NSHVTTR_..Phospho	solyc03g032150.2.1	AT2G17220	LGPSGS(ph)NSHVTTR	B	A	earlier	2.46848	1	1.44796	1	protein.postranslational modification.kinase.receptor like cytoplasmatic kinase VII	29.4.1.57	P
solyc12g036330.1.1.._NNTSS(ph)VSPDSVTAK_..Phospho	solyc12g036330.1.1	AT1G18390	NNTSS(ph)VSPDSVTAK	B	E	later	2.11983	1	1.71025	1	protein.postranslational modification.kinase.receptor like cytoplasmatic kinase VII	29.4.1.57	PM
solyc03g111310.2.1.._VM(ox)EEGCQTPRS(ph)PEAK_..Phospho	solyc03g111310.2.1	AT3G48530	VM(ox)EEGCQTPRS(ph)PEAK	B	A	earlier	1.50483	1	29.5604	1	cell wall.cell wall proteins	10.5	C
solyc03g111310.2.1.._VMEEGCQTPRS(ph)PEAK_..Phospho	solyc03g111310.2.1	AT3G48530	VMEEGCQTPRS(ph)PEAK	B	F	later	0.728639	0	2.81189	1	cell wall.cell wall proteins	10.5	C
solyc03g083360.2.1.._LGKPDPGETS(ph)GR_..Phospho	solyc03g083360.2.1	AT5G53370	LGKPDPGETS(ph)GR	B	A	earlier	1.194	1	2.27296	1	cell wall.pectin*esterases.PME	10.8.1	EX
solyc09g074380.2.1.._AYS(ph)PTGRFSS(ph)EPER_..Phospho	solyc09g074380.2.1	AT2G32910	AYS(ph)PTGRFSS(ph)EPER	B	#N/A	not A17	NA	1	3.02999	1	cell.cell death	31.5	N
solyc09g010060.2.1.._FM(ox)DYEPTGT(ph)TPIR_..Phospho	solyc09g010060.2.1	AT2G36200	FM(ox)DYEPTGT(ph)TPIR	B	B	equal	0.0614868	0	4.24072	1	cell.organisation	31.1	C
solyc07g065030.2.1.._VSQMASTLNM(ox)S(ph)SFANR_..Phospho	solyc07g065030.2.1	AT1G16240	VSQMASTLNM(ox)S(ph)SFANR	B	F	later	1.2196	1	1.01602	1	cell.vesicle transport	31.4	V
solyc07g065590.2.1.._QM(ox)EGQLS(ph)PEK_..Phospho	solyc07g065590.2.1	AT5G55810	QM(ox)EGQLS(ph)PEK	B	D	later	17.8796	1	1.84523	1	Co-factor and vitamine metabolism	18	C
solyc08g076920.2.1.._DEKTEVIAS(ph)PK_..Phospho	solyc08g076920.2.1	AT5G46750	DEKTEVIAS(ph)PK	B	F	later	1.06503	1	1.35915	1	development.unspecified	33.99	C
solyc05g055440.1.1.._TPLAEKS(ph)PAEK_..Phospho	solyc05g055440.1.1	AT5G22880	TPLAEKS(ph)PAEK	B	A	earlier	1.34639	1	5.65491	1	DNA.synthesis/chromatin structure.histone	28.1.3	N
solyc12g009640.1.1.._NQQNNQLS(ph)PYST(ph)PPK_..Phospho	solyc12g009640.1.1	AT3G42170	NQQNNQLS(ph)PYST(ph)PPK	B	F	later	0.772415	0	1.42026	1	DNA.synthesis/chromatin structure.retrotransposon/transposase.hat-like transposase	28.1.1.4	N
solyc00g006830.2.1.._ASAVPS(ph)FTIK_..Phospho	solyc00g006830.2.1	AT5G13390	ASAVPS(ph)FTIK	B	B	equal	0.00161096	0	1.44281	1	not assigned.unknown	35.2	PM
solyc03g097190.2.1.._AVETLS(ph)EDEKPNGELTGNNNK_..Phospho	solyc03g097190.2.1	AT5G16730	AVETLS(ph)EDEKPNGELTGNNNK	B	A	earlier	0.780874	0	0.81359	1	not assigned.unknown	35.2	N
solyc06g005670.2.1.._QSES(ph)PQFNVASNAQSAK_..Phospho	solyc06g005670.2.1	AT2G29200	QSES(ph)PQFNVASNAQSAK	B	F	later	0.82272	1	3.80751	1	not assigned.unknown	35.2	C,N
solyc06g065710.2.1.._KEIEAGS(ph)DLEVK_..Phospho	solyc06g065710.2.1	AT4G31880	KEIEAGS(ph)DLEVK	B	F	later	0.74621	0	1.28628	1	not assigned.unknown	35.2	N
solyc06g071440.2.1.._SDDPFPEPQNSKS(ph)PSK_..Phospho	solyc06g071440.2.1	AT2G36330	SDDPFPEPQNSKS(ph)PSK	B	A	earlier	0.781978	0	18.2653	1	not assigned.unknown	35.2	P
solyc08g083070.2.1.._HM(ox)SSSLSSNSADMS(ph)PSR_..Phospho	solyc08g083070.2.1	AT5G41950	HM(ox)SSSLSSNSADMS(ph)PSR	B	F	later	1.05794	1	1.45718	1	not assigned.unknown	35.2	N
solyc08g083070.2.1.._HMSSSLSSNSADM(ox)S(ph)PSR_..Phospho	solyc08g083070.2.1	AT5G41950	HMSSSLSSNSADM(ox)S(ph)PSR	B	F	later	0.998398	1	1.81111	1	not assigned.unknown	35.2	N
solyc12g009080.1.1.._(ac)M(ox)EEGGLS(ph)QSGEEPK_..Phospho	solyc12g009080.1.1	AT2G06010	(ac)M(ox)EEGGLS(ph)QSGEEPK	B	F	later	0.818958	1	1.20728	1	not assigned.unknown	35.2	P
solyc03g123920.2.1.._KSS(ph)GPQSGGVTPTGR_..Phospho	solyc03g123920.2.1	AT1G16860	KSS(ph)GPQSGGVTPTGR	B	A	earlier	3.11069	1	13.6901	1	protein.degradation.ubiquitin	29.5.11	PM
solyc03g123920.2.1.._S(ph)SGPQSGGVTPTGR_..Phospho	solyc03g123920.2.1	AT1G16860	S(ph)SGPQSGGVTPTGR	B	F	later	0.842711	1	0.821863	1	protein.degradation.ubiquitin	29.5.11	PM
solyc03g123920.2.1.._SAPITTAPS(ph)R_..Phospho	solyc03g123920.2.1	AT1G16860	SAPITTAPS(ph)R	B	E	later	1.94714	1	0.770439	0	protein.degradation.ubiquitin	29.5.11	PM
solyc04g015160.2.1.._VRS(ph)PQTNSAFQK_..Phospho	solyc04g015160.2.1	AT1G03370	VRS(ph)PQTNSAFQK	B	A	earlier	1.40363	1	5.81717	1	protein.degradation.ubiquitin.E3.RING	29.5.11.4.2	C
solyc08g077100.2.1.._LKAS(ph)NEAPER_..Phospho	solyc08g077100.2.1	AT2G35330	LKAS(ph)NEAPER	B	A	earlier	1.30683	1	1.72811	1	protein.degradation.ubiquitin.E3.RING	29.5.11.4.2	PM,ER
solyc06g073840.2.1.._M(ox)FTM(ox)AS(ph)SLK_..Phospho	solyc06g073840.2.1	AT5G21990	M(ox)FTM(ox)AS(ph)SLK	B	B	equal	0.047515	0	1.03894	1	protein.folding	29.6	C
solyc11g007670.1.1.._QAS(ph)TGSLPLSPM(ox)R_..Phospho	solyc11g007670.1.1	AT3G10550	QAS(ph)TGSLPLSPM(ox)R	B	B	equal	0.0041551	0	0.884241	1	protein.postranslational modification	29.4	C
solyc02g087630.2.1.._VIAFHS(ph)SNR_..Phospho	solyc02g087630.2.1	AT5G39950	VIAFHS(ph)SNR	B	A	earlier	0.864452	1	0.740012	0	redox.thioredoxin	21.1	C
solyc05g047520.2.1.._(ac)MESS(ph)PAAVK_..Phospho	solyc05g047520.2.1	AT2G06990	(ac)MESS(ph)PAAVK	B	#N/A	not A17	NA	1	1.811	1	RNA.processing	27.1	N
solyc11g072340.1.1.._DSEYGSGRS(ph)PNMR_..Phospho	solyc11g072340.1.1	AT4G25500	DSEYGSGRS(ph)PNMR	B	F	later	2.10565	1	15.8784	1	RNA.processing.splicing	27.1.1	N
solyc04g045310.2.1.._NSTS(ph)M(ox)SCLEAANR_..Phospho	solyc04g045310.2.1	AT1G67570	NSTS(ph)M(ox)SCLEAANR	B	F	later	1.79554	1	1.18326	1	RNA.regulation of transcription.AP2/EREBP, APETALA2/Ethylene-responsive element binding protein family	27.3.3	PM
solyc09g007100.2.1.._SKS(ph)PDLSPLR_..Phospho	solyc09g007100.2.1	AT2G27090	SKS(ph)PDLSPLR	B	D	later	1.23941	1	2.35285	1	RNA.regulation of transcription.bZIP transcription factor family	27.3.35	N
solyc09g007100.2.1.._TTDHASNSGS(ph)PEITSVR_..Phospho	solyc09g007100.2.1	AT2G27090	TTDHASNSGS(ph)PEITSVR	B	A	earlier	7.84323	1	15.5058	1	RNA.regulation of transcription.bZIP transcription factor family	27.3.35	N
solyc02g077660.2.1.._NHGT(ph)SPTTLVK_..Phospho	solyc02g077660.2.1	AT1G28420	NHGT(ph)SPTTLVK	B	A	earlier	0.752265	0	1.21714	1	RNA.regulation of transcription.HB,Homeobox transcription factor family	27.3.22	N
solyc02g094480.2.1.._S(ph)DFSPPDQGFSNR_..Phospho	solyc02g094480.2.1	AT3G26782	S(ph)DFSPPDQGFSNR	B	F	later	0.844507	1	1.62762	1	RNA.regulation of transcription.MYB domain transcription factor family	27.3.25	M
solyc04g072670.2.1.._TNSTVGGDS(ph)PKER_..Phospho	solyc04g072670.2.1	AT4G39680	TNSTVGGDS(ph)PKER	B	A	earlier	2.07931	1	1.8392	1	RNA.regulation of transcription.putative transcription regulator	27.3.67	N
solyc03g114060.2.1.._SNM(ox)VS(ph)PSVS(ph)SHR_..Phospho	solyc03g114060.2.1	AT3G48050	SNM(ox)VS(ph)PSVS(ph)SHR	B	D	later	15.1728	1	1.4452	1	RNA.regulation of transcription.unclassified	27.3.99	N
solyc12g005770.1.1.._LDREHS(ph)PVGR_..Phospho	solyc12g005770.1.1	AT3G21810	LDREHS(ph)PVGR	B	F	later	0.813767	1	5.8534	1	RNA.regulation of transcription.unclassified	27.3.99	N
solyc02g083320.2.1.._DYS(ph)PRHS(ph)PYR_..Phospho	solyc02g083320.2.1	AT4G35785	DYS(ph)PRHS(ph)PYR	B	A	earlier	1.23695	1	14.5037	1	RNA.RNA binding	27.4	N
solyc03g033310.2.1.._DYS(ph)PRRS(ph)PYGGR_..Phospho	solyc03g033310.2.1	AT4G35785	DYS(ph)PRRS(ph)PYGGR	B	A	earlier	102.735	1	147.179	1	RNA.RNA binding	27.4	N
solyc03g097110.2.1.._TEEPTKPS(ph)SPK_..Phospho	solyc03g097110.2.1	AT4G17720	TEEPTKPS(ph)SPK	B	A	earlier	2.10423	1	20.9803	1	RNA.RNA binding	27.4	C
solyc05g018340.2.1.._RT(ph)PS(ph)PPHPPVLPPR_..Phospho	solyc05g018340.2.1	AT4G28990	RT(ph)PS(ph)PPHPPVLPPR	B	A	earlier	0.779192	0	12.4782	1	RNA.RNA binding	27.4	N
solyc10g005590.2.1.._GRS(ph)PPPPPESK_..Phospho	solyc10g005590.2.1	AT1G16610	GRS(ph)PPPPPESK	B	F	later	0.780279	0	0.897347	1	RNA.RNA binding	27.4	N
solyc04g076270.1.1.._ASNSGS(ph)GQNQNPNPSPVSQK_..Phospho	solyc04g076270.1.1	AT2G01710	ASNSGS(ph)GQNQNPNPSPVSQK	B	F	later	1.05942	1	28.4186	1	stress.abiotic.heat	20.2.1	EX
solyc04g076270.1.1.._ASNSGSGQNQNPNPS(ph)PVSQK_..Phospho	solyc04g076270.1.1	AT2G01710	ASNSGSGQNQNPNPS(ph)PVSQK	B	D	later	2.15199	1	4.0418	1	stress.abiotic.heat	20.2.1	EX
solyc01g090230.2.1.._SSLDLPSS(ph)S(ph)TSSPSR_..Phospho	solyc01g090230.2.1	AT1G02120	SSLDLPSS(ph)S(ph)TSSPSR	B	D	later	2.6499	1	1.12455	1	stress.biotic	20.1	C
solyc01g095200.2.1.._FHGDDSSS(ph)SSESDTETK_..Phospho	solyc01g095200.2.1	AT4G23630	FHGDDSSS(ph)SSESDTETK	B	F	later	19.634	1	19.5431	1	stress.biotic	20.1	PM
solyc01g111660.2.1.._(ac)S(ph)KEVIEEGQVQQHGK_..Phospho	solyc01g111660.2.1	AT4G35100	(ac)S(ph)KEVIEEGQVQQHGK	B	A	earlier	1.04369	1	1.17833	1	transport.Major Intrinsic Proteins.PIP	34.19.1	PM
solyc07g022830.2.1.._(ac)M(ox)DS(ph)PANSSHLR_..Phospho	solyc07g022830.2.1	AT5G35730	(ac)M(ox)DS(ph)PANSSHLR	B	#N/A	not A17	NA	1	4.86564	1	transport.phosphate	34.7	PM,G
solyc04g080460.2.1.._QSSM(ox)MGS(ph)S(ph)QAIR_..Phospho	solyc04g080460.2.1	AT1G75220	QSSM(ox)MGS(ph)S(ph)QAIR	B	A	earlier	1.08097	1	1.04916	1	transport.sugars	34.2	PM
solyc07g066210.2.1.._STSS(ph)ASEGDVES(ph)QSSPRR_..Phospho	solyc07g066210.2.1	AT1G55620	STSS(ph)ASEGDVES(ph)QSSPRR	B	F	later	0.748495	0	1.35742	1	transport.unspecified anions	34.18	G
solyc01g108920.2.1.._NQGS(ph)PSDTCSESDHK_..Phospho	solyc01g108920.2.1	AT2G15900	NQGS(ph)PSDTCSESDHK	B	F	later	1.15388	1	1.13202	1	not assigned.unknown	35.2	PM
solyc04g071120.2.1.._(ac)MDLIEGVGENS(ph)SPPR_..Phospho	solyc04g071120.2.1	AT4G38470	(ac)MDLIEGVGENS(ph)SPPR	B	#N/A	not A17	NA	1	1.05782	1	protein.postranslational modification	29.4	C
solyc04g076810.2.1.._T(ph)TCGTPNYVAPEVLSHK_..Phospho	solyc04g076810.2.1	AT4G24400	T(ph)TCGTPNYVAPEVLSHK	B	F	later	1.50304	1	1.54554	1	protein.postranslational modification	29.4	C
solyc08g008550.2.1.._SQS(ph)GPLM(ox)PGVELSHSASER_..Phospho	solyc08g008550.2.1	AT4G10730	SQS(ph)GPLM(ox)PGVELSHSASER	B	F	later	0.709315	0	0.706347	0	protein.postranslational modification	29.4	C
solyc08g008550.2.1.._SQS(ph)GPLMPGVELSHSASER_..Phospho	solyc08g008550.2.1	AT4G10730	SQS(ph)GPLMPGVELSHSASER	B	#N/A	not A17	NA	1	1.05096	1	protein.postranslational modification	29.4	C
solyc08g068250.2.1.._QQNVADGS(ph)PVSPK_..Phospho	solyc08g068250.2.1	AT3G24550	QQNVADGS(ph)PVSPK	B	#N/A	not A17	NA	1	0.951158	1	protein.postranslational modification.kinase.receptor like cytoplasmatic kinase VII	29.4.1.57	PM
solyc11g011880.1.1.._TPSRPTIIS(ph)MDK_..Phospho	solyc11g011880.1.1	AT1G70530	TPSRPTIIS(ph)MDK	B	F	later	0.73286	0	0.72519	0	signalling.receptor kinases.DUF 26	30.2.17	PM
solyc03g111670.2.1.._MIEEMNRGDT(ph)DDGLR_..Phospho	solyc03g111670.2.1	AT2G26730	MIEEMNRGDT(ph)DDGLR	B	F	later	1.15344	1	1.22491	1	signalling.receptor kinases.leucine rich repeat III	30.2.3	PM
solyc02g070000.2.1.._QATSNPS(ph)GFSSR_..Phospho	solyc02g070000.2.1	AT4G20940	QATSNPS(ph)GFSSR	B	F	later	0.770888	0	1.04524	1	signalling.receptor kinases.leucine rich repeat XI	30.2.11	PM
solyc01g087210.2.1.._NVVPM(ox)T(ph)TSQPPS(ph)ER_..Phospho	solyc01g087210.2.1	AT5G05170	NVVPM(ox)T(ph)TSQPPS(ph)ER	B	#N/A	not A17	NA	1	0.731389	0	cell wall.cellulose synthesis.cellulose synthase	10.2.1	PM
solyc01g087210.2.1.._NVVPMT(ph)TSQPPS(ph)ER_..Phospho	solyc01g087210.2.1	AT5G05170	NVVPMT(ph)TSQPPS(ph)ER	B	F	later	0.771794	0	0.795486	0	cell wall.cellulose synthesis.cellulose synthase	10.2.1	PM
solyc08g076320.2.1.._SHS(ph)GLMR_..Phospho	solyc08g076320.2.1	AT3G03050	SHS(ph)GLMR	B	F	later	1.26432	1	1.54652	1	cell wall.cellulose synthesis.cellulose synthase	10.2.1	PM,G
solyc10g078180.1.1.._AGS(ph)PSDKPMEGK_..Phospho	solyc10g078180.1.1	AT5G45190	AGS(ph)PSDKPMEGK	B	F	later	0.880973	1	2.20421	1	cell.cycle	31.3	N
solyc11g044480.1.1.._SFS(ph)VQDGK_..Phospho	solyc11g044480.1.1	AT1G05960	SFS(ph)VQDGK	B	F	later	0.732703	0	0.704216	0	cell.cycle	31.3	PM
solyc08g067090.2.1.._GGS(ph)VSVS(ph)PPAR_..Phospho	solyc08g067090.2.1	AT4G32420	GGS(ph)VSVS(ph)PPAR	B	F	later	2.44072	1	2.30499	1	cell.cycle.peptidylprolyl isomerase	31.3.1	N
solyc04g081200.2.1.._ASEEVGAEPVS(ph)ESPASKK_..Phospho	solyc04g081200.2.1	AT1G19880	ASEEVGAEPVS(ph)ESPASKK	B	#N/A	not A17	NA	1	0.983552	1	cell.division	31.2	N
solyc11g010560.1.1.._ASLAGSTQVS(ph)SPLPK_..Phospho	solyc11g010560.1.1	AT5G65460	ASLAGSTQVS(ph)SPLPK	B	#N/A	not A17	NA	1	0.899326	1	cell.organisation	31.1	C
solyc06g064430.1.1.._NIT(ph)STQNFQK_..Phospho	solyc06g064430.1.1	AT4G10170	NIT(ph)STQNFQK	B	#N/A	not A17	NA	1	0.949844	1	cell.vesicle transport	31.4	N
solyc10g038120.1.1.._GGFMSLQSM(ox)GS(ph)GR_..Phospho	solyc10g038120.1.1	AT5G05010	GGFMSLQSM(ox)GS(ph)GR	B	#N/A	not A17	NA	1	0.70103	0	cell.vesicle transport	31.4	C
solyc02g077880.2.1.._SLS(ph)M(ox)PASPPTPGTPVTPT(ph)NISPTVR_..Phospho	solyc02g077880.2.1	AT1G28330	SLS(ph)M(ox)PASPPTPGTPVTPT(ph)NISPTVR	B	D	later	12.2936	1	1.10553	1	development.unspecified	33.99	C
solyc03g080090.2.1.._ASDEHS(ph)S(ph)TTSDTTTIK_..Phospho	solyc03g080090.2.1	AT5G24590	ASDEHS(ph)S(ph)TTSDTTTIK	B	E	later	2.17767	1	0.758946	0	development.unspecified	33.99	0
solyc08g076920.2.1.._SISS(ph)AQFFGDQSK_..Phospho	solyc08g076920.2.1	AT5G46750	SISS(ph)AQFFGDQSK	B	B	equal	0.000464518	0	1.04744	1	development.unspecified	33.99	C
solyc09g061290.2.1.._NDGSICSPVQS(ph)NSPK_..Phospho	solyc09g061290.2.1	AT2G32700	NDGSICSPVQS(ph)NSPK	B	#N/A	not A17	NA	1	0.719131	0	development.unspecified	33.99	N
solyc01g094050.1.1.._M(ox)QS(ph)IPENAFLK_..Phospho	solyc01g094050.1.1	AT2G45540	M(ox)QS(ph)IPENAFLK	B	B	equal	0.00138271	0	0.711147	0	not assigned.unknown	35.2	C
solyc02g082710.2.1.._EAS(ph)ALSQPSTFAQAAK_..Phospho	solyc02g082710.2.1	AT4G16444	EAS(ph)ALSQPSTFAQAAK	B	#N/A	not A17	NA	1	0.964539	1	not assigned.unknown	35.2	PM
solyc05g009330.2.1.._T(ph)SSNIGMAGYA_..Phospho	solyc05g009330.2.1	AT1G13380	T(ph)SSNIGMAGYA	B	F	later	0.820696	1	0.759382	0	not assigned.unknown	35.2	PM
solyc06g060820.1.1.._SPVLDPITT(ph)TNSPK_..Phospho	solyc06g060820.1.1		SPVLDPITT(ph)TNSPK	B	F	later	0.70197	0	0.700039	0	not assigned.unknown	35.2	#N/A
solyc06g060820.1.1.._SPVLDPITTTNS(ph)PK_..Phospho	solyc06g060820.1.1		SPVLDPITTTNS(ph)PK	B	F	later	1.08479	1	1.14251	1	not assigned.unknown	35.2	#N/A
solyc06g071600.2.1.._DES(ph)SPQKAEPQSDEYK_..Phospho	solyc06g071600.2.1	AT3G48210	DES(ph)SPQKAEPQSDEYK	B	F	later	0.869121	1	6.59615	1	not assigned.unknown	35.2	N
solyc07g054320.2.1.._DDSCIATS(ph)SPTR_..Phospho	solyc07g054320.2.1	AT4G38360	DDSCIATS(ph)SPTR	B	D	later	2.28941	1	0.970773	1	not assigned.unknown	35.2	PM
solyc07g062730.1.1.._GSGFENPEPT(ph)SPK_..Phospho	solyc07g062730.1.1	AT3G15095	GSGFENPEPT(ph)SPK	B	B	equal	0.0450237	0	0.846646	1	not assigned.unknown	35.2	N
solyc08g065440.2.1.._YNVHES(ph)PNR_..Phospho	solyc08g065440.2.1	AT5G11780	YNVHES(ph)PNR	B	F	later	1.64255	1	1.06442	1	not assigned.unknown	35.2	C,PM
solyc08g068350.2.1.._AAVILDES(ph)DFSGR_..Phospho	solyc08g068350.2.1	AT4G32750	AAVILDES(ph)DFSGR	B	#N/A	not A17	NA	1	0.709885	0	not assigned.unknown	35.2	PM
solyc08g082410.2.1.._S(ph)LDVEDSTQR_..Phospho	solyc08g082410.2.1	AT5G53440	S(ph)LDVEDSTQR	B	D	later	21.8495	1	0.871393	1	not assigned.unknown	35.2	N
solyc12g099320.1.1.._SYSESM(ox)HS(ph)SPDNR_..Phospho	solyc12g099320.1.1	AT3G06670	SYSESM(ox)HS(ph)SPDNR	B	F	later	0.914982	1	0.839272	1	not assigned.unknown	35.2	N
solyc05g006910.2.1.._VSS(ph)SMPNVR_..Phospho	solyc05g006910.2.1	AT2G38280	VSS(ph)SMPNVR	B	F	later	1.81772	1	1.04616	1	nucleotide metabolism.degradation	23.2	PM
solyc10g080710.1.1.._(ac)S(ph)VDSAPPVEK_..Phospho	solyc10g080710.1.1	AT5G56680	(ac)S(ph)VDSAPPVEK	B	#N/A	not A17	NA	1	0.749994	0	protein.aa activation.asparagine-tRNA ligase	29.1.22	C
solyc07g005880.2.1.._QLAPS(ph)ASPAK_..Phospho	solyc07g005880.2.1	AT5G22010	QLAPS(ph)ASPAK	B	#N/A	not A17	NA	1	0.700247	0	protein.degradation.AAA type	29.5.9	N
solyc01g107880.2.1.._SSADAINS(ph)SSSPSASSSSGLSTDQVTR_..Phospho	solyc01g107880.2.1	AT4G34100	SSADAINS(ph)SSSPSASSSSGLSTDQVTR	B	B	equal	0.0515148	0	0.929712	1	protein.degradation.ubiquitin.E3.RING	29.5.11.4.2	C
solyc05g055790.2.1.._SPHPGS(ph)PASAIR_..Phospho	solyc05g055790.2.1	AT3G02750	SPHPGS(ph)PASAIR	B	F	later	0.947944	1	0.985798	1	protein.postranslational modification	29.4	N
solyc11g007670.1.1.._QAS(ph)TGSLPLS(ph)PM(ox)R_..Phospho	solyc11g007670.1.1	AT3G10550	QAS(ph)TGSLPLS(ph)PM(ox)R	B	#N/A	not A17	NA	1	0.7215	0	protein.postranslational modification	29.4	C
solyc02g094140.2.1.._QGPLQQAMGPGPSTTT(ph)SSTK_..Phospho	solyc02g094140.2.1	AT3G27080	QGPLQQAMGPGPSTTT(ph)SSTK	B	F	later	0.739662	0	0.721011	0	protein.targeting.mitochondria	29.3.2	M
solyc04g016240.2.1.._TNISES(ph)SPLR_..Phospho	solyc04g016240.2.1	AT2G41620	TNISES(ph)SPLR	B	F	later	0.792134	0	0.700099	0	protein.targeting.nucleus	29.3.1	N
solyc07g008190.2.1.._(ac)M(ox)EFNTT(ph)PTR_..Phospho	solyc07g008190.2.1	AT5G20200	(ac)M(ox)EFNTT(ph)PTR	B	D	later	4.88606	1	1.1394	1	protein.targeting.nucleus	29.3.1	N
solyc12g095890.1.1.._STEDTGEQKPCIS(ph)E_..Phospho	solyc12g095890.1.1	AT4G32850	STEDTGEQKPCIS(ph)E	B	#N/A	not A17	NA	1	0.771381	0	RNA.processing	27.1	N
solyc04g056270.2.1.._VKS(ph)MVQYPEAR_..Phospho	solyc04g056270.2.1	AT2G22300	VKS(ph)MVQYPEAR	B	F	later	0.78839	0	0.839471	1	RNA.regulation of transcription.AtSR Transcription Factor family	27.3.39	N
solyc08g005230.2.1.._MVS(ph)GLDGK_..Phospho	solyc08g005230.2.1	AT1G27000	MVS(ph)GLDGK	B	F	later	0.944514	1	0.983676	1	RNA.regulation of transcription.bZIP transcription factor family	27.3.35	PM
solyc01g009090.2.1.._NRS(ph)PPHHPPGR_..Phospho	solyc01g009090.2.1	AT2G27100	NRS(ph)PPHHPPGR	B	F	later	1.20774	1	1.33051	1	RNA.regulation of transcription.C2H2 zinc finger family	27.3.11	N
solyc04g049950.1.1.._VAS(ph)QLTR_..Phospho	solyc04g049950.1.1	AT3G54760	VAS(ph)QLTR	B	D	later	1.6118	1	0.996461	1	RNA.regulation of transcription.PWWP domain protein	27.3.68	N
solyc12g005770.1.1.._GRS(ph)PPESVER_..Phospho	solyc12g005770.1.1	AT3G21810	GRS(ph)PPESVER	B	A	earlier	5.22365	1	5.03738	1	RNA.regulation of transcription.unclassified	27.3.99	N
solyc12g014600.1.1.._GDSLLS(ph)SPTR_..Phospho	solyc12g014600.1.1	AT3G07810	GDSLLS(ph)SPTR	B	#N/A	not A17	NA	1	0.731389	0	RNA.RNA binding	27.4	N
solyc01g090230.2.1.._SSLDLPSSS(ph)T(ph)SSPSR_..Phospho	solyc01g090230.2.1	AT1G02120	SSLDLPSSS(ph)T(ph)SSPSR	B	#N/A	not A17	NA	1	0.845116	1	stress.biotic	20.1	C
solyc02g092780.1.1.._LNSIS(ph)LNR_..Phospho	solyc02g092780.1.1	AT4G37460	LNSIS(ph)LNR	B	F	later	0.751919	0	0.782406	0	stress.biotic.signalling	20.1.3	C
solyc06g049070.2.1.._EDESDPLIGM(ox)ETGAGAINDVALPMS(ph)PIGK_..Phospho	solyc06g049070.2.1	AT1G06890	EDESDPLIGM(ox)ETGAGAINDVALPMS(ph)PIGK	B	F	later	0.804885	1	0.777819	0	transport	34	V,G
solyc06g049070.2.1.._EDESDPLIGMETGAGAINDVALPM(ox)S(ph)PIGK_..Phospho	solyc06g049070.2.1	AT1G06890	EDESDPLIGMETGAGAINDVALPM(ox)S(ph)PIGK	B	F	later	0.868551	1	0.833699	1	transport	34	V,G
solyc04g010310.2.1.._DSSASHS(ph)FQEPS(ph)SPK_..Phospho	solyc04g010310.2.1	AT3G55320	DSSASHS(ph)FQEPS(ph)SPK	B	F	later	1.8145	1	0.801547	1	transport.ABC transporters and multidrug resistance systems	34.16	PM
solyc02g069380.2.1.._ESSLMM(ox)NQS(ph)IK_..Phospho	solyc02g069380.2.1	AT3G55600	ESSLMM(ox)NQS(ph)IK	B	#N/A	not A17	NA	1	0.850719	1	transport.calcium	34.21	N
solyc09g007870.2.1.._LEDTGSGT(ph)GS(ph)LSR_..Phospho	solyc09g007870.2.1	AT5G03280	LEDTGSGT(ph)GS(ph)LSR	B	F	later	0.792526	0	0.796017	0	transport.metal	34.12	PM
solyc06g062780.2.1.._KYTSM(ox)GS(ph)QIELTQP_..Phospho	solyc06g062780.2.1	AT3G13900	KYTSM(ox)GS(ph)QIELTQP	B	F	later	0.769255	0	0.794904	0	transport.p- and v-ATPases	34.1	M
solyc02g086160.2.1.._TVQSVFGS(ph)SAK_..Phospho	solyc02g086160.2.1	AT5G16150	TVQSVFGS(ph)SAK	B	#N/A	not A17	NA	1	0.994789	1	transport.sugars	34.2	P
solyc03g032040.2.1.._MPEM(ox)GS(ph)M(ox)R_..Phospho	solyc03g032040.2.1	AT4G35300	MPEM(ox)GS(ph)M(ox)R	B	F	later	0.847565	1	0.741657	0	transport.sugars	34.2	V
solyc03g032040.2.1.._MPEMGS(ph)MR_..Phospho	solyc03g032040.2.1	AT4G35300	MPEMGS(ph)MR	B	#N/A	not A17	NA	1	1.06078	1	transport.sugars	34.2	V
solyc12g089180.1.1.._MGSAQTSS(ph)MLGS(ph)SQVIR_..Phospho	solyc12g089180.1.1	AT1G75220	MGSAQTSS(ph)MLGS(ph)SQVIR	B	F	later	1.08248	1	1.05593	1	transport.sugars	34.2	PM
solyc07g066210.2.1.._STSSASEGDVES(ph)QS(ph)SPRR_..Phospho	solyc07g066210.2.1	AT1G55620	STSSASEGDVES(ph)QS(ph)SPRR	B	F	later	0.755231	0	0.786661	0	transport.unspecified anions	34.18	G
solyc03g033540.2.1.._TAS(ph)MSSPTVR_..Phospho	solyc03g033540.2.1	AT2G17890	TAS(ph)MSSPTVR	B	F	later	0.995685	1	0.535057	0	protein.postranslational modification	29.4	C
solyc07g055130.2.1.._DYSDDVATS(ph)RSEGASTSEPR_..Phospho	solyc07g055130.2.1	AT3G58640	DYSDDVATS(ph)RSEGASTSEPR	B	#N/A	not A17	NA	1	0.374403	0	protein.postranslational modification	29.4	C,PM
solyc07g063130.2.1.._DRLDS(ph)IDGK_..Phospho	solyc07g063130.2.1	AT1G53050	DRLDS(ph)IDGK	B	A	earlier	0.932954	1	0.367566	0	protein.postranslational modification	29.4	N
solyc01g028830.2.1.._S(ph)SATNPLIAFSFDELK_..Phospho	solyc01g028830.2.1	AT5G56460	S(ph)SATNPLIAFSFDELK	B	B	equal	0.0467285	0	1.13407	1	protein.postranslational modification.kinase.receptor like cytoplasmatic kinase VII	29.4.1.57	C
solyc01g104050.2.1.._VLDFSS(ph)GSPR_..Phospho	solyc01g104050.2.1	AT1G11050	VLDFSS(ph)GSPR	B	B	equal	0.111308	0	0.112978	0	protein.postranslational modification.kinase.receptor like cytoplasmatic kinase VII	29.4.1.57	PM
solyc01g108000.2.1.._SFLIEAS(ph)PPQSPL_..Phospho	solyc01g108000.2.1	AT3G19300	SFLIEAS(ph)PPQSPL	B	F	later	0.732492	0	0.676417	0	protein.postranslational modification.kinase.receptor like cytoplasmatic kinase VII	29.4.1.57	PM
solyc11g064890.1.1.._SYS(ph)TNLAFTPPEYLR_..Phospho	solyc11g064890.1.1	AT1G63500	SYS(ph)TNLAFTPPEYLR	B	F	later	2.03913	1	3.23841	1	protein.postranslational modification.kinase.receptor like cytoplasmatic kinase VII	29.4.1.57	PM
solyc08g079460.2.1.._VGNTSDAS(ph)DDRLSTDQAK_..Phospho	solyc08g079460.2.1	AT4G22730	VGNTSDAS(ph)DDRLSTDQAK	B	F	later	0.70933	0	0.0313892	0	signalling.receptor kinases.DUF 26	30.2.17	PM
solyc08g081940.2.1.._EEATPLPDTQS(ph)DSQ_..Phospho	solyc08g081940.2.1	AT4G23740	EEATPLPDTQS(ph)DSQ	B	F	later	1.15488	1	3.42446	1	signalling.receptor kinases.leucine rich repeat III	30.2.3	PM
solyc02g070000.2.1.._MAAITGFSPS(ph)K_..Phospho	solyc02g070000.2.1	AT4G20940	MAAITGFSPS(ph)K	B	F	later	0.994745	1	1.16633	1	signalling.receptor kinases.leucine rich repeat XI	30.2.11	PM
solyc07g066230.2.1.._YIDSLPTSGSS(ph)SWK_..Phospho	solyc07g066230.2.1	AT1G55610	YIDSLPTSGSS(ph)SWK	B	#N/A	not A17	NA	1	0.0141273	0	signalling.receptor kinases.leucine rich repeat XI	30.2.11	PM
solyc02g077850.2.1.._SFS(ph)QEHTR_..Phospho	solyc02g077850.2.1	AT1G28340	SFS(ph)QEHTR	B	A	earlier	0.882815	1	0.591795	0	signalling.receptor kinases.misc	30.2.99	PM
solyc01g065500.2.1.._RSVS(ph)LGSIPEVK_..Phospho	solyc01g065500.2.1	AT5G17980	RSVS(ph)LGSIPEVK	B	F	later	0.75653	0	0.408462	0	amino acid metabolism.synthesis.aromatic aa.tryptophan	13.1.6.5	C
solyc08g008020.1.1.._M(ox)HS(ph)ATM(ox)AQPVDYALK_..Phospho	solyc08g008020.1.1	AT4G11610	M(ox)HS(ph)ATM(ox)AQPVDYALK	B	E	later	0.947767	1	5.09266	1	amino acid metabolism.synthesis.aromatic aa.tryptophan	13.1.6.5	C
solyc02g089640.2.1.._RLS(ph)ESGLELYGK_..Phospho	solyc02g089640.2.1	AT3G28180	RLS(ph)ESGLELYGK	B	#N/A	not A17	NA	1	3.06838	1	cell wall.cellulose synthesis	10.2	PM
solyc02g020910.2.1.._ESSWET(ph)GSNQR_..Phospho	solyc02g020910.2.1	AT3G19960	ESSWET(ph)GSNQR	B	#N/A	not A17	NA	1	6.92957	1	cell.organisation	31.1	PM
solyc05g054970.2.1.._FEELEPVDEFST(ph)PLSS(ph)PTNFQDAK_..Phospho	solyc05g054970.2.1	AT3G04470	FEELEPVDEFST(ph)PLSS(ph)PTNFQDAK	B	#N/A	not A17	NA	1	0.167835	0	cell.organisation	31.1	N
solyc08g005200.2.1.._(ac)S(ph)FQDLESGRPLGSR_..Phospho	solyc08g005200.2.1	AT5G46860	(ac)S(ph)FQDLESGRPLGSR	B	B	equal	0.00385885	0	0.990403	1	cell.vesicle transport	31.4	V
solyc08g075310.2.1.._DVTSSLS(ph)SK_..Phospho	solyc08g075310.2.1	AT1G31730	DVTSSLS(ph)SK	B	#N/A	not A17	NA	1	0.0365309	0	cell.vesicle transport	31.4	N
solyc10g081850.1.1.._FRNEEQS(ph)PNQESAGIQM(ox)R_..Phospho	solyc10g081850.1.1	AT3G11820	FRNEEQS(ph)PNQESAGIQM(ox)R	B	F	later	0.738581	0	1.45598	1	cell.vesicle transport	31.4	PM
solyc10g084210.1.1.._INAIPDGSAAPPKQS(ph)GGWR_..Phospho	solyc10g084210.1.1	AT3G09740	INAIPDGSAAPPKQS(ph)GGWR	B	F	later	0.859777	1	0.137857	0	cell.vesicle transport	31.4	PM
solyc12g089150.1.1.._DNDDFISSES(ph)DR_..Phospho	solyc12g089150.1.1	AT1G28490	DNDDFISSES(ph)DR	B	F	later	0.759092	0	0.0772211	0	cell.vesicle transport	31.4	G
solyc01g108250.2.1.._YAVSDS(ph)PEAPLVVATPM(ox)K_..Phospho	solyc01g108250.2.1	AT3G19240	YAVSDS(ph)PEAPLVVATPM(ox)K	B	F	later	0.707583	0	4.39468	1	development.unspecified	33.99	N
solyc04g081340.2.1.._RS(ph)SASATQVQAEEQAPR_..Phospho	solyc04g081340.2.1	AT5G42560	RS(ph)SASATQVQAEEQAPR	B	F	later	0.838961	1	0.106629	0	hormone metabolism.abscisic acid.synthesis-degradation	17.1.1	EX,PM
solyc04g051340.2.1.._(ac)AEEKDPTSIPLSQASEDPEDPIKS(ph)TPAS(ph)PNSSTR_..Phospho	solyc04g051340.2.1	AT1G43130	(ac)AEEKDPTSIPLSQASEDPEDPIKS(ph)TPAS(ph)PNSSTR	B	D	later	1.0576	1	8.45443	1	hormone metabolism.auxin.induced-regulated-responsive-activated	17.2.3	PM
solyc04g071710.2.1.._SPPS(ph)SPNSSTR_..Phospho	solyc04g071710.2.1	AT1G43130	SPPS(ph)SPNSSTR	B	#N/A	not A17	NA	1	0.0190742	0	hormone metabolism.auxin.induced-regulated-responsive-activated	17.2.3	PM
solyc03g007070.2.1.._SSS(ph)RLNLSTR_..Phospho	solyc03g007070.2.1	AT5G51690	SSS(ph)RLNLSTR	B	F	later	1.05983	1	0.167284	0	hormone metabolism.ethylene.synthesis-degradation.1-aminocyclopropane-1-carboxylate synthase	17.5.1.1	P
solyc03g115370.2.1.._ASIISQS(ph)K_..Phospho	solyc03g115370.2.1	AT5G07920	ASIISQS(ph)K	B	E	later	1.55649	1	0.16204	0	lipid metabolism.Phospholipid synthesis.diacylglycerol kinase	11.3.5	PM
solyc06g065210.2.1.._RS(ph)SSWTF_..Phospho	solyc06g065210.2.1	AT4G09510	RS(ph)SSWTF	B	F	later	2.28688	1	0.633968	0	major CHO metabolism.degradation.sucrose.invertases.neutral	2.2.1.3.1	C,P
solyc01g080650.2.1.._DNSQIAHDVDS(ph)TPR_..Phospho	solyc01g080650.2.1		DNSQIAHDVDS(ph)TPR	B	D	later	2.4368	1	0.13435	0	not assigned.unknown	35.2	#N/A
solyc01g094770.2.1.._AAS(ph)LVAHAK_..Phospho	solyc01g094770.2.1	AT2G45980	AAS(ph)LVAHAK	B	F	later	0.760597	0	0.108811	0	not assigned.unknown	35.2	N
solyc01g099850.2.1.._SPTTLGS(ph)LKGS_..Phospho	solyc01g099850.2.1	AT5G27830	SPTTLGS(ph)LKGS	B	#N/A	not A17	NA	1	0.147375	0	not assigned.unknown	35.2	PM
solyc01g111770.2.1.._(ac)M(ox)DSNFLPSIS(ph)SR_..Phospho	solyc01g111770.2.1	AT4G38500	(ac)M(ox)DSNFLPSIS(ph)SR	B	#N/A	not A17	NA	1	0.728352	0	not assigned.unknown	35.2	G
solyc02g071320.2.1.._RDETATAVSCNASAISS(ph)GNTLESTDAK_..Phospho	solyc02g071320.2.1		RDETATAVSCNASAISS(ph)GNTLESTDAK	B	F	later	0.7	0	0.0170313	0	not assigned.unknown	35.2	#N/A
solyc02g088260.2.1.._KYGEDNS(ph)DDDDEEKK_..Phospho	solyc02g088260.2.1		KYGEDNS(ph)DDDDEEKK	B	F	later	0.704686	0	2.18254	1	not assigned.unknown	35.2	#N/A
solyc02g089390.1.1.._ILAPQT(ph)SFK_..Phospho	solyc02g089390.1.1	AT5G15680	ILAPQT(ph)SFK	B	B	equal	0.0126249	0	1.58065	1	not assigned.unknown	35.2	C,PM
solyc04g051310.2.1.._LDTIS(ph)FSRK_..Phospho	solyc04g051310.2.1	AT5G16520	LDTIS(ph)FSRK	B	F	later	1.35824	1	0.558627	0	not assigned.unknown	35.2	PM
solyc04g064810.2.1.._VSGTS(ph)TPNLGSTTSLADVDSVK_..Phospho	solyc04g064810.2.1	AT4G31080	VSGTS(ph)TPNLGSTTSLADVDSVK	B	E	later	0.880398	1	0.574127	0	not assigned.unknown	35.2	ER
solyc05g025740.2.1.._EEPPPYS(ph)SPIRER_..Phospho	solyc05g025740.2.1	AT2G07360	EEPPPYS(ph)SPIRER	B	F	later	0.75626	0	0.674595	0	not assigned.unknown	35.2	PM
solyc05g026510.2.1.._LNSSQSS(ph)SGDNADSSEVHLNR_..Phospho	solyc05g026510.2.1	AT2G47980	LNSSQSS(ph)SGDNADSSEVHLNR	B	F	later	0.856972	1	0.375667	0	not assigned.unknown	35.2	N
solyc08g066540.2.1.._KTS(ph)NLLNR_..Phospho	solyc08g066540.2.1	AT4G32900	KTS(ph)NLLNR	B	F	later	0.781363	0	0.190056	0	not assigned.unknown	35.2	C
solyc08g076520.2.1.._DQAS(ph)PSSLSNNYDEGEEQVRK_..Phospho	solyc08g076520.2.1		DQAS(ph)PSSLSNNYDEGEEQVRK	B	F	later	0.799022	0	0.206131	0	not assigned.unknown	35.2	#N/A
solyc08g078060.2.1.._VSEEFFFNSS(ph)PNLK_..Phospho	solyc08g078060.2.1		VSEEFFFNSS(ph)PNLK	B	F	later	2.47626	1	0.738149	0	not assigned.unknown	35.2	#N/A
solyc08g083070.2.1.._HM(ox)SSSLSSNSADM(ox)S(ph)PSR_..Phospho	solyc08g083070.2.1	AT5G41950	HM(ox)SSSLSSNSADM(ox)S(ph)PSR	B	A	earlier	1.72094	1	24.4718	1	not assigned.unknown	35.2	N
solyc09g015530.2.1.._S(ph)PGGHTYGNISANGLTSR_..Phospho	solyc09g015530.2.1	AT3G51580	S(ph)PGGHTYGNISANGLTSR	B	F	later	0.766246	0	1.29588	1	not assigned.unknown	35.2	V,G
solyc09g074670.2.1.._GVAS(ph)PQVTGTHAVSAR_..Phospho	solyc09g074670.2.1	AT3G62900	GVAS(ph)PQVTGTHAVSAR	B	#N/A	not A17	NA	1	0.102875	0	not assigned.unknown	35.2	N
solyc10g008870.2.1.._VNNYEEEDVSYRS(ph)_..Phospho	solyc10g008870.2.1	AT5G46030	VNNYEEEDVSYRS(ph)	B	#N/A	not A17	NA	1	0.0698958	0	not assigned.unknown	35.2	N
solyc11g011220.1.1.._LYEAAS(ph)GESSAVIDKNEQDSDGEDAAGGAIENDGVVEK_..Phospho	solyc11g011220.1.1	AT1G70770	LYEAAS(ph)GESSAVIDKNEQDSDGEDAAGGAIENDGVVEK	B	B	equal	0.07634	0	0.134127	0	not assigned.unknown	35.2	PM,ER
solyc11g011220.1.1.._LYEAASGESSAVIDKNEQDS(ph)DGEDAAGGAIENDGVVEK_..Phospho	solyc11g011220.1.1	AT1G70770	LYEAASGESSAVIDKNEQDS(ph)DGEDAAGGAIENDGVVEK	B	F	later	1.90156	1	2.16229	1	not assigned.unknown	35.2	PM,ER
solyc12g049410.1.1.._M(ox)ELEEES(ph)TS_..Phospho	solyc12g049410.1.1	AT3G14120	M(ox)ELEEES(ph)TS	B	B	equal	0.0561689	0	2.13362	1	not assigned.unknown	35.2	N
solyc04g005140.2.1.._SGLSHSYST(ph)NR_..Phospho	solyc04g005140.2.1	AT1G26190	SGLSHSYST(ph)NR	B	F	later	0.9487	1	0.392998	0	nucleotide metabolism.salvage.nucleoside kinases.uridine kinase	23.3.2.2	C
solyc04g014680.2.1.._SSGSFS(ph)GQLM(ox)TPIQPTGLITS(ph)GPLSSNTGR_..Phospho	solyc04g014680.2.1	AT4G22290	SSGSFS(ph)GQLM(ox)TPIQPTGLITS(ph)GPLSSNTGR	B	#N/A	not A17	NA	1	0.239923	0	protein.degradation.ubiquitin	29.5.11	P,PM
solyc12g017450.1.1.._KS(ph)SGPQAGGGNVS(ph)SR_..Phospho	solyc12g017450.1.1	AT1G16860	KS(ph)SGPQAGGGNVS(ph)SR	B	F	later	0.72179	0	4.86224	1	protein.degradation.ubiquitin	29.5.11	PM
solyc12g017450.1.1.._TGSFSGATSHS(ph)GQLNSGNR_..Phospho	solyc12g017450.1.1	AT1G16860	TGSFSGATSHS(ph)GQLNSGNR	B	F	later	0.773919	0	0.0341	0	protein.degradation.ubiquitin	29.5.11	PM
solyc04g076620.2.1.._ALAM(ox)SLGNS(ph)GSEAK_..Phospho	solyc04g076620.2.1	AT1G70320	ALAM(ox)SLGNS(ph)GSEAK	B	B	equal	0.00793957	0	0.249239	0	protein.degradation.ubiquitin.E3.HECT	29.5.11.4.1	C
solyc11g010330.1.1.._APIVSDNDT(ph)SPR_..Phospho	solyc11g010330.1.1	AT4G33565	APIVSDNDT(ph)SPR	B	E	later	6.79108	1	0.266521	0	protein.degradation.ubiquitin.E3.RING	29.5.11.4.2	N
solyc10g005640.2.1.._LTS(ph)SPEAEIK_..Phospho	solyc10g005640.2.1	AT1G16220	LTS(ph)SPEAEIK	B	F	later	0.875946	1	0.00804741	0	protein.postranslational modification	29.4	N
solyc09g074940.1.1.._(ac)MDSEEATFSPPAVSS(ph)SPGSS(ph)PINNSSSNHTETENVSK_..Phospho	solyc09g074940.1.1	AT4G02510	(ac)MDSEEATFSPPAVSS(ph)SPGSS(ph)PINNSSSNHTETENVSK	B	E	later	1.62307	1	5.47599	1	protein.targeting.chloroplast	29.3.3	P
solyc02g070810.2.1.._SRPSAPPGTPSVAAPVT(ph)PER_..Phospho	solyc02g070810.2.1	AT5G40480	SRPSAPPGTPSVAAPVT(ph)PER	B	F	later	0.853534	1	0.236698	0	protein.targeting.nucleus	29.3.1	N
solyc03g082600.2.1.._DATNDFEDVGHS(ph)DSAR_..Phospho	solyc03g082600.2.1	AT5G53560	DATNDFEDVGHS(ph)DSAR	B	A	earlier	3.28801	1	1.94181	1	redox.ascorbate and glutathione	21.2	ER
solyc01g091750.2.1.._DRGS(ph)PDYGR_..Phospho	solyc01g091750.2.1	AT4G25500	DRGS(ph)PDYGR	B	F	later	0.90114	1	0.516647	0	RNA.processing.splicing	27.1.1	N
solyc04g056270.2.1.._VKS(ph)M(ox)VQYPEAR_..Phospho	solyc04g056270.2.1	AT2G22300	VKS(ph)M(ox)VQYPEAR	B	F	later	0.705162	0	2.58757	1	RNA.regulation of transcription.AtSR Transcription Factor family	27.3.39	N
solyc03g026190.2.1.._SAS(ph)INTESYM(ox)R_..Phospho	solyc03g026190.2.1	AT5G62090	SAS(ph)INTESYM(ox)R	B	F	later	0.7	0	0.262724	0	RNA.regulation of transcription.C2H2 zinc finger family	27.3.11	N
solyc01g007070.2.1.._NQSAGFNLIGS(ph)PDIESINVTQGS(ph)PK_..Phospho	solyc01g007070.2.1	AT2G35940	NQSAGFNLIGS(ph)PDIESINVTQGS(ph)PK	B	#N/A	not A17	NA	1	0.151968	0	RNA.regulation of transcription.HB,Homeobox transcription factor family	27.3.22	N
solyc01g090780.2.1.._IAARPGS(ph)PESLQQLVEIAK_..Phospho	solyc01g090780.2.1	AT1G02080	IAARPGS(ph)PESLQQLVEIAK	B	#N/A	not A17	NA	1	0.19885	0	RNA.regulation of transcription.putative transcription regulator	27.3.67	C
solyc05g016030.2.1.._LDS(ph)SEAM(ox)R_..Phospho	solyc05g016030.2.1	AT4G15080	LDS(ph)SEAM(ox)R	B	#N/A	not A17	NA	1	0.962549	1	RNA.regulation of transcription.unclassified	27.3.99	PM
solyc05g018340.2.1.._AHAGS(ph)VSPVR_..Phospho	solyc05g018340.2.1	AT4G28990	AHAGS(ph)VSPVR	B	F	later	0.879015	1	0.187437	0	RNA.RNA binding	27.4	N
solyc08g061220.2.1.._HYS(ph)QADDEENTQTAEIER_..Phospho	solyc08g061220.2.1	AT2G26300	HYS(ph)QADDEENTQTAEIER	B	#N/A	not A17	NA	1	0.53683	0	signalling.G-proteins	30.5	PM
solyc09g097900.2.1.._VLNSDS(ph)YKAELS(ph)INR_..Phospho	solyc09g097900.2.1	AT3G07410	VLNSDS(ph)YKAELS(ph)INR	B	F	later	0.880043	1	3.33801	1	signalling.G-proteins	30.5	C
solyc08g077730.2.1.._IPS(ph)PDSSTNQIHFR_..Phospho	solyc08g077730.2.1	AT4G17080	IPS(ph)PDSSTNQIHFR	B	F	later	1.98931	1	0.93873	1	signalling.phosphinositides.phosphatidylinositol-4-phosphate 5-kinase	30.4.1	C,EX
solyc08g061980.2.1.._S(ph)FASSAFSKPK_..Phospho	solyc08g061980.2.1	AT5G12080	S(ph)FASSAFSKPK	B	F	later	0.898893	1	0.103097	0	signalling.unspecified	30.99	PM
solyc01g090230.2.1.._SSLDLPSS(ph)STSS(ph)PSR_..Phospho	solyc01g090230.2.1	AT1G02120	SSLDLPSS(ph)STSS(ph)PSR	B	#N/A	not A17	NA	1	0.0797773	0	stress.biotic	20.1	C
solyc08g077980.2.1.._(ac)M(ox)EGFTSFFDSQSAS(ph)R_..Phospho	solyc08g077980.2.1	AT5G47120	(ac)M(ox)EGFTSFFDSQSAS(ph)R	B	B	equal	0.104094	0	0.1904	0	stress.biotic	20.1	ER
solyc08g081730.2.1.._KPTSPAPATS(ph)SFGSK_..Phospho	solyc08g081730.2.1	AT4G11220	KPTSPAPATS(ph)SFGSK	B	F	later	0.738744	0	0.06822	0	stress.biotic	20.1	PM
solyc08g075710.2.1.._EAAIPM(ox)GDYNGAEYIGINEVPS(ph)PR_..Phospho	solyc08g075710.2.1	AT1G31830	EAAIPM(ox)GDYNGAEYIGINEVPS(ph)PR	B	F	later	0.718378	0	6.9275	1	transport.amino acids	34.3	PM
solyc07g053970.2.1.._(ac)M(ox)EESLLPGESSSNS(ph)WGR_..Phospho	solyc07g053970.2.1	AT4G03560	(ac)M(ox)EESLLPGESSSNS(ph)WGR	B	D	later	3.71595	1	2.99465	1	transport.calcium	34.21	V
solyc01g111660.2.1.._ALGS(ph)FRSNATN_..Phospho	solyc01g111660.2.1	AT4G35100	ALGS(ph)FRSNATN	B	A	earlier	2.06529	1	0.0697704	0	transport.Major Intrinsic Proteins.PIP	34.19.1	PM
solyc06g060370.2.1.._HM(ox)LSQQT(ph)PGTPR_..Phospho	solyc06g060370.2.1	AT1G21870	HM(ox)LSQQT(ph)PGTPR	B	#N/A	not A17	NA	1	0.0735628	0	transport.metabolite transporters at the envelope membrane	34.8	G
solyc02g082080.1.1.._NYPS(ph)PPSAAVNAPLLYTFPTVGGK_..Phospho	solyc02g082080.1.1	AT5G20650	NYPS(ph)PPSAAVNAPLLYTFPTVGGK	B	B	equal	0.0467082	0	2.97359	1	transport.metal	34.12	PM
solyc10g047270.1.1.._VNLLPNQLAS(ph)DARVS(ph)GFR_..Phospho	solyc10g047270.1.1	AT5G09400	VNLLPNQLAS(ph)DARVS(ph)GFR	B	B	equal	0.0633941	0	10.1152	1	transport.potassium	34.15	V
solyc07g066210.2.1.._STSS(ph)ASEGDVESQS(ph)SPRR_..Phospho	solyc07g066210.2.1	AT1G55620	STSS(ph)ASEGDVESQS(ph)SPRR	B	#N/A	not A17	NA	1	0.0330532	0	transport.unspecified anions	34.18	G
solyc07g066210.2.1.._STSSASEGDVES(ph)QSSPRR_..Phospho	solyc07g066210.2.1	AT1G55620	STSSASEGDVES(ph)QSSPRR	B	A	earlier	1.31049	1	0.408071	0	transport.unspecified anions	34.18	G
solyc10g044470.1.1.._NFS(ph)TISETGSIREPLLK_..Phospho	solyc10g044470.1.1	AT5G49890	NFS(ph)TISETGSIREPLLK	B	#N/A	not A17	0.805448	1	0.360641	0	transport.unspecified anions	34.18	V
solyc08g069000.2.1.._NWS(ph)LNRR_..Phospho	solyc08g069000.2.1	AT2G04305	NWS(ph)LNRR	B	A	earlier	2.24585	1	0.651406	0	transport.unspecified cations	34.14	C
solyc12g019410.1.1.._S(ph)PSIENAER_..Phospho	solyc12g019410.1.1	AT2G31800	S(ph)PSIENAER	B	A	earlier	1.75662	1	0.341709	0	protein.postranslational modification	29.4	M
solyc01g109650.2.1.._LEGTS(ph)SLK_..Phospho	solyc01g109650.2.1	AT2G16250	LEGTS(ph)SLK	B	F	later	2.15651	1	0.459818	0	protein.postranslational modification.kinase.receptor like cytoplasmatic kinase VII	29.4.1.57	PM
solyc07g056270.2.1.._LLDSGESHIT(ph)TR_..Phospho	solyc07g056270.2.1	AT2G42960	LLDSGESHIT(ph)TR	B	#N/A	not A17	NA	1	0.897225	1	protein.postranslational modification.kinase.receptor like cytoplasmatic kinase VII	29.4.1.57	PM
solyc04g054200.2.1.._SSPDS(ph)PIAHSPR_..Phospho	solyc04g054200.2.1	AT5G10020	SSPDS(ph)PIAHSPR	B	F	later	0.978856	1	0.248053	0	signalling.receptor kinases.leucine rich repeat XI	30.2.11	PM
solyc07g066230.2.1.._YIDSLPT(ph)SGSSSWK_..Phospho	solyc07g066230.2.1	AT1G55610	YIDSLPT(ph)SGSSSWK	B	F	later	0.807207	1	0.106525	0	signalling.receptor kinases.leucine rich repeat XI	30.2.11	PM
solyc02g089640.2.1.._S(ph)SESDLLAFAEEESK_..Phospho	solyc02g089640.2.1	AT3G28180	S(ph)SESDLLAFAEEESK	B	B	equal	0.0518553	0	0.186785	0	cell wall.cellulose synthesis	10.2	PM
solyc04g077470.2.1.._VAS(ph)EEWTATK_..Phospho	solyc04g077470.2.1	AT4G07960	VAS(ph)EEWTATK	B	F	later	0.849568	1	0.339405	0	cell wall.cellulose synthesis	10.2	PM
solyc09g091560.2.1.._FEELQPLDEFAT(ph)PPS(ph)SPTASGR_..Phospho	solyc09g091560.2.1	AT1G04780	FEELQPLDEFAT(ph)PPS(ph)SPTASGR	B	B	equal	0.116375	0	0.145298	0	cell.organisation	31.1	C,N
solyc11g010560.1.1.._SDM(ox)TMLTLEDGS(ph)SPVRNPSTAAEDAR_..Phospho	solyc11g010560.1.1	AT5G65460	SDM(ox)TMLTLEDGS(ph)SPVRNPSTAAEDAR	B	#N/A	not A17	NA	1	1.02161	1	cell.organisation	31.1	C
solyc07g065030.2.1.._VSQMASTLNM(ox)SS(ph)FANR_..Phospho	solyc07g065030.2.1	AT1G16240	VSQMASTLNM(ox)SS(ph)FANR	B	E	later	1.02297	1	0.127195	0	cell.vesicle transport	31.4	V
solyc11g013190.1.1.._DFLSS(ph)SSFK_..Phospho	solyc11g013190.1.1	AT4G08180	DFLSS(ph)SSFK	B	F	later	0.744298	0	0.977521	1	cell.vesicle transport	31.4	C
solyc04g078750.2.1.._TDSEDTSLAPSS(ph)PDNRGPTAYYVQSPSR_..Phospho	solyc04g078750.2.1	AT1G45688	TDSEDTSLAPSS(ph)PDNRGPTAYYVQSPSR	B	F	later	0.702861	0	0.300582	0	development.late embryogenesis abundant	33.2	PM
solyc11g019950.1.1.._RVAASLLTDQS(ph)_..Phospho	solyc11g019950.1.1	AT4G36480	RVAASLLTDQS(ph)	B	E	later	1.19628	1	0.0755529	0	lipid metabolism.'exotics' (steroids, squalene etc).sphingolipids	11.8.1	ER
solyc03g115370.2.1.._SSS(ph)INQKDESQLIGQK_..Phospho	solyc03g115370.2.1	AT5G07920	SSS(ph)INQKDESQLIGQK	B	F	later	0.7547	0	0.0917006	0	lipid metabolism.Phospholipid synthesis.diacylglycerol kinase	11.3.5	PM
solyc11g065220.1.1.._EGNDLEQT(ph)SPR_..Phospho	solyc11g065220.1.1	AT1G50460	EGNDLEQT(ph)SPR	B	F	later	5.09668	1	3.9956	1	major CHO metabolism.degradation.sucrose.hexokinase	2.2.1.4	M
solyc00g026160.2.1.._QIQNVEIPTNS(ph)PVGNLCGIER_..Phospho	solyc00g026160.2.1	AT5G23990	QIQNVEIPTNS(ph)PVGNLCGIER	B	F	later	4.4742	1	5.06795	1	metal handling.acquisition	15.1	PM
solyc01g094060.2.1.._EGEDQT(ph)ISPSK_..Phospho	solyc01g094060.2.1	AT2G45540	EGEDQT(ph)ISPSK	B	B	equal	1.32062e-12	0	63.0796	1	not assigned.unknown	35.2	C
solyc06g008150.2.1.._VASGDVHLS(ph)DEDTSNPPPQASR_..Phospho	solyc06g008150.2.1		VASGDVHLS(ph)DEDTSNPPPQASR	B	F	later	0.731545	0	0.732076	0	not assigned.unknown	35.2	#N/A
solyc08g079500.2.1.._S(ph)GSDGLTFEESK_..Phospho	solyc08g079500.2.1	AT4G22740	S(ph)GSDGLTFEESK	B	F	later	0.700609	0	0.221997	0	not assigned.unknown	35.2	N
solyc05g006910.2.1.._LNLVPSS(ph)SFSPR_..Phospho	solyc05g006910.2.1	AT2G38280	LNLVPSS(ph)SFSPR	B	E	later	1.41048	1	1.17506	1	nucleotide metabolism.degradation	23.2	PM
solyc08g080410.2.1.._VVS(ph)PLS(ph)SPR_..Phospho	solyc08g080410.2.1	AT4G11740	VVS(ph)PLS(ph)SPR	B	A	earlier	1.92568	1	0.474258	0	protein.degradation	29.5	N
solyc12g017450.1.1.._S(ph)SGPQAGGGNVSSR_..Phospho	solyc12g017450.1.1	AT1G16860	S(ph)SGPQAGGGNVSSR	B	E	later	1.07819	1	1.69148	1	protein.degradation.ubiquitin	29.5.11	PM
solyc12g017450.1.1.._SSGPQAGGGNVS(ph)SR_..Phospho	solyc12g017450.1.1	AT1G16860	SSGPQAGGGNVS(ph)SR	B	E	later	0.989073	1	0.414226	0	protein.degradation.ubiquitin	29.5.11	PM
solyc12g017450.1.1.._TGS(ph)FSGATSHSGQLNSGNR_..Phospho	solyc12g017450.1.1	AT1G16860	TGS(ph)FSGATSHSGQLNSGNR	B	A	earlier	1.06628	1	0.315307	0	protein.degradation.ubiquitin	29.5.11	PM
solyc01g009000.2.1.._ASASAPANWS(ph)SR_..Phospho	solyc01g009000.2.1	AT2G40830	ASASAPANWS(ph)SR	B	#N/A	not A17	NA	1	0.18833	0	protein.degradation.ubiquitin.E3.RING	29.5.11.4.2	N
solyc08g077100.2.1.._FNLS(ph)PSKK_..Phospho	solyc08g077100.2.1	AT2G35330	FNLS(ph)PSKK	B	A	earlier	1.68587	1	1.96302	1	protein.degradation.ubiquitin.E3.RING	29.5.11.4.2	PM,ER
solyc08g082310.2.1.._SLHPCSSSTSLVSSSS(ph)P_..Phospho	solyc08g082310.2.1	AT2G46495	SLHPCSSSTSLVSSSS(ph)P	B	F	later	1.04574	1	0.22368	0	protein.degradation.ubiquitin.E3.RING	29.5.11.4.2	PM
solyc02g070810.2.1.._SRPSAPPGT(ph)PSVAAPVT(ph)PER_..Phospho	solyc02g070810.2.1	AT5G40480	SRPSAPPGT(ph)PSVAAPVT(ph)PER	B	F	later	2.10914	1	1.98876	1	protein.targeting.nucleus	29.3.1	N
solyc05g005640.2.1.._NSVPTNTAS(ph)PSK_..Phospho	solyc05g005640.2.1	AT3G01460	NSVPTNTAS(ph)PSK	B	D	later	1.24571	1	3.22443	1	RNA.regulation of transcription.Methyl binding domain proteins	27.3.59	N
solyc02g064680.2.1.._FTANLS(ph)KR_..Phospho	solyc02g064680.2.1	AT4G37640	FTANLS(ph)KR	B	F	later	0.791645	0	0.323137	0	signalling.calcium	30.3	ER
solyc04g076270.1.1.._AS(ph)NSGSGQNQNPNPSPVSQK_..Phospho	solyc04g076270.1.1	AT2G01710	AS(ph)NSGSGQNQNPNPSPVSQK	B	D	later	3.87604	1	0.845822	1	stress.abiotic.heat	20.2.1	EX
solyc09g008240.2.1.._NS(ph)VSS(ph)PIITR_..Phospho	solyc09g008240.2.1	AT2G36910	NS(ph)VSS(ph)PIITR	B	B	equal	0.0166728	0	0.326952	0	transport.ABC transporters and multidrug resistance systems	34.16	PM
solyc04g082220.1.1.._NISS(ph)ITNSLT(ph)SSPHDDSNNIIR_..Phospho	solyc04g082220.1.1	AT1G47670	NISS(ph)ITNSLT(ph)SSPHDDSNNIIR	B	F	later	1.37196	1	0.630424	0	transport.amino acids	34.3	PM
solyc03g032040.2.1.._IYLHEEGGSGS(ph)R_..Phospho	solyc03g032040.2.1	AT4G35300	IYLHEEGGSGS(ph)R	B	A	earlier	1.48058	1	0.789346	0	transport.sugars	34.2	V
solyc06g068920.2.1.._EAS(ph)PIKEENIDR_..Phospho	solyc06g068920.2.1	AT3G17850	EAS(ph)PIKEENIDR	B	#N/A	not A17	NA	1	0.781953	0	protein.postranslational modification	29.4	N
solyc11g065660.1.1.._DGS(ph)IQVGKEEGR_..Phospho	solyc11g065660.1.1	AT5G19450	DGS(ph)IQVGKEEGR	B	A	earlier	1.05	1	1.34587	1	protein.postranslational modification	29.4	PM
solyc09g064270.2.1.._GSM(ox)S(ph)EHGALLPR_..Phospho	solyc09g064270.2.1	AT2G20300	GSM(ox)S(ph)EHGALLPR	B	F	later	1.09086	1	3.80879	1	protein.postranslational modification.kinase.receptor like cytoplasmatic kinase VII	29.4.1.57	PM
solyc09g083210.2.1.._SLYLGS(ph)K_..Phospho	solyc09g083210.2.1	AT2G23770	SLYLGS(ph)K	B	E	later	1.63121	1	1.40649	1	protein.postranslational modification.kinase.receptor like cytoplasmatic kinase VII	29.4.1.57	PM
solyc12g036330.1.1.._SYAGSS(ph)LITR_..Phospho	solyc12g036330.1.1	AT1G18390	SYAGSS(ph)LITR	B	E	later	1.34695	1	0.463976	0	protein.postranslational modification.kinase.receptor like cytoplasmatic kinase VII	29.4.1.57	PM
solyc04g077470.2.1.._S(ph)SEGDLTLLVDGKPK_..Phospho	solyc04g077470.2.1	AT4G07960	S(ph)SEGDLTLLVDGKPK	B	F	later	1.33863	1	7.85469	1	cell wall.cellulose synthesis	10.2	PM
solyc03g097050.2.1.._RGDS(ph)DDEEM(ox)NLSLAPK_..Phospho	solyc03g097050.2.1	AT3G03050	RGDS(ph)DDEEM(ox)NLSLAPK	B	E	later	4.954	1	50.4635	1	cell wall.cellulose synthesis.cellulose synthase	10.2.1	PM,G
solyc10g078180.1.1.._VPPQAS(ph)EAEGS(ph)AGGNQRPSGK_..Phospho	solyc10g078180.1.1	AT5G45190	VPPQAS(ph)EAEGS(ph)AGGNQRPSGK	B	D	later	3.53764	1	6.59139	1	cell.cycle	31.3	N
solyc01g090910.2.1.._ASIS(ph)ENGAEFHNASR_..Phospho	solyc01g090910.2.1	AT3G60600	ASIS(ph)ENGAEFHNASR	B	F	later	0.90768	1	1.0097	1	cell.vesicle transport	31.4	PM,ER
solyc01g090910.2.1.._TYAEPQDNS(ph)SETK_..Phospho	solyc01g090910.2.1	AT3G60600	TYAEPQDNS(ph)SETK	B	E	later	1.86985	1	0.5823	0	cell.vesicle transport	31.4	PM,ER
solyc03g115760.2.1.._ITS(ph)GNVNQAAR_..Phospho	solyc03g115760.2.1	AT5G39510	ITS(ph)GNVNQAAR	B	E	later	0.942494	1	0.351685	0	cell.vesicle transport	31.4	V
solyc08g078000.2.1.._VVYIS(ph)PHS(ph)SPGHSEDAFK_..Phospho	solyc08g078000.2.1	AT5G47180	VVYIS(ph)PHS(ph)SPGHSEDAFK	B	D	later	2.15886	1	0.767997	0	cell.vesicle transport	31.4	N
solyc10g081850.1.1.._(ac)M(ox)NDLFS(ph)GSFSR_..Phospho	solyc10g081850.1.1	AT3G11820	(ac)M(ox)NDLFS(ph)GSFSR	B	B	equal	0.0158667	0	0.373009	0	cell.vesicle transport	31.4	PM
solyc08g006030.2.1.._ESDHNVT(ph)SPNSR_..Phospho	solyc08g006030.2.1	AT2G24420	ESDHNVT(ph)SPNSR	B	E	later	2.27887	1	65.3021	1	DNA.repair	28.2	ER
solyc00g009110.2.1.._S(ph)FNTYS(ph)SFK_..Phospho	solyc00g009110.2.1	AT1G71710	S(ph)FNTYS(ph)SFK	B	B	equal	0.00639131	0	0.262029	0	DNA.synthesis/chromatin structure	28.1	C
solyc08g078850.2.1.._SISNAAPPS(ph)PTKR_..Phospho	solyc08g078850.2.1	AT4G17260	SISNAAPPS(ph)PTKR	B	F	later	0.737871	0	1.55897	1	fermentation.LDH	5.1	C
solyc04g081340.2.1.._RSS(ph)ASATQVQAEEQAPR_..Phospho	solyc04g081340.2.1	AT5G42560	RSS(ph)ASATQVQAEEQAPR	B	F	later	0.82862	1	122.573	1	hormone metabolism.abscisic acid.synthesis-degradation	17.1.1	EX,PM
solyc04g071710.2.1.._NETLHEDPEDLVKS(ph)PPSS(ph)PNSSTR_..Phospho	solyc04g071710.2.1	AT1G43130	NETLHEDPEDLVKS(ph)PPSS(ph)PNSSTR	B	F	later	0.747662	0	15.9794	1	hormone metabolism.auxin.induced-regulated-responsive-activated	17.2.3	PM
solyc05g007960.2.1.._LPSS(ph)GHSSPSTPS(ph)SPR_..Phospho	solyc05g007960.2.1	AT2G01480	LPSS(ph)GHSSPSTPS(ph)SPR	B	D	later	2.28177	1	2.10252	1	hormone metabolism.auxin.induced-regulated-responsive-activated	17.2.3	P
solyc12g039180.1.1.._SSS(ph)INQKDESQLIR_..Phospho	solyc12g039180.1.1	AT5G07920	SSS(ph)INQKDESQLIR	B	A	earlier	1.2231	1	6.98344	1	lipid metabolism.Phospholipid synthesis.diacylglycerol kinase	11.3.5	PM
solyc01g073750.2.1.._KGS(ph)DLQPQR_..Phospho	solyc01g073750.2.1	AT1G05570	KGS(ph)DLQPQR	B	F	later	0.718221	0	2.30289	1	minor CHO metabolism.callose	3.6	C
solyc03g115740.1.1.._ASS(ph)ILPR_..Phospho	solyc03g115740.1.1	AT5G07720	ASS(ph)ILPR	B	#N/A	not A17	NA	1	1.06255	1	misc.UDP glucosyl and glucoronyl transferases	26.2	C,P
solyc09g064470.2.1.._SPTSQS(ph)FDDSM(ox)EK_..Phospho	solyc09g064470.2.1	AT2G20370	SPTSQS(ph)FDDSM(ox)EK	B	B	equal	0.0201563	0	1.1632	1	misc.UDP glucosyl and glucoronyl transferases	26.2	G
solyc02g091890.1.1.._(ac)M(ox)FKYS(ph)PR_..Phospho	solyc02g091890.1.1	MDN1	(ac)M(ox)FKYS(ph)PR	B	E	later	1.54928	1	1.95957	1	not assigned.unknown	35.2	#N/A
solyc04g015740.2.1.._(ac)MLVQDREDGISKS(ph)PK_..Phospho	solyc04g015740.2.1	AT2G41770	(ac)MLVQDREDGISKS(ph)PK	B	F	later	0.712065	0	3.39633	1	not assigned.unknown	35.2	V,PM
solyc06g065710.2.1.._KGDLPM(ox)EDNS(ph)NQDGESK_..Phospho	solyc06g065710.2.1	AT4G31880	KGDLPM(ox)EDNS(ph)NQDGESK	B	D	later	1.58222	1	3.26056	1	not assigned.unknown	35.2	N
solyc07g054320.2.1.._DDSCIATS(ph)SPTRR_..Phospho	solyc07g054320.2.1	AT4G38360	DDSCIATS(ph)SPTRR	B	F	later	1.30805	1	1.87697	1	not assigned.unknown	35.2	PM
solyc09g059570.2.1.._LLEDNQNLQNQAHGYRS(ph)_..Phospho	solyc09g059570.2.1	AT5G48660	LLEDNQNLQNQAHGYRS(ph)	B	A	earlier	1.55931	1	12.7469	1	not assigned.unknown	35.2	PM
solyc09g082960.1.1.._EEDGEVT(ph)QRSPIR_..Phospho	solyc09g082960.1.1		EEDGEVT(ph)QRSPIR	B	A	earlier	0.948479	1	0.876164	1	not assigned.unknown	35.2	#N/A
solyc11g017000.1.1.._LTPGIS(ph)KSQEFAK_..Phospho	solyc11g017000.1.1	AT1G34320	LTPGIS(ph)KSQEFAK	B	F	later	0.792686	0	0.521837	0	not assigned.unknown	35.2	N
solyc09g014770.2.1.._SPVASASAFESIEGS(ph)DEEDNITDTTK_..Phospho	solyc09g014770.2.1	AT2G38280	SPVASASAFESIEGS(ph)DEEDNITDTTK	B	B	equal	0.00406695	0	3.23823	1	nucleotide metabolism.degradation	23.2	PM
solyc10g081600.1.1.._TLS(ph)SQTTTTNHDSTLQAR_..Phospho	solyc10g081600.1.1	AT3G58460	TLS(ph)SQTTTTNHDSTLQAR	B	A	earlier	0.913167	1	3.06681	1	protein.degradation.ubiquitin.E2	29.5.11.3	PM
solyc11g071230.1.1.._ALS(ph)PVPRPGDR_..Phospho	solyc11g071230.1.1	AT1G27600	ALS(ph)PVPRPGDR	B	F	later	1.30799	1	5.02983	1	protein.glycosylation	29.7	PM
solyc09g064840.2.1.._NISVTSSSS(ph)PEK_..Phospho	solyc09g064840.2.1	AT3G63070	NISVTSSSS(ph)PEK	B	D	later	1.52671	1	2.45104	1	RNA.regulation of transcription.PWWP domain protein	27.3.68	N
solyc03g005090.2.1.._M(ox)QNINSS(ph)PGTSFR_..Phospho	solyc03g005090.2.1	AT3G01750	M(ox)QNINSS(ph)PGTSFR	B	D	later	1.87245	1	0.831567	1	secondary metabolism.phenylpropanoids	16.2	C
solyc12g009610.1.1.._TLS(ph)SLELPR_..Phospho	solyc12g009610.1.1	AT5G52580	TLS(ph)SLELPR	B	D	later	1.8183	1	0.755546	0	signalling.G-proteins	30.5	N
solyc04g082040.2.1.._VEES(ph)PNHGVLTPR_..Phospho	solyc04g082040.2.1	AT1G78610	VEES(ph)PNHGVLTPR	B	F	later	1.02929	1	1.9026	1	signalling.unspecified	30.99	PM
solyc01g095200.2.1.._FHGDDSSSS(ph)SESDTETK_..Phospho	solyc01g095200.2.1	AT4G23630	FHGDDSSSS(ph)SESDTETK	B	#N/A	not A17	NA	1	4.49213	1	stress.biotic	20.1	PM
solyc03g117980.2.1.._NLSQM(ox)LS(ph)QK_..Phospho	solyc03g117980.2.1	AT5G47910	NLSQM(ox)LS(ph)QK	B	E	later	1.16201	1	0.447744	0	stress.biotic.respiratory burst	20.1.1	PM
solyc02g069380.2.1.._ESSLM(ox)M(ox)NQS(ph)IK_..Phospho	solyc02g069380.2.1	AT3G55600	ESSLM(ox)M(ox)NQS(ph)IK	B	B	equal	0.0195227	0	1.81474	1	transport.calcium	34.21	N
solyc06g060370.2.1.._HM(ox)LSQQTPGT(ph)PRT(ph)PR_..Phospho	solyc06g060370.2.1	AT1G21870	HM(ox)LSQQTPGT(ph)PRT(ph)PR	B	F	later	0.885625	1	2.51394	1	transport.metabolite transporters at the envelope membrane	34.8	G
solyc04g082700.2.1.._EGDDYPS(ph)DGGADSDDNLQS(ph)PLISR_..Phospho	solyc04g082700.2.1	AT4G35300	EGDDYPS(ph)DGGADSDDNLQS(ph)PLISR	B	F	later	0.73099	0	5.45652	1	transport.sugars	34.2	V
solyc01g057770.2.1.._VSEIKGES(ph)PSLGR_..Phospho	solyc01g057770.2.1	AT3G62270	VSEIKGES(ph)PSLGR	B	E	later	1.1086	1	0.487653	0	transport.unspecified anions	34.18	PM
solyc07g066210.2.1.._STSSASEGDVESQS(ph)S(ph)PRR_..Phospho	solyc07g066210.2.1	AT1G55620	STSSASEGDVESQS(ph)S(ph)PRR	B	A	earlier	0.758556	0	7.69423	1	transport.unspecified anions	34.18	G
solyc01g106900.2.1.._LYGGPNALS(ph)R_..Phospho	solyc01g106900.2.1	AT3G19640	LYGGPNALS(ph)R	B	E	later	1.2555	1	0.884127	1	transport.unspecified cations	34.14	C
solyc06g068490.2.1.._ST(ph)DGALSLSAPVSPVSS(ph)PPESR_..Phospho	solyc06g068490.2.1	AT1G16010	ST(ph)DGALSLSAPVSPVSS(ph)PPESR	B	D	later	1.43993	1	0.383555	0	transport.unspecified cations	34.14	P,N
solyc01g097980.2.1.._LSVQNS(ph)QNNNR_..Phospho	solyc01g097980.2.1	AT1G08720	LSVQNS(ph)QNNNR	B	B	equal	0.0275764	0	#N/A	1	protein.postranslational modification	29.4	C
solyc02g070000.2.1.._QATS(ph)NPSGFSSR_..Phospho	solyc02g070000.2.1	AT4G20940	QATS(ph)NPSGFSSR	B	#N/A	not A17	NA	1	#N/A	1	signalling.receptor kinases.leucine rich repeat XI	30.2.11	PM
solyc02g070000.2.1.._QATSNPSGFS(ph)SR_..Phospho	solyc02g070000.2.1	AT4G20940	QATSNPSGFS(ph)SR	B	#N/A	not A17	NA	1	#N/A	1	signalling.receptor kinases.leucine rich repeat XI	30.2.11	PM
solyc01g087210.2.1.._NVVPMTT(ph)SQPPS(ph)ER_..Phospho	solyc01g087210.2.1	AT5G05170	NVVPMTT(ph)SQPPS(ph)ER	B	#N/A	not A17	NA	1	#N/A	1	cell wall.cellulose synthesis.cellulose synthase	10.2.1	PM
solyc08g061100.2.1.._QQWQGDDAGLSSS(ph)SR_..Phospho	solyc08g061100.2.1	AT4G32410	QQWQGDDAGLSSS(ph)SR	B	#N/A	not A17	NA	1	#N/A	1	cell wall.cellulose synthesis.cellulose synthase	10.2.1	PM,G
solyc09g075550.2.1.._ITVTSSPTGGCHGLT(ph)S(ph)PIR_..Phospho	solyc09g075550.2.1	AT1G02730	ITVTSSPTGGCHGLT(ph)S(ph)PIR	B	#N/A	not A17	NA	1	#N/A	1	cell wall.cellulose synthesis.cellulose synthase	10.2.1	P
solyc12g010540.1.1.._GLEEEFIPS(ph)TPGK_..Phospho	solyc12g010540.1.1	AT4G30440	GLEEEFIPS(ph)TPGK	B	#N/A	not A17	NA	1	#N/A	1	cell wall.precursor synthesis.GAE	10.1.6	G
solyc08g067090.2.1.._RGGS(ph)VS(ph)VSPPAR_..Phospho	solyc08g067090.2.1	AT4G32420	RGGS(ph)VS(ph)VSPPAR	B	#N/A	not A17	NA	1	#N/A	1	cell.cycle.peptidylprolyl isomerase	31.3.1	N
solyc06g082910.2.1.._LVPSPS(ph)QENR_..Phospho	solyc06g082910.2.1	AT3G25500	LVPSPS(ph)QENR	B	#N/A	not A17	NA	1	#N/A	1	cell.organisation	31.1	PM
solyc09g010060.2.1.._FM(ox)DYEPT(ph)GTTPIR_..Phospho	solyc09g010060.2.1	AT2G36200	FM(ox)DYEPT(ph)GTTPIR	B	#N/A	not A17	NA	1	#N/A	1	cell.organisation	31.1	C
solyc07g005200.2.1.._S(ph)SDLSAASQMFYK_..Phospho	solyc07g005200.2.1	AT5G58060	S(ph)SDLSAASQMFYK	B	F	later	1.30457	1	#N/A	1	cell.vesicle transport	31.4	C
solyc04g078750.2.1.._TDSEDTSLAPS(ph)SPDNRGPT(ph)AYYVQSPSR_..Phospho	solyc04g078750.2.1	AT1G45688	TDSEDTSLAPS(ph)SPDNRGPT(ph)AYYVQSPSR	B	#N/A	not A17	NA	1	#N/A	1	development.late embryogenesis abundant	33.2	PM
solyc03g114500.2.1.._YAGES(ph)FRSP_..Phospho	solyc03g114500.2.1	AT1G74030	YAGES(ph)FRSP	B	F	later	0.737975	0	#N/A	1	glycolysis.cytosolic branch.enolase	4.1.13	P
solyc04g081340.2.1.._SSASAT(ph)QVQAEEQAPR_..Phospho	solyc04g081340.2.1	AT5G42560	SSASAT(ph)QVQAEEQAPR	B	#N/A	not A17	NA	1	#N/A	1	hormone metabolism.abscisic acid.synthesis-degradation	17.1.1	EX,PM
solyc05g007960.2.1.._LPS(ph)SGHSSPSTPS(ph)SPR_..Phospho	solyc05g007960.2.1	AT2G01480	LPS(ph)SGHSSPSTPS(ph)SPR	B	#N/A	not A17	NA	1	#N/A	1	hormone metabolism.auxin.induced-regulated-responsive-activated	17.2.3	P
solyc01g096500.2.1.._ASS(ph)LS(ph)SIDSIM(ox)TPSR_..Phospho	solyc01g096500.2.1	AT5G23450	ASS(ph)LS(ph)SIDSIM(ox)TPSR	B	F	later	0.709493	0	#N/A	1	lipid metabolism.'exotics' (steroids, squalene etc).sphingolipids	11.8.1	C
solyc06g007980.2.1.._(ac)MDQT(ph)SPEVSMAEPSTK_..Phospho	solyc06g007980.2.1	AT3G07020	(ac)MDQT(ph)SPEVSMAEPSTK	B	#N/A	not A17	NA	1	#N/A	1	lipid metabolism.'exotics' (steroids, squalene etc).UDP-glucose:sterol glucosyltransferase	11.8.3	PM
solyc09g064470.2.1.._SPTSQS(ph)FDDSMEK_..Phospho	solyc09g064470.2.1	AT2G20370	SPTSQS(ph)FDDSMEK	B	F	later	1.16532	1	#N/A	1	misc.UDP glucosyl and glucoronyl transferases	26.2	G
solyc01g057870.1.1.._SKNDEGAIS(ph)ESEVTGTVASK_..Phospho	solyc01g057870.1.1		SKNDEGAIS(ph)ESEVTGTVASK	B	#N/A	not A17	NA	1	#N/A	1	not assigned.unknown	35.2	#N/A
solyc01g099850.2.1.._SPTTLGS(ph)LK_..Phospho	solyc01g099850.2.1	AT5G27830	SPTTLGS(ph)LK	B	#N/A	not A17	NA	1	#N/A	1	not assigned.unknown	35.2	PM
solyc01g111770.2.1.._(ac)MDSNFLPS(ph)ISSR_..Phospho	solyc01g111770.2.1	AT4G38500	(ac)MDSNFLPS(ph)ISSR	B	#N/A	not A17	NA	1	#N/A	1	not assigned.unknown	35.2	G
solyc02g032930.2.1.._EASS(ph)AEANAGALK_..Phospho	solyc02g032930.2.1	AT5G42570	EASS(ph)AEANAGALK	B	F	later	0.858875	1	#N/A	1	not assigned.unknown	35.2	ER
solyc02g078820.2.1.._S(ph)VLLDGGTCGVK_..Phospho	solyc02g078820.2.1	AT1G61240	S(ph)VLLDGGTCGVK	B	#N/A	not A17	NA	1	#N/A	1	not assigned.unknown	35.2	EX,PM
solyc03g117020.2.1.._SAPPS(ph)TLNQAGASGSK_..Phospho	solyc03g117020.2.1	AT2G25110	SAPPS(ph)TLNQAGASGSK	B	#N/A	not A17	NA	1	#N/A	1	not assigned.unknown	35.2	ER
solyc04g081820.2.1.._GGEVEAVS(ph)VSSPR_..Phospho	solyc04g081820.2.1	AT4G35890	GGEVEAVS(ph)VSSPR	B	#N/A	not A17	NA	1	#N/A	1	not assigned.unknown	35.2	N
solyc05g007030.2.1.._NLSQSVSFS(ph)ER_..Phospho	solyc05g007030.2.1	AT3G17900	NLSQSVSFS(ph)ER	B	#N/A	not A17	NA	1	#N/A	1	not assigned.unknown	35.2	N
solyc05g055110.2.1.._SLES(ph)LDSPK_..Phospho	solyc05g055110.2.1	AT3G10650	SLES(ph)LDSPK	B	#N/A	not A17	NA	1	#N/A	1	not assigned.unknown	35.2	N
solyc06g071040.2.1.._LVSS(ph)SPPR_..Phospho	solyc06g071040.2.1	AT5G62760	LVSS(ph)SPPR	B	F	later	1.11093	1	#N/A	1	not assigned.unknown	35.2	N
solyc07g021520.1.1.._GNIDE(ph)QGSLN(ph)DK_..Phospho	solyc07g021520.1.1		GNIDE(ph)QGSLN(ph)DK	B	#N/A	not A17	NA	1	#N/A	1	not assigned.unknown	35.2	#N/A
solyc07g055270.1.1.._LQPILS(ph)GK_..Phospho	solyc07g055270.1.1		LQPILS(ph)GK	B	#N/A	not A17	NA	1	#N/A	1	not assigned.unknown	35.2	#N/A
solyc08g082240.1.1.._APSLPVT(ph)PSLSS(ph)K_..Phospho	solyc08g082240.1.1		APSLPVT(ph)PSLSS(ph)K	B	#N/A	not A17	NA	1	#N/A	1	not assigned.unknown	35.2	#N/A
solyc09g005600.2.1.._NPLHSELS(ph)PTK_..Phospho	solyc09g005600.2.1	AT5G05570	NPLHSELS(ph)PTK	B	F	later	0.725797	0	#N/A	1	not assigned.unknown	35.2	M
solyc09g063030.2.1.._S(ph)SSLDLGVDPPSSR_..Phospho	solyc09g063030.2.1	AT2G20190	S(ph)SSLDLGVDPPSSR	B	F	later	0.901234	1	#N/A	1	not assigned.unknown	35.2	C
solyc10g006460.2.1.._S(ph)NQFIDLEPK_..Phospho	solyc10g006460.2.1	AT4G27120	S(ph)NQFIDLEPK	B	F	later	0.832416	1	#N/A	1	not assigned.unknown	35.2	ER
solyc11g011760.1.1.._SLNATGS(ph)ALSAYS(ph)SPR_..Phospho	solyc11g011760.1.1	AT5G16550	SLNATGS(ph)ALSAYS(ph)SPR	B	#N/A	not A17	NA	1	#N/A	1	not assigned.unknown	35.2	ER
solyc12g099320.1.1.._SYSESMHS(ph)SPDNR_..Phospho	solyc12g099320.1.1	AT3G06670	SYSESMHS(ph)SPDNR	B	F	later	1.1877	1	#N/A	1	not assigned.unknown	35.2	N
solyc06g065580.2.1.._VDGLLTSSSS(ph)SPR_..Phospho	solyc06g065580.2.1	AT5G40870	VDGLLTSSSS(ph)SPR	B	F	later	2.14731	1	#N/A	1	nucleotide metabolism.salvage.phosphoribosyltransferases.upp	23.3.1.3	C
solyc06g065580.2.1.._VDGLLTSSSSS(ph)PR_..Phospho	solyc06g065580.2.1	AT5G40870	VDGLLTSSSSS(ph)PR	B	#N/A	not A17	NA	1	#N/A	1	nucleotide metabolism.salvage.phosphoribosyltransferases.upp	23.3.1.3	C
solyc04g077940.2.1.._NEGSIQELT(ph)SPR_..Phospho	solyc04g077940.2.1	AT1G27750	NEGSIQELT(ph)SPR	B	#N/A	not A17	NA	1	#N/A	1	protein.degradation.ubiquitin	29.5.11	N
solyc12g017450.1.1.._VSGPLDST(ph)GSIK_..Phospho	solyc12g017450.1.1	AT1G16860	VSGPLDST(ph)GSIK	B	F	later	0.858373	1	#N/A	1	protein.degradation.ubiquitin	29.5.11	PM
solyc04g008020.2.1.._GGGGGGAS(ph)LLVR_..Phospho	solyc04g008020.2.1	AT1G68070	GGGGGGAS(ph)LLVR	B	F	later	0.723111	0	#N/A	1	protein.degradation.ubiquitin.E3.RING	29.5.11.4.2	V
solyc06g073840.2.1.._MFT(ph)M(ox)ASSLK_..Phospho	solyc06g073840.2.1	AT5G21990	MFT(ph)M(ox)ASSLK	B	#N/A	not A17	NA	1	#N/A	1	protein.folding	29.6	C
solyc06g073840.2.1.._MFTMAS(ph)SLK_..Phospho	solyc06g073840.2.1	AT5G21990	MFTMAS(ph)SLK	B	#N/A	not A17	NA	1	#N/A	1	protein.folding	29.6	C
solyc01g111240.2.1.._LNESPT(ph)MEPGNLNDR_..Phospho	solyc01g111240.2.1	AT3G16620	LNESPT(ph)MEPGNLNDR	B	#N/A	not A17	NA	1	#N/A	1	protein.targeting.chloroplast	29.3.3	P
solyc02g094140.2.1.._QGPLQQAM(ox)GPGPS(ph)TTTSSTK_..Phospho	solyc02g094140.2.1	AT3G27080	QGPLQQAM(ox)GPGPS(ph)TTTSSTK	B	F	later	0.862179	1	#N/A	1	protein.targeting.mitochondria	29.3.2	M
solyc06g008520.2.1.._ASS(ph)SYSSHEIDEQENER_..Phospho	solyc06g008520.2.1	AT3G58170	ASS(ph)SYSSHEIDEQENER	B	#N/A	not A17	NA	1	#N/A	1	protein.targeting.secretory pathway.golgi	29.3.4.2	G
solyc03g005740.1.1.._YPKPLPAT(ph)TGSK_..Phospho	solyc03g005740.1.1	AT4G40042	YPKPLPAT(ph)TGSK	B	#N/A	not A17	NA	1	#N/A	1	protein.targeting.unknown	29.3.99	ER
solyc05g054920.2.1.._SPVEDGS(ph)PTGDY(ph)ENHGSPR_..Phospho	solyc05g054920.2.1	AT2G37340	SPVEDGS(ph)PTGDY(ph)ENHGSPR	B	#N/A	not A17	NA	1	#N/A	1	RNA.processing.splicing	27.1.1	N
solyc04g072670.2.1.._TLGDVEEPS(ph)LSPMK_..Phospho	solyc04g072670.2.1	AT4G39680	TLGDVEEPS(ph)LSPMK	B	#N/A	not A17	NA	1	#N/A	1	RNA.regulation of transcription.putative transcription regulator	27.3.67	N
solyc01g105140.2.1.._AM(ox)DS(ph)RSPS(ph)PR_..Phospho	solyc01g105140.2.1	AT5G64200	AM(ox)DS(ph)RSPS(ph)PR	B	#N/A	not A17	NA	1	#N/A	1	RNA.RNA binding	27.4	N
solyc06g053320.2.1.._AAS(ph)PTPGMLS(ph)SPSGVQK_..Phospho	solyc06g053320.2.1	AT2G43410	AAS(ph)PTPGMLS(ph)SPSGVQK	B	F	later	0.761117	0	#N/A	1	RNA.RNA binding	27.4	N
solyc06g053320.2.1.._AASPT(ph)PGM(ox)LSSPSGVQK_..Phospho	solyc06g053320.2.1	AT2G43410	AASPT(ph)PGM(ox)LSSPSGVQK	B	#N/A	not A17	NA	1	#N/A	1	RNA.RNA binding	27.4	N
solyc04g081210.2.1.._VLS(ph)NSVVSETPSGNK_..Phospho	solyc04g081210.2.1	AT1G19870	VLS(ph)NSVVSETPSGNK	B	F	later	0.834558	1	#N/A	1	signalling.calcium	30.3	N
solyc06g053450.2.1.._NIGTPS(ph)NSSR_..Phospho	solyc06g053450.2.1	AT3G59690	NIGTPS(ph)NSSR	B	#N/A	not A17	NA	1	#N/A	1	signalling.calcium	30.3	N
solyc01g008770.2.1.._IGSSS(ph)AVFK_..Phospho	solyc01g008770.2.1	AT5G19390	IGSSS(ph)AVFK	B	#N/A	not A17	NA	1	#N/A	1	signalling.G-proteins	30.5	C
solyc03g121460.1.1.._(ac)TNYGTIPT(ph)SSSGPVNVEFISR_..Phospho	solyc03g121460.1.1	AT1G55190	(ac)TNYGTIPT(ph)SSSGPVNVEFISR	B	#N/A	not A17	NA	1	#N/A	1	signalling.G-proteins	30.5	V
solyc06g048810.2.1.._TTAESSSAS(ph)QLR_..Phospho	solyc06g048810.2.1	AT5G05350	TTAESSSAS(ph)QLR	B	#N/A	not A17	NA	1	#N/A	1	stress	20	PM
solyc07g066290.2.1.._SPS(ph)TSNQESSNYCSEESR_..Phospho	solyc07g066290.2.1	AT1G16680	SPS(ph)TSNQESSNYCSEESR	B	#N/A	not A17	NA	1	#N/A	1	stress.abiotic.heat	20.2.1	PM
solyc01g095200.2.1.._FHGDDSSSSSES(ph)DTETK_..Phospho	solyc01g095200.2.1	AT4G23630	FHGDDSSSSSES(ph)DTETK	B	#N/A	not A17	NA	1	#N/A	1	stress.biotic	20.1	PM
solyc08g006880.2.1.._SDSFDNT(ph)AYEELPEGEQICPER_..Phospho	solyc08g006880.2.1	AT2G34660	SDSFDNT(ph)AYEELPEGEQICPER	B	#N/A	not A17	NA	1	#N/A	1	transport.ABC transporters and multidrug resistance systems	34.16	V
solyc11g069710.1.1.._VDEGGDSINAATT(ph)PASPSLSK_..Phospho	solyc11g069710.1.1	AT2G28070	VDEGGDSINAATT(ph)PASPSLSK	B	#N/A	not A17	NA	1	#N/A	1	transport.ABC transporters and multidrug resistance systems	34.16	PM
solyc02g069380.2.1.._ESSLM(ox)MNQS(ph)IK_..Phospho	solyc02g069380.2.1	AT3G55600	ESSLM(ox)MNQS(ph)IK	B	#N/A	not A17	NA	1	#N/A	1	transport.calcium	34.21	N
solyc07g053970.2.1.._(ac)MEESLLPGES(ph)SSNSWGR_..Phospho	solyc07g053970.2.1	AT4G03560	(ac)MEESLLPGES(ph)SSNSWGR	B	F	later	0.825341	1	#N/A	1	transport.calcium	34.21	V
solyc04g078250.2.1.._(ac)SSPQQQENT(ph)SPDSKEEESR_..Phospho	solyc04g078250.2.1	AT1G47240	(ac)SSPQQQENT(ph)SPDSKEEESR	B	#N/A	not A17	NA	1	#N/A	1	transport.metal	34.12	PM
solyc09g007870.2.1.._LEDTGS(ph)GTGSLS(ph)R_..Phospho	solyc09g007870.2.1	AT5G03280	LEDTGS(ph)GTGSLS(ph)R	B	#N/A	not A17	NA	1	#N/A	1	transport.metal	34.12	PM
solyc11g017190.1.1.._TSVYEPLLSDS(ph)PSATRR_..Phospho	solyc11g017190.1.1	AT5G44240	TSVYEPLLSDS(ph)PSATRR	B	#N/A	not A17	NA	1	#N/A	1	transport.p- and v-ATPases	34.1	V,PM
solyc12g017910.1.1.._EQPPS(ph)PAAGQTQLER_..Phospho	solyc12g017910.1.1	AT3G02050	EQPPS(ph)PAAGQTQLER	B	#N/A	not A17	NA	1	#N/A	1	transport.potassium	34.15	PM
solyc07g066210.2.1.._STSS(ph)ASEGDVES(ph)QSSPR_..Phospho	solyc07g066210.2.1	AT1G55620	STSS(ph)ASEGDVES(ph)QSSPR	B	#N/A	not A17	NA	1	#N/A	1	transport.unspecified anions	34.18	G
solyc10g044470.1.1.._NFSTIS(ph)ET(ph)GSIREPLLK_..Phospho	solyc10g044470.1.1	AT5G49890	NFSTIS(ph)ET(ph)GSIREPLLK	B	B	equal	0.0592971	0	#N/A	1	transport.unspecified anions	34.18	V
solyc01g067710.2.1.._M(ox)ISS(ph)EPT(ph)TPK_..Phospho	solyc01g067710.2.1	AT3G05030	M(ox)ISS(ph)EPT(ph)TPK	B	B	equal	0.0976455	0	#N/A	1	transport.unspecified cations	34.14	V
solyc11g044480.1.1.._NSSQS(ph)ILVQS(ph)PR_..Phospho	solyc11g044480.1.1	AT1G05960	NSSQS(ph)ILVQS(ph)PR	C	E	later	2.22844	1	1.04328	1	cell.cycle	31.3	PM
solyc03g120710.2.1.._SESDITSLAPSS(ph)PS(ph)RSPK_..Phospho	solyc03g120710.2.1	AT1G45688	SESDITSLAPSS(ph)PS(ph)RSPK	C	A	earlier	2.73663	1	0.95417	1	development.late embryogenesis abundant	33.2	PM
solyc08g082240.1.1.._APSLPVT(ph)PSLS(ph)SK_..Phospho	solyc08g082240.1.1		APSLPVT(ph)PSLS(ph)SK	C	B	earlier	1.21287	1	0.970645	1	not assigned.unknown	35.2	#N/A
solyc04g076620.2.1.._APT(ph)SPM(ox)ETDETHTR_..Phospho	solyc04g076620.2.1	AT1G70320	APT(ph)SPM(ox)ETDETHTR	C	D	later	2.8984	1	1.3418	1	protein.degradation.ubiquitin.E3.HECT	29.5.11.4.1	C
solyc01g080640.2.1.._IPS(ph)EASWR_..Phospho	solyc01g080640.2.1	AT2G47800	IPS(ph)EASWR	C	E	later	1.12476	1	0.937847	1	transport.ABC transporters and multidrug resistance systems	34.16	PM
solyc11g069710.1.1.._LNSGS(ph)LPS(ph)PPLPDGAVITR_..Phospho	solyc11g069710.1.1	AT2G28070	LNSGS(ph)LPS(ph)PPLPDGAVITR	C	E	later	2.50275	1	1.2044	1	transport.ABC transporters and multidrug resistance systems	34.16	PM
solyc05g055070.2.1.._GGS(ph)QTDSSISTSHFGGK_..Phospho	solyc05g055070.2.1	AT3G04580	GGS(ph)QTDSSISTSHFGGK	C	E	later	2.24073	1	1.23205	1	hormone metabolism.ethylene.signal transduction	17.5.2	PM
solyc11g006000.1.1.._AITSLPVS(ph)PTS(ph)SPLR_..Phospho	solyc11g006000.1.1	AT1G53570	AITSLPVS(ph)PTS(ph)SPLR	C	D	later	5.79926	1	7.28696	1	protein.postranslational modification	29.4	C
solyc03g121050.2.1.._LM(ox)GITNDAEAS(ph)ATR_..Phospho	solyc03g121050.2.1	AT1G51940	LM(ox)GITNDAEAS(ph)ATR	C	B	earlier	2.35142	1	1.10477	1	protein.postranslational modification.kinase.receptor like cytoplasmatic kinase VII	29.4.1.57	PM
solyc07g042160.2.1.._VETLT(ph)PSS(ph)SSR_..Phospho	solyc07g042160.2.1	AT3G42950	VETLT(ph)PSS(ph)SSR	C	F	later	0.823105	1	1.00566	1	cell wall.degradation.pectate lyases and polygalacturonases	10.6.3	EX
solyc10g078180.1.1.._VPPQASEAEGS(ph)AGGNQRPSGK_..Phospho	solyc10g078180.1.1	AT5G45190	VPPQASEAEGS(ph)AGGNQRPSGK	C	A	earlier	1.17015	1	22.3217	1	cell.cycle	31.3	N
solyc04g081260.2.1.._TATESQAS(ph)LDDGEANLEK_..Phospho	solyc04g081260.2.1	AT1G47900	TATESQAS(ph)LDDGEANLEK	C	B	earlier	2.45515	1	0.831902	1	cell.organisation	31.1	N
solyc06g082910.2.1.._ESS(ph)IGGDSLSR_..Phospho	solyc06g082910.2.1	AT3G25500	ESS(ph)IGGDSLSR	C	E	later	1.89859	1	0.903892	1	cell.organisation	31.1	PM
solyc07g065030.2.1.._VSQM(ox)ASTLNM(ox)S(ph)SFANR_..Phospho	solyc07g065030.2.1	AT1G16240	VSQM(ox)ASTLNM(ox)S(ph)SFANR	C	F	later	3.35581	1	1.39744	1	cell.vesicle transport	31.4	V
solyc10g081850.1.1.._NEEQS(ph)PNQESAGIQMR_..Phospho	solyc10g081850.1.1	AT3G11820	NEEQS(ph)PNQESAGIQMR	C	F	later	1.82876	1	0.973006	1	cell.vesicle transport	31.4	PM
solyc03g117770.2.1.._AGSSTTLLS(ph)PPSS(ph)PR_..Phospho	solyc03g117770.2.1	AT1G16180	AGSSTTLLS(ph)PPSS(ph)PR	C	F	later	0.751582	0	1.19098	1	development.unspecified	33.99	PM
solyc05g055780.2.1.._SNSDGSDS(ph)GEENLSK_..Phospho	solyc05g055780.2.1	AT2G19490	SNSDGSDS(ph)GEENLSK	C	#N/A	not A17	NA	1	1.07773	1	DNA.repair	28.2	M
solyc01g087500.2.1.._LAAYNLNSS(ph)PDR_..Phospho	solyc01g087500.2.1	AT3G23890	LAAYNLNSS(ph)PDR	C	B	earlier	4.088	1	1.50276	1	DNA.synthesis/chromatin structure	28.1	N
solyc05g014470.2.1.._AASFNIIPS(ph)STGAAK_..Phospho	solyc05g014470.2.1	AT1G13440	AASFNIIPS(ph)STGAAK	C	D	later	0.793911	0	0.799558	0	glycolysis.cytosolic branch.glyceraldehyde 3-phosphate dehydrogenase (GAP-DH)	4.1.8	C
solyc05g008060.2.1.._LGS(ph)SST(ph)SELHPK_..Phospho	solyc05g008060.2.1	AT1G70940	LGS(ph)SST(ph)SELHPK	C	E	later	1.79981	1	1.24309	1	hormone metabolism.auxin.signal transduction	17.2.2	PM
solyc01g096500.2.1.._ASS(ph)LSSIDSIMT(ph)PSR_..Phospho	solyc01g096500.2.1	AT5G23450	ASS(ph)LSSIDSIMT(ph)PSR	C	F	later	1.28732	1	1.68562	1	lipid metabolism.'exotics' (steroids, squalene etc).sphingolipids	11.8.1	C
solyc03g005410.2.1.._(ac)MHTDSNSGVPGT(ph)PSGR_..Phospho	solyc03g005410.2.1	AT4G22340	(ac)MHTDSNSGVPGT(ph)PSGR	C	F	later	2.47502	1	1.34541	1	lipid metabolism.Phospholipid synthesis	11.3	PM
solyc10g006390.2.1.._SRS(ph)PVPLS(ph)PAR_..Phospho	solyc10g006390.2.1	AT3G20550	SRS(ph)PVPLS(ph)PAR	C	A	earlier	14.9898	1	16.3465	1	micro RNA, natural antisense etc	32	N
solyc02g092840.1.1.._(ac)MLSPYSDES(ph)PGADEAMR_..Phospho	solyc02g092840.1.1	AT5G62220	(ac)MLSPYSDES(ph)PGADEAMR	C	F	later	0.748472	0	0.789769	0	misc.UDP glucosyl and glucoronyl transferases	26.2	P
solyc01g058270.2.1.._AVLLEGGGLQS(ph)TSPR_..Phospho	solyc01g058270.2.1	AT3G06550	AVLLEGGGLQS(ph)TSPR	C	#N/A	not A17	NA	1	2.03279	1	not assigned.unknown	35.2	PM
solyc01g099120.2.1.._AIITEEPDS(ph)PSPLK_..Phospho	solyc01g099120.2.1	AT1G54990	AIITEEPDS(ph)PSPLK	C	E	later	2.08121	1	1.13061	1	not assigned.unknown	35.2	ER
solyc01g105980.2.1.._DGEGIVSS(ph)QSQR_..Phospho	solyc01g105980.2.1	AT4G33625	DGEGIVSS(ph)QSQR	C	B	earlier	0.820739	1	1.92213	1	not assigned.unknown	35.2	PM
solyc01g106570.2.1.._DDMDQPASKS(ph)PGETPVK_..Phospho	solyc01g106570.2.1	AT2G14520	DDMDQPASKS(ph)PGETPVK	C	A	earlier	2.16532	1	0.993764	1	not assigned.unknown	35.2	PM
solyc01g106750.1.1.._GFNPVTPANSPADS(ph)AR_..Phospho	solyc01g106750.1.1	AT2G16270	GFNPVTPANSPADS(ph)AR	C	F	later	1.94097	1	0.978648	1	not assigned.unknown	35.2	N
solyc02g087480.2.1.._SNS(ph)QTEMDDPSLNDK_..Phospho	solyc02g087480.2.1	AT1G59650	SNS(ph)QTEMDDPSLNDK	C	F	later	2.02296	1	0.89231	1	not assigned.unknown	35.2	N
solyc02g093630.2.1.._M(ox)FS(ph)EKS(ph)FK_..Phospho	solyc02g093630.2.1	AT5G40640	M(ox)FS(ph)EKS(ph)FK	C	E	later	2.43346	1	0.86022	1	not assigned.unknown	35.2	PM
solyc03g045090.2.1.._TSGTPTT(ph)PTSNPTSLR_..Phospho	solyc03g045090.2.1	AT3G02420	TSGTPTT(ph)PTSNPTSLR	C	E	later	1.804	1	0.965441	1	not assigned.unknown	35.2	C,ER
solyc03g117280.2.1.._LVDATSGQES(ph)LAGK_..Phospho	solyc03g117280.2.1	AT2G12400	LVDATSGQES(ph)LAGK	C	B	earlier	1.86612	1	0.912767	1	not assigned.unknown	35.2	PM
solyc03g119920.1.1.._LLPVGS(ph)R_..Phospho	solyc03g119920.1.1	AT1G52780	LLPVGS(ph)R	C	F	later	0.762731	0	1.92241	1	not assigned.unknown	35.2	PM
solyc04g071350.2.1.._ATECVADSTET(ph)PTHNR_..Phospho	solyc04g071350.2.1	AT1G76850	ATECVADSTET(ph)PTHNR	C	#N/A	not A17	NA	1	1.13391	1	not assigned.unknown	35.2	PM
solyc05g055110.2.1.._SLESLDS(ph)PK_..Phospho	solyc05g055110.2.1	AT3G10650	SLESLDS(ph)PK	C	D	later	2.26408	1	0.996042	1	not assigned.unknown	35.2	N
solyc07g045010.2.1.._DLSAS(ph)KGDVEPLK_..Phospho	solyc07g045010.2.1	AT1G06660	DLSAS(ph)KGDVEPLK	C	F	later	0.744459	0	1.15184	1	not assigned.unknown	35.2	M
solyc08g082240.1.1.._APSLPVTPS(ph)LSSK_..Phospho	solyc08g082240.1.1		APSLPVTPS(ph)LSSK	C	E	later	2.37078	1	1.72136	1	not assigned.unknown	35.2	#N/A
solyc10g081620.1.1.._EINSDFISDS(ph)PR_..Phospho	solyc10g081620.1.1	AT5G06560	EINSDFISDS(ph)PR	C	B	earlier	2.18472	1	1.44605	1	not assigned.unknown	35.2	N
solyc05g006910.2.1.._LNLVPSSS(ph)FS(ph)PR_..Phospho	solyc05g006910.2.1	AT2G38280	LNLVPSSS(ph)FS(ph)PR	C	E	later	1.04308	1	1.26645	1	nucleotide metabolism.degradation	23.2	PM
solyc09g018450.2.1.._TGGVS(ph)PVDLR_..Phospho	solyc09g018450.2.1	AT2G30110	TGGVS(ph)PVDLR	C	D	later	0.810842	1	0.912548	1	protein.degradation.ubiquitin.E1	29.5.11.2	N
solyc01g067800.2.1.._S(ph)PGPTGGFLR_..Phospho	solyc01g067800.2.1	AT3G06330	S(ph)PGPTGGFLR	C	F	later	2.14748	1	0.904279	1	protein.degradation.ubiquitin.E3.RING	29.5.11.4.2	C
solyc11g071920.1.1.._LIHPIPPVSS(ph)PENS(ph)PER_..Phospho	solyc11g071920.1.1	AT2G27210	LIHPIPPVSS(ph)PENS(ph)PER	C	F	later	1.1279	1	1.66722	1	protein.postranslational modification	29.4	N
solyc01g016470.2.1.._KEEPKEES(ph)DDDM(ox)GFSLFD_..Phospho	solyc01g016470.2.1		KEEPKEES(ph)DDDM(ox)GFSLFD	C	B	earlier	0.702394	0	2.82218	1	protein.synthesis.ribosomal protein.eukaryotic.60S subunit.unknown	29.2.1.2.2.99	#N/A
solyc02g070810.2.1.._S(ph)SPAGVSEHS(ph)PR_..Phospho	solyc02g070810.2.1	AT5G40480	S(ph)SPAGVSEHS(ph)PR	C	E	later	2.5032	1	4.03454	1	protein.targeting.nucleus	29.3.1	N
solyc12g009990.1.1.._SSDS(ph)GAFDVNK_..Phospho	solyc12g009990.1.1	AT4G30600	SSDS(ph)GAFDVNK	C	D	later	3.06908	1	1.62064	1	protein.targeting.secretory pathway.unspecified	29.3.4.99	ER
solyc12g095990.1.1.._VHACVGGT(ph)SVR_..Phospho	solyc12g095990.1.1	AT3G13920	VHACVGGT(ph)SVR	C	A	earlier	2.27496	1	45.9506	1	RNA.processing.RNA helicase	27.1.2	C
solyc10g083640.1.1.._NRS(ph)PIREGS(ph)EER_..Phospho	solyc10g083640.1.1	AT5G42820	NRS(ph)PIREGS(ph)EER	C	A	earlier	1.22437	1	4.12455	1	RNA.processing.splicing	27.1.1	N
solyc02g064680.2.1.._S(ph)LCGVVK_..Phospho	solyc02g064680.2.1	AT4G37640	S(ph)LCGVVK	C	E	later	1.93889	1	0.918144	1	signalling.calcium	30.3	ER
solyc06g053450.2.1.._LSFPLTPS(ph)S(ph)TGSVK_..Phospho	solyc06g053450.2.1	AT3G59690	LSFPLTPS(ph)S(ph)TGSVK	C	B	earlier	2.35607	1	1.04612	1	signalling.calcium	30.3	N
solyc09g097900.2.1.._AELS(ph)INR_..Phospho	solyc09g097900.2.1	AT3G07410	AELS(ph)INR	C	E	later	1.59162	1	0.979581	1	signalling.G-proteins	30.5	C
solyc09g098170.2.1.._(ac)MDS(ph)SDDEGEEYLFK_..Phospho	solyc09g098170.2.1	AT2G31680	(ac)MDS(ph)SDDEGEEYLFK	C	E	later	2.80788	1	1.01318	1	signalling.G-proteins	30.5	C
solyc09g098170.2.1.._AELS(ph)VNR_..Phospho	solyc09g098170.2.1	AT2G31680	AELS(ph)VNR	C	E	later	1.74942	1	0.966076	1	signalling.G-proteins	30.5	C
solyc01g099620.2.1.._VLS(ph)QMLS(ph)QK_..Phospho	solyc01g099620.2.1	AT1G09090	VLS(ph)QMLS(ph)QK	C	F	later	0.875883	1	1.07011	1	stress.biotic.respiratory burst	20.1.1	PM
solyc04g015970.2.1.._SSS(ph)GNVASEPDEDIDVK_..Phospho	solyc04g015970.2.1	AT2G41700	SSS(ph)GNVASEPDEDIDVK	C	E	later	2.09367	1	1.08915	1	transport.ABC transporters and multidrug resistance systems	34.16	PM
solyc06g074970.1.1.._SPSSSVSS(ph)PANR_..Phospho	solyc06g074970.1.1	AT2G28070	SPSSSVSS(ph)PANR	C	F	later	1.85635	1	1.09714	1	transport.ABC transporters and multidrug resistance systems	34.16	PM
solyc05g010120.2.1.._ASVLSDDHS(ph)QIGGPGFSR_..Phospho	solyc05g010120.2.1	AT1G68710	ASVLSDDHS(ph)QIGGPGFSR	C	F	later	0.7028	0	0.956862	1	transport.p- and v-ATPases	34.1	M
solyc08g082990.2.1.._(ac)MEES(ph)ASEIK_..Phospho	solyc08g082990.2.1	AT4G10770	(ac)MEES(ph)ASEIK	C	F	later	0.768585	0	0.737236	0	transport.peptides and oligopeptides	34.13	PM
solyc12g089180.1.1.._MGS(ph)AQTSSMLGS(ph)SQVIR_..Phospho	solyc12g089180.1.1	AT1G75220	MGS(ph)AQTSSMLGS(ph)SQVIR	C	F	later	0.735609	0	0.906525	1	transport.sugars	34.2	PM
solyc01g057770.2.1.._DSVSIQS(ph)PR_..Phospho	solyc01g057770.2.1	AT3G62270	DSVSIQS(ph)PR	C	E	later	1.88021	1	0.981456	1	transport.unspecified anions	34.18	PM
solyc02g070290.2.1.._SMTGDQIPAPS(ph)SPR_..Phospho	solyc02g070290.2.1	AT1G30450	SMTGDQIPAPS(ph)SPR	C	A	earlier	1.66736	1	0.935612	1	transport.unspecified anions	34.18	V
solyc07g066210.2.1.._(ac)S(ph)GGEYGDHNILLR_..Phospho	solyc07g066210.2.1	AT1G55620	(ac)S(ph)GGEYGDHNILLR	C	E	later	1.00514	1	0.920077	1	transport.unspecified anions	34.18	G
solyc07g066210.2.1.._STSS(ph)ASEGDVESQSS(ph)PR_..Phospho	solyc07g066210.2.1	AT1G55620	STSS(ph)ASEGDVESQSS(ph)PR	C	A	earlier	2.3066	1	1.02872	1	transport.unspecified anions	34.18	G
solyc07g066210.2.1.._STSSAS(ph)EGDVES(ph)QSSPRR_..Phospho	solyc07g066210.2.1	AT1G55620	STSSAS(ph)EGDVES(ph)QSSPRR	C	E	later	3.42561	1	22.5681	1	transport.unspecified anions	34.18	G
solyc05g012220.2.1.._SAPVS(ph)PAS(ph)STTGMHK_..Phospho	solyc05g012220.2.1	AT2G03620	SAPVS(ph)PAS(ph)STTGMHK	C	A	earlier	2.36959	1	1.58481	1	transport.unspecified cations	34.14	C,PM
solyc05g051410.2.1.._SDESIVGS(ph)QTSPENK_..Phospho	solyc05g051410.2.1	AT2G22490	SDESIVGS(ph)QTSPENK	C	F	later	2.30793	1	0.700029	0	cell.cycle	31.3	N
solyc01g112250.2.1.._NS(ph)LNFS(ph)M(ox)R_..Phospho	solyc01g112250.2.1	AT2G17290	NS(ph)LNFS(ph)M(ox)R	C	D	later	2.84182	1	0.807236	1	protein.postranslational modification	29.4	C
solyc11g006000.1.1.._AITSLPVS(ph)PT(ph)SSPLR_..Phospho	solyc11g006000.1.1	AT1G53570	AITSLPVS(ph)PT(ph)SSPLR	C	F	later	1.82007	1	0.7001	0	protein.postranslational modification	29.4	C
solyc03g006920.2.1.._TVAAMAS(ph)PSEGLEK_..Phospho	solyc03g006920.2.1	AT2G45590	TVAAMAS(ph)PSEGLEK	C	F	later	0.730658	0	0.765791	0	protein.postranslational modification.kinase.receptor like cytoplasmatic kinase VII	29.4.1.57	PM
solyc04g082500.2.1.._SVVAQPSGDGGDS(ph)R_..Phospho	solyc04g082500.2.1	AT1G76360	SVVAQPSGDGGDS(ph)R	C	B	earlier	0.806933	1	0.758276	0	protein.postranslational modification.kinase.receptor like cytoplasmatic kinase VII	29.4.1.57	C
solyc12g010740.1.1.._ENPGDS(ph)GSLVQPGHDIEK_..Phospho	solyc12g010740.1.1	AT4G03390	ENPGDS(ph)GSLVQPGHDIEK	C	F	later	3.44409	1	1.75768	1	protein.postranslational modification.kinase.receptor like cytoplasmatic kinase VII	29.4.1.57	PM
solyc01g094920.2.1.._YGNQLS(ph)SNK_..Phospho	solyc01g094920.2.1	AT4G00300	YGNQLS(ph)SNK	C	#N/A	not A17	NA	1	0.710463	0	signalling.receptor kinases.Catharanthus roseus-like RLK1	30.2.16	V,PM
solyc01g087210.2.1.._SLLMSQM(ox)S(ph)LEK_..Phospho	solyc01g087210.2.1	AT5G05170	SLLMSQM(ox)S(ph)LEK	C	E	later	2.98041	1	0.961158	1	cell wall.cellulose synthesis.cellulose synthase	10.2.1	PM
solyc11g044480.1.1.._NS(ph)SQSILVQS(ph)PR_..Phospho	solyc11g044480.1.1	AT1G05960	NS(ph)SQSILVQS(ph)PR	C	B	earlier	2.25722	1	0.956607	1	cell.cycle	31.3	PM
solyc03g097070.2.1.._ITAGMS(ph)SMSFK_..Phospho	solyc03g097070.2.1	AT5G16880	ITAGMS(ph)SMSFK	C	#N/A	not A17	NA	1	0.885671	1	cell.vesicle transport	31.4	C
solyc03g113330.2.1.._YLLEQNS(ph)PEDEQNR_..Phospho	solyc03g113330.2.1	AT1G74780	YLLEQNS(ph)PEDEQNR	C	F	later	0.716081	0	1.01169	1	development.unspecified	33.99	PM
solyc08g077220.2.1.._NDAWS(ph)TR_..Phospho	solyc08g077220.2.1	AT1G32400	NDAWS(ph)TR	C	#N/A	not A17	NA	1	0.947188	1	development.unspecified	33.99	V
solyc01g006870.2.1.._ISS(ph)SLCTR_..Phospho	solyc01g006870.2.1	AT5G06440	ISS(ph)SLCTR	C	F	later	2.08203	1	0.822255	1	not assigned.unknown	35.2	C
solyc01g080160.2.1.._ALVS(ph)IHS(ph)QEAGK_..Phospho	solyc01g080160.2.1	AT4G14240	ALVS(ph)IHS(ph)QEAGK	C	D	later	0.756518	0	0.827859	1	not assigned.unknown	35.2	PM
solyc02g091890.1.1.._(ac)MFKYS(ph)PR_..Phospho	solyc02g091890.1.1		(ac)MFKYS(ph)PR	C	F	later	2.96242	1	0.708492	0	not assigned.unknown	35.2	#N/A
solyc03g045090.2.1.._TSGT(ph)PTTPTSNPTSLR_..Phospho	solyc03g045090.2.1	AT3G02420	TSGT(ph)PTTPTSNPTSLR	C	E	later	2.30376	1	0.913571	1	not assigned.unknown	35.2	C,ER
solyc03g098490.1.1.._SLT(ph)FNDALSVFR_..Phospho	solyc03g098490.1.1		SLT(ph)FNDALSVFR	C	F	later	0.723568	0	0.709753	0	not assigned.unknown	35.2	#N/A
solyc06g060820.1.1.._SSS(ph)IVMDDHK_..Phospho	solyc06g060820.1.1		SSS(ph)IVMDDHK	C	F	later	0.720622	0	0.725716	0	not assigned.unknown	35.2	#N/A
solyc06g065710.2.1.._AS(ph)QETLPS(ph)QESPDR_..Phospho	solyc06g065710.2.1	AT4G31880	AS(ph)QETLPS(ph)QESPDR	C	A	earlier	2.77	1	1.06223	1	not assigned.unknown	35.2	N
solyc07g054320.2.1.._GIDDPLLHGS(ph)ISDSGASR_..Phospho	solyc07g054320.2.1	AT4G38360	GIDDPLLHGS(ph)ISDSGASR	C	F	later	0.848715	1	1.08067	1	not assigned.unknown	35.2	PM
solyc09g065600.2.1.._GMS(ph)GNFSSR_..Phospho	solyc09g065600.2.1		GMS(ph)GNFSSR	C	F	later	0.772063	0	0.993961	1	not assigned.unknown	35.2	#N/A
solyc10g005580.2.1.._MSGANS(ph)PTNSQYEGR_..Phospho	solyc10g005580.2.1	AT1G16520	MSGANS(ph)PTNSQYEGR	C	F	later	1.79578	1	0.836126	1	not assigned.unknown	35.2	C,N
solyc10g077000.1.1.._SVDS(ph)FDS(ph)RR_..Phospho	solyc10g077000.1.1	AT5G17910	SVDS(ph)FDS(ph)RR	C	F	later	15.5174	1	14.9967	1	not assigned.unknown	35.2	PM,ER
solyc10g077000.1.1.._VQEVPPSITS(ph)PR_..Phospho	solyc10g077000.1.1	AT5G17910	VQEVPPSITS(ph)PR	C	D	later	1.73405	1	0.964374	1	not assigned.unknown	35.2	PM,ER
solyc10g081200.1.1.._YSSQSSSSS(ph)LAEVSER_..Phospho	solyc10g081200.1.1	AT5G17910	YSSQSSSSS(ph)LAEVSER	C	#N/A	not A17	NA	1	0.866692	1	not assigned.unknown	35.2	PM,ER
solyc12g040460.1.1.._DLHCQS(ph)IR_..Phospho	solyc12g040460.1.1	AT3G18215	DLHCQS(ph)IR	C	F	later	2.49888	1	0.826062	1	not assigned.unknown	35.2	PM
solyc01g100030.2.1.._(ac)AENQINSPEITEPS(ph)PK_..Phospho	solyc01g100030.2.1	AT3G46940	(ac)AENQINSPEITEPS(ph)PK	C	F	later	0.792568	0	0.782474	0	nucleotide metabolism.deoxynucleotide metabolism.dUTP diphosphatase	23.5.5	C
solyc04g049180.2.1.._GYTLGGST(ph)LPGSDPIEASR_..Phospho	solyc04g049180.2.1	AT3G07950	GYTLGGST(ph)LPGSDPIEASR	C	B	earlier	0.915629	1	1.10158	1	protein.degradation.serine protease	29.5.5	PM
solyc01g107150.2.1.._QNS(ph)EVSYFADDEDGK_..Phospho	solyc01g107150.2.1	AT2G14835	QNS(ph)EVSYFADDEDGK	C	F	later	1.52575	1	0.714465	0	protein.degradation.ubiquitin.E3.RING	29.5.11.4.2	N
solyc04g008020.2.1.._MVPIETSS(ph)GYLATER_..Phospho	solyc04g008020.2.1	AT1G68070	MVPIETSS(ph)GYLATER	C	#N/A	not A17	NA	1	0.994358	1	protein.degradation.ubiquitin.E3.RING	29.5.11.4.2	V
solyc04g082570.2.1.._IPNFSGVFPNT(ph)G_..Phospho	solyc04g082570.2.1	AT1G20780	IPNFSGVFPNT(ph)G	C	B	earlier	0.9246	1	0.94503	1	protein.degradation.ubiquitin.E3.RING	29.5.11.4.2	C
solyc07g064880.2.1.._(ac)S(ph)GVTQQEEEK_..Phospho	solyc07g064880.2.1	AT5G55160	(ac)S(ph)GVTQQEEEK	C	B	earlier	0.780358	0	0.855992	1	protein.degradation.ubiquitin.ubiquitin	29.5.11.1	N
solyc06g073840.2.1.._LAS(ph)SFQGENPFLK_..Phospho	solyc06g073840.2.1	AT5G21990	LAS(ph)SFQGENPFLK	C	#N/A	not A17	NA	1	0.759839	0	protein.folding	29.6	C
solyc06g073960.2.1.._LIHPLPPAIS(ph)SPET(ph)SPER_..Phospho	solyc06g073960.2.1	AT2G27210	LIHPLPPAIS(ph)SPET(ph)SPER	C	D	later	0.838075	1	0.800458	1	protein.postranslational modification	29.4	N
solyc01g112150.2.1.._LYGQSIS(ph)AVTAGVK_..Phospho	solyc01g112150.2.1	AT2G17980	LYGQSIS(ph)AVTAGVK	C	#N/A	not A17	NA	1	0.931522	1	protein.targeting.secretory pathway.plasma membrane	29.3.4.4	PM
solyc12g009990.1.1.._SGAES(ph)GNDSGDGDKVNSR_..Phospho	solyc12g009990.1.1	AT4G30600	SGAES(ph)GNDSGDGDKVNSR	C	A	earlier	3.84016	1	1.83076	1	protein.targeting.secretory pathway.unspecified	29.3.4.99	ER
solyc10g009330.2.1.._RS(ph)PS(ph)PVYR_..Phospho	solyc10g009330.2.1	AT3G61860	RS(ph)PS(ph)PVYR	C	F	later	0.962856	1	0.952352	1	RNA.processing.splicing	27.1.1	N
solyc12g006990.1.1.._TSDGGSKFES(ph)MSPDR_..Phospho	solyc12g006990.1.1	AT4G13350	TSDGGSKFES(ph)MSPDR	C	F	later	0.791773	0	0.89901	1	RNA.regulation of transcription.unclassified	27.3.99	C,N
solyc01g096190.2.1.._DGY(ph)LVPDFPAK_..Phospho	solyc01g096190.2.1	AT4G00900	DGY(ph)LVPDFPAK	C	D	later	1.05233	1	0.903756	1	signalling.calcium	30.3	ER
solyc04g082560.2.1.._EQTAFDS(ph)PSGEYSDNHFGK_..Phospho	solyc04g082560.2.1	AT1G20760	EQTAFDS(ph)PSGEYSDNHFGK	C	F	later	0.727799	0	0.755624	0	signalling.calcium	30.3	PM
solyc06g053450.2.1.._LSFPLTPSST(ph)GSVK_..Phospho	solyc06g053450.2.1	AT3G59690	LSFPLTPSST(ph)GSVK	C	B	earlier	1.08514	1	1.03432	1	signalling.calcium	30.3	N
solyc01g090230.2.1.._SSLDLPSSS(ph)TSSPSR_..Phospho	solyc01g090230.2.1	AT1G02120	SSLDLPSSS(ph)TSSPSR	C	#N/A	not A17	NA	1	1.23824	1	stress.biotic	20.1	C
solyc08g077980.2.1.._(ac)M(ox)EGFTSFFDSQS(ph)ASR_..Phospho	solyc08g077980.2.1	AT5G47120	(ac)M(ox)EGFTSFFDSQS(ph)ASR	C	#N/A	not A17	NA	1	0.7	0	stress.biotic	20.1	ER
solyc03g117980.2.1.._NLS(ph)QMLSQK_..Phospho	solyc03g117980.2.1	AT5G47910	NLS(ph)QMLSQK	C	F	later	0.834692	1	1.23179	1	stress.biotic.respiratory burst	20.1.1	PM
solyc08g013730.2.1.._VDS(ph)MGSYDR_..Phospho	solyc08g013730.2.1	AT4G10380	VDS(ph)MGSYDR	C	F	later	0.71618	0	0.814702	1	transport.Major Intrinsic Proteins.NIP	34.19.3	PM
solyc07g066210.2.1.._STS(ph)SASEGDVES(ph)QSSPRR_..Phospho	solyc07g066210.2.1	AT1G55620	STS(ph)SASEGDVES(ph)QSSPRR	C	F	later	0.727925	0	0.748461	0	transport.unspecified anions	34.18	G
solyc10g044470.1.1.._NFSTISET(ph)GSIREPLLK_..Phospho	solyc10g044470.1.1	AT5G49890	NFSTISET(ph)GSIREPLLK	C	F	later	0.80347	1	0.703874	0	transport.unspecified anions	34.18	V
solyc01g067710.2.1.._MIS(ph)S(ph)EPTTPK_..Phospho	solyc01g067710.2.1	AT3G05030	MIS(ph)S(ph)EPTTPK	C	F	later	0.706222	0	0.7	0	transport.unspecified cations	34.14	V
solyc04g082500.2.1.._T(ph)GSGNVIGNQGYNAPK_..Phospho	solyc04g082500.2.1	AT1G76360	T(ph)GSGNVIGNQGYNAPK	C	F	later	0.865602	1	0.0246582	0	protein.postranslational modification.kinase.receptor like cytoplasmatic kinase VII	29.4.1.57	C
solyc09g074240.1.1.._LDS(ph)ISGSTTLIR_..Phospho	solyc09g074240.1.1	AT2G48010	LDS(ph)ISGSTTLIR	C	B	earlier	0.879236	1	0.212585	0	protein.postranslational modification.kinase.receptor like cytoplasmatic kinase VII	29.4.1.57	PM
solyc09g083210.2.1.._SIDLFTDVSEEGLS(ph)PR_..Phospho	solyc09g083210.2.1	AT2G23770	SIDLFTDVSEEGLS(ph)PR	C	F	later	0.731067	0	1.05408	1	protein.postranslational modification.kinase.receptor like cytoplasmatic kinase VII	29.4.1.57	PM
solyc01g087210.2.1.._AGFLSSCFGGS(ph)R_..Phospho	solyc01g087210.2.1	AT5G05170	AGFLSSCFGGS(ph)R	C	F	later	0.924385	1	0.208083	0	cell wall.cellulose synthesis.cellulose synthase	10.2.1	PM
solyc01g087210.2.1.._SLLMSQMS(ph)LEK_..Phospho	solyc01g087210.2.1	AT5G05170	SLLMSQMS(ph)LEK	C	F	later	0.732801	0	0.0832438	0	cell wall.cellulose synthesis.cellulose synthase	10.2.1	PM
solyc09g075550.2.1.._ITVTSS(ph)PTGGCHGLTS(ph)PIR_..Phospho	solyc09g075550.2.1	AT1G02730	ITVTSS(ph)PTGGCHGLTS(ph)PIR	C	F	later	11.026	1	9.002	1	cell wall.cellulose synthesis.cellulose synthase	10.2.1	P
solyc07g006220.1.1.._PSLEEELFPS(ph)TPGK_..Phospho	solyc07g006220.1.1	AT4G30440	PSLEEELFPS(ph)TPGK	C	F	later	0.798193	0	0.160191	0	cell wall.precursor synthesis.GAE	10.1.6	G
solyc12g089150.1.1.._DNDDFIS(ph)SESDRQLLLM(ox)R_..Phospho	solyc12g089150.1.1	AT1G28490	DNDDFIS(ph)SESDRQLLLM(ox)R	C	#N/A	not A17	NA	1	0.5014	0	cell.vesicle transport	31.4	G
solyc02g077880.2.1.._SLT(ph)IQTGGESGEGSSK_..Phospho	solyc02g077880.2.1	AT1G28330	SLT(ph)IQTGGESGEGSSK	C	D	later	2.22638	1	0.243292	0	development.unspecified	33.99	C
solyc03g117770.2.1.._AGS(ph)GKPLLPLDK_..Phospho	solyc03g117770.2.1	AT1G16180	AGS(ph)GKPLLPLDK	C	#N/A	not A17	NA	1	0.0283016	0	development.unspecified	33.99	PM
solyc02g072090.1.1.._GLS(ph)GNS(ph)PPLAVR_..Phospho	solyc02g072090.1.1	AT4G18820	GLS(ph)GNS(ph)PPLAVR	C	#N/A	not A17	NA	1	0.149841	0	DNA.synthesis/chromatin structure	28.1	N
solyc10g005510.2.1.._SAS(ph)YDDVK_..Phospho	solyc10g005510.2.1	AT1G16300	SAS(ph)YDDVK	C	B	earlier	0.786172	0	0.327862	0	glycolysis.cytosolic branch.glyceraldehyde 3-phosphate dehydrogenase (GAP-DH)	4.1.8	P
solyc05g008060.2.1.._PSNFEENCAPGGLVQSS(ph)PR_..Phospho	solyc05g008060.2.1	AT1G70940	PSNFEENCAPGGLVQSS(ph)PR	C	E	later	2.1793	1	0.199258	0	hormone metabolism.auxin.signal transduction	17.2.2	PM
solyc03g111560.2.1.._T(ph)PSGIAGSVPDSLQR_..Phospho	solyc03g111560.2.1	AT2G36850	T(ph)PSGIAGSVPDSLQR	C	F	later	0.863108	1	0.429535	0	minor CHO metabolism.callose	3.6	PM
solyc01g097040.2.1.._VVSDSES(ph)EAAHSDSDS(ph)ASPLIR_..Phospho	solyc01g097040.2.1	AT1G08800	VVSDSES(ph)EAAHSDSDS(ph)ASPLIR	C	A	earlier	2.3636	1	0.270344	0	not assigned.unknown	35.2	EX
solyc01g098900.2.1.._FTESNLQTFPPSS(ph)SQGK_..Phospho	solyc01g098900.2.1	AT5G27490	FTESNLQTFPPSS(ph)SQGK	C	F	later	0.775379	0	0.193033	0	not assigned.unknown	35.2	PM
solyc01g099120.2.1.._(ac)AIITEEPDS(ph)PSPLK_..Phospho	solyc01g099120.2.1	AT1G54990	(ac)AIITEEPDS(ph)PSPLK	C	D	later	0.817752	1	0.173171	0	not assigned.unknown	35.2	ER
solyc02g086860.2.1.._SSISS(ph)DSDDFSK_..Phospho	solyc02g086860.2.1	AT2G36330	SSISS(ph)DSDDFSK	C	A	earlier	1.45849	1	0.623161	0	not assigned.unknown	35.2	P
solyc03g053010.2.1.._SSS(ph)VTSESEDNVSSAQNR_..Phospho	solyc03g053010.2.1	AT3G12010	SSS(ph)VTSESEDNVSSAQNR	C	D	later	2.89332	1	0.681576	0	not assigned.unknown	35.2	C,PM
solyc03g121890.1.1.._EVDRS(ph)PEPETK_..Phospho	solyc03g121890.1.1		EVDRS(ph)PEPETK	C	A	earlier	2.18548	1	0.139843	0	not assigned.unknown	35.2	#N/A
solyc03g122220.1.1.._(ac)SNLSS(ph)SSISSSSTAK_..Phospho	solyc03g122220.1.1		(ac)SNLSS(ph)SSISSSSTAK	C	F	later	2.4509	1	0.0156946	0	not assigned.unknown	35.2	#N/A
solyc05g012870.1.1.._(ac)MEAANLTGLS(ph)PR_..Phospho	solyc05g012870.1.1	AT1G69430	(ac)MEAANLTGLS(ph)PR	C	E	later	2.13286	1	0.199072	0	not assigned.unknown	35.2	P
solyc06g008150.2.1.._VAS(ph)GDVHLS(ph)DEDTSNPPPQASR_..Phospho	solyc06g008150.2.1		VAS(ph)GDVHLS(ph)DEDTSNPPPQASR	C	D	later	1.37649	1	5.34417	1	not assigned.unknown	35.2	#N/A
solyc06g008150.2.1.._VASGDVHLS(ph)DEDT(ph)SNPPPQASR_..Phospho	solyc06g008150.2.1		VASGDVHLS(ph)DEDT(ph)SNPPPQASR	C	A	earlier	2.90867	1	4.66761	1	not assigned.unknown	35.2	#N/A
solyc06g071050.2.1.._DSVLGFSVNVPGT(ph)SAK_..Phospho	solyc06g071050.2.1	AT5G62740	DSVLGFSVNVPGT(ph)SAK	C	#N/A	not A17	NA	1	1.92106	1	not assigned.unknown	35.2	PM
solyc07g061930.1.1.._SKEEVES(ph)SETER_..Phospho	solyc07g061930.1.1		SKEEVES(ph)SETER	C	F	later	0.771676	0	1.26661	1	not assigned.unknown	35.2	#N/A
solyc07g061930.1.1.._SKEEVESS(ph)ETER_..Phospho	solyc07g061930.1.1		SKEEVESS(ph)ETER	C	F	later	1.20502	1	2.78581	1	not assigned.unknown	35.2	#N/A
solyc09g059460.2.1.._GEIVAQATT(ph)SSISK_..Phospho	solyc09g059460.2.1	AT4G27860	GEIVAQATT(ph)SSISK	C	F	later	0.704068	0	0.439579	0	not assigned.unknown	35.2	V
solyc10g077000.1.1.._NEDKFSDAELTEDQYS(ph)PTSK_..Phospho	solyc10g077000.1.1	AT5G17910	NEDKFSDAELTEDQYS(ph)PTSK	C	F	later	0.814535	1	0.67649	0	not assigned.unknown	35.2	PM,ER
solyc12g006250.1.1.._NLPGS(ph)FQSATSNVPSGK_..Phospho	solyc12g006250.1.1	AT4G26550	NLPGS(ph)FQSATSNVPSGK	C	F	later	0.778342	0	0.306619	0	not assigned.unknown	35.2	PM
solyc01g096230.2.1.._LSDSAS(ph)SPLR_..Phospho	solyc01g096230.2.1	AT2G46620	LSDSAS(ph)SPLR	C	A	earlier	2.26868	1	0.059769	0	protein.degradation.AAA type	29.5.9	PM,ER
solyc04g077940.2.1.._NGGNS(ph)PVIS(ph)SPK_..Phospho	solyc04g077940.2.1	AT1G27750	NGGNS(ph)PVIS(ph)SPK	C	F	later	0.921497	1	0.477931	0	protein.degradation.ubiquitin	29.5.11	N
solyc04g076620.2.1.._APT(ph)SPMETDETHTR_..Phospho	solyc04g076620.2.1	AT1G70320	APT(ph)SPMETDETHTR	C	F	later	3.90105	1	0.0156946	0	protein.degradation.ubiquitin.E3.HECT	29.5.11.4.1	C
solyc01g107880.2.1.._SSADAINSSS(ph)SPSASSSSGLSTDQVTR_..Phospho	solyc01g107880.2.1	AT4G34100	SSADAINSSS(ph)SPSASSSSGLSTDQVTR	C	E	later	1.01466	1	0.39836	0	protein.degradation.ubiquitin.E3.RING	29.5.11.4.2	C
solyc02g082420.2.1.._SCGTS(ph)TSSNNFLV_..Phospho	solyc02g082420.2.1	AT1G76410	SCGTS(ph)TSSNNFLV	C	F	later	0.736105	0	0.204447	0	protein.degradation.ubiquitin.E3.RING	29.5.11.4.2	PM
solyc03g119760.2.1.._SSDALGASSS(ph)SATIR_..Phospho	solyc03g119760.2.1	AT1G73950	SSDALGASSS(ph)SATIR	C	E	later	1.84248	1	0.146649	0	protein.degradation.ubiquitin.E3.RING	29.5.11.4.2	PM
solyc04g016520.2.1.._S(ph)SDSSPEPPIAPAK_..Phospho	solyc04g016520.2.1	AT2G41490	S(ph)SDSSPEPPIAPAK	C	A	earlier	2.5871	1	0.674948	0	protein.glycosylation	29.7	PM
solyc06g073960.2.1.._LIHPLPPAISS(ph)PET(ph)SPER_..Phospho	solyc06g073960.2.1	AT2G27210	LIHPLPPAISS(ph)PET(ph)SPER	C	D	later	1.6601	1	0.240352	0	protein.postranslational modification	29.4	N
solyc11g071770.1.1.._LGFTDDNDDSSAS(ph)PESSTSLDPTLLR_..Phospho	solyc11g071770.1.1	AT3G22980	LGFTDDNDDSSAS(ph)PESSTSLDPTLLR	C	B	earlier	1.59606	1	1.1877	1	protein.synthesis.elongation	29.2.4	C
solyc09g074940.1.1.._S(ph)ITGSEQEGEAK_..Phospho	solyc09g074940.1.1	AT4G02510	S(ph)ITGSEQEGEAK	C	B	earlier	2.53185	1	0.17199	0	protein.targeting.chloroplast	29.3.3	P
solyc04g081880.2.1.._VSTDFDYDGEGS(ph)PSGGRR_..Phospho	solyc04g081880.2.1	AT1G20220	VSTDFDYDGEGS(ph)PSGGRR	C	A	earlier	0.885269	1	1.43703	1	RNA.regulation of transcription.putative transcription regulator	27.3.67	N
solyc02g094390.2.1.._AVWSEVGDNEGQLS(ph)DNDGLNIK_..Phospho	solyc02g094390.2.1	AT3G26935	AVWSEVGDNEGQLS(ph)DNDGLNIK	C	B	earlier	0.853027	1	6.97479	1	RNA.regulation of transcription.unclassified	27.3.99	PM
solyc04g082650.2.1.._SQSEPPGPSVDGGDQQS(ph)LPSS(ph)PTSSAVTAISGR_..Phospho	solyc04g082650.2.1	AT2G33640	SQSEPPGPSVDGGDQQS(ph)LPSS(ph)PTSSAVTAISGR	C	D	later	0.808376	1	0.320915	0	RNA.regulation of transcription.unclassified	27.3.99	PM
solyc01g105140.2.1.._SLS(ph)PT(ph)KGSPVRR_..Phospho	solyc01g105140.2.1	AT5G64200	SLS(ph)PT(ph)KGSPVRR	C	A	earlier	2.41949	1	0.0207196	0	RNA.RNA binding	27.4	N
solyc10g005590.2.1.._PAS(ph)SPRRS(ph)PIGR_..Phospho	solyc10g005590.2.1	AT1G16610	PAS(ph)SPRRS(ph)PIGR	C	A	earlier	5.06251	1	4.50453	1	RNA.RNA binding	27.4	N
solyc06g053450.2.1.._LSFPLTPSS(ph)T(ph)GSVK_..Phospho	solyc06g053450.2.1	AT3G59690	LSFPLTPSS(ph)T(ph)GSVK	C	F	later	2.15517	1	1.01674	1	signalling.calcium	30.3	N
solyc07g065820.2.1.._DITTTFPS(ph)FVFHSR_..Phospho	solyc07g065820.2.1	AT4G26570	DITTTFPS(ph)FVFHSR	C	B	earlier	0.817442	1	15.9647	1	signalling.calcium	30.3	V
solyc09g066000.1.1.._ARS(ph)GMLTVYAR_..Phospho	solyc09g066000.1.1	AT1G55190	ARS(ph)GMLTVYAR	C	#N/A	not A17	NA	1	1.68554	1	signalling.G-proteins	30.5	V
solyc09g098170.2.1.._(ac)MDSS(ph)DDEGEEYLFK_..Phospho	solyc09g098170.2.1	AT2G31680	(ac)MDSS(ph)DDEGEEYLFK	C	F	later	2.0226	1	0.31364	0	signalling.G-proteins	30.5	C
solyc12g011130.1.1.._(ac)S(ph)YAYLFK_..Phospho	solyc12g011130.1.1	AT4G17170	(ac)S(ph)YAYLFK	C	F	later	1.47468	1	0.139945	0	signalling.G-proteins	30.5	ER
solyc04g082040.2.1.._ANS(ph)PSHPIEER_..Phospho	solyc04g082040.2.1	AT1G78610	ANS(ph)PSHPIEER	C	A	earlier	2.2946	1	0.229667	0	signalling.unspecified	30.99	PM
solyc04g010310.2.1.._IDPDDNS(ph)ALKPPNVYGSIELK_..Phospho	solyc04g010310.2.1	AT3G55320	IDPDDNS(ph)ALKPPNVYGSIELK	C	F	later	1.00177	1	3.81998	1	transport.ABC transporters and multidrug resistance systems	34.16	PM
solyc08g006880.2.1.._SDS(ph)FDNTAYEELPEGEQICPER_..Phospho	solyc08g006880.2.1	AT2G34660	SDS(ph)FDNTAYEELPEGEQICPER	C	F	later	0.818145	1	0.0923458	0	transport.ABC transporters and multidrug resistance systems	34.16	V
solyc10g084830.1.1.._PFISSPS(ph)LDR_..Phospho	solyc10g084830.1.1	AT5G02180	PFISSPS(ph)LDR	C	#N/A	not A17	NA	1	0.396994	0	transport.amino acids	34.3	PM
solyc11g008440.1.1.._S(ph)SHTLLPPLPSR_..Phospho	solyc11g008440.1.1	AT2G39130	S(ph)SHTLLPPLPSR	C	F	later	0.87258	1	0.47032	0	transport.amino acids	34.3	V,PM
solyc07g053970.2.1.._(ac)MEESLLPGESS(ph)SNSWGR_..Phospho	solyc07g053970.2.1	AT4G03560	(ac)MEESLLPGESS(ph)SNSWGR	C	F	later	0.700626	0	0.0750844	0	transport.calcium	34.21	V
solyc06g060370.2.1.._HMLSQQTPGT(ph)PR_..Phospho	solyc06g060370.2.1	AT1G21870	HMLSQQTPGT(ph)PR	C	F	later	4.43073	1	2.51887	1	transport.metabolite transporters at the envelope membrane	34.8	G
solyc03g118970.2.1.._SSS(ph)VKTPLIDDR_..Phospho	solyc03g118970.2.1	AT5G52450	SSS(ph)VKTPLIDDR	C	F	later	0.708	0	0.265514	0	transport.misc	34.99	PM
solyc10g009180.2.1.._DVPVDIPLDS(ph)STDLK_..Phospho	solyc10g009180.2.1	AT1G61250	DVPVDIPLDS(ph)STDLK	C	B	earlier	1.10612	1	0.433854	0	transport.misc	34.99	PM
solyc05g010120.2.1.._ASVLS(ph)DDHS(ph)QIGGPGFSR_..Phospho	solyc05g010120.2.1	AT1G68710	ASVLS(ph)DDHS(ph)QIGGPGFSR	C	E	later	0.88104	1	0.327094	0	transport.p- and v-ATPases	34.1	M
solyc11g017190.1.1.._S(ph)FGPGAPFDFFQPQAR_..Phospho	solyc11g017190.1.1	AT5G44240	S(ph)FGPGAPFDFFQPQAR	C	B	earlier	0.713203	0	4.07405	1	transport.p- and v-ATPases	34.1	V,PM
solyc01g094290.2.1.._EVQLEDAWVASGPLSDES(ph)DDEDR_..Phospho	solyc01g094290.2.1	AT4G00630	EVQLEDAWVASGPLSDES(ph)DDEDR	C	A	earlier	2.65322	1	6.57542	1	transport.potassium	34.15	P
solyc01g105150.2.1.._ENGGLT(ph)SMESIESR_..Phospho	solyc01g105150.2.1	AT5G09400	ENGGLT(ph)SMESIESR	C	F	later	0.782386	0	0.235264	0	transport.potassium	34.15	V
solyc12g089180.1.1.._MGS(ph)AQTSS(ph)MLGSSQVIR_..Phospho	solyc12g089180.1.1	AT1G75220	MGS(ph)AQTSS(ph)MLGSSQVIR	C	F	later	0.754567	0	0.297208	0	transport.sugars	34.2	PM
solyc07g063950.2.1.._RVES(ph)IDST(ph)ADSYEV_..Phospho	solyc07g063950.2.1	AT5G54590	RVES(ph)IDST(ph)ADSYEV	C	D	later	1.56122	1	0.189772	0	protein.postranslational modification.kinase.receptor like cytoplasmatic kinase VII	29.4.1.57	PM
solyc02g089640.2.1.._NISLVEVNDLDS(ph)PAFR_..Phospho	solyc02g089640.2.1	AT3G28180	NISLVEVNDLDS(ph)PAFR	C	B	earlier	0.994643	1	0.591999	0	cell wall.cellulose synthesis	10.2	PM
solyc01g102580.2.1.._DPWGGPLEIHTADS(ph)ATDDDR_..Phospho	solyc01g102580.2.1	AT5G49720	DPWGGPLEIHTADS(ph)ATDDDR	C	F	later	0.874088	1	0.765649	0	cell wall.degradation.cellulases and beta -1,4-glucanases	10.6.1	C,PM,G
solyc10g085920.1.1.._SISQNT(ph)PPS(ph)SPK_..Phospho	solyc10g085920.1.1	AT3G53520	SISQNT(ph)PPS(ph)SPK	C	E	later	1.64815	1	0.0882205	0	cell wall.precursor synthesis.UXS	10.1.5	G
solyc11g044480.1.1.._NSSQSILVQS(ph)PRK_..Phospho	solyc11g044480.1.1	AT1G05960	NSSQSILVQS(ph)PRK	C	E	later	2.70964	1	0.43084	0	cell.cycle	31.3	PM
solyc01g090910.2.1.._TYAEPQDNSSET(ph)K_..Phospho	solyc01g090910.2.1	AT3G60600	TYAEPQDNSSET(ph)K	C	A	earlier	2.03267	1	0.33498	0	cell.vesicle transport	31.4	PM,ER
solyc08g076540.2.1.._(ac)S(ph)FQDLEAGRPLGPR_..Phospho	solyc08g076540.2.1	AT5G46860	(ac)S(ph)FQDLEAGRPLGPR	C	B	earlier	2.07436	1	0.249492	0	cell.vesicle transport	31.4	V
solyc04g078750.2.1.._TDSEDTSLAPSS(ph)PDNRGPTAYYVQS(ph)PSR_..Phospho	solyc04g078750.2.1	AT1G45688	TDSEDTSLAPSS(ph)PDNRGPTAYYVQS(ph)PSR	C	E	later	1.69678	1	0.643554	0	development.late embryogenesis abundant	33.2	PM
solyc08g006030.2.1.._ESDHNVTS(ph)PNSR_..Phospho	solyc08g006030.2.1	AT2G24420	ESDHNVTS(ph)PNSR	C	E	later	3.461	1	4.48379	1	DNA.repair	28.2	ER
solyc02g072090.1.1.._SQS(ph)LSLVK_..Phospho	solyc02g072090.1.1	AT4G18820	SQS(ph)LSLVK	C	E	later	1.8401	1	0.12761	0	DNA.synthesis/chromatin structure	28.1	N
solyc04g081340.2.1.._ASSES(ph)SSEDEADSAEEAGSSK_..Phospho	solyc04g081340.2.1	AT5G42560	ASSES(ph)SSEDEADSAEEAGSSK	C	E	later	2.26172	1	0.284817	0	hormone metabolism.abscisic acid.synthesis-degradation	17.1.1	EX,PM
solyc12g013700.1.1.._VDS(ph)EGVM(ox)CGANFK_..Phospho	solyc12g013700.1.1	AT4G27450	VDS(ph)EGVM(ox)CGANFK	C	B	earlier	0.857379	1	0.20268	0	hormone metabolism.auxin.induced-regulated-responsive-activated	17.2.3	C
solyc01g105980.2.1.._DGEGIVSSQS(ph)QR_..Phospho	solyc01g105980.2.1	AT4G33625	DGEGIVSSQS(ph)QR	C	E	later	1.73676	1	0.256134	0	not assigned.unknown	35.2	PM
solyc01g106570.2.1.._SFPNNGNAS(ph)FK_..Phospho	solyc01g106570.2.1	AT2G14520	SFPNNGNAS(ph)FK	C	F	later	2.36963	1	0.314492	0	not assigned.unknown	35.2	PM
solyc02g085380.2.1.._VLNIQEEQSILS(ph)PR_..Phospho	solyc02g085380.2.1	AT2G18460	VLNIQEEQSILS(ph)PR	C	B	earlier	1.6122	1	0.327382	0	not assigned.unknown	35.2	PM
solyc02g086860.2.1.._IDS(ph)TTATVNR_..Phospho	solyc02g086860.2.1	AT2G36330	IDS(ph)TTATVNR	C	B	earlier	0.934378	1	0.363385	0	not assigned.unknown	35.2	P
solyc02g086860.2.1.._VSS(ph)PPVES(ph)PPR_..Phospho	solyc02g086860.2.1	AT2G36330	VSS(ph)PPVES(ph)PPR	C	E	later	1.94806	1	0.324282	0	not assigned.unknown	35.2	P
solyc03g117280.2.1.._LVDATS(ph)GQESLAGK_..Phospho	solyc03g117280.2.1	AT2G12400	LVDATS(ph)GQESLAGK	C	F	later	0.722772	0	0.21222	0	not assigned.unknown	35.2	PM
solyc03g120490.2.1.._RATPVSDDGDET(ph)GDESK_..Phospho	solyc03g120490.2.1	AT3G16200	RATPVSDDGDET(ph)GDESK	C	A	earlier	2.42666	1	0.284819	0	not assigned.unknown	35.2	G
solyc06g005670.2.1.._STT(ph)PDPQHIAR_..Phospho	solyc06g005670.2.1	AT2G29200	STT(ph)PDPQHIAR	C	A	earlier	1.8883	1	1.19428	1	not assigned.unknown	35.2	C,N
solyc06g069210.2.1.._YVEDLEGGFS(ph)SDVESK_..Phospho	solyc06g069210.2.1	AT3G18480	YVEDLEGGFS(ph)SDVESK	C	B	earlier	5.12198	1	0.557232	0	not assigned.unknown	35.2	G
solyc08g068350.2.1.._AAVILDESDFS(ph)GR_..Phospho	solyc08g068350.2.1	AT4G32750	AAVILDESDFS(ph)GR	C	B	earlier	1.97303	1	0.295555	0	not assigned.unknown	35.2	PM
solyc09g059460.2.1.._GEIVAQATTS(ph)SISK_..Phospho	solyc09g059460.2.1	AT4G27860	GEIVAQATTS(ph)SISK	C	F	later	1.85881	1	0.122196	0	not assigned.unknown	35.2	V
solyc03g114580.2.1.._LSIDDDLVS(ph)SPR_..Phospho	solyc03g114580.2.1	AT1G73980	LSIDDDLVS(ph)SPR	C	D	later	16.602	1	0.0928468	0	nucleotide metabolism.salvage.nucleoside kinases.uridine kinase	23.3.2.2	C
solyc06g082090.2.1.._(ac)S(ph)DDEREEKELDLTSPEVVTK_..Phospho	solyc06g082090.2.1	AT3G51800	(ac)S(ph)DDEREEKELDLTSPEVVTK	C	D	later	1.60199	1	2.31973	1	protein.degradation.metalloprotease	29.5.7	N
solyc03g123920.2.1.._SSGPQS(ph)GGVTPTGR_..Phospho	solyc03g123920.2.1	AT1G16860	SSGPQS(ph)GGVTPTGR	C	E	later	4.55063	1	0.813039	1	protein.degradation.ubiquitin	29.5.11	PM
solyc04g014680.2.1.._SGQLEPAAS(ph)FKK_..Phospho	solyc04g014680.2.1	AT4G22290	SGQLEPAAS(ph)FKK	C	A	earlier	18.2205	1	15.8118	1	protein.degradation.ubiquitin	29.5.11	P,PM
solyc04g082570.2.1.._IPNFS(ph)GVFPNTG_..Phospho	solyc04g082570.2.1	AT1G20780	IPNFS(ph)GVFPNTG	C	B	earlier	2.33196	1	0.619994	0	protein.degradation.ubiquitin.E3.RING	29.5.11.4.2	C
solyc08g077100.2.1.._NIATFS(ph)AELR_..Phospho	solyc08g077100.2.1	AT2G35330	NIATFS(ph)AELR	C	B	earlier	2.4508	1	0.342873	0	protein.degradation.ubiquitin.E3.RING	29.5.11.4.2	PM,ER
solyc09g074320.2.1.._QLS(ph)LDQFENESR_..Phospho	solyc09g074320.2.1	AT4G03080	QLS(ph)LDQFENESR	C	B	earlier	0.819519	1	0.176746	0	protein.postranslational modification	29.4	N
solyc05g005620.2.1.._AEISS(ph)PDHR_..Phospho	solyc05g005620.2.1	AT1G60200	AEISS(ph)PDHR	C	F	later	0.700397	0	0.460892	0	RNA.processing.splicing	27.1.1	N
solyc12g005770.1.1.._GHS(ph)PVGRYS(ph)SER_..Phospho	solyc12g005770.1.1	AT3G21810	GHS(ph)PVGRYS(ph)SER	C	A	earlier	3.75069	1	4.32915	1	RNA.regulation of transcription.unclassified	27.3.99	N
solyc07g008320.2.1.._AVNGDGS(ph)LQR_..Phospho	solyc07g008320.2.1	AT4G29900	AVNGDGS(ph)LQR	C	F	later	0.90565	1	0.237133	0	signalling.calcium	30.3	PM
solyc01g103370.2.1.._RTGS(ph)TVQIK_..Phospho	solyc01g103370.2.1	AT3G11730	RTGS(ph)TVQIK	C	A	earlier	2.06852	1	0.376428	0	signalling.G-proteins	30.5	G
solyc11g022380.1.1.._IGS(ph)NNEILNSLIK_..Phospho	solyc11g022380.1.1	AT1G22620	IGS(ph)NNEILNSLIK	C	B	earlier	7.15114	1	4.74963	1	signalling.phosphinositides	30.4	G
solyc12g099510.1.1.._VKSDEVS(ph)DGER_..Phospho	solyc12g099510.1.1	AT4G15890	VKSDEVS(ph)DGER	C	A	earlier	1.09337	1	0.0826548	0	stress.abiotic.heat	20.2.1	N
solyc04g015970.2.1.._S(ph)SSGNVASEPDEDIDVK_..Phospho	solyc04g015970.2.1	AT2G41700	S(ph)SSGNVASEPDEDIDVK	C	A	earlier	2.22328	1	0.265912	0	transport.ABC transporters and multidrug resistance systems	34.16	PM
solyc11g069710.1.1.._LNS(ph)GSLPS(ph)PPLPDGAVITR_..Phospho	solyc11g069710.1.1	AT2G28070	LNS(ph)GSLPS(ph)PPLPDGAVITR	C	B	earlier	5.21679	1	0.398006	0	transport.ABC transporters and multidrug resistance systems	34.16	PM
solyc03g117480.2.1.._GDT(ph)SPSNNNKNGYGDYLIEEEEGVNDQNVVAK_..Phospho	solyc03g117480.2.1	AT1G15690	GDT(ph)SPSNNNKNGYGDYLIEEEEGVNDQNVVAK	C	B	earlier	1.09376	1	8.35424	1	transport.amino acids	34.3	V
solyc07g066210.2.1.._STSS(ph)ASEGDVESQSS(ph)PRR_..Phospho	solyc07g066210.2.1	AT1G55620	STSS(ph)ASEGDVESQSS(ph)PRR	C	F	later	1.40162	1	0.164858	0	transport.unspecified anions	34.18	G
solyc07g066210.2.1.._STSSAS(ph)EGDVESQSS(ph)PR_..Phospho	solyc07g066210.2.1	AT1G55620	STSSAS(ph)EGDVESQSS(ph)PR	C	A	earlier	5.57374	1	2.93957	1	transport.unspecified anions	34.18	G
solyc10g044470.1.1.._NFS(ph)TIS(ph)ETGSIREPLLK_..Phospho	solyc10g044470.1.1	AT5G49890	NFS(ph)TIS(ph)ETGSIREPLLK	C	B	earlier	1.50343	1	2.74049	1	transport.unspecified anions	34.18	V
solyc01g067710.2.1.._M(ox)IS(ph)SEPT(ph)TPK_..Phospho	solyc01g067710.2.1	AT3G05030	M(ox)IS(ph)SEPT(ph)TPK	C	E	later	1.63462	1	0.771144	0	transport.unspecified cations	34.14	V
solyc03g005390.2.1.._LAGAS(ph)PVSGSGAASWFLAS(ph)PTIGSK_..Phospho	solyc03g005390.2.1	AT5G64560	LAGAS(ph)PVSGSGAASWFLAS(ph)PTIGSK	C	F	later	0.870177	1	0.365963	0	transport.unspecified cations	34.14	C
solyc05g012220.2.1.._AFSNLS(ph)SSK_..Phospho	solyc05g012220.2.1	AT2G03620	AFSNLS(ph)SSK	C	A	earlier	2.23648	1	0.374882	0	transport.unspecified cations	34.14	C,PM
solyc02g068300.2.1.._S(ph)LPGTPQEFQFK_..Phospho	solyc02g068300.2.1	AT5G06740	S(ph)LPGTPQEFQFK	C	E	later	1.08723	1	0.987237	1	misc.myrosinases-lectin-jacalin	26.16	PM
solyc09g082510.2.1.._(ac)ATLPHS(ph)NSR_..Phospho	solyc09g082510.2.1	AT3G22790	(ac)ATLPHS(ph)NSR	C	D	later	2.07492	1	0.401428	0	protein.postranslational modification	29.4	N
solyc01g109650.2.1.._LEGTSS(ph)LK_..Phospho	solyc01g109650.2.1	AT2G16250	LEGTSS(ph)LK	C	E	later	2.60212	1	0.696875	0	protein.postranslational modification.kinase.receptor like cytoplasmatic kinase VII	29.4.1.57	PM
solyc05g010140.2.1.._FLNSPGGS(ph)GGFGNPK_..Phospho	solyc05g010140.2.1	AT1G68690	FLNSPGGS(ph)GGFGNPK	C	E	later	2.13703	1	1.35034	1	protein.postranslational modification.kinase.receptor like cytoplasmatic kinase VII	29.4.1.57	P
solyc08g067090.2.1.._S(ph)M(ox)SIS(ph)PR_..Phospho	solyc08g067090.2.1	AT4G32420	S(ph)M(ox)SIS(ph)PR	C	B	earlier	3.6277	1	0.482122	0	cell.cycle.peptidylprolyl isomerase	31.3.1	N
solyc08g067090.2.1.._YRRS(ph)PS(ph)AER_..Phospho	solyc08g067090.2.1	AT4G32420	YRRS(ph)PS(ph)AER	C	D	later	0.733063	0	27.4322	1	cell.cycle.peptidylprolyl isomerase	31.3.1	N
solyc07g043320.2.1.._DGS(ph)DAAAEASHAEGK_..Phospho	solyc07g043320.2.1	AT2G32240	DGS(ph)DAAAEASHAEGK	C	A	earlier	2.09649	1	0.568881	0	cell.organisation	31.1	N,PM
solyc07g052470.2.1.._SQSDS(ph)GIDSFNK_..Phospho	solyc07g052470.2.1	AT3G03800	SQSDS(ph)GIDSFNK	C	F	later	2.42815	1	0.647762	0	cell.vesicle transport	31.4	PM
solyc08g078000.2.1.._VVYIS(ph)PHSS(ph)PGHSEDAFK_..Phospho	solyc08g078000.2.1	AT5G47180	VVYIS(ph)PHSS(ph)PGHSEDAFK	C	A	earlier	1.57505	1	90.2984	1	cell.vesicle transport	31.4	N
solyc11g006780.1.1.._TENLQFQADS(ph)FQR_..Phospho	solyc11g006780.1.1	AT3G54300	TENLQFQADS(ph)FQR	C	B	earlier	1.80179	1	1.76767	1	cell.vesicle transport	31.4	ER
solyc12g088440.1.1.._SSS(ph)NLVDGSQVDTK_..Phospho	solyc12g088440.1.1	AT1G27700	SSS(ph)NLVDGSQVDTK	C	F	later	0.950858	1	0.430597	0	cell.vesicle transport	31.4	C
solyc03g019650.2.1.._M(ox)GS(ph)FVLSLS(ph)EVEDER_..Phospho	solyc03g019650.2.1	AT3G01930	M(ox)GS(ph)FVLSLS(ph)EVEDER	C	B	earlier	1.61492	1	4.06953	1	development.unspecified	33.99	PM
solyc03g080090.2.1.._ASDEHS(ph)STTS(ph)DTTTIK_..Phospho	solyc03g080090.2.1	AT5G24590	ASDEHS(ph)STTS(ph)DTTTIK	C	F	later	3.16519	1	2.42181	1	development.unspecified	33.99	0
solyc03g080090.2.1.._ASDEHSS(ph)TTS(ph)DTTTIK_..Phospho	solyc03g080090.2.1	AT5G24590	ASDEHSS(ph)TTS(ph)DTTTIK	C	A	earlier	6.72051	1	128.23	1	development.unspecified	33.99	0
solyc06g054420.2.1.._AGSATTFMS(ph)PPSS(ph)PR_..Phospho	solyc06g054420.2.1	AT3G06170	AGSATTFMS(ph)PPSS(ph)PR	C	A	earlier	2.2415	1	0.670653	0	development.unspecified	33.99	V
solyc05g008060.2.1.._LGS(ph)SSTSELHPK_..Phospho	solyc05g008060.2.1	AT1G70940	LGS(ph)SSTSELHPK	C	A	earlier	2.10125	1	1.71964	1	hormone metabolism.auxin.signal transduction	17.2.2	PM
solyc05g008060.2.1.._LGSS(ph)STSELHPK_..Phospho	solyc05g008060.2.1	AT1G70940	LGSS(ph)STSELHPK	C	F	later	1.09747	1	1.62128	1	hormone metabolism.auxin.signal transduction	17.2.2	PM
solyc03g005410.2.1.._(ac)M(ox)HTDSNSGVPGT(ph)PSGR_..Phospho	solyc03g005410.2.1	AT4G22340	(ac)M(ox)HTDSNSGVPGT(ph)PSGR	C	B	earlier	2.16466	1	0.345204	0	lipid metabolism.Phospholipid synthesis	11.3	PM
solyc01g097040.2.1.._VLLTQLS(ph)AAR_..Phospho	solyc01g097040.2.1	AT1G08800	VLLTQLS(ph)AAR	C	D	later	1.94294	1	0.248639	0	not assigned.unknown	35.2	EX
solyc01g097040.2.1.._VVSDSESEAAHS(ph)DSDSAS(ph)PLIR_..Phospho	solyc01g097040.2.1	AT1G08800	VVSDSESEAAHS(ph)DSDSAS(ph)PLIR	C	B	earlier	2.08097	1	6.39104	1	not assigned.unknown	35.2	EX
solyc03g117020.2.1.._S(ph)APPSTLNQAGASGS(ph)K_..Phospho	solyc03g117020.2.1	AT2G25110	S(ph)APPSTLNQAGASGS(ph)K	C	E	later	1.95304	1	3.16819	1	not assigned.unknown	35.2	ER
solyc08g080200.2.1.._VEDNQQDDENDQEYDES(ph)EEAPEESR_..Phospho	solyc08g080200.2.1	AT4G22990	VEDNQQDDENDQEYDES(ph)EEAPEESR	C	D	later	1.97891	1	7.75993	1	not assigned.unknown	35.2	C
solyc09g061320.2.1.._IQSTEQDHLS(ph)PR_..Phospho	solyc09g061320.2.1	AT3G07080	IQSTEQDHLS(ph)PR	C	A	earlier	1.76704	1	3.50877	1	not assigned.unknown	35.2	PM
solyc09g074110.2.1.._STS(ph)LQSDR_..Phospho	solyc09g074110.2.1	AT2G48060	STS(ph)LQSDR	C	F	later	0.9602	1	12.9454	1	not assigned.unknown	35.2	PM
solyc10g077000.1.1.._RANFDS(ph)PPGS(ph)PWK_..Phospho	solyc10g077000.1.1	AT5G17910	RANFDS(ph)PPGS(ph)PWK	C	D	later	1.97311	1	2.87793	1	not assigned.unknown	35.2	PM,ER
solyc10g081200.1.1.._EHPIYDS(ph)SPSAIR_..Phospho	solyc10g081200.1.1	AT5G17910	EHPIYDS(ph)SPSAIR	C	A	earlier	1.80755	1	6.89245	1	not assigned.unknown	35.2	PM,ER
solyc10g081200.1.1.._YSSQSS(ph)SSS(ph)LAEVSER_..Phospho	solyc10g081200.1.1	AT5G17910	YSSQSS(ph)SSS(ph)LAEVSER	C	E	later	1.85266	1	0.182636	0	not assigned.unknown	35.2	PM,ER
solyc11g011760.1.1.._SLNATGS(ph)ALSAYSS(ph)PR_..Phospho	solyc11g011760.1.1	AT5G16550	SLNATGS(ph)ALSAYSS(ph)PR	C	D	later	2.0489	1	0.483852	0	not assigned.unknown	35.2	ER
solyc05g052490.2.1.._RENLGTS(ph)FSK_..Phospho	solyc05g052490.2.1	AT4G19180	RENLGTS(ph)FSK	C	A	earlier	1.86602	1	12.0547	1	nucleotide metabolism.degradation	23.2	P
solyc09g014770.2.1.._STHS(ph)LRPTSPK_..Phospho	solyc09g014770.2.1	AT2G38280	STHS(ph)LRPTSPK	C	F	later	2.76347	1	11.0102	1	nucleotide metabolism.degradation	23.2	PM
solyc08g080110.2.1.._GRS(ph)FDDSPVSITDR_..Phospho	solyc08g080110.2.1	AT4G11860	GRS(ph)FDDSPVSITDR	C	D	later	3.10267	1	12.7551	1	protein.aa activation.alanine-tRNA ligase	29.1.7	N
solyc12g017450.1.1.._KVS(ph)GPLDSTGS(ph)IK_..Phospho	solyc12g017450.1.1	AT1G16860	KVS(ph)GPLDSTGS(ph)IK	C	E	later	2.68854	1	2.74152	1	protein.degradation.ubiquitin	29.5.11	PM
solyc03g112340.1.1.._NLS(ph)FNAVNRPPR_..Phospho	solyc03g112340.1.1	AT5G27420	NLS(ph)FNAVNRPPR	C	A	earlier	1.88806	1	4.88367	1	protein.degradation.ubiquitin.E3.RING	29.5.11.4.2	PM
solyc08g077150.2.1.._FVS(ph)PTHS(ph)DRFVS(ph)PSQSLR_..Phospho	solyc08g077150.2.1	AT2G35350	FVS(ph)PTHS(ph)DRFVS(ph)PSQSLR	C	D	later	0.904317	1	3.63749	1	protein.postranslational modification	29.4	PM
solyc09g074320.2.1.._LIHPLPPPLLS(ph)PET(ph)SPER_..Phospho	solyc09g074320.2.1	AT4G03080	LIHPLPPPLLS(ph)PET(ph)SPER	C	B	earlier	0.891603	1	1.73066	1	protein.postranslational modification	29.4	N
solyc09g008800.2.1.._SDS(ph)QVFLFVNSK_..Phospho	solyc09g008800.2.1	AT2G36620	SDS(ph)QVFLFVNSK	C	E	later	0.819734	1	1.038	1	protein.synthesis.ribosomal protein.eukaryotic.60S subunit.L24	29.2.1.2.2.24	C
solyc03g005740.1.1.._YPKPLPATTGS(ph)K_..Phospho	solyc03g005740.1.1	AT4G40042	YPKPLPATTGS(ph)K	C	A	earlier	2.1971	1	20.6435	1	protein.targeting.unknown	29.3.99	ER
solyc04g045310.2.1.._NSTS(ph)MSCLEAANR_..Phospho	solyc04g045310.2.1	AT1G67570	NSTS(ph)MSCLEAANR	C	E	later	2.53725	1	0.294858	0	RNA.regulation of transcription.AP2/EREBP, APETALA2/Ethylene-responsive element binding protein family	27.3.3	PM
solyc04g056270.2.1.._KLDS(ph)FDR_..Phospho	solyc04g056270.2.1	AT2G22300	KLDS(ph)FDR	C	D	later	2.01995	1	10.5882	1	RNA.regulation of transcription.AtSR Transcription Factor family	27.3.39	N
solyc06g082220.2.1.._NTGGGYGS(ph)SPAEAPVK_..Phospho	solyc06g082220.2.1	AT5G58470	NTGGGYGS(ph)SPAEAPVK	C	#N/A	not A17	NA	1	1.15438	1	RNA.regulation of transcription.unclassified	27.3.99	N
solyc06g053450.2.1.._ATS(ph)PGVT(ph)SPR_..Phospho	solyc06g053450.2.1	AT3G59690	ATS(ph)PGVT(ph)SPR	C	E	later	10.997	1	10.9919	1	signalling.calcium	30.3	N
solyc12g096810.1.1.._KPNLGS(ph)DDEEELIAK_..Phospho	solyc12g096810.1.1	AT3G59820	KPNLGS(ph)DDEEELIAK	C	A	earlier	1.97885	1	18.3626	1	signalling.calcium	30.3	M
solyc06g048790.1.1.._LKPLNSDNLGS(ph)PSAK_..Phospho	solyc06g048790.1.1	AT3G10980	LKPLNSDNLGS(ph)PSAK	C	A	earlier	0.863964	1	1.34598	1	stress	20	PM
solyc01g090230.2.1.._S(ph)SLDLPSSSTSSPSR_..Phospho	solyc01g090230.2.1	AT1G02120	S(ph)SLDLPSSSTSSPSR	C	F	later	1.88515	1	0.643921	0	stress.biotic	20.1	C
solyc03g007740.2.1.._LHDHNSSSS(ph)DS(ph)EDEKEK_..Phospho	solyc03g007740.2.1	AT4G11220	LHDHNSSSS(ph)DS(ph)EDEKEK	C	A	earlier	2.03109	1	33.5556	1	stress.biotic	20.1	PM
solyc01g099620.2.1.._VLS(ph)QM(ox)LS(ph)QK_..Phospho	solyc01g099620.2.1	AT1G09090	VLS(ph)QM(ox)LS(ph)QK	C	E	later	2.61594	1	0.840142	1	stress.biotic.respiratory burst	20.1.1	PM
solyc04g010310.2.1.._DSS(ph)ASHSFQEPSS(ph)PK_..Phospho	solyc04g010310.2.1	AT3G55320	DSS(ph)ASHSFQEPSS(ph)PK	C	A	earlier	1.64548	1	1.90903	1	transport.ABC transporters and multidrug resistance systems	34.16	PM
solyc04g010310.2.1.._KLSNNSDPES(ph)PVS(ph)PLLTSDPK_..Phospho	solyc04g010310.2.1	AT3G55320	KLSNNSDPES(ph)PVS(ph)PLLTSDPK	C	F	later	0.874835	1	2.27276	1	transport.ABC transporters and multidrug resistance systems	34.16	PM
solyc08g066840.2.1.._SHVPLPNEET(ph)F_..Phospho	solyc08g066840.2.1	AT2G25810	SHVPLPNEET(ph)F	C	B	earlier	3.54536	1	1.43873	1	transport.Major Intrinsic Proteins.TIP	34.19.2	V
solyc06g060370.2.1.._HM(ox)LSQQTPGT(ph)PR_..Phospho	solyc06g060370.2.1	AT1G21870	HM(ox)LSQQTPGT(ph)PR	C	E	later	3.53413	1	5.10788	1	transport.metabolite transporters at the envelope membrane	34.8	G
solyc02g078840.2.1.._NASIDIPLDS(ph)ASDLK_..Phospho	solyc02g078840.2.1	AT1G61250	NASIDIPLDS(ph)ASDLK	C	B	earlier	0.83641	1	1.16637	1	transport.misc	34.99	PM
solyc10g047270.1.1.._SLESDGNDES(ph)DSEEEHAFSR_..Phospho	solyc10g047270.1.1	AT5G09400	SLESDGNDES(ph)DSEEEHAFSR	C	F	later	0.908893	1	1.14501	1	transport.potassium	34.15	V
solyc10g047270.1.1.._VNLLPNQLAS(ph)DAR_..Phospho	solyc10g047270.1.1	AT5G09400	VNLLPNQLAS(ph)DAR	C	E	later	2.62249	1	0.957038	1	transport.potassium	34.15	V
solyc07g066210.2.1.._STS(ph)SASEGDVESQSS(ph)PRR_..Phospho	solyc07g066210.2.1	AT1G55620	STS(ph)SASEGDVESQSS(ph)PRR	C	F	later	0.865613	1	34.434	1	transport.unspecified anions	34.18	G
solyc10g005690.2.1.._SSS(ph)SASDGDLEGQFPHR_..Phospho	solyc10g005690.2.1	AT1G55620	SSS(ph)SASDGDLEGQFPHR	C	F	later	0.874531	1	0.180232	0	transport.unspecified anions	34.18	G
solyc10g044470.1.1.._NFSTIS(ph)ETGS(ph)IREPLLK_..Phospho	solyc10g044470.1.1	AT5G49890	NFSTIS(ph)ETGS(ph)IREPLLK	C	E	later	1.15555	1	4.12617	1	transport.unspecified anions	34.18	V
solyc10g044470.1.1.._NFSTIS(ph)ETGSIREPLLK_..Phospho	solyc10g044470.1.1	AT5G49890	NFSTIS(ph)ETGSIREPLLK	C	F	later	0.723209	0	20.7861	1	transport.unspecified anions	34.18	V
solyc06g068490.2.1.._STDGALSLSAPVS(ph)PVSS(ph)PPESR_..Phospho	solyc06g068490.2.1	AT1G16010	STDGALSLSAPVS(ph)PVSS(ph)PPESR	C	E	later	2.86816	1	0.927728	1	transport.unspecified cations	34.14	P,N
solyc02g031860.2.1.._FTEDGFS(ph)GSGR_..Phospho	solyc02g031860.2.1	AT1G79570	FTEDGFS(ph)GSGR	C	F	later	0.79081	0	#N/A	1	protein.postranslational modification	29.4	C
solyc12g036330.1.1.._SYAGS(ph)S(ph)LITR_..Phospho	solyc12g036330.1.1	AT1G18390	SYAGS(ph)S(ph)LITR	C	F	later	0.819961	1	#N/A	1	protein.postranslational modification.kinase.receptor like cytoplasmatic kinase VII	29.4.1.57	PM
solyc10g084210.1.1.._NMAS(ph)DM(ox)NEELDR_..Phospho	solyc10g084210.1.1	AT3G09740	NMAS(ph)DM(ox)NEELDR	C	#N/A	not A17	NA	1	#N/A	1	cell.vesicle transport	31.4	PM
solyc10g084210.1.1.._NMAS(ph)DMNEELDR_..Phospho	solyc10g084210.1.1	AT3G09740	NMAS(ph)DMNEELDR	C	#N/A	not A17	NA	1	#N/A	1	cell.vesicle transport	31.4	PM
solyc12g098950.1.1.._TYMSS(ph)LGNK_..Phospho	solyc12g098950.1.1	AT3G17440	TYMSS(ph)LGNK	C	#N/A	not A17	NA	1	#N/A	1	cell.vesicle transport	31.4	PM
solyc06g054420.2.1.._AGSATTFMSPPSS(ph)PR_..Phospho	solyc06g054420.2.1	AT3G06170	AGSATTFMSPPSS(ph)PR	C	F	later	2.92779	1	#N/A	1	development.unspecified	33.99	V
solyc05g055420.2.1.._GSSPIVVSGS(ph)SGTR_..Phospho	solyc05g055420.2.1	AT5G04500	GSSPIVVSGS(ph)SGTR	C	#N/A	not A17	NA	1	#N/A	1	misc.UDP glucosyl and glucoronyl transferases	26.2	PM
solyc01g080160.2.1.._ALVS(ph)IHSQEAGK_..Phospho	solyc01g080160.2.1	AT4G14240	ALVS(ph)IHSQEAGK	C	#N/A	not A17	NA	1	#N/A	1	not assigned.unknown	35.2	PM
solyc01g106750.1.1.._NFMS(ph)PTISAS(ph)SK_..Phospho	solyc01g106750.1.1	AT2G16270	NFMS(ph)PTISAS(ph)SK	C	F	later	0.723142	0	#N/A	1	not assigned.unknown	35.2	N
solyc06g069210.2.1.._YVQDYNS(ph)ER_..Phospho	solyc06g069210.2.1	AT3G18480	YVQDYNS(ph)ER	C	F	later	2.45138	1	#N/A	1	not assigned.unknown	35.2	G
solyc08g082240.1.1.._LDNALPVS(ph)SGGK_..Phospho	solyc08g082240.1.1		LDNALPVS(ph)SGGK	C	A	earlier	1.83336	1	#N/A	1	not assigned.unknown	35.2	#N/A
solyc03g123920.2.1.._KS(ph)SGPQS(ph)GGVTPTGR_..Phospho	solyc03g123920.2.1	AT1G16860	KS(ph)SGPQS(ph)GGVTPTGR	C	F	later	0.706222	0	#N/A	1	protein.degradation.ubiquitin	29.5.11	PM
solyc05g053870.2.1.._DLSFGSGS(ph)VNSK_..Phospho	solyc05g053870.2.1	AT1G79380	DLSFGSGS(ph)VNSK	C	#N/A	not A17	NA	1	#N/A	1	protein.degradation.ubiquitin.E3.RING	29.5.11.4.2	M
solyc11g007670.1.1.._QAS(ph)TGSLPLS(ph)PMR_..Phospho	solyc11g007670.1.1	AT3G10550	QAS(ph)TGSLPLS(ph)PMR	C	#N/A	not A17	NA	1	#N/A	1	protein.postranslational modification	29.4	C
solyc11g007670.1.1.._QAST(ph)GSLPLS(ph)PM(ox)R_..Phospho	solyc11g007670.1.1	AT3G10550	QAST(ph)GSLPLS(ph)PM(ox)R	C	D	later	0.951619	1	#N/A	1	protein.postranslational modification	29.4	C
solyc01g111240.2.1.._AVCS(ph)PEPINCTNK_..Phospho	solyc01g111240.2.1	AT3G16620	AVCS(ph)PEPINCTNK	C	F	later	2.36393	1	#N/A	1	protein.targeting.chloroplast	29.3.3	P
solyc01g112150.2.1.._SLNVSLAS(ph)ANSASR_..Phospho	solyc01g112150.2.1	AT2G17980	SLNVSLAS(ph)ANSASR	C	#N/A	not A17	NA	1	#N/A	1	protein.targeting.secretory pathway.plasma membrane	29.3.4.4	PM
solyc10g006050.2.1.._ADSFLS(ph)SPTR_..Phospho	solyc10g006050.2.1	AT3G07810	ADSFLS(ph)SPTR	C	F	later	3.07793	1	#N/A	1	RNA.RNA binding	27.4	N
solyc09g074630.2.1.._SGS(ph)GAGSGCIS(ph)PR_..Phospho	solyc09g074630.2.1	AT1G03010	SGS(ph)GAGSGCIS(ph)PR	C	F	later	0.841396	1	#N/A	1	signalling.light	30.11	C
solyc02g069380.2.1.._ESSLMMNQS(ph)IK_..Phospho	solyc02g069380.2.1	AT3G55600	ESSLMMNQS(ph)IK	C	F	later	4.0224	1	#N/A	1	transport.calcium	34.21	N
solyc02g071140.2.1.._EPLLPS(ph)YLSPK_..Phospho	solyc02g071140.2.1	AT4G18160	EPLLPS(ph)YLSPK	C	#N/A	not A17	NA	1	#N/A	1	transport.potassium	34.15	V
solyc07g017780.2.1.._ELS(ph)EIAEQAK_..Phospho	solyc07g017780.2.1	AT2G18960	ELS(ph)EIAEQAK	C	A	earlier	1.19318	1	1.01674	1	transport.p- and v-ATPases	34.1	PM
solyc03g080090.2.1.._ASDEHSSTT(ph)S(ph)DTTTIK_..Phospho	solyc03g080090.2.1	AT5G24590	ASDEHSSTT(ph)S(ph)DTTTIK	D	#N/A	not A17	NA	1	0.958142	1	development.unspecified	33.99	0
solyc05g006910.2.1.._LNLVPS(ph)SSFS(ph)PR_..Phospho	solyc05g006910.2.1	AT2G38280	LNLVPS(ph)SSFS(ph)PR	D	E	later	1.53112	1	0.972235	1	nucleotide metabolism.degradation	23.2	PM
solyc12g096300.1.1.._LS(ph)AASKPS(ph)IAA_..Phospho	solyc12g096300.1.1	AT5G10360	LS(ph)AASKPS(ph)IAA	D	E	later	1.26861	1	1.02483	1	protein.synthesis.ribosomal protein.eukaryotic.40S subunit.S6	29.2.1.2.1.6	C
solyc11g067100.1.1.._EES(ph)DDDM(ox)GFSLFD_..Phospho	solyc11g067100.1.1		EES(ph)DDDM(ox)GFSLFD	D	B	earlier	3.18231	1	1.8196	1	protein.synthesis.ribosomal protein.eukaryotic.60S subunit.unknown	29.2.1.2.2.99	#N/A
solyc01g097890.2.1.._S(ph)PIPLEAVK_..Phospho	solyc01g097890.2.1	AT5G28040	S(ph)PIPLEAVK	D	F	later	0.779373	0	1.11907	1	RNA.regulation of transcription.GeBP like	27.3.49	N
solyc10g009180.2.1.._DVPVDIPLDSS(ph)TDLK_..Phospho	solyc10g009180.2.1	AT1G61250	DVPVDIPLDSS(ph)TDLK	D	E	later	1.57467	1	0.801696	1	transport.misc	34.99	PM
solyc01g097980.2.1.._LPQEISVNST(ph)P_..Phospho	solyc01g097980.2.1	AT1G08720	LPQEISVNST(ph)P	D	D	equal	0.00357496	0	0.625982	0	protein.postranslational modification	29.4	C
solyc01g103430.2.1.._GEPNVSY(ph)ICSR_..Phospho	solyc01g103430.2.1	AT1G09840	GEPNVSY(ph)ICSR	D	D	equal	0.0303657	0	0.124137	0	protein.postranslational modification	29.4	N
solyc02g031860.2.1.._FTEDGFSGS(ph)GR_..Phospho	solyc02g031860.2.1	AT1G79570	FTEDGFSGS(ph)GR	D	B	earlier	1.22117	1	0.355731	0	protein.postranslational modification	29.4	C
solyc03g071750.2.1.._LAS(ph)IDSFDSK_..Phospho	solyc03g071750.2.1	AT3G10540	LAS(ph)IDSFDSK	D	B	earlier	1.47057	1	0.463859	0	protein.postranslational modification	29.4	C
solyc07g055130.2.1.._AVS(ph)LPS(ph)SPHEFR_..Phospho	solyc07g055130.2.1	AT3G58640	AVS(ph)LPS(ph)SPHEFR	D	B	earlier	1.52298	1	2.11129	1	protein.postranslational modification	29.4	C,PM
solyc07g063130.2.1.._PSAIEDS(ph)RDSPR_..Phospho	solyc07g063130.2.1	AT1G53050	PSAIEDS(ph)RDSPR	D	A	earlier	0.945413	1	0.358493	0	protein.postranslational modification	29.4	N
solyc08g008550.2.1.._S(ph)APINSSGGFK_..Phospho	solyc08g008550.2.1	AT4G10730	S(ph)APINSSGGFK	D	#N/A	not A17	NA	1	1.28149	1	protein.postranslational modification	29.4	C
solyc12g100310.1.1.._(ac)GDQSGGLS(ph)ANNK_..Phospho	solyc12g100310.1.1	AT3G13670	(ac)GDQSGGLS(ph)ANNK	D	B	earlier	0.740557	0	1.2786	1	protein.postranslational modification	29.4	C
solyc09g064270.2.1.._DGTNYDAS(ph)F_..Phospho	solyc09g064270.2.1	AT2G20300	DGTNYDAS(ph)F	D	F	later	2.0373	1	0.732191	0	protein.postranslational modification.kinase.receptor like cytoplasmatic kinase VII	29.4.1.57	PM
solyc01g087210.2.1.._SLLM(ox)S(ph)QM(ox)SLEK_..Phospho	solyc01g087210.2.1	AT5G05170	SLLM(ox)S(ph)QM(ox)SLEK	D	D	equal	0.0326427	0	0.32172	0	cell wall.cellulose synthesis.cellulose synthase	10.2.1	PM
solyc08g061100.2.1.._QQWQGDDAGLS(ph)SSSR_..Phospho	solyc08g061100.2.1	AT4G32410	QQWQGDDAGLS(ph)SSSR	D	E	later	1.19895	1	0.158814	0	cell wall.cellulose synthesis.cellulose synthase	10.2.1	PM,G
solyc03g113790.2.1.._VSS(ph)FEALQPVNR_..Phospho	solyc03g113790.2.1	AT1G74910	VSS(ph)FEALQPVNR	D	B	earlier	10.5625	1	0.176867	0	cell wall.precursor synthesis	10.1	C
solyc02g030230.2.1.._S(ph)M(ox)PLVGM(ox)DYADPK_..Phospho	solyc02g030230.2.1	AT1G30620	S(ph)M(ox)PLVGM(ox)DYADPK	D	B	earlier	0.701571	0	0.154065	0	cell wall.precursor synthesis.MUR4	10.1.9	G
solyc09g065720.2.1.._S(ph)M(ox)S(ph)PEKVPGR_..Phospho	solyc09g065720.2.1	AT3G63400	S(ph)M(ox)S(ph)PEKVPGR	D	D	equal	0.0986782	0	0.614428	0	cell.cycle.peptidylprolyl isomerase	31.3.1	N
solyc12g099740.1.1.._LHS(ph)PYGS(ph)PPK_..Phospho	solyc12g099740.1.1	AT5G19420	LHS(ph)PYGS(ph)PPK	D	F	later	4.55931	1	14.5611	1	cell.division	31.2	N
solyc06g043030.2.1.._IS(ph)IGDISSR_..Phospho	solyc06g043030.2.1	AT3G55480	IS(ph)IGDISSR	D	#N/A	not A17	NA	1	0.10987	0	cell.vesicle transport	31.4	PM
solyc07g063630.2.1.._QQVEAVDS(ph)V_..Phospho	solyc07g063630.2.1	AT5G54110	QQVEAVDS(ph)V	D	D	equal	0.0155144	0	0.36951	0	cell.vesicle transport	31.4	PM
solyc11g008340.1.1.._CSQQIDLNT(ph)PK_..Phospho	solyc11g008340.1.1	AT3G10380	CSQQIDLNT(ph)PK	D	A	earlier	1.28923	1	0.500589	0	cell.vesicle transport	31.4	PM
solyc11g013190.1.1.._DFLSSS(ph)SFK_..Phospho	solyc11g013190.1.1	AT4G08180	DFLSSS(ph)SFK	D	D	equal	0.0131491	0	0.43084	0	cell.vesicle transport	31.4	C
solyc12g089150.1.1.._DNDDFIS(ph)SESDR_..Phospho	solyc12g089150.1.1	AT1G28490	DNDDFIS(ph)SESDR	D	F	later	1.10571	1	1.10394	1	cell.vesicle transport	31.4	G
solyc01g111440.2.1.._(ac)ASQNPS(ph)PPK_..Phospho	solyc01g111440.2.1	AT2G17840	(ac)ASQNPS(ph)PPK	D	B	earlier	7.68701	1	1.16994	1	development.unspecified	33.99	C
solyc03g120970.2.1.._(ac)AVS(ph)PETM(ox)PDSSFIDFR_..Phospho	solyc03g120970.2.1	AT1G79760	(ac)AVS(ph)PETM(ox)PDSSFIDFR	D	B	earlier	1.39153	1	0.268673	0	development.unspecified	33.99	P
solyc12g006880.1.1.._HLLSS(ph)PISSR_..Phospho	solyc12g006880.1.1	AT4G17486	HLLSS(ph)PISSR	D	F	later	1.34985	1	0.741074	0	hormone metabolism.ethylene.signal transduction	17.5.2	C
solyc01g099350.2.1.._DLES(ph)DIATVQEGK_..Phospho	solyc01g099350.2.1	AT3G05420	DLES(ph)DIATVQEGK	D	B	earlier	4.28135	1	1.24995	1	lipid metabolism.FA synthesis and FA elongation.acyl-CoA binding protein	11.1.13	C
solyc01g008320.2.1.._DGEDEGS(ph)QESQEIEER_..Phospho	solyc01g008320.2.1	AT1G31480	DGEDEGS(ph)QESQEIEER	D	A	earlier	0.945181	1	1.72683	1	lipid metabolism.lipid degradation.lysophospholipases	11.9.3	V
solyc11g020610.1.1.._GLDNYENAYS(ph)PGR_..Phospho	solyc11g020610.1.1	AT4G09510	GLDNYENAYS(ph)PGR	D	D	equal	0.00196029	0	0.238736	0	major CHO metabolism.degradation.sucrose.invertases.neutral	2.2.1.3.1	C,P
solyc01g099600.2.1.._IQEAS(ph)DEAVPK_..Phospho	solyc01g099600.2.1	AT5G27690	IQEAS(ph)DEAVPK	D	F	later	1.8228	1	0.0699474	0	metal handling.binding, chelation and storage	15.2	N
solyc07g053980.2.1.._EGS(ph)VELGSM(ox)R_..Phospho	solyc07g053980.2.1	AT4G03550	EGS(ph)VELGSM(ox)R	D	#N/A	not A17	NA	1	0.942539	1	minor CHO metabolism.callose	3.6	PM
solyc11g013810.1.1.._SIS(ph)TPFMNTASK_..Phospho	solyc11g013810.1.1	AT1G37130	SIS(ph)TPFMNTASK	D	A	earlier	1.93445	1	1.1728	1	N-metabolism.nitrate metabolism.NR	12.1.1	C
solyc01g057870.1.1.._NDEGAIS(ph)ESEVTGTVASK_..Phospho	solyc01g057870.1.1		NDEGAIS(ph)ESEVTGTVASK	D	D	equal	0.00109971	0	0.565356	0	not assigned.unknown	35.2	#N/A
solyc01g101250.2.1.._VTVASVFSNES(ph)DEE_..Phospho	solyc01g101250.2.1	AT5G26610	VTVASVFSNES(ph)DEE	D	B	earlier	2.78858	1	0.503121	0	not assigned.unknown	35.2	N
solyc01g108890.2.1.._EVLVEEES(ph)EDENDK_..Phospho	solyc01g108890.2.1	AT2G15860	EVLVEEES(ph)EDENDK	D	D	equal	0.0105752	0	0.168243	0	not assigned.unknown	35.2	C
solyc02g064580.2.1.._AM(ox)EELVSS(ph)PDFSK_..Phospho	solyc02g064580.2.1	AT5G67610	AM(ox)EELVSS(ph)PDFSK	D	B	earlier	1.90602	1	1.83261	1	not assigned.unknown	35.2	PM
solyc03g053010.2.1.._SSSVTSES(ph)EDNVSSAQNR_..Phospho	solyc03g053010.2.1	AT3G12010	SSSVTSES(ph)EDNVSSAQNR	D	F	later	1.41977	1	0.289968	0	not assigned.unknown	35.2	C,PM
solyc03g111770.2.1.._S(ph)IDQQM(ox)EK_..Phospho	solyc03g111770.2.1	AT4G24760	S(ph)IDQQM(ox)EK	D	B	earlier	1.79317	1	0.284056	0	not assigned.unknown	35.2	P
solyc04g073980.2.1.._VVDM(ox)GLS(ph)QR_..Phospho	solyc04g073980.2.1	AT1G78160	VVDM(ox)GLS(ph)QR	D	B	earlier	1.83021	1	0.549568	0	not assigned.unknown	35.2	C,N
solyc05g005730.2.1.._DYNS(ph)DNEDDNDGEPSPVTR_..Phospho	solyc05g005730.2.1	AT5G48240	DYNS(ph)DNEDDNDGEPSPVTR	D	D	equal	0.0332637	0	0.895234	1	not assigned.unknown	35.2	N
solyc05g006780.2.1.._QESSDS(ph)LISSPPK_..Phospho	solyc05g006780.2.1	AT1G27100	QESSDS(ph)LISSPPK	D	#N/A	not A17	NA	1	0.236937	0	not assigned.unknown	35.2	N
solyc05g017890.2.1.._ALEELS(ph)DNSSSAITK_..Phospho	solyc05g017890.2.1	AT1G24706	ALEELS(ph)DNSSSAITK	D	B	earlier	1.9537	1	0.300457	0	not assigned.unknown	35.2	N
solyc06g053810.2.1.._VFS(ph)TLVDEM(ox)K_..Phospho	solyc06g053810.2.1	AT1G04280	VFS(ph)TLVDEM(ox)K	D	B	earlier	1.88379	1	0.210239	0	not assigned.unknown	35.2	C
solyc06g067990.2.1.._DLYS(ph)PTELR_..Phospho	solyc06g067990.2.1	AT1G80210	DLYS(ph)PTELR	D	D	equal	0.0102108	0	0.291236	0	not assigned.unknown	35.2	C
solyc06g071040.2.1.._LVSSS(ph)PPR_..Phospho	solyc06g071040.2.1	AT5G62760	LVSSS(ph)PPR	D	E	later	1.09509	1	0.541186	0	not assigned.unknown	35.2	N
solyc06g076340.2.1.._AYLGNALS(ph)PK_..Phospho	solyc06g076340.2.1	AT2G29200	AYLGNALS(ph)PK	D	D	equal	0.0110174	0	0.480148	0	not assigned.unknown	35.2	C,N
solyc07g006180.2.1.._VSIEQVES(ph)PAAGK_..Phospho	solyc07g006180.2.1	AT4G30480	VSIEQVES(ph)PAAGK	D	#N/A	not A17	NA	1	0.461965	0	not assigned.unknown	35.2	N
solyc07g054320.2.1.._DDSCIAT(ph)SSPTRR_..Phospho	solyc07g054320.2.1	AT4G38360	DDSCIAT(ph)SSPTRR	D	F	later	0.824263	1	0.365098	0	not assigned.unknown	35.2	PM
solyc09g008080.2.1.._S(ph)PTSEM(ox)YTEVK_..Phospho	solyc09g008080.2.1		S(ph)PTSEM(ox)YTEVK	D	F	later	2.09994	1	0.300399	0	not assigned.unknown	35.2	#N/A
solyc10g005580.2.1.._M(ox)SGANS(ph)PTNSQYEGR_..Phospho	solyc10g005580.2.1	AT1G16520	M(ox)SGANS(ph)PTNSQYEGR	D	B	earlier	1.82533	1	0.281466	0	not assigned.unknown	35.2	C,N
solyc10g074560.1.1.._DMIGAENGAADDSTEASS(ph)PSR_..Phospho	solyc10g074560.1.1	AT2G17250	DMIGAENGAADDSTEASS(ph)PSR	D	#N/A	not A17	NA	1	2.00305	1	not assigned.unknown	35.2	N
solyc11g066550.1.1.._EDIS(ph)SPSTER_..Phospho	solyc11g066550.1.1	AT2G27900	EDIS(ph)SPSTER	D	B	earlier	0.787366	0	0.126362	0	not assigned.unknown	35.2	PM
solyc07g005880.2.1.._NVISDDS(ph)DDDLK_..Phospho	solyc07g005880.2.1	AT5G22010	NVISDDS(ph)DDDLK	D	B	earlier	3.16038	1	0.491123	0	protein.degradation.AAA type	29.5.9	N
solyc11g017040.1.1.._ENS(ph)QGETSNQLPK_..Phospho	solyc11g017040.1.1	AT1G09730	ENS(ph)QGETSNQLPK	D	#N/A	not A17	NA	1	0.304266	0	protein.degradation.cysteine protease	29.5.3	N
solyc04g077940.2.1.._NGGNS(ph)PVISS(ph)PK_..Phospho	solyc04g077940.2.1	AT1G27750	NGGNS(ph)PVISS(ph)PK	D	B	earlier	1.92363	1	3.28667	1	protein.degradation.ubiquitin	29.5.11	N
solyc01g107880.2.1.._SSADAINSS(ph)SSPSASSSSGLSTDQVTR_..Phospho	solyc01g107880.2.1	AT4G34100	SSADAINSS(ph)SSPSASSSSGLSTDQVTR	D	F	later	1.07694	1	0.195071	0	protein.degradation.ubiquitin.E3.RING	29.5.11.4.2	C
solyc04g008020.2.1.._(ac)ATEPPNLISSDPT(ph)TPLLHR_..Phospho	solyc04g008020.2.1	AT1G68070	(ac)ATEPPNLISSDPT(ph)TPLLHR	D	E	later	1.57359	1	0.436366	0	protein.degradation.ubiquitin.E3.RING	29.5.11.4.2	V
solyc06g053640.1.1.._SFS(ph)M(ox)DSATDR_..Phospho	solyc06g053640.1.1	AT5G43420	SFS(ph)M(ox)DSATDR	D	B	earlier	1.58675	1	0.200832	0	protein.degradation.ubiquitin.E3.RING	29.5.11.4.2	N
solyc02g070460.2.1.._SSSLST(ph)PPPS(ph)PLSR_..Phospho	solyc02g070460.2.1	AT5G46210	SSSLST(ph)PPPS(ph)PLSR	D	B	earlier	1.21418	1	0.509475	0	protein.degradation.ubiquitin.E3.SCF.cullin	29.5.11.4.3.3	C
solyc04g010070.2.1.._AGPSSLGS(ph)PLK_..Phospho	solyc04g010070.2.1	AT5G28900	AGPSSLGS(ph)PLK	D	B	earlier	1.42946	1	0.98513	1	protein.postranslational modification	29.4	C
solyc11g007670.1.1.._QASTGSLPLS(ph)PMR_..Phospho	solyc11g007670.1.1	AT3G10550	QASTGSLPLS(ph)PMR	D	F	later	0.705084	0	0.205083	0	protein.postranslational modification	29.4	C
solyc08g074790.2.1.._DLAQPSETFVDRPPS(ph)R_..Phospho	solyc08g074790.2.1	AT3G11400	DLAQPSETFVDRPPS(ph)R	D	B	earlier	0.852056	1	0.238873	0	protein.synthesis.initiation	29.2.3	C
solyc12g038340.1.1.._LTDGFGLTS(ph)PAK_..Phospho	solyc12g038340.1.1	AT5G38640	LTDGFGLTS(ph)PAK	D	F	later	1.82797	1	0.156249	0	protein.synthesis.initiation	29.2.3	C
solyc12g049580.1.1.._SAS(ph)FILDK_..Phospho	solyc12g049580.1.1	AT1G53900	SAS(ph)FILDK	D	D	equal	0.00715657	0	1.03357	1	protein.synthesis.initiation	29.2.3	C
solyc04g049770.2.1.._GVEGES(ph)GDETLDEATGGSK_..Phospho	solyc04g049770.2.1	AT2G39260	GVEGES(ph)GDETLDEATGGSK	D	D	equal	0.00401749	0	0.267448	0	protein.synthesis.misc	29.2.99	N
solyc12g096300.1.1.._LS(ph)AASKPSIAA_..Phospho	solyc12g096300.1.1	AT5G10360	LS(ph)AASKPSIAA	D	B	earlier	1.326	1	0.330033	0	protein.synthesis.ribosomal protein.eukaryotic.40S subunit.S6	29.2.1.2.1.6	C
solyc12g096300.1.1.._LSAAS(ph)KPSIAA_..Phospho	solyc12g096300.1.1	AT5G10360	LSAAS(ph)KPSIAA	D	E	later	2.40825	1	0.380899	0	protein.synthesis.ribosomal protein.eukaryotic.40S subunit.S6	29.2.1.2.1.6	C
solyc12g096300.1.1.._LSAASKPS(ph)IAA_..Phospho	solyc12g096300.1.1	AT5G10360	LSAASKPS(ph)IAA	D	E	later	1.22669	1	0.379484	0	protein.synthesis.ribosomal protein.eukaryotic.40S subunit.S6	29.2.1.2.1.6	C
solyc01g016470.2.1.._EEPKEES(ph)DDDM(ox)GFSLFD_..Phospho	solyc01g016470.2.1		EEPKEES(ph)DDDM(ox)GFSLFD	D	B	earlier	7.31616	1	9.98537	1	protein.synthesis.ribosomal protein.eukaryotic.60S subunit.unknown	29.2.1.2.2.99	#N/A
solyc11g067100.1.1.._VEEKEES(ph)DDDM(ox)GFSLFD_..Phospho	solyc11g067100.1.1		VEEKEES(ph)DDDM(ox)GFSLFD	D	B	earlier	3.80465	1	3.67481	1	protein.synthesis.ribosomal protein.eukaryotic.60S subunit.unknown	29.2.1.2.2.99	#N/A
solyc11g006390.1.1.._VLS(ph)PNPR_..Phospho	solyc11g006390.1.1	AT3G10650	VLS(ph)PNPR	D	D	equal	0.00250386	0	0.204658	0	protein.targeting.nucleus	29.3.1	N
solyc01g005820.2.1.._S(ph)RSPGCAPYS(ph)P_..Phospho	solyc01g005820.2.1	AT1G55310	S(ph)RSPGCAPYS(ph)P	D	A	earlier	1.4184	1	0.530956	0	RNA.processing.splicing	27.1.1	N
solyc09g007100.2.1.._DGSQVS(ph)DDEFDEPSAETLVR_..Phospho	solyc09g007100.2.1	AT2G27090	DGSQVS(ph)DDEFDEPSAETLVR	D	D	equal	7.0794e-05	0	0.152775	0	RNA.regulation of transcription.bZIP transcription factor family	27.3.35	N
solyc11g062010.1.1.._NS(ph)PSVSGNCPDPVVANSELQTR_..Phospho	solyc11g062010.1.1	AT2G28290	NS(ph)PSVSGNCPDPVVANSELQTR	D	#N/A	not A17	NA	1	0.303151	0	RNA.regulation of transcription.Chromatin Remodeling Factors	27.3.44	N
solyc08g008130.2.1.._DKTPEIAQDS(ph)PR_..Phospho	solyc08g008130.2.1	AT5G41580	DKTPEIAQDS(ph)PR	D	D	equal	0.0224993	0	0.963326	1	RNA.regulation of transcription.General Transcription	27.3.50	N
solyc05g005640.2.1.._NSVPTNTASPS(ph)K_..Phospho	solyc05g005640.2.1	AT3G01460	NSVPTNTASPS(ph)K	D	B	earlier	1.70015	1	0.618772	0	RNA.regulation of transcription.Methyl binding domain proteins	27.3.59	N
solyc02g087710.2.1.._NPQPTVVDS(ph)GNESGSN_..Phospho	solyc02g087710.2.1	AT3G28730	NPQPTVVDS(ph)GNESGSN	D	F	later	1.8981	1	0.874743	1	RNA.regulation of transcription.Nucleosome/chromatin assembly factor group	27.3.62	N
solyc09g065340.2.1.._VLVAS(ph)SPGGQTK_..Phospho	solyc09g065340.2.1	AT5G36740	VLVAS(ph)SPGGQTK	D	F	later	0.706485	0	0.431522	0	RNA.regulation of transcription.PHD finger transcription factor	27.3.63	N
solyc04g072670.2.1.._INLDQSSADDS(ph)M(ox)EEDVVETK_..Phospho	solyc04g072670.2.1	AT4G39680	INLDQSSADDS(ph)M(ox)EEDVVETK	D	B	earlier	7.15092	1	0.317431	0	RNA.regulation of transcription.putative transcription regulator	27.3.67	N
solyc04g072670.2.1.._TLGDVEEPSLS(ph)PM(ox)K_..Phospho	solyc04g072670.2.1	AT4G39680	TLGDVEEPSLS(ph)PM(ox)K	D	B	earlier	3.20228	1	0.332451	0	RNA.regulation of transcription.putative transcription regulator	27.3.67	N
solyc04g025300.2.1.._QWAPQNPS(ph)PK_..Phospho	solyc04g025300.2.1	AT5G23570	QWAPQNPS(ph)PK	D	D	equal	0.0230158	0	0.680936	0	RNA.regulation of transcription.unclassified	27.3.99	N
solyc01g105140.2.1.._SLS(ph)PDYDR_..Phospho	solyc01g105140.2.1	AT5G64200	SLS(ph)PDYDR	D	B	earlier	1.50514	1	0.0591232	0	RNA.RNA binding	27.4	N
solyc02g014310.2.1.._AQQTPIT(ph)PK_..Phospho	solyc02g014310.2.1	AT3G18610	AQQTPIT(ph)PK	D	D	equal	0.00973893	0	0.256877	0	RNA.RNA binding	27.4	N
solyc03g082980.2.1.._DIPS(ph)PAIPAS(ph)SPAR_..Phospho	solyc03g082980.2.1	AT5G53060	DIPS(ph)PAIPAS(ph)SPAR	D	B	earlier	1.3041	1	2.89816	1	RNA.RNA binding	27.4	N
solyc03g082980.2.1.._DIPSPAIPASS(ph)PAR_..Phospho	solyc03g082980.2.1	AT5G53060	DIPSPAIPASS(ph)PAR	D	E	later	0.774659	0	0.336298	0	RNA.RNA binding	27.4	N
solyc03g097110.2.1.._NSAEGYVPIHALS(ph)ESPK_..Phospho	solyc03g097110.2.1	AT4G17720	NSAEGYVPIHALS(ph)ESPK	D	D	equal	0.00067486	0	4.91073	1	RNA.RNA binding	27.4	C
solyc06g053320.2.1.._DTS(ph)PHNVVGGPNWK_..Phospho	solyc06g053320.2.1	AT2G43410	DTS(ph)PHNVVGGPNWK	D	F	later	0.796081	0	1.81599	1	RNA.RNA binding	27.4	N
solyc02g083350.2.1.._YS(ph)PSLAYS(ph)PTSPK_..Phospho	solyc02g083350.2.1	AT4G35800	YS(ph)PSLAYS(ph)PTSPK	D	F	later	1.48126	1	0.61823	0	RNA.transcription	27.2	N
solyc11g040370.1.1.._SVS(ph)PQPGYAPQYDANQM(ox)YGAPR_..Phospho	solyc11g040370.1.1	AT4G10070	SVS(ph)PQPGYAPQYDANQM(ox)YGAPR	D	#N/A	not A17	NA	1	0.317388	0	RNA.transcription	27.2	N
solyc06g066430.2.1.._FAS(ph)AQTT(ph)PR_..Phospho	solyc06g066430.2.1	AT3G16490	FAS(ph)AQTT(ph)PR	D	#N/A	not A17	NA	1	0.228853	0	signalling.calcium	30.3	N
solyc12g099660.1.1.._S(ph)ESDDDSDFADTTTTTSPSWTEK_..Phospho	solyc12g099660.1.1	AT5G56360	S(ph)ESDDDSDFADTTTTTSPSWTEK	D	A	earlier	1.26961	1	0.0610431	0	signalling.calcium	30.3	ER
solyc04g051700.2.1.._GSS(ph)GNLVDM(ox)AR_..Phospho	solyc04g051700.2.1	AT5G64813	GSS(ph)GNLVDM(ox)AR	D	B	earlier	3.99198	1	0.564581	0	signalling.G-proteins	30.5	C,N
solyc05g053710.2.1.._SAS(ph)LENDGTETDIEGK_..Phospho	solyc05g053710.2.1	AT4G13730	SAS(ph)LENDGTETDIEGK	D	D	equal	0.0131887	0	0.275786	0	signalling.G-proteins	30.5	C
solyc06g066740.1.1.._IEVSLKT(ph)PPNS(ph)P_..Phospho	solyc06g066740.1.1	AT1G52380	IEVSLKT(ph)PPNS(ph)P	D	B	earlier	1.45926	1	1.39191	1	signalling.G-proteins	30.5	N
solyc09g082940.2.1.._(ac)M(ox)QSES(ph)SEQVR_..Phospho	solyc09g082940.2.1	AT3G22942	(ac)M(ox)QSES(ph)SEQVR	D	B	earlier	1.64444	1	1.66452	1	signalling.G-proteins	30.5	PM
solyc12g017830.1.1.._IQASDILPT(ph)SPSK_..Phospho	solyc12g017830.1.1	AT3G43300	IQASDILPT(ph)SPSK	D	B	earlier	4.85457	1	0.240813	0	signalling.G-proteins	30.5	C
solyc06g036290.2.1.._EIS(ph)DDEDDEPK_..Phospho	solyc06g036290.2.1	AT5G52640	EIS(ph)DDEDDEPK	D	B	earlier	1.55746	1	0.0756902	0	stress.abiotic.heat	20.2.1	C
solyc08g029220.1.1.._EAVS(ph)GDDFR_..Phospho	solyc08g029220.1.1	AT3G06340	EAVS(ph)GDDFR	D	D	equal	0.00369714	0	0.191818	0	stress.abiotic.heat	20.2.1	N
solyc00g102400.2.1.._GLIVVNS(ph)PK_..Phospho	solyc00g102400.2.1	AT3G46730	GLIVVNS(ph)PK	D	D	equal	0.0426746	0	1.55937	1	stress.biotic	20.1	C
solyc11g069070.1.1.._DLVTVTGS(ph)M(ox)NTK_..Phospho	solyc11g069070.1.1	AT5G60800	DLVTVTGS(ph)M(ox)NTK	D	D	equal	0.0389283	0	0.378519	0	transport.metal	34.12	N
solyc07g052380.2.1.._(ac)AS(ph)SENDVNQPFIEK_..Phospho	solyc07g052380.2.1	AT3G21690	(ac)AS(ph)SENDVNQPFIEK	D	F	later	142.979	1	NA	1	transport.misc	34.99	V
solyc09g015080.2.1.._(ac)M(ox)DSSS(ph)PITVQK_..Phospho	solyc09g015080.2.1	AT3G51670	(ac)M(ox)DSSS(ph)PITVQK	D	B	earlier	4.59269	1	0.907767	1	transport.misc	34.99	C
solyc11g051160.1.1.._TPVTES(ph)ASFK_..Phospho	solyc11g051160.1.1	AT4G09160	TPVTES(ph)ASFK	D	B	earlier	1.17625	1	1.30368	1	transport.misc	34.99	C
solyc06g062780.2.1.._KYTS(ph)M(ox)GSQIELTQP_..Phospho	solyc06g062780.2.1	AT3G13900	KYTS(ph)M(ox)GSQIELTQP	D	F	later	0.820338	1	0.349125	0	transport.p- and v-ATPases	34.1	M
solyc01g094290.2.1.._AQAS(ph)DSSDENQIGEGTLAI_..Phospho	solyc01g094290.2.1	AT4G00630	AQAS(ph)DSSDENQIGEGTLAI	D	E	later	2.17703	1	1.43495	1	transport.potassium	34.15	P
solyc01g112250.2.1.._NS(ph)LNFSMR_..Phospho	solyc01g112250.2.1	AT2G17290	NS(ph)LNFSMR	D	F	later	0.738493	0	1.09156	1	protein.postranslational modification	29.4	C
solyc04g015130.2.1.._S(ph)SLESSTDQEK_..Phospho	solyc04g015130.2.1	AT5G47750	S(ph)SLESSTDQEK	D	F	later	1.82558	1	0.726787	0	protein.postranslational modification	29.4	C
solyc05g009540.2.1.._NEITPY(ph)LVSR_..Phospho	solyc05g009540.2.1	AT3G25840	NEITPY(ph)LVSR	D	F	later	2.73494	1	0.750634	0	protein.postranslational modification	29.4	N
solyc06g068920.2.1.._VSNCILTEESEPLS(ph)PK_..Phospho	solyc06g068920.2.1	AT3G17850	VSNCILTEESEPLS(ph)PK	D	B	earlier	0.707136	0	0.744674	0	protein.postranslational modification	29.4	N
solyc08g014420.2.1.._VTSETDFM(ox)T(ph)EY(ph)VVTR_..Phospho	solyc08g014420.2.1	AT2G43790	VTSETDFM(ox)T(ph)EY(ph)VVTR	D	F	later	1.58661	1	0.791313	0	protein.postranslational modification	29.4	C
solyc08g014420.2.1.._VTSETDFM(ox)TEY(ph)VVTR_..Phospho	solyc08g014420.2.1	AT2G43790	VTSETDFM(ox)TEY(ph)VVTR	D	#N/A	not A17	NA	1	0.777137	0	protein.postranslational modification	29.4	C
solyc09g009090.2.1.._PLEANLFGGS(ph)SSK_..Phospho	solyc09g009090.2.1	AT5G03730	PLEANLFGGS(ph)SSK	D	B	earlier	1.00894	1	0.754664	0	protein.postranslational modification	29.4	N
solyc11g006000.1.1.._AIT(ph)SLPVS(ph)PTSSPLR_..Phospho	solyc11g006000.1.1	AT1G53570	AIT(ph)SLPVS(ph)PTSSPLR	D	B	earlier	0.700012	0	0.731389	0	protein.postranslational modification	29.4	C
solyc11g066650.1.1.._EASEETEQDNEASS(ph)PEK_..Phospho	solyc11g066650.1.1	AT3G44850	EASEETEQDNEASS(ph)PEK	D	#N/A	not A17	NA	1	0.913009	1	protein.postranslational modification	29.4	N
solyc12g088940.1.1.._SAPGSGFTS(ph)PNLS(ph)PIR_..Phospho	solyc12g088940.1.1	AT5G66850	SAPGSGFTS(ph)PNLS(ph)PIR	D	#N/A	not A17	NA	1	0.795106	0	protein.postranslational modification	29.4	C
solyc03g111310.2.1.._(ac)VM(ox)EEGCQT(ph)PRS(ph)PEAK_..Phospho	solyc03g111310.2.1	AT3G48530	(ac)VM(ox)EEGCQT(ph)PRS(ph)PEAK	D	#N/A	not A17	NA	1	0.735917	0	cell wall.cell wall proteins	10.5	C
solyc09g075550.2.1.._ITVTSS(ph)PTGGCHGLT(ph)SPIR_..Phospho	solyc09g075550.2.1	AT1G02730	ITVTSS(ph)PTGGCHGLT(ph)SPIR	D	A	earlier	2.44878	1	1.85469	1	cell wall.cellulose synthesis.cellulose synthase	10.2.1	P
solyc02g069580.2.1.._S(ph)M(ox)SLGGM(ox)DYADPK_..Phospho	solyc02g069580.2.1	AT1G30620	S(ph)M(ox)SLGGM(ox)DYADPK	D	F	later	0.710103	0	5.25668	1	cell wall.precursor synthesis.MUR4	10.1.9	G
solyc09g091280.2.1.._TITS(ph)PLS(ph)PYR_..Phospho	solyc09g091280.2.1	AT3G12280	TITS(ph)PLS(ph)PYR	D	#N/A	not A17	NA	1	0.969387	1	cell.division	31.2	N
solyc01g067500.2.1.._(ac)M(ox)YSGSS(ph)DGEGPDATAQR_..Phospho	solyc01g067500.2.1	AT5G18580	(ac)M(ox)YSGSS(ph)DGEGPDATAQR	D	B	earlier	1.43948	1	0.821671	1	cell.organisation	31.1	N
solyc02g078640.2.1.._TPSSVPM(ox)PTPPPS(ph)SLNLSSPK_..Phospho	solyc02g078640.2.1	AT2G35630	TPSSVPM(ox)PTPPPS(ph)SLNLSSPK	D	B	earlier	1.70083	1	0.815739	1	cell.organisation	31.1	C
solyc01g103480.2.1.._GGFM(ox)SLQS(ph)M(ox)SSGR_..Phospho	solyc01g103480.2.1	AT5G05010	GGFM(ox)SLQS(ph)M(ox)SSGR	D	#N/A	not A17	NA	1	0.811716	1	cell.vesicle transport	31.4	C
solyc06g082840.2.1.._FDDNVFATM(ox)T(ph)SPPQPK_..Phospho	solyc06g082840.2.1	AT4G12770	FDDNVFATM(ox)T(ph)SPPQPK	D	B	earlier	2.0963	1	0.791221	0	cell.vesicle transport	31.4	N
solyc08g081830.2.1.._SSS(ph)M(ox)SNLQVK_..Phospho	solyc08g081830.2.1	AT5G41620	SSS(ph)M(ox)SNLQVK	D	#N/A	not A17	NA	1	0.806569	1	cell.vesicle transport	31.4	N
solyc11g013190.1.1.._M(ox)SNS(ph)ELM(ox)APVDDVAVSTDK_..Phospho	solyc11g013190.1.1	AT4G08180	M(ox)SNS(ph)ELM(ox)APVDDVAVSTDK	D	D	equal	0.0203194	0	0.956174	1	cell.vesicle transport	31.4	C
solyc02g091790.2.1.._(ac)AS(ph)PIETSESFKPYELK_..Phospho	solyc02g091790.2.1	AT3G49660	(ac)AS(ph)PIETSESFKPYELK	D	D	equal	0.00250838	0	0.869933	1	development.unspecified	33.99	P
solyc03g080090.2.1.._ASDEHSSTTS(ph)DTTTIK_..Phospho	solyc03g080090.2.1	AT5G24590	ASDEHSSTTS(ph)DTTTIK	D	D	equal	0.00358767	0	1.22838	1	development.unspecified	33.99	0
solyc01g110130.2.1.._(ac)AS(ph)DSSPVNAR_..Phospho	solyc01g110130.2.1	AT2G16440	(ac)AS(ph)DSSPVNAR	D	F	later	2.08643	1	0.863415	1	DNA.synthesis/chromatin structure	28.1	N
solyc02g072090.1.1.._VAS(ph)AEINK_..Phospho	solyc02g072090.1.1	AT4G18820	VAS(ph)AEINK	D	B	earlier	0.72539	0	0.804621	1	DNA.synthesis/chromatin structure	28.1	N
solyc12g009640.1.1.._TAS(ph)SPYLAFDPDR_..Phospho	solyc12g009640.1.1	AT3G42170	TAS(ph)SPYLAFDPDR	D	#N/A	not A17	NA	1	1.00368	1	DNA.synthesis/chromatin structure.retrotransposon/transposase.hat-like transposase	28.1.1.4	N
solyc04g008740.2.1.._IGS(ph)ASVIK_..Phospho	solyc04g008740.2.1	AT5G08570	IGS(ph)ASVIK	D	D	equal	0.000344522	0	0.941755	1	glycolysis.plastid branch.pyruvate kinase (PK)	4.2.14	C
solyc04g051340.2.1.._(ac)AEEKDPTSIPLSQASEDPEDPIKST(ph)PAS(ph)PNSSTR_..Phospho	solyc04g051340.2.1	AT1G43130	(ac)AEEKDPTSIPLSQASEDPEDPIKST(ph)PAS(ph)PNSSTR	D	E	later	0.811727	1	0.730079	0	hormone metabolism.auxin.induced-regulated-responsive-activated	17.2.3	PM
solyc10g085050.1.1.._(ac)STGGTATNSAS(ph)GSPR_..Phospho	solyc10g085050.1.1	AT2G37980	(ac)STGGTATNSAS(ph)GSPR	D	B	earlier	1.60179	1	0.760073	0	hormone metabolism.auxin.induced-regulated-responsive-activated	17.2.3	P
solyc02g089260.2.1.._SIS(ph)NSS(ph)SVVGSESTR_..Phospho	solyc02g089260.2.1	AT3G02260	SIS(ph)NSS(ph)SVVGSESTR	D	#N/A	not A17	NA	1	1.35523	1	hormone metabolism.auxin.signal transduction	17.2.2	N
solyc02g089260.2.1.._SIS(ph)NSSS(ph)VVGSESTR_..Phospho	solyc02g089260.2.1	AT3G02260	SIS(ph)NSSS(ph)VVGSESTR	D	B	earlier	0.731957	0	0.969287	1	hormone metabolism.auxin.signal transduction	17.2.2	N
solyc08g076650.2.1.._SNASDAPS(ph)SVTQER_..Phospho	solyc08g076650.2.1	AT4G17770	SNASDAPS(ph)SVTQER	D	D	equal	0.00303894	0	1.27298	1	minor CHO metabolism.trehalose.TPS	3.2.1	C,PM
solyc05g008610.2.1.._(ac)S(ph)QDGATAM(ox)DWK_..Phospho	solyc05g008610.2.1	AT3G18210	(ac)S(ph)QDGATAM(ox)DWK	D	F	later	0.72035	0	0.824528	1	misc.oxygenases	26.14	N
solyc07g044960.1.1.._(ac)M(ox)LPSENS(ph)SPR_..Phospho	solyc07g044960.1.1	AT5G62220	(ac)M(ox)LPSENS(ph)SPR	D	F	later	3.77116	1	1.12964	1	misc.UDP glucosyl and glucoronyl transferases	26.2	P
solyc01g068260.2.1.._ESNAFCGAS(ph)PPEK_..Phospho	solyc01g068260.2.1	AT1G77320	ESNAFCGAS(ph)PPEK	D	#N/A	not A17	NA	1	0.731389	0	not assigned.unknown	35.2	N
solyc02g068720.2.1.._QQFQAEDVLSTS(ph)PTAVR_..Phospho	solyc02g068720.2.1	AT2G35110	QQFQAEDVLSTS(ph)PTAVR	D	B	earlier	2.39902	1	0.7	0	not assigned.unknown	35.2	C
solyc02g071320.2.1.._DETATAVSCNASAIS(ph)SGNTLESTDAK_..Phospho	solyc02g071320.2.1		DETATAVSCNASAIS(ph)SGNTLESTDAK	D	F	later	0.700006	0	0.790515	0	not assigned.unknown	35.2	#N/A
solyc02g078580.1.1.._SFTAASLGSS(ph)PTR_..Phospho	solyc02g078580.1.1	AT1G61040	SFTAASLGSS(ph)PTR	D	F	later	0.832885	1	0.773291	0	not assigned.unknown	35.2	N
solyc02g086860.2.1.._AITFS(ph)SPAR_..Phospho	solyc02g086860.2.1	AT2G36330	AITFS(ph)SPAR	D	#N/A	not A17	NA	1	1.62775	1	not assigned.unknown	35.2	P
solyc02g093630.2.1.._ADS(ph)LS(ph)RPDSFR_..Phospho	solyc02g093630.2.1	AT5G40640	ADS(ph)LS(ph)RPDSFR	D	F	later	0.885924	1	0.969578	1	not assigned.unknown	35.2	PM
solyc03g080140.2.1.._ASDIVSS(ph)DTEDSVM(ox)ER_..Phospho	solyc03g080140.2.1		ASDIVSS(ph)DTEDSVM(ox)ER	D	D	equal	0.121311	0	0.950391	1	not assigned.unknown	35.2	#N/A
solyc03g093340.2.1.._LLQSYGS(ph)NR_..Phospho	solyc03g093340.2.1	AT4G25170	LLQSYGS(ph)NR	D	F	later	0.725775	0	0.818195	1	not assigned.unknown	35.2	M
solyc03g097520.2.1.._VAEQVCS(ph)PGGNLK_..Phospho	solyc03g097520.2.1	AT4G24970	VAEQVCS(ph)PGGNLK	D	B	earlier	2.0948	1	0.931985	1	not assigned.unknown	35.2	C,N
solyc03g117280.2.1.._LVDATS(ph)GQES(ph)LAGK_..Phospho	solyc03g117280.2.1	AT2G12400	LVDATS(ph)GQES(ph)LAGK	D	D	equal	0.0135471	0	0.798752	0	not assigned.unknown	35.2	PM
solyc04g014240.1.1.._LGLPTPS(ph)SPSLQNPNTAPK_..Phospho	solyc04g014240.1.1	AT5G02850	LGLPTPS(ph)SPSLQNPNTAPK	D	B	earlier	3.70545	1	0.731389	0	not assigned.unknown	35.2	N
solyc04g071350.2.1.._LISENISS(ph)SPSIGDR_..Phospho	solyc04g071350.2.1	AT1G76850	LISENISS(ph)SPSIGDR	D	B	earlier	1.65266	1	0.839213	1	not assigned.unknown	35.2	PM
solyc04g071660.2.1.._DDAAAESS(ph)PLADR_..Phospho	solyc04g071660.2.1		DDAAAESS(ph)PLADR	D	F	later	0.899404	1	0.773575	0	not assigned.unknown	35.2	#N/A
solyc04g076910.2.1.._M(ox)ETNSITGESS(ph)PGPVVGLLAPK_..Phospho	solyc04g076910.2.1	AT1G27595	M(ox)ETNSITGESS(ph)PGPVVGLLAPK	D	F	later	1.5285	1	0.766305	0	not assigned.unknown	35.2	N
solyc04g081820.2.1.._GGEVEAVSVS(ph)SPR_..Phospho	solyc04g081820.2.1	AT4G35890	GGEVEAVSVS(ph)SPR	D	B	earlier	0.807929	1	1.03843	1	not assigned.unknown	35.2	N
solyc04g081820.2.1.._S(ph)PSPM(ox)AAAAGVSPEK_..Phospho	solyc04g081820.2.1	AT4G35890	S(ph)PSPM(ox)AAAAGVSPEK	D	B	earlier	2.09667	1	1.24677	1	not assigned.unknown	35.2	N
solyc06g060820.1.1.._SS(ph)VSPPPPPPPLPS(ph)PSSIVK_..Phospho	solyc06g060820.1.1		SS(ph)VSPPPPPPPLPS(ph)PSSIVK	D	B	earlier	1.69255	1	0.904944	1	not assigned.unknown	35.2	#N/A
solyc06g065710.2.1.._IPSES(ph)DDSRVEK_..Phospho	solyc06g065710.2.1	AT4G31880	IPSES(ph)DDSRVEK	D	D	equal	0.122341	0	0.882255	1	not assigned.unknown	35.2	N
solyc06g065710.2.1.._LTS(ph)ETES(ph)LM(ox)K_..Phospho	solyc06g065710.2.1	AT4G31880	LTS(ph)ETES(ph)LM(ox)K	D	D	equal	0.0107114	0	1.15441	1	not assigned.unknown	35.2	N
solyc07g006960.2.1.._(ac)ANTECTS(ph)PPPPR_..Phospho	solyc07g006960.2.1	AT2G18910	(ac)ANTECTS(ph)PPPPR	D	F	later	0.723371	0	0.811972	1	not assigned.unknown	35.2	C
solyc07g017490.2.1.._EVVDS(ph)DDEADLSK_..Phospho	solyc07g017490.2.1	AT2G26460	EVVDS(ph)DDEADLSK	D	D	equal	0.0143425	0	0.869523	1	not assigned.unknown	35.2	N
solyc07g055060.2.1.._M(ox)AS(ph)IDAQLR_..Phospho	solyc07g055060.2.1	AT1G53310	M(ox)AS(ph)IDAQLR	D	B	earlier	3.1857	1	1.16006	1	not assigned.unknown	35.2	C
solyc08g006660.1.1.._(ac)M(ox)QDLQSLPPPS(ph)PQSTHAPPR_..Phospho	solyc08g006660.1.1	AT4G24840	(ac)M(ox)QDLQSLPPPS(ph)PQSTHAPPR	D	B	earlier	1.75633	1	0.813164	1	not assigned.unknown	35.2	C
solyc09g065700.2.1.._DAILSS(ph)PK_..Phospho	solyc09g065700.2.1	AT1G03060	DAILSS(ph)PK	D	B	earlier	1.25419	1	0.918439	1	not assigned.unknown	35.2	C,N
solyc10g081200.1.1.._VNLNS(ph)LPGS(ph)PWK_..Phospho	solyc10g081200.1.1	AT5G17910	VNLNS(ph)LPGS(ph)PWK	D	F	later	0.940641	1	0.883821	1	not assigned.unknown	35.2	PM,ER
solyc12g009100.1.1.._SLYS(ph)PLQPSSSLEGLR_..Phospho	solyc12g009100.1.1	AT2G06005	SLYS(ph)PLQPSSSLEGLR	D	B	earlier	0.749731	0	0.7	0	not assigned.unknown	35.2	PM
solyc05g006910.2.1.._VSSS(ph)M(ox)PNVR_..Phospho	solyc05g006910.2.1	AT2G38280	VSSS(ph)M(ox)PNVR	D	B	earlier	1.06821	1	0.934004	1	nucleotide metabolism.degradation	23.2	PM
solyc09g014770.2.1.._GSS(ph)ASFPDVTM(ox)ANSGEVEER_..Phospho	solyc09g014770.2.1	AT2G38280	GSS(ph)ASFPDVTM(ox)ANSGEVEER	D	#N/A	not A17	NA	1	0.836625	1	nucleotide metabolism.degradation	23.2	PM
solyc08g080110.2.1.._SFDDS(ph)PVSITDR_..Phospho	solyc08g080110.2.1	AT4G11860	SFDDS(ph)PVSITDR	D	B	earlier	1.94208	1	1.15624	1	protein.aa activation.alanine-tRNA ligase	29.1.7	N
solyc07g005880.2.1.._NVIS(ph)DDS(ph)DDDLK_..Phospho	solyc07g005880.2.1	AT5G22010	NVIS(ph)DDS(ph)DDDLK	D	D	equal	0.0181385	0	0.944133	1	protein.degradation.AAA type	29.5.9	N
solyc11g069720.1.1.._FGM(ox)S(ph)PSK_..Phospho	solyc11g069720.1.1	AT3G53230	FGM(ox)S(ph)PSK	D	B	earlier	2.61632	1	1.09743	1	protein.degradation.AAA type	29.5.9	C,N
solyc12g008710.1.1.._(ac)M(ox)DLLPAES(ph)SPILPK_..Phospho	solyc12g008710.1.1	AT5G56730	(ac)M(ox)DLLPAES(ph)SPILPK	D	B	earlier	5.06061	1	0.898835	1	protein.degradation.metalloprotease	29.5.7	P
solyc04g076620.2.1.._DVEAVS(ph)QES(ph)SGSGATLGESLR_..Phospho	solyc04g076620.2.1	AT1G70320	DVEAVS(ph)QES(ph)SGSGATLGESLR	D	D	equal	0.0242003	0	0.802069	1	protein.degradation.ubiquitin.E3.HECT	29.5.11.4.1	C
solyc04g076620.2.1.._DVEAVSQESS(ph)GSGATLGESLR_..Phospho	solyc04g076620.2.1	AT1G70320	DVEAVSQESS(ph)GSGATLGESLR	D	B	earlier	1.90989	1	0.846906	1	protein.degradation.ubiquitin.E3.HECT	29.5.11.4.1	C
solyc10g050170.1.1.._LSNPM(ox)LS(ph)PSGR_..Phospho	solyc10g050170.1.1	AT4G34040	LSNPM(ox)LS(ph)PSGR	D	D	equal	0.00226063	0	1.00917	1	protein.degradation.ubiquitin.E3.RING	29.5.11.4.2	N
solyc04g076820.1.1.._(ac)M(ox)ENFSYSSYPDSVNSS(ph)PR_..Phospho	solyc04g076820.1.1	AT5G09620	(ac)M(ox)ENFSYSSYPDSVNSS(ph)PR	D	F	later	0.74062	0	0.700389	0	protein.postranslational modification	29.4	N
solyc07g053760.2.1.._ACFM(ox)ASM(ox)PDS(ph)PDTR_..Phospho	solyc07g053760.2.1	AT4G28400	ACFM(ox)ASM(ox)PDS(ph)PDTR	D	F	later	1.65928	1	0.797025	0	protein.postranslational modification	29.4	M
solyc09g065550.2.1.._S(ph)TESIQEGNK_..Phospho	solyc09g065550.2.1	AT1G03080	S(ph)TESIQEGNK	D	B	earlier	0.902547	1	0.814153	1	protein.postranslational modification	29.4	N
solyc01g088700.2.1.._EPFPS(ph)PGR_..Phospho	solyc01g088700.2.1	AT3G60240	EPFPS(ph)PGR	D	F	later	1.54495	1	1.33553	1	protein.synthesis.initiation	29.2.3	0
solyc01g104470.2.1.._EGLEESDIESS(ph)_..Phospho	solyc01g104470.2.1	AT1G25260	EGLEESDIESS(ph)	D	E	later	1.854	1	1.15129	1	protein.synthesis.ribosomal protein.eukaryotic.60S subunit.P0	29.2.1.2.2.80	C
solyc07g008160.2.1.._AVSAVAS(ph)PTS(ph)PLAHAR_..Phospho	solyc07g008160.2.1	AT1G14850	AVSAVAS(ph)PTS(ph)PLAHAR	D	A	earlier	1.16226	1	0.784278	0	protein.targeting.nucleus	29.3.1	N
solyc11g006390.1.1.._SLEDLDS(ph)PK_..Phospho	solyc11g006390.1.1	AT3G10650	SLEDLDS(ph)PK	D	D	equal	0.00335354	0	0.876704	1	protein.targeting.nucleus	29.3.1	N
solyc01g057760.2.1.._SYS(ph)PS(ph)PER_..Phospho	solyc01g057760.2.1	AT3G06480	SYS(ph)PS(ph)PER	D	A	earlier	1.44399	1	0.939734	1	RNA.processing.RNA helicase	27.1.2	N
solyc01g057760.2.1.._SYSPS(ph)PER_..Phospho	solyc01g057760.2.1	AT3G06480	SYSPS(ph)PER	D	#N/A	not A17	NA	1	0.720653	0	RNA.processing.RNA helicase	27.1.2	N
solyc05g005620.2.1.._AEIS(ph)SPDHR_..Phospho	solyc05g005620.2.1	AT1G60200	AEIS(ph)SPDHR	D	D	equal	0.00860425	0	1.20436	1	RNA.processing.splicing	27.1.1	N
solyc12g008660.1.1.._VLGPGSGSS(ph)PGPGSDS(ph)PR_..Phospho	solyc12g008660.1.1	AT2G19810	VLGPGSGSS(ph)PGPGSDS(ph)PR	D	D	equal	0.000912872	0	0.863131	1	RNA.regulation of transcription.C3H zinc finger family	27.3.12	N
solyc10g078430.1.1.._LPTS(ph)PPLPGILK_..Phospho	solyc10g078430.1.1	AT5G03415	LPTS(ph)PPLPGILK	D	B	earlier	0.76008	0	0.940666	1	RNA.regulation of transcription.E2F/DP transcription factor family	27.3.18	N
solyc02g094480.2.1.._TFSSDS(ph)VDDDR_..Phospho	solyc02g094480.2.1	AT3G26782	TFSSDS(ph)VDDDR	D	B	earlier	0.823113	1	1.07432	1	RNA.regulation of transcription.MYB domain transcription factor family	27.3.25	M
solyc04g049120.2.1.._VEDIDS(ph)PGSATSK_..Phospho	solyc04g049120.2.1	AT3G52250	VEDIDS(ph)PGSATSK	D	B	earlier	0.848882	1	1.03876	1	RNA.regulation of transcription.MYB domain transcription factor family	27.3.25	N
solyc08g081290.2.1.._DLDS(ph)DDDEKEVGR_..Phospho	solyc08g081290.2.1	AT4G11400	DLDS(ph)DDDEKEVGR	D	D	equal	0.000191033	0	0.889703	1	RNA.regulation of transcription.putative transcription regulator	27.3.67	N
solyc09g064840.2.1.._LISAAAPPGS(ph)SSQENR_..Phospho	solyc09g064840.2.1	AT3G63070	LISAAAPPGS(ph)SSQENR	D	D	equal	0.0133447	0	2.06904	1	RNA.regulation of transcription.PWWP domain protein	27.3.68	N
solyc10g076990.1.1.._VSSFLS(ph)PSR_..Phospho	solyc10g076990.1.1	AT1G08680	VSSFLS(ph)PSR	D	F	later	0.867878	1	0.866318	1	RNA.regulation of transcription.unclassified	27.3.99	C,PM
solyc02g080890.2.1.._EES(ph)PESESWAPNK_..Phospho	solyc02g080890.2.1	AT1G62300	EES(ph)PESESWAPNK	D	#N/A	not A17	NA	1	0.895379	1	RNA.regulation of transcription.WRKY domain transcription factor family	27.3.32	N
solyc01g106020.2.1.._NSSPLTSESS(ph)PSGQM(ox)R_..Phospho	solyc01g106020.2.1	AT1G51580	NSSPLTSESS(ph)PSGQM(ox)R	D	B	earlier	3.37844	1	0.703277	0	RNA.RNA binding	27.4	N
solyc06g063000.2.1.._SVVELTNGS(ph)SEDGK_..Phospho	solyc06g063000.2.1	AT1G17370	SVVELTNGS(ph)SEDGK	D	D	equal	0.018426	0	1.01848	1	RNA.RNA binding	27.4	N
solyc06g076670.2.1.._DYS(ph)PNNSYYYR_..Phospho	solyc06g076670.2.1	AT1G07350	DYS(ph)PNNSYYYR	D	F	later	0.885083	1	1.20663	1	RNA.RNA binding	27.4	N
solyc06g082710.2.1.._GS(ph)LS(ph)PFSSSGM(ox)K_..Phospho	solyc06g082710.2.1	AT3G08620	GS(ph)LS(ph)PFSSSGM(ox)K	D	D	equal	0.000581656	0	0.90095	1	RNA.RNA binding	27.4	C
solyc07g045240.2.1.._NDYGDGAS(ph)PGK_..Phospho	solyc07g045240.2.1	AT3G13224	NDYGDGAS(ph)PGK	D	B	earlier	1.34729	1	0.712291	0	RNA.RNA binding	27.4	C,N
solyc03g005090.2.1.._M(ox)QNINS(ph)SPGTSFR_..Phospho	solyc03g005090.2.1	AT3G01750	M(ox)QNINS(ph)SPGTSFR	D	B	earlier	2.87607	1	0.703463	0	secondary metabolism.phenylpropanoids	16.2	C
solyc04g076380.2.1.._DEDDANSAAT(ph)PYTAAIPEYR_..Phospho	solyc04g076380.2.1	AT4G24520	DEDDANSAAT(ph)PYTAAIPEYR	D	#N/A	not A17	NA	1	0.874985	1	secondary metabolism.phenylpropanoids	16.2	ER
solyc04g077830.2.1.._DFS(ph)ASGISSR_..Phospho	solyc04g077830.2.1	AT1G27460	DFS(ph)ASGISSR	D	#N/A	not A17	NA	1	0.752433	0	signalling.calcium	30.3	PM
solyc05g054980.2.1.._AGPSM(ox)LGS(ph)PLK_..Phospho	solyc05g054980.2.1	AT5G28850	AGPSM(ox)LGS(ph)PLK	D	B	earlier	1.46151	1	0.761947	0	signalling.calcium	30.3	ER
solyc05g054980.2.1.._AGPSMLGS(ph)PLK_..Phospho	solyc05g054980.2.1	AT5G28850	AGPSMLGS(ph)PLK	D	#N/A	not A17	NA	1	0.862043	1	signalling.calcium	30.3	ER
solyc06g053530.2.1.._DYS(ph)ASGYSSR_..Phospho	solyc06g053530.2.1	AT4G28600	DYS(ph)ASGYSSR	D	F	later	1.44856	1	0.700002	0	signalling.calcium	30.3	PM
solyc12g014460.1.1.._(ac)M(ox)EFDT(ph)SPINR_..Phospho	solyc12g014460.1.1	AT3G20290	(ac)M(ox)EFDT(ph)SPINR	D	F	later	1.13086	1	0.769587	0	signalling.calcium	30.3	C
solyc01g111870.1.1.._IAASSS(ph)TPPNIR_..Phospho	solyc01g111870.1.1	AT5G40820	IAASSS(ph)TPPNIR	D	#N/A	not A17	NA	1	1.12573	1	signalling.G-proteins	30.5	N
solyc09g075830.2.1.._LEVFS(ph)PNLEK_..Phospho	solyc09g075830.2.1	AT3G22380	LEVFS(ph)PNLEK	D	B	earlier	1.51724	1	0.76003	0	signalling.light	30.11	N
solyc03g123520.2.1.._YTPSM(ox)S(ph)GR_..Phospho	solyc03g123520.2.1	AT3G14205	YTPSM(ox)S(ph)GR	D	B	earlier	2.19616	1	0.700007	0	signalling.phosphinositides	30.4	C
solyc09g005330.2.1.._SSLEVVPSNST(ph)DRS(ph)EELSPK_..Phospho	solyc09g005330.2.1	AT5G01400	SSLEVVPSNST(ph)DRS(ph)EELSPK	D	D	equal	0.00404397	0	5.13363	1	signalling.phosphinositides	30.4	N
solyc11g005910.1.1.._LLSLTSS(ph)PPAVQR_..Phospho	solyc11g005910.1.1	AT5G64070	LLSLTSS(ph)PPAVQR	D	B	earlier	0.860084	1	0.700748	0	signalling.phosphinositides.phosphatidylinositol 4-kinase	30.4.2	C
solyc07g065220.1.1.._(ac)M(ox)DS(ph)PQSVVSPFK_..Phospho	solyc07g065220.1.1	AT5G55530	(ac)M(ox)DS(ph)PQSVVSPFK	D	D	equal	0.0027774	0	1.17206	1	stress.abiotic.cold	20.2.2	N
solyc07g065220.1.1.._(ac)MDS(ph)PQSVVSPFK_..Phospho	solyc07g065220.1.1	AT5G55530	(ac)MDS(ph)PQSVVSPFK	D	#N/A	not A17	NA	1	0.838221	1	stress.abiotic.cold	20.2.2	N
solyc03g095250.2.1.._S(ph)LLSASVGANK_..Phospho	solyc03g095250.2.1		S(ph)LLSASVGANK	D	B	earlier	1.0402	1	0.926375	1	stress.biotic	20.1	#N/A
solyc06g074970.1.1.._INSGS(ph)LPS(ph)PSSIER_..Phospho	solyc06g074970.1.1	AT2G28070	INSGS(ph)LPS(ph)PSSIER	D	#N/A	not A17	NA	1	0.754516	0	transport.ABC transporters and multidrug resistance systems	34.16	PM
solyc01g111980.2.1.._(ac)AGVEDQVSS(ph)LPNSLPITPR_..Phospho	solyc01g111980.2.1	AT1G47670	(ac)AGVEDQVSS(ph)LPNSLPITPR	D	#N/A	not A17	NA	1	0.782519	0	transport.amino acids	34.3	PM
solyc10g055630.1.1.._ALGS(ph)FRSNQTN_..Phospho	solyc10g055630.1.1	AT4G35100	ALGS(ph)FRSNQTN	D	#N/A	not A17	NA	1	0.77556	0	transport.Major Intrinsic Proteins.PIP	34.19.1	PM
solyc06g062780.2.1.._YT(ph)SM(ox)GSQIELTQP_..Phospho	solyc06g062780.2.1	AT3G13900	YT(ph)SM(ox)GSQIELTQP	D	F	later	1.31407	1	0.869228	1	transport.p- and v-ATPases	34.1	M
solyc01g057770.2.1.._VTS(ph)CNATPTR_..Phospho	solyc01g057770.2.1	AT3G62270	VTS(ph)CNATPTR	D	F	later	1.04863	1	0.836625	1	transport.unspecified anions	34.18	PM
solyc10g077020.1.1.._SAS(ph)PEIVEVHEESFR_..Phospho	solyc10g077020.1.1	AT2G40980	SAS(ph)PEIVEVHEESFR	D	F	later	2.86503	1	0.34737	0	not assigned.unknown	35.2	C,PM
solyc01g006120.2.1.._M(ox)GDES(ph)GGLSANNK_..Phospho	solyc01g006120.2.1	AT3G13670	M(ox)GDES(ph)GGLSANNK	D	B	earlier	1.23339	1	1.093	1	protein.postranslational modification	29.4	C
solyc01g096490.2.1.._YSS(ph)DDEDEEEENER_..Phospho	solyc01g096490.2.1	AT5G13530	YSS(ph)DDEDEEEENER	D	B	earlier	0.797521	0	0.827339	1	protein.postranslational modification	29.4	C
solyc03g098150.2.1.._HPWLSYPYEPIS(ph)S_..Phospho	solyc03g098150.2.1	AT1G73460	HPWLSYPYEPIS(ph)S	D	F	later	0.711553	0	0.380427	0	protein.postranslational modification	29.4	N
solyc04g009800.2.1.._GLEHSFS(ph)TGFR_..Phospho	solyc04g009800.2.1	AT5G04870	GLEHSFS(ph)TGFR	D	B	earlier	0.702014	0	0.0726134	0	protein.postranslational modification	29.4	C
solyc04g071120.2.1.._(ac)M(ox)DLIEGVGENSS(ph)PPR_..Phospho	solyc04g071120.2.1	AT4G38470	(ac)M(ox)DLIEGVGENSS(ph)PPR	D	B	earlier	3.47401	1	4.35654	1	protein.postranslational modification	29.4	C
solyc07g055130.2.1.._S(ph)ISITPEIGDDIVR_..Phospho	solyc07g055130.2.1	AT3G58640	S(ph)ISITPEIGDDIVR	D	F	later	1.73251	1	0.183624	0	protein.postranslational modification	29.4	C,PM
solyc07g055130.2.1.._SIS(ph)ITPEIGDDIVR_..Phospho	solyc07g055130.2.1	AT3G58640	SIS(ph)ITPEIGDDIVR	D	B	earlier	2.23337	1	1.24556	1	protein.postranslational modification	29.4	C,PM
solyc07g062940.2.1.._ELNS(ph)NANLSPLAR_..Phospho	solyc07g062940.2.1	AT3G15220	ELNS(ph)NANLSPLAR	D	D	equal	0.00129622	0	0.259862	0	protein.postranslational modification	29.4	C
solyc08g008550.2.1.._TAS(ph)VGDWIM(ox)ESK_..Phospho	solyc08g008550.2.1	AT4G10730	TAS(ph)VGDWIM(ox)ESK	D	D	equal	0.00613444	0	0.824301	1	protein.postranslational modification	29.4	C
solyc10g055720.1.1.._S(ph)SPSQSPSESFR_..Phospho	solyc10g055720.1.1	AT4G38470	S(ph)SPSQSPSESFR	D	#N/A	not A17	NA	1	0.137796	0	protein.postranslational modification	29.4	C
solyc10g080700.1.1.._IAM(ox)DGGGS(ph)PDK_..Phospho	solyc10g080700.1.1	AT3G03940	IAM(ox)DGGGS(ph)PDK	D	B	earlier	1.30923	1	0.228472	0	protein.postranslational modification	29.4	C
solyc11g006000.1.1.._AITS(ph)LPVS(ph)PTSSPLR_..Phospho	solyc11g006000.1.1	AT1G53570	AITS(ph)LPVS(ph)PTSSPLR	D	D	equal	0.0073887	0	0.575838	0	protein.postranslational modification	29.4	C
solyc11g006000.1.1.._AITSLPVS(ph)PTSSPLR_..Phospho	solyc11g006000.1.1	AT1G53570	AITSLPVS(ph)PTSSPLR	D	B	earlier	1.68382	1	0.315141	0	protein.postranslational modification	29.4	C
solyc12g007200.1.1.._DLNSDS(ph)DFDDFGPTK_..Phospho	solyc12g007200.1.1	AT4G28980	DLNSDS(ph)DFDDFGPTK	D	B	earlier	1.53104	1	1.60003	1	protein.postranslational modification	29.4	C
solyc01g102700.2.1.._SDPFASWDS(ph)NK_..Phospho	solyc01g102700.2.1	AT5G49760	SDPFASWDS(ph)NK	D	E	later	1.45934	1	0.584511	0	protein.postranslational modification.kinase.receptor like cytoplasmatic kinase VII	29.4.1.57	PM
solyc07g007780.2.1.._IGS(ph)IHLNM(ox)NQALK_..Phospho	solyc07g007780.2.1	AT2G11520	IGS(ph)IHLNM(ox)NQALK	D	B	earlier	0.749233	0	2.72679	1	protein.postranslational modification.kinase.receptor like cytoplasmatic kinase VII	29.4.1.57	PM
solyc09g015830.1.1.._SSGISM(ox)S(ph)IGGR_..Phospho	solyc09g015830.1.1	AT3G51550	SSGISM(ox)S(ph)IGGR	D	B	earlier	1.28145	1	0.472711	0	protein.postranslational modification.kinase.receptor like cytoplasmatic kinase VII	29.4.1.57	PM
solyc12g055720.1.1.._LKS(ph)FDEVDIS(ph)PKPIVPPK_..Phospho	solyc12g055720.1.1	AT1G53730	LKS(ph)FDEVDIS(ph)PKPIVPPK	D	#N/A	not A17	NA	1	0.464151	0	protein.postranslational modification.kinase.receptor like cytoplasmatic kinase VII	29.4.1.57	PM
solyc12g055720.1.1.._S(ph)FDEVDIS(ph)PKPIVPPK_..Phospho	solyc12g055720.1.1	AT1G53730	S(ph)FDEVDIS(ph)PKPIVPPK	D	F	later	1.49576	1	0.622248	0	protein.postranslational modification.kinase.receptor like cytoplasmatic kinase VII	29.4.1.57	PM
solyc08g065230.1.1.._FEQSGSTSSLS(ph)PQTTPASAALPR_..Phospho	solyc08g065230.1.1	AT5G11850	FEQSGSTSSLS(ph)PQTTPASAALPR	D	D	equal	0.000480462	0	4.66177	1	signalling.MAP kinases	30.6	C
solyc02g079590.2.1.._GT(ph)S(ph)ERSQELLM(ox)NATIIPSK_..Phospho	solyc02g079590.2.1	AT4G21380	GT(ph)S(ph)ERSQELLM(ox)NATIIPSK	D	B	earlier	1.6726	1	0.313141	0	signalling.receptor kinases.DUF 26	30.2.17	PM
solyc06g082610.2.1.._EEFGS(ph)GVQEPDK_..Phospho	solyc06g082610.2.1	AT3G08680	EEFGS(ph)GVQEPDK	D	#N/A	not A17	NA	1	0.0110674	0	signalling.receptor kinases.leucine rich repeat III	30.2.3	PM
solyc06g082610.2.1.._QPM(ox)QS(ph)PGRDDM(ox)VDLPR_..Phospho	solyc06g082610.2.1	AT3G08680	QPM(ox)QS(ph)PGRDDM(ox)VDLPR	D	F	later	2.89333	1	9.43591	1	signalling.receptor kinases.leucine rich repeat III	30.2.3	PM
solyc05g009800.2.1.._S(ph)LM(ox)TLEM(ox)ESQHAK_..Phospho	solyc05g009800.2.1	AT1G25570	S(ph)LM(ox)TLEM(ox)ESQHAK	D	F	later	5.30047	1	0.793616	0	signalling.receptor kinases.misc	30.2.99	V
solyc06g019170.2.1.._LINSS(ph)FADLQKPQGDLDGK_..Phospho	solyc06g019170.2.1	AT2G39800	LINSS(ph)FADLQKPQGDLDGK	D	B	earlier	2.10627	1	2.13118	1	amino acid metabolism.synthesis.glutamate family.proline	13.1.2.2	C
solyc08g043170.2.1.._LLNSS(ph)FLDLQKPQTELDGK_..Phospho	solyc08g043170.2.1	AT2G39800	LLNSS(ph)FLDLQKPQTELDGK	D	B	earlier	1.00016	1	0.900732	1	amino acid metabolism.synthesis.glutamate family.proline	13.1.2.2	C
solyc03g111310.2.1.._VGM(ox)QVEDLWDIQEPQLS(ph)PTEK_..Phospho	solyc03g111310.2.1	AT3G48530	VGM(ox)QVEDLWDIQEPQLS(ph)PTEK	D	B	earlier	2.33108	1	11.7424	1	cell wall.cell wall proteins	10.5	C
solyc09g057640.2.1.._SSS(ph)ESGLAELNKLEM(ox)TK_..Phospho	solyc09g057640.2.1	AT3G07330	SSS(ph)ESGLAELNKLEM(ox)TK	D	F	later	0.718819	0	2.08932	1	cell wall.cellulose synthesis	10.2	G
solyc01g087210.2.1.._GSPAISGESVEDGDADDGAS(ph)DLNYSSENLNEK_..Phospho	solyc01g087210.2.1	AT5G05170	GSPAISGESVEDGDADDGAS(ph)DLNYSSENLNEK	D	B	earlier	0.803325	1	0.908502	1	cell wall.cellulose synthesis.cellulose synthase	10.2.1	PM
solyc01g087210.2.1.._GVGDIDAS(ph)TDILGDDSLLNDEAR_..Phospho	solyc01g087210.2.1	AT5G05170	GVGDIDAS(ph)TDILGDDSLLNDEAR	D	B	earlier	0.809359	1	0.589381	0	cell wall.cellulose synthesis.cellulose synthase	10.2.1	PM
solyc01g102580.2.1.._S(ph)LDETQQSWLLGPTEQK_..Phospho	solyc01g102580.2.1	AT5G49720	S(ph)LDETQQSWLLGPTEQK	D	#N/A	not A17	NA	1	0.481104	0	cell wall.degradation.cellulases and beta -1,4-glucanases	10.6.1	C,PM,G
solyc01g095290.2.1.._PLHNPLNDPNPLS(ph)PPSSQTSQK_..Phospho	solyc01g095290.2.1	AT4G01220	PLHNPLNDPNPLS(ph)PPSSQTSQK	D	F	later	0.823559	1	1.16095	1	cell wall.pectin synthesis.rhamnogalacturonan II.Xylose Transferase with Fucose Acceptor	10.4.3.6	PM
solyc08g067090.2.1.._SM(ox)SIS(ph)PR_..Phospho	solyc08g067090.2.1	AT4G32420	SM(ox)SIS(ph)PR	D	B	earlier	2.58736	1	0.2995	0	cell.cycle.peptidylprolyl isomerase	31.3.1	N
solyc04g081200.2.1.._ASEEVGAEPVSES(ph)PASKK_..Phospho	solyc04g081200.2.1	AT1G19880	ASEEVGAEPVSES(ph)PASKK	D	A	earlier	1.16967	1	2.33438	1	cell.division	31.2	N
solyc09g091280.2.1.._M(ox)AAT(ph)PVTTAM(ox)TTAR_..Phospho	solyc09g091280.2.1	AT3G12280	M(ox)AAT(ph)PVTTAM(ox)TTAR	D	B	earlier	2.62612	1	0.862045	1	cell.division	31.2	N
solyc02g078640.2.1.._FGPLS(ph)PVNTNPLNDAK_..Phospho	solyc02g078640.2.1	AT2G35630	FGPLS(ph)PVNTNPLNDAK	D	B	earlier	1.69745	1	0.547106	0	cell.organisation	31.1	C
solyc03g120810.2.1.._S(ph)FDDSEQFLANNK_..Phospho	solyc03g120810.2.1	AT3G16060	S(ph)FDDSEQFLANNK	D	D	equal	0.00075164	0	1.75742	1	cell.organisation	31.1	C
solyc06g082910.2.1.._SVSLSIS(ph)PPASLS(ph)PERK_..Phospho	solyc06g082910.2.1	AT3G25500	SVSLSIS(ph)PPASLS(ph)PERK	D	D	equal	0.0254008	0	14.5282	1	cell.organisation	31.1	PM
solyc09g010060.2.1.._FM(ox)DYEPTGTT(ph)PIR_..Phospho	solyc09g010060.2.1	AT2G36200	FM(ox)DYEPTGTT(ph)PIR	D	B	earlier	2.02135	1	0.106262	0	cell.organisation	31.1	C
solyc09g091560.2.1.._FEELQPLDEFAT(ph)PPSS(ph)PTASGR_..Phospho	solyc09g091560.2.1	AT1G04780	FEELQPLDEFAT(ph)PPSS(ph)PTASGR	D	D	equal	0.0314973	0	1.92417	1	cell.organisation	31.1	C,N
solyc11g010560.1.1.._SDM(ox)TM(ox)LTLEDGS(ph)SPVR_..Phospho	solyc11g010560.1.1	AT5G65460	SDM(ox)TM(ox)LTLEDGS(ph)SPVR	D	B	earlier	2.48339	1	0.178564	0	cell.organisation	31.1	C
solyc11g010560.1.1.._SDM(ox)TM(ox)LTLEDGSS(ph)PVR_..Phospho	solyc11g010560.1.1	AT5G65460	SDM(ox)TM(ox)LTLEDGSS(ph)PVR	D	F	later	1.38072	1	1.64462	1	cell.organisation	31.1	C
solyc12g019480.1.1.._LGS(ph)PELLPLPPLPR_..Phospho	solyc12g019480.1.1	AT3G25500	LGS(ph)PELLPLPPLPR	D	B	earlier	1.0558	1	0.494522	0	cell.organisation	31.1	PM
solyc01g103480.2.1.._GGFM(ox)SLQSM(ox)S(ph)SGR_..Phospho	solyc01g103480.2.1	AT5G05010	GGFM(ox)SLQSM(ox)S(ph)SGR	D	B	earlier	1.74263	1	3.66961	1	cell.vesicle transport	31.4	C
solyc03g111320.1.1.._S(ph)AAALAGT(ph)DHSSTDLVFEEAAK_..Phospho	solyc03g111320.1.1	AT5G50380	S(ph)AAALAGT(ph)DHSSTDLVFEEAAK	D	B	earlier	0.750717	0	1.67581	1	cell.vesicle transport	31.4	N
solyc03g119270.1.1.._TGPVADS(ph)DTDDGGLNPR_..Phospho	solyc03g119270.1.1	AT1G48760	TGPVADS(ph)DTDDGGLNPR	D	D	equal	0.000623094	0	0.160416	0	cell.vesicle transport	31.4	N
solyc08g079520.2.1.._(ac)SM(ox)S(ph)DSDTSSQGSDYK_..Phospho	solyc08g079520.2.1	AT1G12360	(ac)SM(ox)S(ph)DSDTSSQGSDYK	D	B	earlier	3.37776	1	5.36677	1	cell.vesicle transport	31.4	C
solyc08g081830.2.1.._VLEHPDPSPSS(ph)PDLPGS(ph)AGSLR_..Phospho	solyc08g081830.2.1	AT5G41620	VLEHPDPSPSS(ph)PDLPGS(ph)AGSLR	D	#N/A	not A17	NA	1	0.852544	1	cell.vesicle transport	31.4	N
solyc09g014790.2.1.._TQQELHPQSQPLS(ph)PR_..Phospho	solyc09g014790.2.1	AT2G38410	TQQELHPQSQPLS(ph)PR	D	A	earlier	1.35788	1	0.217004	0	cell.vesicle transport	31.4	C,N
solyc11g022390.1.1.._S(ph)PSQSAM(ox)DTIISK_..Phospho	solyc11g022390.1.1	AT1G72090	S(ph)PSQSAM(ox)DTIISK	D	#N/A	not A17	NA	1	0.168626	0	Co-factor and vitamine metabolism.iron-sulphur clusters	18.7	C
solyc01g108250.2.1.._YAVS(ph)DSPEAPLVVATPM(ox)K_..Phospho	solyc01g108250.2.1	AT3G19240	YAVS(ph)DSPEAPLVVATPM(ox)K	D	B	earlier	1.65543	1	0.27168	0	development.unspecified	33.99	N
solyc02g077880.2.1.._SLS(ph)M(ox)PASPPTPGTPVT(ph)PTNISPTVR_..Phospho	solyc02g077880.2.1	AT1G28330	SLS(ph)M(ox)PASPPTPGTPVT(ph)PTNISPTVR	D	#N/A	not A17	NA	1	0.0816997	0	development.unspecified	33.99	C
solyc08g005070.2.1.._DETPEVSAS(ph)PK_..Phospho	solyc08g005070.2.1	AT4G17890	DETPEVSAS(ph)PK	D	#N/A	not A17	NA	1	0.0103288	0	development.unspecified	33.99	C
solyc10g008800.2.1.._HIETIDEQM(ox)S(ph)DDNLR_..Phospho	solyc10g008800.2.1	AT2G34040	HIETIDEQM(ox)S(ph)DDNLR	D	F	later	1.39237	1	5.10214	1	development.unspecified	33.99	C
solyc01g094350.2.1.._NQLPS(ph)PDSTVAEVEK_..Phospho	solyc01g094350.2.1	AT4G00660	NQLPS(ph)PDSTVAEVEK	D	B	earlier	1.35853	1	0.499301	0	DNA.synthesis/chromatin structure	28.1	N
solyc02g081810.2.1.._DKESENGDVGS(ph)DDEGSK_..Phospho	solyc02g081810.2.1	AT3G57150	DKESENGDVGS(ph)DDEGSK	D	F	later	1.01228	1	2.151	1	DNA.synthesis/chromatin structure	28.1	N
solyc02g081810.2.1.._EADEAAS(ph)PDVES(ph)VKK_..Phospho	solyc02g081810.2.1	AT3G57150	EADEAAS(ph)PDVES(ph)VKK	D	A	earlier	0.936803	1	0.185291	0	DNA.synthesis/chromatin structure	28.1	N
solyc02g081810.2.1.._ESENGDVGS(ph)DDEGSK_..Phospho	solyc02g081810.2.1	AT3G57150	ESENGDVGS(ph)DDEGSK	D	F	later	0.781161	0	0.386078	0	DNA.synthesis/chromatin structure	28.1	N
solyc05g015050.2.1.._NVAPGLSSSIS(ph)LNR_..Phospho	solyc05g015050.2.1	AT5G43230	NVAPGLSSSIS(ph)LNR	D	B	earlier	1.41204	1	0.614282	0	DNA.synthesis/chromatin structure	28.1	C
solyc09g090740.2.1.._SAELM(ox)ELDLEDNDS(ph)EEER_..Phospho	solyc09g090740.2.1	AT3G16840	SAELM(ox)ELDLEDNDS(ph)EEER	D	B	earlier	2.82554	1	0.668221	0	DNA.synthesis/chromatin structure	28.1	N
solyc11g040120.1.1.._RNFDDTDAM(ox)PSS(ph)PGASQR_..Phospho	solyc11g040120.1.1	AT1G44900	RNFDDTDAM(ox)PSS(ph)PGASQR	D	F	later	5.23362	1	12.3928	1	DNA.synthesis/chromatin structure	28.1	N
solyc05g051290.2.1.._APLPPGAVESVEPAS(ph)PRPR_..Phospho	solyc05g051290.2.1		APLPPGAVESVEPAS(ph)PRPR	D	D	equal	0.00509839	0	0.417496	0	DNA.synthesis/chromatin structure.histone	28.1.3	#N/A
solyc06g071920.2.1.._LTGM(ox)S(ph)FR_..Phospho	solyc06g071920.2.1	AT3G04120	LTGM(ox)S(ph)FR	D	B	earlier	2.51394	1	0.171467	0	glycolysis.cytosolic branch.glyceraldehyde 3-phosphate dehydrogenase (GAP-DH)	4.1.8	C
solyc10g047670.1.1.._ELVVPADAEEIKLPEVIS(ph)PNR_..Phospho	solyc10g047670.1.1	AT1G74520	ELVVPADAEEIKLPEVIS(ph)PNR	D	B	earlier	4.19672	1	36.503	1	hormone metabolism.abscisic acid.induced-regulated-responsive-activated	17.1.3	PM
solyc01g008320.2.1.._(ac)ASVS(ph)GSKGEIDETSPDM(ox)LK_..Phospho	solyc01g008320.2.1	AT1G31480	(ac)ASVS(ph)GSKGEIDETSPDM(ox)LK	D	B	earlier	3.09785	1	0.825316	1	lipid metabolism.lipid degradation.lysophospholipases	11.9.3	V
solyc07g044960.1.1.._(ac)M(ox)LPS(ph)ENSSPR_..Phospho	solyc07g044960.1.1	AT5G62220	(ac)M(ox)LPS(ph)ENSSPR	D	#N/A	not A17	NA	1	0.0456244	0	misc.UDP glucosyl and glucoronyl transferases	26.2	P
solyc01g068260.2.1.._EEENS(ph)PAEYPK_..Phospho	solyc01g068260.2.1	AT1G77320	EEENS(ph)PAEYPK	D	F	later	1.83337	1	0.274958	0	not assigned.unknown	35.2	N
solyc01g094060.2.1.._LQKPELGDS(ph)DGELDENSEGNR_..Phospho	solyc01g094060.2.1	AT2G45540	LQKPELGDS(ph)DGELDENSEGNR	D	F	later	1.77334	1	2.606	1	not assigned.unknown	35.2	C
solyc01g094060.2.1.._QTS(ph)NLSILDVNAR_..Phospho	solyc01g094060.2.1	AT2G45540	QTS(ph)NLSILDVNAR	D	B	earlier	1.3177	1	0.408379	0	not assigned.unknown	35.2	C
solyc01g096600.2.1.._NSAQQAEENQIAT(ph)PPSEM(ox)DNEVGR_..Phospho	solyc01g096600.2.1	AT5G09860	NSAQQAEENQIAT(ph)PPSEM(ox)DNEVGR	D	D	equal	0.0126164	0	0.510612	0	not assigned.unknown	35.2	N
solyc01g097040.2.1.._VVSDSESEAAHSDSDS(ph)ASPLIR_..Phospho	solyc01g097040.2.1	AT1G08800	VVSDSESEAAHSDSDS(ph)ASPLIR	D	F	later	2.12893	1	5.99246	1	not assigned.unknown	35.2	EX
solyc02g032450.2.1.._SES(ph)PTILSR_..Phospho	solyc02g032450.2.1		SES(ph)PTILSR	D	B	earlier	1.39768	1	0.208381	0	not assigned.unknown	35.2	#N/A
solyc02g082020.2.1.._TTM(ox)DTSAST(ph)SNDESK_..Phospho	solyc02g082020.2.1		TTM(ox)DTSAST(ph)SNDESK	D	B	earlier	1.76554	1	0.0866015	0	not assigned.unknown	35.2	#N/A
solyc03g095410.2.1.._SAS(ph)ADSDPLVLDIDDFK_..Phospho	solyc03g095410.2.1	AT5G12370	SAS(ph)ADSDPLVLDIDDFK	D	B	earlier	0.714271	0	1.12217	1	not assigned.unknown	35.2	PM
solyc03g123870.2.1.._DLNS(ph)PTASVSAQSM(ox)SSVR_..Phospho	solyc03g123870.2.1	AT5G49830	DLNS(ph)PTASVSAQSM(ox)SSVR	D	B	earlier	0.712349	0	0.116062	0	not assigned.unknown	35.2	PM
solyc04g014240.1.1.._(ac)M(ox)LQNVPHQPLQS(ph)PAR_..Phospho	solyc04g014240.1.1	AT5G02850	(ac)M(ox)LQNVPHQPLQS(ph)PAR	D	F	later	0.733823	0	0.135352	0	not assigned.unknown	35.2	N
solyc04g064810.2.1.._QLDDRVS(ph)GTST(ph)PNLGSTTSLADVDSVK_..Phospho	solyc04g064810.2.1	AT4G31080	QLDDRVS(ph)GTST(ph)PNLGSTTSLADVDSVK	D	B	earlier	0.857234	1	12.6179	1	not assigned.unknown	35.2	ER
solyc04g072390.2.1.._YVEEWIGPGS(ph)PR_..Phospho	solyc04g072390.2.1	AT1G36310	YVEEWIGPGS(ph)PR	D	D	equal	0.00302724	0	0.398672	0	not assigned.unknown	35.2	M
solyc04g074720.2.1.._LIDPASILQEPNVPGS(ph)PK_..Phospho	solyc04g074720.2.1	AT1G35220	LIDPASILQEPNVPGS(ph)PK	D	B	earlier	3.39168	1	0.887264	1	not assigned.unknown	35.2	N
solyc05g007030.2.1.._NLSQSVS(ph)FSER_..Phospho	solyc05g007030.2.1	AT3G17900	NLSQSVS(ph)FSER	D	B	earlier	1.99301	1	0.422538	0	not assigned.unknown	35.2	N
solyc05g014160.2.1.._AVDPEM(ox)EHASGWNFS(ph)PR_..Phospho	solyc05g014160.2.1	AT3G26090	AVDPEM(ox)EHASGWNFS(ph)PR	D	#N/A	not A17	NA	1	0.644995	0	not assigned.unknown	35.2	PM
solyc05g023710.2.1.._DIEAM(ox)QNGVVFS(ph)DEDEM(ox)SNHGR_..Phospho	solyc05g023710.2.1	AT3G55510	DIEAM(ox)QNGVVFS(ph)DEDEM(ox)SNHGR	D	#N/A	not A17	NA	1	0.703102	0	not assigned.unknown	35.2	N
solyc06g060820.1.1.._SSVS(ph)PPPPPPPLPS(ph)PSSIVK_..Phospho	solyc06g060820.1.1		SSVS(ph)PPPPPPPLPS(ph)PSSIVK	D	D	equal	0.0165524	0	0.118169	0	not assigned.unknown	35.2	#N/A
solyc06g069210.2.1.._KYVEDLEGGFSS(ph)DVESK_..Phospho	solyc06g069210.2.1	AT3G18480	KYVEDLEGGFSS(ph)DVESK	D	F	later	0.782773	0	97.4217	1	not assigned.unknown	35.2	G
solyc06g076340.2.1.._SES(ph)AQFNM(ox)SSK_..Phospho	solyc06g076340.2.1	AT2G29200	SES(ph)AQFNM(ox)SSK	D	B	earlier	2.64199	1	0.610699	0	not assigned.unknown	35.2	C,N
solyc07g005990.2.1.._DAPS(ph)PSSVM(ox)DTHAVR_..Phospho	solyc07g005990.2.1	AT2G24100	DAPS(ph)PSSVM(ox)DTHAVR	D	B	earlier	1.19339	1	10.4145	1	not assigned.unknown	35.2	N
solyc07g056660.2.1.._ASSGLS(ph)DDLDSTPSHVLESDEM(ox)DIESK_..Phospho	solyc07g056660.2.1	AT4G36630	ASSGLS(ph)DDLDSTPSHVLESDEM(ox)DIESK	D	#N/A	not A17	NA	1	0.310914	0	not assigned.unknown	35.2	C
solyc08g014370.1.1.._ETEIVTNEKS(ph)DAEDQLDEAK_..Phospho	solyc08g014370.1.1	AT2G44380	ETEIVTNEKS(ph)DAEDQLDEAK	D	F	later	3.29642	1	0.270012	0	not assigned.unknown	35.2	N
solyc08g066970.2.1.._NNPLLPTTTAIDPS(ph)PPRM(ox)EEK_..Phospho	solyc08g066970.2.1	AT4G32272	NNPLLPTTTAIDPS(ph)PPRM(ox)EEK	D	F	later	0.794485	0	1.17221	1	not assigned.unknown	35.2	PM,PX
solyc09g009370.2.1.._ISDSNS(ph)DDDESM(ox)K_..Phospho	solyc09g009370.2.1	AT1G48090	ISDSNS(ph)DDDESM(ox)K	D	D	equal	0.0363631	0	0.741157	0	not assigned.unknown	35.2	C
solyc09g018340.2.1.._SSS(ph)VTSDVNR_..Phospho	solyc09g018340.2.1	AT5G27970	SSS(ph)VTSDVNR	D	B	earlier	1.59538	1	0.194526	0	not assigned.unknown	35.2	C
solyc09g065700.2.1.._VGLAAQSPSAAS(ph)SPSSSASSPFR_..Phospho	solyc09g065700.2.1	AT1G03060	VGLAAQSPSAAS(ph)SPSSSASSPFR	D	#N/A	not A17	NA	1	0.0617935	0	not assigned.unknown	35.2	C,N
solyc09g091850.2.1.._LSGS(ph)STDSDDVGR_..Phospho	solyc09g091850.2.1	AT3G24180	LSGS(ph)STDSDDVGR	D	#N/A	not A17	NA	1	0.0879464	0	not assigned.unknown	35.2	ER
solyc09g098300.2.1.._(ac)S(ph)YYNQQQPPVGVPPPQGYPPEGYPK_..Phospho	solyc09g098300.2.1		(ac)S(ph)YYNQQQPPVGVPPPQGYPPEGYPK	D	F	later	0.706853	0	0.629483	0	not assigned.unknown	35.2	#N/A
solyc10g008870.2.1.._VNNYEEEDVSY(ph)RS_..Phospho	solyc10g008870.2.1	AT5G46030	VNNYEEEDVSY(ph)RS	D	A	earlier	1.40867	1	0.735735	0	not assigned.unknown	35.2	N
solyc10g047210.1.1.._IAAAVTVM(ox)S(ph)NVNT(ph)PSK_..Phospho	solyc10g047210.1.1	AT5G64090	IAAAVTVM(ox)S(ph)NVNT(ph)PSK	D	B	earlier	0.750684	0	0.240793	0	not assigned.unknown	35.2	C
solyc10g055640.1.1.._DVVGS(ph)HSDADDQADGEDNM(ox)GQDAANLTGR_..Phospho	solyc10g055640.1.1	AT2G16860	DVVGS(ph)HSDADDQADGEDNM(ox)GQDAANLTGR	D	F	later	2.32376	1	0.393497	0	not assigned.unknown	35.2	N
solyc10g074560.1.1.._DM(ox)IGAENGAADDSTEAS(ph)SPSR_..Phospho	solyc10g074560.1.1	AT2G17250	DM(ox)IGAENGAADDSTEAS(ph)SPSR	D	B	earlier	0.714271	0	0.00766859	0	not assigned.unknown	35.2	N
solyc10g081620.1.1.._VDNSSEIGDDM(ox)S(ph)DR_..Phospho	solyc10g081620.1.1	AT5G06560	VDNSSEIGDDM(ox)S(ph)DR	D	B	earlier	2.17372	1	0.371173	0	not assigned.unknown	35.2	N
solyc11g066340.1.1.._SDES(ph)DDDLNTR_..Phospho	solyc11g066340.1.1	AT2G28130	SDES(ph)DDDLNTR	D	D	equal	0.00532597	0	0.0871523	0	not assigned.unknown	35.2	N
solyc05g010100.2.1.._YTSYSPIVLQSSSPS(ph)K_..Phospho	solyc05g010100.2.1	AT1G68720	YTSYSPIVLQSSSPS(ph)K	D	F	later	0.844689	1	0.338112	0	nucleotide metabolism.degradation	23.2	N
solyc08g080110.2.1.._IM(ox)SS(ph)SPKPDPK_..Phospho	solyc08g080110.2.1	AT4G11860	IM(ox)SS(ph)SPKPDPK	D	D	equal	0.0187839	0	0.195176	0	protein.aa activation.alanine-tRNA ligase	29.1.7	N
solyc03g123920.2.1.._QNS(ph)GPQPPLLPATGLITSGPIS(ph)SGPLNSSGAPR_..Phospho	solyc03g123920.2.1	AT1G16860	QNS(ph)GPQPPLLPATGLITSGPIS(ph)SGPLNSSGAPR	D	#N/A	not A17	NA	1	0.13961	0	protein.degradation.ubiquitin	29.5.11	PM
solyc04g005270.1.1.._LDESIEEVES(ph)DGEDEK_..Phospho	solyc04g005270.1.1	AT2G03890	LDESIEEVES(ph)DGEDEK	D	B	earlier	1.45043	1	0.402629	0	protein.degradation.ubiquitin	29.5.11	N
solyc04g014680.2.1.._M(ox)YGVGDYPGPPPILKPS(ph)SR_..Phospho	solyc04g014680.2.1	AT4G22290	M(ox)YGVGDYPGPPPILKPS(ph)SR	D	#N/A	not A17	NA	1	0.173677	0	protein.degradation.ubiquitin	29.5.11	P,PM
solyc12g017450.1.1.._TGS(ph)FSGAT(ph)SHSGQLNSGNR_..Phospho	solyc12g017450.1.1	AT1G16860	TGS(ph)FSGAT(ph)SHSGQLNSGNR	D	#N/A	not A17	NA	1	1.65592	1	protein.degradation.ubiquitin	29.5.11	PM
solyc09g018450.2.1.._NLS(ph)DIDEDLHSR_..Phospho	solyc09g018450.2.1	AT2G30110	NLS(ph)DIDEDLHSR	D	F	later	1.91742	1	2.36398	1	protein.degradation.ubiquitin.E1	29.5.11.2	N
solyc01g111530.2.1.._LGDSSEDS(ph)PATQTPNDNQTNAAGGSSSR_..Phospho	solyc01g111530.2.1	AT4G38600	LGDSSEDS(ph)PATQTPNDNQTNAAGGSSSR	D	F	later	2.38371	1	0.0146675	0	protein.degradation.ubiquitin.E3.HECT	29.5.11.4.1	N
solyc04g076620.2.1.._GEATQFAGS(ph)GEM(ox)AAESAM(ox)ENNNNNEAR_..Phospho	solyc04g076620.2.1	AT1G70320	GEATQFAGS(ph)GEM(ox)AAESAM(ox)ENNNNNEAR	D	D	equal	0.102675	0	0.899661	1	protein.degradation.ubiquitin.E3.HECT	29.5.11.4.1	C
solyc04g008020.2.1.._M(ox)VPIETS(ph)SGYLATER_..Phospho	solyc04g008020.2.1	AT1G68070	M(ox)VPIETS(ph)SGYLATER	D	B	earlier	1.32753	1	0.565118	0	protein.degradation.ubiquitin.E3.RING	29.5.11.4.2	V
solyc04g015160.2.1.._NLQM(ox)AEEDSIGSDFQAADDDS(ph)EGK_..Phospho	solyc04g015160.2.1	AT1G03370	NLQM(ox)AEEDSIGSDFQAADDDS(ph)EGK	D	B	earlier	0.890401	1	0.80384	1	protein.degradation.ubiquitin.E3.RING	29.5.11.4.2	C
solyc07g053800.2.1.._GALTTQTS(ph)PSAAS(ph)PDGGHIETAVQLPR_..Phospho	solyc07g053800.2.1	AT5G44280	GALTTQTS(ph)PSAAS(ph)PDGGHIETAVQLPR	D	B	earlier	1.97725	1	2.32268	1	protein.degradation.ubiquitin.E3.RING	29.5.11.4.2	N
solyc06g073840.2.1.._M(ox)FTM(ox)ASS(ph)LK_..Phospho	solyc06g073840.2.1	AT5G21990	M(ox)FTM(ox)ASS(ph)LK	D	#N/A	not A17	NA	1	0.244333	0	protein.folding	29.6	C
solyc05g008830.2.1.._PVIPSDLPS(ph)PDSVSSEGSGR_..Phospho	solyc05g008830.2.1	AT2G01190	PVIPSDLPS(ph)PDSVSSEGSGR	D	B	earlier	1.93587	1	0.195028	0	protein.postranslational modification	29.4	N
solyc07g066260.2.1.._NSYS(ph)GDFSSFLSK_..Phospho	solyc07g066260.2.1	AT1G16220	NSYS(ph)GDFSSFLSK	D	B	earlier	0.801733	1	0.298957	0	protein.postranslational modification	29.4	N
solyc01g102570.2.1.._YLAADDSDSDES(ph)DGQK_..Phospho	solyc01g102570.2.1	AT3G56150	YLAADDSDSDES(ph)DGQK	D	B	earlier	1.78712	1	0.376294	0	protein.synthesis.initiation	29.2.3	C,N
solyc04g049760.2.1.._VTSGEDASS(ph)PGGSK_..Phospho	solyc04g049760.2.1	AT2G39260	VTSGEDASS(ph)PGGSK	D	#N/A	not A17	NA	1	0.257848	0	protein.synthesis.misc	29.2.99	N
solyc11g006660.1.1.._SFDEPSDEGEY(ph)FEDSD_..Phospho	solyc11g006660.1.1	AT3G26618	SFDEPSDEGEY(ph)FEDSD	D	B	earlier	2.34115	1	0.850693	1	protein.synthesis.release	29.2.5	C
solyc11g067100.1.1.._KVEEKEES(ph)DDDM(ox)GFSLFD_..Phospho	solyc11g067100.1.1		KVEEKEES(ph)DDDM(ox)GFSLFD	D	F	later	3.45388	1	2.63965	1	protein.synthesis.ribosomal protein.eukaryotic.60S subunit.unknown	29.2.1.2.2.99	#N/A
solyc09g074940.1.1.._(ac)MDSEEATFSPPAVSSS(ph)PGSSPINNSSSNHTETENVSK_..Phospho	solyc09g074940.1.1	AT4G02510	(ac)MDSEEATFSPPAVSSS(ph)PGSSPINNSSSNHTETENVSK	D	F	later	1.76549	1	0.0755191	0	protein.targeting.chloroplast	29.3.3	P
solyc07g008160.2.1.._EFGS(ph)PIRPIAQSTLDQTSR_..Phospho	solyc07g008160.2.1	AT1G14850	EFGS(ph)PIRPIAQSTLDQTSR	D	B	earlier	1.45722	1	3.36735	1	protein.targeting.nucleus	29.3.1	N
solyc03g005740.1.1.._PLPATT(ph)GSK_..Phospho	solyc03g005740.1.1	AT4G40042	PLPATT(ph)GSK	D	F	later	0.923018	1	0.583889	0	protein.targeting.unknown	29.3.99	ER
solyc02g082340.2.1.._S(ph)YDQDLDEFGNK_..Phospho	solyc02g082340.2.1	AT2G34750	S(ph)YDQDLDEFGNK	D	D	equal	0.00591233	0	0.751458	0	RNA.processing	27.1	C
solyc03g120080.2.1.._NM(ox)TESGPLNLIDDDNS(ph)DTEEGVDK_..Phospho	solyc03g120080.2.1	AT1G15440	NM(ox)TESGPLNLIDDDNS(ph)DTEEGVDK	D	B	earlier	2.95089	1	5.23145	1	RNA.processing	27.1	N
solyc09g009120.2.1.._NASNS(ph)PNYSQR_..Phospho	solyc09g009120.2.1	AT2G36480	NASNS(ph)PNYSQR	D	B	earlier	0.702661	0	0.0639321	0	RNA.processing	27.1	N
solyc11g012740.1.1.._LT(ph)SPSVAAPPVNTGILPIEVTR_..Phospho	solyc11g012740.1.1	AT5G65180	LT(ph)SPSVAAPPVNTGILPIEVTR	D	D	equal	0.0253381	0	5.92237	1	RNA.processing	27.1	N
solyc01g079330.2.1.._AVDAGLVEYDS(ph)DDNPIVVDKK_..Phospho	solyc01g079330.2.1	AT2G47330	AVDAGLVEYDS(ph)DDNPIVVDKK	D	#N/A	not A17	NA	1	0.290728	0	RNA.processing.RNA helicase	27.1.2	N
solyc04g082790.2.1.._DNST(ph)LSDPEDSSIEAVTSGDTM(ox)YK_..Phospho	solyc04g082790.2.1	AT3G53110	DNST(ph)LSDPEDSSIEAVTSGDTM(ox)YK	D	#N/A	not A17	NA	1	0.427316	0	RNA.processing.RNA helicase	27.1.2	C,N
solyc07g047900.2.1.._SGM(ox)M(ox)GSDES(ph)DDETGGR_..Phospho	solyc07g047900.2.1	AT3G27550	SGM(ox)M(ox)GSDES(ph)DDETGGR	D	D	equal	0.121897	0	1.55455	1	RNA.processing.splicing	27.1.1	N
solyc10g081070.1.1.._LLAT(ph)PTPIGT(ph)PLYAIPEENR_..Phospho	solyc10g081070.1.1	AT5G64270	LLAT(ph)PTPIGT(ph)PLYAIPEENR	D	B	earlier	2.48596	1	0.248685	0	RNA.processing.splicing	27.1.1	N
solyc01g014850.2.1.._NSIAPPSFPDGS(ph)SSPVVK_..Phospho	solyc01g014850.2.1	AT5G06770	NSIAPPSFPDGS(ph)SSPVVK	D	D	equal	0.0356431	0	0.263308	0	RNA.regulation of transcription.C3H zinc finger family	27.3.12	N
solyc08g074520.1.1.._DGDTEAPQAQDIIS(ph)PR_..Phospho	solyc08g074520.1.1	AT3G54280	DGDTEAPQAQDIIS(ph)PR	D	D	equal	0.0225495	0	0.108828	0	RNA.regulation of transcription.Chromatin Remodeling Factors	27.3.44	N
solyc04g064700.2.1.._GGDWEDGNPASWGSSPQYQPS(ph)SPR_..Phospho	solyc04g064700.2.1	AT4G08350	GGDWEDGNPASWGSSPQYQPS(ph)SPR	D	#N/A	not A17	NA	1	0.500543	0	RNA.regulation of transcription.Global transcription factor group	27.3.52	N
solyc06g071680.2.1.._IWNGDGYES(ph)DADEDEKPR_..Phospho	solyc06g071680.2.1	AT5G63110	IWNGDGYES(ph)DADEDEKPR	D	D	equal	0.0340946	0	1.71813	1	RNA.regulation of transcription.HDA	27.3.55	N
solyc11g062240.1.1.._M(ox)DPSYES(ph)EDEDSESNDRR_..Phospho	solyc11g062240.1.1	AT2G16485	M(ox)DPSYES(ph)EDEDSESNDRR	D	F	later	2.84943	1	2.17474	1	RNA.regulation of transcription.PHD finger transcription factor	27.3.63	N
solyc01g090780.2.1.._PGS(ph)PESLQQLVEIAK_..Phospho	solyc01g090780.2.1	AT1G02080	PGS(ph)PESLQQLVEIAK	D	B	earlier	0.716352	0	0.0156946	0	RNA.regulation of transcription.putative transcription regulator	27.3.67	C
solyc01g091370.2.1.._AITYGTLS(ph)PAAPHSSNM(ox)EPR_..Phospho	solyc01g091370.2.1	AT4G12080	AITYGTLS(ph)PAAPHSSNM(ox)EPR	D	F	later	1.40915	1	0.0156946	0	RNA.regulation of transcription.putative transcription regulator	27.3.67	N
solyc08g081050.2.1.._VGQLPDLETEDNS(ph)AGPVSQEDQLK_..Phospho	solyc08g081050.2.1	AT4G11560	VGQLPDLETEDNS(ph)AGPVSQEDQLK	D	F	later	4.33228	1	0.0313892	0	RNA.regulation of transcription.putative transcription regulator	27.3.67	N
solyc11g062220.1.1.._LSLSSDEIADAKS(ph)PR_..Phospho	solyc11g062220.1.1	AT2G16485	LSLSSDEIADAKS(ph)PR	D	D	equal	0.0112864	0	1.77779	1	RNA.regulation of transcription.putative transcription regulator	27.3.67	N
solyc12g019860.1.1.._DTDLS(ph)PGQPLQSSQSSGSLGVIGR_..Phospho	solyc12g019860.1.1	AT5G18230	DTDLS(ph)PGQPLQSSQSSGSLGVIGR	D	B	earlier	1.0118	1	0.422577	0	RNA.regulation of transcription.putative transcription regulator	27.3.67	N
solyc06g071490.1.1.._M(ox)TEM(ox)ELSGSLES(ph)PR_..Phospho	solyc06g071490.1.1	AT3G48190	M(ox)TEM(ox)ELSGSLES(ph)PR	D	#N/A	not A17	NA	1	0.0313892	0	RNA.regulation of transcription.PWWP domain protein	27.3.68	N
solyc02g094390.2.1.._S(ph)GSWEM(ox)SPEVLALASR_..Phospho	solyc02g094390.2.1	AT3G26935	S(ph)GSWEM(ox)SPEVLALASR	D	#N/A	not A17	NA	1	1.14196	1	RNA.regulation of transcription.unclassified	27.3.99	PM
solyc07g042380.2.1.._SES(ph)EDEAEIDSEGR_..Phospho	solyc07g042380.2.1	AT2G34357	SES(ph)EDEAEIDSEGR	D	D	equal	0.00777868	0	0.282565	0	RNA.regulation of transcription.unclassified	27.3.99	N
solyc07g042930.2.1.._TGDAPSS(ph)PGSTSEIHDLSLEELR_..Phospho	solyc07g042930.2.1	AT3G17611	TGDAPSS(ph)PGSTSEIHDLSLEELR	D	F	later	2.38191	1	5.42221	1	RNA.regulation of transcription.unclassified	27.3.99	PM
solyc10g076990.1.1.._SVAQS(ph)PNFQR_..Phospho	solyc10g076990.1.1	AT1G08680	SVAQS(ph)PNFQR	D	D	equal	0.00268545	0	0.206505	0	RNA.regulation of transcription.unclassified	27.3.99	C,PM
solyc03g118010.2.1.._AM(ox)WEYGDVES(ph)DEEDIPAR_..Phospho	solyc03g118010.2.1	AT5G07350	AM(ox)WEYGDVES(ph)DEEDIPAR	D	B	earlier	0.893343	1	1.17083	1	RNA.regulation of transcription.Zn-finger(CCHC)	27.3.73	N
solyc03g118020.2.1.._FAM(ox)WEYGDVES(ph)DEEDIPAR_..Phospho	solyc03g118020.2.1	AT5G07350	FAM(ox)WEYGDVES(ph)DEEDIPAR	D	B	earlier	0.860395	1	0.831119	1	RNA.regulation of transcription.Zn-finger(CCHC)	27.3.73	N
solyc04g077060.2.1.._QLLESSSGDQDFLSADAGGPSSQS(ph)PR_..Phospho	solyc04g077060.2.1	AT1G51580	QLLESSSGDQDFLSADAGGPSSQS(ph)PR	D	#N/A	not A17	NA	1	0.355554	0	RNA.RNA binding	27.4	N
solyc05g055450.2.1.._(ac)AM(ox)EGAAQSEYNSSTEGVQEHS(ph)SSPR_..Phospho	solyc05g055450.2.1	AT5G04430	(ac)AM(ox)EGAAQSEYNSSTEGVQEHS(ph)SSPR	D	B	earlier	1.44638	1	0.35818	0	RNA.RNA binding	27.4	N
solyc11g005170.1.1.._DGS(ph)EEYADDDNR_..Phospho	solyc11g005170.1.1	AT5G09880	DGS(ph)EEYADDDNR	D	B	earlier	1.93374	1	0.283133	0	RNA.RNA binding	27.4	N
solyc03g083970.2.1.._YTWTAEIKS(ph)PEK_..Phospho	solyc03g083970.2.1	AT5G62390	YTWTAEIKS(ph)PEK	D	F	later	0.748806	0	3.26176	1	signalling.calcium	30.3	ER
solyc06g053450.2.1.._ILGEVDDQNLLVRPPTSEQSGIPSAFPVAPT(ph)SPR_..Phospho	solyc06g053450.2.1	AT3G59690	ILGEVDDQNLLVRPPTSEQSGIPSAFPVAPT(ph)SPR	D	B	earlier	1.18272	1	0.12891	0	signalling.calcium	30.3	N
solyc01g091460.2.1.._VFQDIDGVFNAGT(ph)PR_..Phospho	solyc01g091460.2.1	AT3G60860	VFQDIDGVFNAGT(ph)PR	D	B	earlier	0.748035	0	0.200393	0	signalling.G-proteins	30.5	N
solyc03g082590.2.1.._ET(ph)GGM(ox)GSDGEGNITEGM(ox)DSPDYDDVVTAR_..Phospho	solyc03g082590.2.1	AT3G49350	ET(ph)GGM(ox)GSDGEGNITEGM(ox)DSPDYDDVVTAR	D	B	earlier	0.795691	0	0.613016	0	signalling.G-proteins	30.5	N
solyc03g082590.2.1.._ETGGM(ox)GSDGEGNITEGM(ox)DS(ph)PDYDDVVTAR_..Phospho	solyc03g082590.2.1	AT3G49350	ETGGM(ox)GSDGEGNITEGM(ox)DS(ph)PDYDDVVTAR	D	F	later	4.66865	1	2.17853	1	signalling.G-proteins	30.5	N
solyc04g008680.2.1.._ETGDGNM(ox)SSEIAS(ph)PQVGASANPPVK_..Phospho	solyc04g008680.2.1	AT2G03150	ETGDGNM(ox)SSEIAS(ph)PQVGASANPPVK	D	B	earlier	1.53102	1	0.243846	0	signalling.G-proteins	30.5	C
solyc04g009560.2.1.._GESEEDS(ph)EDEFYDLER_..Phospho	solyc04g009560.2.1	AT3G55020	GESEEDS(ph)EDEFYDLER	D	B	earlier	0.728543	0	0.0254767	0	signalling.G-proteins	30.5	C
solyc08g061220.2.1.._ELAQNELEAS(ph)K_..Phospho	solyc08g061220.2.1	AT2G26300	ELAQNELEAS(ph)K	D	F	later	1.10214	1	0.838062	1	signalling.G-proteins	30.5	PM
solyc08g076160.2.1.._S(ph)PM(ox)SETYGDNLEAPPPLTR_..Phospho	solyc08g076160.2.1	AT1G31930	S(ph)PM(ox)SETYGDNLEAPPPLTR	D	D	equal	0.029304	0	0.186154	0	signalling.G-proteins	30.5	N
solyc08g080260.2.1.._TDAANVVQDAEDEVEQPSS(ph)PSVK_..Phospho	solyc08g080260.2.1	AT4G11790	TDAANVVQDAEDEVEQPSS(ph)PSVK	D	#N/A	not A17	NA	1	0.472837	0	signalling.G-proteins	30.5	C
solyc09g098170.2.1.._VLNSDS(ph)YKAELSVNR_..Phospho	solyc09g098170.2.1	AT2G31680	VLNSDS(ph)YKAELSVNR	D	F	later	0.769716	0	6.22159	1	signalling.G-proteins	30.5	C
solyc09g061250.2.1.._LEYSS(ph)SGR_..Phospho	solyc09g061250.2.1	AT5G48800	LEYSS(ph)SGR	D	#N/A	not A17	NA	1	0.331177	0	signalling.light	30.11	PM
solyc11g066730.1.1.._FQVLDT(ph)ESGPAAPVTGPSDM(ox)AGQIVQR_..Phospho	solyc11g066730.1.1	AT3G44820	FQVLDT(ph)ESGPAAPVTGPSDM(ox)AGQIVQR	D	B	earlier	0.71106	0	0.597914	0	signalling.light	30.11	C,PM
solyc12g070100.1.1.._SGLTNLAS(ph)NHSPVK_..Phospho	solyc12g070100.1.1	AT1G25540	SGLTNLAS(ph)NHSPVK	D	F	later	0.802698	1	0.480605	0	signalling.light	30.11	N
solyc09g005330.2.1.._SEELS(ph)PK_..Phospho	solyc09g005330.2.1	AT5G01400	SEELS(ph)PK	D	B	earlier	0.738783	0	0.248301	0	signalling.phosphinositides	30.4	N
solyc09g005330.2.1.._SSLEVVPSNS(ph)T(ph)DRSEELSPK_..Phospho	solyc09g005330.2.1	AT5G01400	SSLEVVPSNS(ph)T(ph)DRSEELSPK	D	#N/A	not A17	NA	1	0.593558	0	signalling.phosphinositides	30.4	N
solyc08g061980.2.1.._FGEQSLPIDANM(ox)FDEQPEPSANS(ph)PYR_..Phospho	solyc08g061980.2.1	AT5G12080	FGEQSLPIDANM(ox)FDEQPEPSANS(ph)PYR	D	B	earlier	0.766216	0	2.20686	1	signalling.unspecified	30.99	PM
solyc01g098250.2.1.._QHISYSEGVS(ph)DDENELASR_..Phospho	solyc01g098250.2.1	AT5G27240	QHISYSEGVS(ph)DDENELASR	D	#N/A	not A17	NA	1	0.522508	0	stress.abiotic.heat	20.2.1	N
solyc08g081730.2.1.._LHFSNHSSSPAPASSSSDS(ph)DDEK_..Phospho	solyc08g081730.2.1	AT4G11220	LHFSNHSSSPAPASSSSDS(ph)DDEK	D	F	later	0.845579	1	1.80543	1	stress.biotic	20.1	PM
solyc03g117980.2.1.._NLS(ph)QM(ox)LSQK_..Phospho	solyc03g117980.2.1	AT5G47910	NLS(ph)QM(ox)LSQK	D	#N/A	not A17	NA	1	1.16287	1	stress.biotic.respiratory burst	20.1.1	PM
solyc02g082430.2.1.._FQGYS(ph)DQEASDLENDPTTPM(ox)TR_..Phospho	solyc02g082430.2.1	AT2G17480	FQGYS(ph)DQEASDLENDPTTPM(ox)TR	D	F	later	1.03288	1	1.11324	1	stress.biotic.signalling.MLO-like	20.1.3.1	PM
solyc06g049070.2.1.._EDESDPLIGM(ox)ETGAGAINDVALPM(ox)S(ph)PIGK_..Phospho	solyc06g049070.2.1	AT1G06890	EDESDPLIGM(ox)ETGAGAINDVALPM(ox)S(ph)PIGK	D	B	earlier	0.897897	1	4.43046	1	transport	34	V,G
solyc06g074970.1.1.._(ac)M(ox)EEIQS(ph)QSDHYR_..Phospho	solyc06g074970.1.1	AT2G28070	(ac)M(ox)EEIQS(ph)QSDHYR	D	#N/A	not A17	NA	1	0.108016	0	transport.ABC transporters and multidrug resistance systems	34.16	PM
solyc08g006880.2.1.._S(ph)DSFDNTAYEELPEGEQICPER_..Phospho	solyc08g006880.2.1	AT2G34660	S(ph)DSFDNTAYEELPEGEQICPER	D	B	earlier	3.80693	1	3.50993	1	transport.ABC transporters and multidrug resistance systems	34.16	V
solyc10g084830.1.1.._PFIS(ph)SPSLDREEIPTSNPSK_..Phospho	solyc10g084830.1.1	AT5G02180	PFIS(ph)SPSLDREEIPTSNPSK	D	#N/A	not A17	NA	1	1.81905	1	transport.amino acids	34.3	PM
solyc07g053970.2.1.._AFS(ph)LIDDSNTGVLDK_..Phospho	solyc07g053970.2.1	AT4G03560	AFS(ph)LIDDSNTGVLDK	D	B	earlier	0.931856	1	0.329593	0	transport.calcium	34.21	V
solyc08g065190.2.1.._DQTDS(ph)ADLVSESAIVPVEPKPR_..Phospho	solyc08g065190.2.1	AT1G10970	DQTDS(ph)ADLVSESAIVPVEPKPR	D	#N/A	not A17	NA	1	0.00712061	0	transport.metal	34.12	PM
solyc09g007870.2.1.._IPEPLINSHVYS(ph)PK_..Phospho	solyc09g007870.2.1	AT5G03280	IPEPLINSHVYS(ph)PK	D	F	later	1.31352	1	0.375879	0	transport.metal	34.12	PM
solyc10g051130.1.1.._GLEIES(ph)EETENEQIGNK_..Phospho	solyc10g051130.1.1	AT3G26590	GLEIES(ph)EETENEQIGNK	D	#N/A	not A17	NA	1	0.562361	0	transport.misc	34.99	V
solyc06g075400.2.1.._TYGILGTSEM(ox)GIDDQPDS(ph)AR_..Phospho	solyc06g075400.2.1	AT2G28520	TYGILGTSEM(ox)GIDDQPDS(ph)AR	D	B	earlier	1.09123	1	0.702384	0	transport.p- and v-ATPases	34.1	G
solyc06g075400.2.1.._TYGILGTSEM(ox)GIDDQPDS(ph)ARER_..Phospho	solyc06g075400.2.1	AT2G28520	TYGILGTSEM(ox)GIDDQPDS(ph)ARER	D	#N/A	not A17	NA	1	0.380912	0	transport.p- and v-ATPases	34.1	G
solyc07g017780.2.1.._T(ph)LHGLQPPEASNLFNEK_..Phospho	solyc07g017780.2.1	AT2G18960	T(ph)LHGLQPPEASNLFNEK	D	#N/A	not A17	NA	1	0.145102	0	transport.p- and v-ATPases	34.1	PM
solyc03g120560.2.1.._M(ox)M(ox)EPS(ph)DDENDDDDEDDLPQKK_..Phospho	solyc03g120560.2.1	AT1G52190	M(ox)M(ox)EPS(ph)DDENDDDDEDDLPQKK	D	F	later	0.725896	0	20.0937	1	transport.peptides and oligopeptides	34.13	V
solyc12g017910.1.1.._S(ph)AGDDENPQM(ox)R_..Phospho	solyc12g017910.1.1	AT3G02050	S(ph)AGDDENPQM(ox)R	D	B	earlier	2.58622	1	0.404344	0	transport.potassium	34.15	PM
solyc03g032040.2.1.._AESVLGQQSIEEAIETQS(ph)ETVTK_..Phospho	solyc03g032040.2.1	AT4G35300	AESVLGQQSIEEAIETQS(ph)ETVTK	D	B	earlier	0.764477	0	0.681737	0	transport.sugars	34.2	V
solyc06g073630.2.1.._SFSNDHNANLT(ph)NR_..Phospho	solyc06g073630.2.1	AT5G10270	SFSNDHNANLT(ph)NR	D	A	earlier	21.1665	1	49.7199	1	protein.postranslational modification	29.4	N
solyc08g081280.2.1.._IFGS(ph)PDR_..Phospho	solyc08g081280.2.1	AT1G18040	IFGS(ph)PDR	D	B	earlier	2.58002	1	0.470615	0	protein.postranslational modification	29.4	N
solyc11g006000.1.1.._AITSLPVS(ph)PTSS(ph)PLR_..Phospho	solyc11g006000.1.1	AT1G53570	AITSLPVS(ph)PTSS(ph)PLR	D	B	earlier	0.777099	0	0.918644	1	protein.postranslational modification	29.4	C
solyc05g007140.2.1.._SESEILYS(ph)PNVK_..Phospho	solyc05g007140.2.1	AT2G02800	SESEILYS(ph)PNVK	D	B	earlier	1.35258	1	0.246629	0	protein.postranslational modification.kinase.receptor like cytoplasmatic kinase VII	29.4.1.57	C
solyc05g005070.2.1.._TLNDS(ph)SLNFK_..Phospho	solyc05g005070.2.1	AT1G70520	TLNDS(ph)SLNFK	D	B	earlier	2.32129	1	2.63467	1	signalling.receptor kinases.DUF 26	30.2.17	PM
solyc08g059730.1.1.._NYDPS(ph)QSSEK_..Phospho	solyc08g059730.1.1	AT4G32300	NYDPS(ph)QSSEK	D	E	later	2.41351	1	0.22679	0	signalling.receptor kinases.DUF 26	30.2.17	PM
solyc04g054200.2.1.._FIDTVEQPVTLDVCS(ph)PDR_..Phospho	solyc04g054200.2.1	AT5G10020	FIDTVEQPVTLDVCS(ph)PDR	D	B	earlier	5.85984	1	0.0949401	0	signalling.receptor kinases.leucine rich repeat XI	30.2.11	PM
solyc07g066230.2.1.._YIDSLPTSGS(ph)SSWK_..Phospho	solyc07g066230.2.1	AT1G55610	YIDSLPTSGS(ph)SSWK	D	#N/A	not A17	NA	1	0.209192	0	signalling.receptor kinases.leucine rich repeat XI	30.2.11	PM
solyc08g061100.2.1.._QQWQGDDAGLSSSS(ph)R_..Phospho	solyc08g061100.2.1	AT4G32410	QQWQGDDAGLSSSS(ph)R	D	F	later	1.48463	1	2.20496	1	cell wall.cellulose synthesis.cellulose synthase	10.2.1	PM,G
solyc03g061600.2.1.._NIVSDDIS(ph)PR_..Phospho	solyc03g061600.2.1	AT2G20000	NIVSDDIS(ph)PR	D	B	earlier	1.22185	1	0.234229	0	cell.division	31.2	N
solyc01g098090.2.1.._GGS(ph)FLAGNLSFSR_..Phospho	solyc01g098090.2.1	AT3G05090	GGS(ph)FLAGNLSFSR	D	F	later	0.726144	0	0.283125	0	cell.organisation	31.1	N
solyc07g065030.2.1.._EQDEGLESLEETVM(ox)S(ph)TK_..Phospho	solyc07g065030.2.1	AT1G16240	EQDEGLESLEETVM(ox)S(ph)TK	D	B	earlier	3.91145	1	0.541824	0	cell.vesicle transport	31.4	V
solyc07g065950.2.1.._(ac)AS(ph)SPGNPNQPGGTGSGPFDIHK_..Phospho	solyc07g065950.2.1	AT3G13300	(ac)AS(ph)SPGNPNQPGGTGSGPFDIHK	D	B	earlier	1.25448	1	0.51429	0	development.unspecified	33.99	C
solyc08g076920.2.1.._TEVIAS(ph)PK_..Phospho	solyc08g076920.2.1	AT5G46750	TEVIAS(ph)PK	D	D	equal	0.0810958	0	0.364461	0	development.unspecified	33.99	C
solyc08g061320.2.1.._DQLELS(ph)PNR_..Phospho	solyc08g061320.2.1	AT2G26280	DQLELS(ph)PNR	D	D	equal	0.0138962	0	0.463745	0	DNA.synthesis/chromatin structure	28.1	N
solyc00g011890.2.1.._SLAGLDALVDS(ph)PTK_..Phospho	solyc00g011890.2.1	AT4G16130	SLAGLDALVDS(ph)PTK	D	B	earlier	2.4674	1	0.102599	0	ell wall.precursor synthesis.sugar kinases.arabinose-1-kinase	10.1.30.2	C
solyc08g078850.2.1.._SISNAAPPS(ph)PTK_..Phospho	solyc08g078850.2.1	AT4G17260	SISNAAPPS(ph)PTK	D	D	equal	0.0117166	0	0.632065	0	fermentation.LDH	5.1	C
solyc03g110920.2.1.._VVGTIEGPAEQVETSESEDES(ph)_..Phospho	solyc03g110920.2.1	AT4G36720	VVGTIEGPAEQVETSESEDES(ph)	D	D	equal	0.008304	0	0.0970857	0	hormone metabolism.abscisic acid.induced-regulated-responsive-activated	17.1.3	PM
solyc10g047670.1.1.._LPEVIS(ph)PNR_..Phospho	solyc10g047670.1.1	AT1G74520	LPEVIS(ph)PNR	D	A	earlier	1.3286	1	0.154842	0	hormone metabolism.abscisic acid.induced-regulated-responsive-activated	17.1.3	PM
solyc09g082780.2.1.._SPEALQS(ph)PNNDGAVSALK_..Phospho	solyc09g082780.2.1	AT3G22850	SPEALQS(ph)PNNDGAVSALK	D	D	equal	0.00987634	0	0.728336	0	hormone metabolism.auxin.induced-regulated-responsive-activated	17.2.3	C
solyc01g096500.2.1.._AS(ph)SLSSIDSIM(ox)TPSR_..Phospho	solyc01g096500.2.1	AT5G23450	AS(ph)SLSSIDSIM(ox)TPSR	D	F	later	0.721933	0	0.181745	0	lipid metabolism.'exotics' (steroids, squalene etc).sphingolipids	11.8.1	C
solyc00g026160.2.1.._QIQNVEIPT(ph)NSPVGNLCGIER_..Phospho	solyc00g026160.2.1	AT5G23990	QIQNVEIPT(ph)NSPVGNLCGIER	D	#N/A	not A17	NA	1	0.111125	0	metal handling.acquisition	15.1	PM
solyc02g092840.1.1.._(ac)M(ox)LSPYSDES(ph)PGADEAM(ox)R_..Phospho	solyc02g092840.1.1	AT5G62220	(ac)M(ox)LSPYSDES(ph)PGADEAM(ox)R	D	D	equal	0.00984219	0	0.330198	0	misc.UDP glucosyl and glucoronyl transferases	26.2	P
solyc01g006870.2.1.._IACAES(ph)PGK_..Phospho	solyc01g006870.2.1	AT5G06440	IACAES(ph)PGK	D	F	later	0.719886	0	0.409209	0	not assigned.unknown	35.2	C
solyc01g010440.2.1.._(ac)AS(ph)TPVSELSDGPVLSVINK_..Phospho	solyc01g010440.2.1	AT1G27090	(ac)AS(ph)TPVSELSDGPVLSVINK	D	B	earlier	2.87459	1	0.557716	0	not assigned.unknown	35.2	N
solyc01g094420.2.1.._DLPEVHPS(ph)DDDFSSPPITSK_..Phospho	solyc01g094420.2.1		DLPEVHPS(ph)DDDFSSPPITSK	D	B	earlier	8.62716	1	25.7274	1	not assigned.unknown	35.2	#N/A
solyc01g102480.2.1.._QEDVQLST(ph)LSPSANNNNPQNPVAGQQTGK_..Phospho	solyc01g102480.2.1	AT3G05940	QEDVQLST(ph)LSPSANNNNPQNPVAGQQTGK	D	F	later	1.28679	1	0.445657	0	not assigned.unknown	35.2	PM
solyc01g108890.2.1.._EVLVEEES(ph)EDENDKK_..Phospho	solyc01g108890.2.1	AT2G15860	EVLVEEES(ph)EDENDKK	D	A	earlier	1.31882	1	2.00118	1	not assigned.unknown	35.2	C
solyc02g084960.1.1.._SET(ph)EM(ox)YR_..Phospho	solyc02g084960.1.1	AT5G66440	SET(ph)EM(ox)YR	D	D	equal	0.00799521	0	0.630144	0	not assigned.unknown	35.2	PM
solyc03g095610.2.1.._M(ox)GTFGS(ph)PQPSAK_..Phospho	solyc03g095610.2.1	AT5G05190	M(ox)GTFGS(ph)PQPSAK	D	B	earlier	4.30025	1	0.356632	0	not assigned.unknown	35.2	N
solyc03g120300.2.1.._VEAVT(ph)EGAEGVK_..Phospho	solyc03g120300.2.1	AT1G80000	VEAVT(ph)EGAEGVK	D	D	equal	0.00381097	0	0.308244	0	not assigned.unknown	35.2	N
solyc03g120700.2.1.._SPS(ph)PTLPADQNR_..Phospho	solyc03g120700.2.1	AT5G16300	SPS(ph)PTLPADQNR	D	D	equal	0.000973715	0	0.341448	0	not assigned.unknown	35.2	C
solyc04g014240.1.1.._LGLPTPSS(ph)PSLQNPNTAPK_..Phospho	solyc04g014240.1.1	AT5G02850	LGLPTPSS(ph)PSLQNPNTAPK	D	F	later	1.40742	1	0.046785	0	not assigned.unknown	35.2	N
solyc05g054910.2.1.._VIFSAPVS(ph)SSPK_..Phospho	solyc05g054910.2.1	AT2G39340	VIFSAPVS(ph)SSPK	D	B	earlier	1.25677	1	0.137461	0	not assigned.unknown	35.2	N
solyc06g068540.2.1.._EVDLENFS(ph)DEER_..Phospho	solyc06g068540.2.1	AT2G24100	EVDLENFS(ph)DEER	D	B	earlier	2.02507	1	0.19897	0	not assigned.unknown	35.2	N
solyc07g045010.2.1.._DDEDSRIS(ph)PK_..Phospho	solyc07g045010.2.1	AT1G06660	DDEDSRIS(ph)PK	D	F	later	0.784239	0	0.184329	0	not assigned.unknown	35.2	M
solyc07g049680.2.1.._(ac)AEIIS(ph)PNPK_..Phospho	solyc07g049680.2.1	AT2G32590	(ac)AEIIS(ph)PNPK	D	D	equal	0.0100963	0	0.295819	0	not assigned.unknown	35.2	N
solyc08g074370.2.1.._SAIS(ph)EGESQDIK_..Phospho	solyc08g074370.2.1	AT4G31160	SAIS(ph)EGESQDIK	D	D	equal	0.00608361	0	0.316605	0	not assigned.unknown	35.2	N
solyc09g059460.2.1.._IPILEDPRAS(ph)PSTVNPSYPR_..Phospho	solyc09g059460.2.1	AT4G27860	IPILEDPRAS(ph)PSTVNPSYPR	D	B	earlier	1.8427	1	2.013	1	not assigned.unknown	35.2	V
solyc10g081200.1.1.._VNLNSLPGS(ph)PWK_..Phospho	solyc10g081200.1.1	AT5G17910	VNLNSLPGS(ph)PWK	D	D	equal	0.00987474	0	0.322827	0	not assigned.unknown	35.2	PM,ER
solyc10g085410.1.1.._AIS(ph)PEPILNEVVK_..Phospho	solyc10g085410.1.1	AT1G03910	AIS(ph)PEPILNEVVK	D	B	earlier	4.58077	1	1.57936	1	not assigned.unknown	35.2	N
solyc11g006760.1.1.._INASLPVAPLQNEEES(ph)EDER_..Phospho	solyc11g006760.1.1	AT3G52220	INASLPVAPLQNEEES(ph)EDER	D	B	earlier	1.57717	1	0.235935	0	not assigned.unknown	35.2	N
solyc12g008390.1.1.._SPVGSSQNTVLLDSGS(ph)PVNFQQER_..Phospho	solyc12g008390.1.1	AT2G19950	SPVGSSQNTVLLDSGS(ph)PVNFQQER	D	B	earlier	1.78496	1	0.0807447	0	not assigned.unknown	35.2	G
solyc12g055830.1.1.._(ac)SNEDGGDDLS(ph)PQR_..Phospho	solyc12g055830.1.1	AT1G01050	(ac)SNEDGGDDLS(ph)PQR	D	D	equal	0.0122271	0	0.332727	0	nucleotide metabolism.phosphotransfer and pyrophosphatases.misc	23.4.99	C
solyc12g017450.1.1.._KVS(ph)GPLDS(ph)TGSIK_..Phospho	solyc12g017450.1.1	AT1G16860	KVS(ph)GPLDS(ph)TGSIK	D	F	later	0.966901	1	0.726475	0	protein.degradation.ubiquitin	29.5.11	PM
solyc09g074200.1.1.._VDDNIS(ph)DDANEK_..Phospho	solyc09g074200.1.1	AT4G03000	VDDNIS(ph)DDANEK	D	D	equal	0.00231772	0	0.306541	0	protein.degradation.ubiquitin.E3.RING	29.5.11.4.2	N
solyc04g079100.2.1.._S(ph)LPNM(ox)WSQK_..Phospho	solyc04g079100.2.1	AT5G42870	S(ph)LPNM(ox)WSQK	D	#N/A	not A17	NA	1	2.30768	1	protein.degradation.ubiquitin.E3.SCF.FBOX	29.5.11.4.3.2	N
solyc01g080400.2.1.._S(ph)SDGDNREDLGR_..Phospho	solyc01g080400.2.1	AT3G06270	S(ph)SDGDNREDLGR	D	A	earlier	1.45523	1	0.371086	0	protein.postranslational modification	29.4	N
solyc09g074320.2.1.._LIHPLPPPLLS(ph)PETS(ph)PER_..Phospho	solyc09g074320.2.1	AT4G03080	LIHPLPPPLLS(ph)PETS(ph)PER	D	B	earlier	4.46594	1	0.189685	0	protein.postranslational modification	29.4	N
solyc12g088340.1.1.._EGQAFAIDQDNWS(ph)D_..Phospho	solyc12g088340.1.1	AT1G27840	EGQAFAIDQDNWS(ph)D	D	F	later	1.37384	1	0.36746	0	protein.postranslational modification	29.4	N
solyc12g096520.1.1.._FLGNQEGS(ph)SR_..Phospho	solyc12g096520.1.1	AT4G31750	FLGNQEGS(ph)SR	D	B	earlier	1.40029	1	0.312786	0	protein.postranslational modification	29.4	C
solyc11g018550.2.1.._DGPGS(ph)PGGQSWTVQWLK_..Phospho	solyc11g018550.2.1	AT1G77490	DGPGS(ph)PGGQSWTVQWLK	D	F	later	0.705397	0	0.0489398	0	redox.ascorbate and glutathione.ascorbate	21.2.1	P
solyc02g082340.2.1.._QM(ox)PSSLLPCPDS(ph)L_..Phospho	solyc02g082340.2.1	AT2G34750	QM(ox)PSSLLPCPDS(ph)L	D	B	earlier	1.04567	1	0.182503	0	RNA.processing	27.1	C
solyc02g086600.2.1.._DAILDLIS(ph)DDESEQK_..Phospho	solyc02g086600.2.1	AT5G14580	DAILDLIS(ph)DDESEQK	D	B	earlier	3.13942	1	0.441627	0	RNA.processing	27.1	P
solyc11g012740.1.1.._STGFTSSLPFAS(ph)PEK_..Phospho	solyc11g012740.1.1	AT5G65180	STGFTSSLPFAS(ph)PEK	D	B	earlier	3.07881	1	0.479284	0	RNA.processing	27.1	N
solyc01g079230.2.1.._SPFSQS(ph)SPK_..Phospho	solyc01g079230.2.1	AT1G26540	SPFSQS(ph)SPK	D	D	equal	0.013392	0	0.411239	0	RNA.processing.ribonucleases	27.1.19	N
solyc05g005620.2.1.._(ac)ADSAPS(ph)PENSAVANSQPLTESDNK_..Phospho	solyc05g005620.2.1	AT1G60200	(ac)ADSAPS(ph)PENSAVANSQPLTESDNK	D	D	equal	0.0133129	0	0.349065	0	RNA.processing.splicing	27.1.1	N
solyc11g008150.1.1.._GSEPGPSGLADFSSS(ph)PK_..Phospho	solyc11g008150.1.1	AT5G04290	GSEPGPSGLADFSSS(ph)PK	D	#N/A	not A17	NA	1	0.0924633	0	RNA.regulation of transcription.putative transcription regulator	27.3.67	N
solyc05g016030.2.1.._FDELS(ph)NDAR_..Phospho	solyc05g016030.2.1	AT4G15080	FDELS(ph)NDAR	D	B	earlier	0.874246	1	0.261614	0	RNA.regulation of transcription.unclassified	27.3.99	PM
solyc10g062340.1.1.._EEIS(ph)PSR_..Phospho	solyc10g062340.1.1	AT2G44710	EEIS(ph)PSR	D	B	earlier	1.44335	1	0.571591	0	RNA.RNA binding	27.4	N
solyc11g040370.1.1.._(ac)ADEEVM(ox)VEAT(ph)SPVPSDHHK_..Phospho	solyc11g040370.1.1	AT4G10070	(ac)ADEEVM(ox)VEAT(ph)SPVPSDHHK	D	D	equal	0.0885012	0	0.256578	0	RNA.transcription	27.2	N
solyc11g040370.1.1.._DVIAEADAGGS(ph)PALVAR_..Phospho	solyc11g040370.1.1	AT4G10070	DVIAEADAGGS(ph)PALVAR	D	D	equal	0.00260328	0	0.24709	0	RNA.transcription	27.2	N
solyc01g105900.2.1.._QWT(ph)DLCKS(ph)Y(ph)LQEAK_..Phospho	solyc01g105900.2.1	AT3G25810	QWT(ph)DLCKS(ph)Y(ph)LQEAK	D	B	earlier	2.85533	1	0.328799	0	secondary metabolism.isoprenoids.terpenoids	16.1.5	P
solyc04g081050.1.1.._ELGPS(ph)TEITDK_..Phospho	solyc04g081050.1.1	AT1G05150	ELGPS(ph)TEITDK	D	D	equal	0.00721619	0	0.0725821	0	signalling.calcium	30.3	PM
solyc04g082560.2.1.._NSPFTFEDS(ph)VPGSPLSR_..Phospho	solyc04g082560.2.1	AT1G20760	NSPFTFEDS(ph)VPGSPLSR	D	B	earlier	2.03473	1	0.216006	0	signalling.calcium	30.3	PM
solyc06g053450.2.1.._LSFPLT(ph)PS(ph)STGSVK_..Phospho	solyc06g053450.2.1	AT3G59690	LSFPLT(ph)PS(ph)STGSVK	D	D	equal	0.0245698	0	0.17846	0	signalling.calcium	30.3	N
solyc12g099660.1.1.._SES(ph)DDDSDFADTTTTTSPSWTEK_..Phospho	solyc12g099660.1.1	AT5G56360	SES(ph)DDDSDFADTTTTTSPSWTEK	D	D	equal	0.0335613	0	0.295422	0	signalling.calcium	30.3	ER
solyc12g011130.1.1.._LQIWDTAGQES(ph)FR_..Phospho	solyc12g011130.1.1	AT4G17170	LQIWDTAGQES(ph)FR	D	F	later	0.900458	1	0.267738	0	signalling.G-proteins	30.5	ER
solyc10g049660.1.1.._ANASS(ph)GSST(ph)PDLPK_..Phospho	solyc10g049660.1.1	AT2G14820	ANASS(ph)GSST(ph)PDLPK	D	D	equal	0.00970059	0	0.173011	0	signalling.light	30.11	C
solyc08g029220.1.1.._ANTTQNEVAS(ph)PK_..Phospho	solyc08g029220.1.1	AT3G06340	ANTTQNEVAS(ph)PK	D	B	earlier	1.79328	1	0.417313	0	stress.abiotic.heat	20.2.1	N
solyc07g063680.2.1.._(ac)M(ox)QQQPPS(ph)PTPDSDLPR_..Phospho	solyc07g063680.2.1	AT1G11360	(ac)M(ox)QQQPPS(ph)PTPDSDLPR	D	D	equal	0.0741902	0	0.452437	0	stress.abiotic.unspecified	20.2.99	N
solyc04g010310.2.1.._DSSASHSFQEPS(ph)SPK_..Phospho	solyc04g010310.2.1	AT3G55320	DSSASHSFQEPS(ph)SPK	D	#N/A	not A17	NA	1	0.318363	0	transport.ABC transporters and multidrug resistance systems	34.16	PM
solyc11g069710.1.1.._LNS(ph)GSLPSPPLPDGAVITR_..Phospho	solyc11g069710.1.1	AT2G28070	LNS(ph)GSLPSPPLPDGAVITR	D	B	earlier	3.0811	1	0.458152	0	transport.ABC transporters and multidrug resistance systems	34.16	PM
solyc11g069710.1.1.._LNSGSLPS(ph)PPLPDGAVITR_..Phospho	solyc11g069710.1.1	AT2G28070	LNSGSLPS(ph)PPLPDGAVITR	D	B	earlier	5.06032	1	3.2036	1	transport.ABC transporters and multidrug resistance systems	34.16	PM
solyc07g053970.2.1.._(ac)M(ox)EESLLPGESS(ph)SNSWGR_..Phospho	solyc07g053970.2.1	AT4G03560	(ac)M(ox)EESLLPGESS(ph)SNSWGR	D	D	equal	0.0873974	0	1.42911	1	transport.calcium	34.21	V
solyc08g079790.1.1.._LESPQDQVLDM(ox)PVT(ph)PTAEIR_..Phospho	solyc08g079790.1.1	AT1G12500	LESPQDQVLDM(ox)PVT(ph)PTAEIR	D	B	earlier	9.06642	1	0.197367	0	transport.metabolite transporters at the envelope membrane	34.8	PM
solyc09g060090.2.1.._VSVNASSVEQNVSS(ph)PK_..Phospho	solyc09g060090.2.1	AT3G24840	VSVNASSVEQNVSS(ph)PK	D	B	earlier	3.21566	1	0.136899	0	transport.misc	34.99	C
solyc10g009180.2.1.._DVPVDIPLDSST(ph)DLK_..Phospho	solyc10g009180.2.1	AT1G61250	DVPVDIPLDSST(ph)DLK	D	F	later	6.67739	1	5.28029	1	transport.misc	34.99	PM
solyc03g113400.2.1.._GLDIETIQQSYT(ph)V_..Phospho	solyc03g113400.2.1	AT5G62670	GLDIETIQQSYT(ph)V	D	B	earlier	7.82346	1	3.09097	1	transport.p- and v-ATPases	34.1	PM
solyc06g075480.2.1.._EVVDHS(ph)DSPSHE_..Phospho	solyc06g075480.2.1	AT3G45650	EVVDHS(ph)DSPSHE	D	F	later	0.973978	1	0.12081	0	transport.peptides and oligopeptides	34.13	PM
solyc01g105150.2.1.._ENGGLTS(ph)M(ox)ESIESR_..Phospho	solyc01g105150.2.1	AT5G09400	ENGGLTS(ph)M(ox)ESIESR	D	E	later	0.881439	1	0.115015	0	transport.potassium	34.15	V
solyc05g051410.2.1.._SDESIVGSQTS(ph)PENK_..Phospho	solyc05g051410.2.1	AT2G22490	SDESIVGSQTS(ph)PENK	D	B	earlier	2.33526	1	10.1844	1	cell.cycle	31.3	N
solyc01g091620.2.1.._M(ox)LVPGEPNIS(ph)YICSR_..Phospho	solyc01g091620.2.1	AT4G00720	M(ox)LVPGEPNIS(ph)YICSR	D	B	earlier	3.47717	1	1.03886	1	protein.postranslational modification	29.4	N
solyc02g067030.2.1.._INSNETAAS(ph)PVGQR_..Phospho	solyc02g067030.2.1	AT3G01090	INSNETAAS(ph)PVGQR	D	D	equal	0.00684455	0	0.347509	0	protein.postranslational modification	29.4	C
solyc02g085620.2.1.._IIQPDM(ox)SANVS(ph)PERK_..Phospho	solyc02g085620.2.1	AT5G66710	IIQPDM(ox)SANVS(ph)PERK	D	D	equal	0.00190541	0	2.93277	1	protein.postranslational modification	29.4	C
solyc03g025360.2.1.._AENLAS(ph)PGSR_..Phospho	solyc03g025360.2.1	AT1G63700	AENLAS(ph)PGSR	D	D	equal	0.0103824	0	0.535853	0	protein.postranslational modification	29.4	N
solyc07g055130.2.1.._AVS(ph)LPSS(ph)PHEFR_..Phospho	solyc07g055130.2.1	AT3G58640	AVS(ph)LPSS(ph)PHEFR	D	D	equal	8.29457e-05	0	3.17753	1	protein.postranslational modification	29.4	C,PM
solyc12g007200.1.1.._DLNS(ph)DSDFDDFGPTK_..Phospho	solyc12g007200.1.1	AT4G28980	DLNS(ph)DSDFDDFGPTK	D	D	equal	0.00364939	0	2.2036	1	protein.postranslational modification	29.4	C
solyc07g039340.2.1.._GLS(ph)M(ox)SDLLS(ph)PLAR_..Phospho	solyc07g039340.2.1	AT5G56890	GLS(ph)M(ox)SDLLS(ph)PLAR	D	B	earlier	2.56186	1	5.25272	1	protein.postranslational modification.kinase.receptor like cytoplasmatic kinase VII	29.4.1.57	PM
solyc09g015830.1.1.._S(ph)SGISM(ox)SIGGR_..Phospho	solyc09g015830.1.1	AT3G51550	S(ph)SGISM(ox)SIGGR	D	F	later	0.715802	0	0.827227	1	protein.postranslational modification.kinase.receptor like cytoplasmatic kinase VII	29.4.1.57	PM
solyc03g111670.2.1.._M(ox)IEEM(ox)NRGDT(ph)DDGLR_..Phospho	solyc03g111670.2.1	AT2G26730	M(ox)IEEM(ox)NRGDT(ph)DDGLR	D	F	later	7.44454	1	56.3567	1	signalling.receptor kinases.leucine rich repeat III	30.2.3	PM
solyc11g011920.1.1.._IAS(ph)ESDVSVHSTFASR_..Phospho	solyc11g011920.1.1	AT5G17330	IAS(ph)ESDVSVHSTFASR	D	B	earlier	2.08196	1	7.40434	1	amino acid metabolism.synthesis.central amino acid metabolism.GABA.Glutamate decarboxylase	13.1.1.1.1	C
solyc08g061100.2.1.._GGDIEGTGS(ph)NGEELQM(ox)ADDAR_..Phospho	solyc08g061100.2.1	AT4G32410	GGDIEGTGS(ph)NGEELQM(ox)ADDAR	D	F	later	0.831067	1	3.09707	1	cell wall.cellulose synthesis.cellulose synthase	10.2.1	PM,G
solyc03g113790.2.1.._VS(ph)SFEALQPVNR_..Phospho	solyc03g113790.2.1	AT1G74910	VS(ph)SFEALQPVNR	D	B	earlier	14.371	1	15.4761	1	cell wall.precursor synthesis	10.1	C
solyc10g078180.1.1.._YGS(ph)ESNTEDDQEGNTR_..Phospho	solyc10g078180.1.1	AT5G45190	YGS(ph)ESNTEDDQEGNTR	D	F	later	1.80654	1	1.24713	1	cell.cycle	31.3	N
solyc09g091280.2.1.._NSFTS(ph)PVK_..Phospho	solyc09g091280.2.1	AT3G12280	NSFTS(ph)PVK	D	B	earlier	14.0207	1	12.9853	1	cell.division	31.2	N
solyc01g098090.2.1.._GGS(ph)FLAGNLS(ph)FSR_..Phospho	solyc01g098090.2.1	AT3G05090	GGS(ph)FLAGNLS(ph)FSR	D	B	earlier	2.07058	1	3.39664	1	cell.organisation	31.1	N
solyc11g010560.1.1.._SDM(ox)TM(ox)LTLEDGSS(ph)PVRNPSTAAEDAR_..Phospho	solyc11g010560.1.1	AT5G65460	SDM(ox)TM(ox)LTLEDGSS(ph)PVRNPSTAAEDAR	D	F	later	4.10145	1	54.0965	1	cell.organisation	31.1	C
solyc03g097070.2.1.._ITAGM(ox)SS(ph)M(ox)SFK_..Phospho	solyc03g097070.2.1	AT5G16880	ITAGM(ox)SS(ph)M(ox)SFK	D	D	equal	0.00152821	0	1.82933	1	cell.vesicle transport	31.4	C
solyc07g065030.2.1.._EQDEGLESLEETVM(ox)ST(ph)K_..Phospho	solyc07g065030.2.1	AT1G16240	EQDEGLESLEETVM(ox)ST(ph)K	D	D	equal	0.00128571	0	4.26626	1	cell.vesicle transport	31.4	V
solyc07g065030.2.1.._VSQMASTLNMSS(ph)FANR_..Phospho	solyc07g065030.2.1	AT1G16240	VSQMASTLNMSS(ph)FANR	D	F	later	1.29361	1	0.254773	0	cell.vesicle transport	31.4	V
solyc10g081850.1.1.._(ac)M(ox)NDLFSGS(ph)FSR_..Phospho	solyc10g081850.1.1	AT3G11820	(ac)M(ox)NDLFSGS(ph)FSR	D	B	earlier	1.98091	1	0.4326	0	cell.vesicle transport	31.4	PM
solyc10g081850.1.1.._NEEQS(ph)PNQESAGIQM(ox)R_..Phospho	solyc10g081850.1.1	AT3G11820	NEEQS(ph)PNQESAGIQM(ox)R	D	B	earlier	1.20234	1	0.42906	0	cell.vesicle transport	31.4	PM
solyc10g084210.1.1.._NM(ox)AS(ph)DM(ox)NEELDR_..Phospho	solyc10g084210.1.1	AT3G09740	NM(ox)AS(ph)DM(ox)NEELDR	D	D	equal	8.34185e-06	0	5.17358	1	cell.vesicle transport	31.4	PM
solyc03g120710.2.1.._SASM(ox)QPTPS(ph)FNSPM(ox)ES(ph)PSHPSFGR_..Phospho	solyc03g120710.2.1	AT1G45688	SASM(ox)QPTPS(ph)FNSPM(ox)ES(ph)PSHPSFGR	D	B	earlier	3.04309	1	5.14815	1	development.late embryogenesis abundant	33.2	PM
solyc02g081810.2.1.._KLDDLDVS(ph)PAPSALK_..Phospho	solyc02g081810.2.1	AT3G57150	KLDDLDVS(ph)PAPSALK	D	A	earlier	0.851875	1	3.03706	1	DNA.synthesis/chromatin structure	28.1	N
solyc10g051340.1.1.._VSS(ph)PSFSK_..Phospho	solyc10g051340.1.1	AT4G34490	VSS(ph)PSFSK	D	E	later	1.30596	1	0.301699	0	DNA.unspecified	28.99	C
solyc04g071710.2.1.._NETLHEDPEDLVKS(ph)PPS(ph)SPNSSTR_..Phospho	solyc04g071710.2.1	AT1G43130	NETLHEDPEDLVKS(ph)PPS(ph)SPNSSTR	D	A	earlier	3.2751	1	66.9525	1	hormone metabolism.auxin.induced-regulated-responsive-activated	17.2.3	PM
solyc12g099560.1.1.._DDDGSILM(ox)QPPS(ph)PNELHSL_..Phospho	solyc12g099560.1.1	AT3G06930	DDDGSILM(ox)QPPS(ph)PNELHSL	D	B	earlier	7.23228	1	1.45054	1	misc.O-methyl transferases	26.6	C
solyc06g065720.1.1.._SNWVLGSGEEEDTDLLS(ph)PSQAM(ox)AEK_..Phospho	solyc06g065720.1.1	AT5G54830	SNWVLGSGEEEDTDLLS(ph)PSQAM(ox)AEK	D	F	later	1.59675	1	2.68131	1	misc.oxidases - copper, flavone etc.	26.7	V,PM
solyc01g010990.2.1.._M(ox)EISSGLS(ph)PR_..Phospho	solyc01g010990.2.1	AT1G26650	M(ox)EISSGLS(ph)PR	D	B	earlier	2.35171	1	1.673	1	not assigned.unknown	35.2	PM
solyc01g094060.2.1.._DSS(ph)LLER_..Phospho	solyc01g094060.2.1	AT2G45540	DSS(ph)LLER	D	D	equal	0.0192843	0	0.89473	1	not assigned.unknown	35.2	C
solyc01g106570.2.1.._DDM(ox)DQPASKS(ph)PGETPVK_..Phospho	solyc01g106570.2.1	AT2G14520	DDM(ox)DQPASKS(ph)PGETPVK	D	E	later	1.4783	1	7.30465	1	not assigned.unknown	35.2	PM
solyc02g069080.2.1.._AVLDFASSDEGKPLS(ph)PR_..Phospho	solyc02g069080.2.1	AT1G10180	AVLDFASSDEGKPLS(ph)PR	D	D	equal	0.0136886	0	2.33949	1	not assigned.unknown	35.2	N
solyc02g069650.1.1.._ELADEVSADIAPS(ph)SPK_..Phospho	solyc02g069650.1.1	AT4G19490	ELADEVSADIAPS(ph)SPK	D	F	later	1.20746	1	1.40207	1	not assigned.unknown	35.2	P
solyc03g120700.2.1.._S(ph)PSPTLPADQNR_..Phospho	solyc03g120700.2.1	AT5G16300	S(ph)PSPTLPADQNR	D	B	earlier	2.65413	1	0.751692	0	not assigned.unknown	35.2	C
solyc04g071350.2.1.._LISENISSS(ph)PSIGDR_..Phospho	solyc04g071350.2.1	AT1G76850	LISENISSS(ph)PSIGDR	D	E	later	1.31994	1	1.08445	1	not assigned.unknown	35.2	PM
solyc05g008590.2.1.._FGS(ph)YEALSNADSSHIQM(ox)K_..Phospho	solyc05g008590.2.1	AT5G13890	FGS(ph)YEALSNADSSHIQM(ox)K	D	A	earlier	2.87749	1	13.3704	1	not assigned.unknown	35.2	PM
solyc06g060820.1.1.._SPVLDPITTT(ph)NSPK_..Phospho	solyc06g060820.1.1		SPVLDPITTT(ph)NSPK	D	E	later	1.50475	1	0.558905	0	not assigned.unknown	35.2	#N/A
solyc06g065710.2.1.._VGPASS(ph)GEAVQTAESGR_..Phospho	solyc06g065710.2.1	AT4G31880	VGPASS(ph)GEAVQTAESGR	D	B	earlier	3.33378	1	1.70675	1	not assigned.unknown	35.2	N
solyc07g032230.2.1.._S(ph)PTYNSAIK_..Phospho	solyc07g032230.2.1	AT2G19710	S(ph)PTYNSAIK	D	B	earlier	1.36417	1	0.865394	1	not assigned.unknown	35.2	N
solyc07g053440.2.1.._M(ox)M(ox)S(ph)PSNTIK_..Phospho	solyc07g053440.2.1	AT3G58110	M(ox)M(ox)S(ph)PSNTIK	D	B	earlier	6.42782	1	2.61788	1	not assigned.unknown	35.2	N
solyc07g054320.2.1.._GIDDPLLHGSIS(ph)DSGASR_..Phospho	solyc07g054320.2.1	AT4G38360	GIDDPLLHGSIS(ph)DSGASR	D	B	earlier	0.899241	1	4.76082	1	not assigned.unknown	35.2	PM
solyc07g062730.1.1.._GSGFENPEPTS(ph)PK_..Phospho	solyc07g062730.1.1	AT3G15095	GSGFENPEPTS(ph)PK	D	E	later	1.64612	1	0.716594	0	not assigned.unknown	35.2	N
solyc07g063440.2.1.._TNS(ph)SPGNFESSM(ox)SR_..Phospho	solyc07g063440.2.1	AT5G54440	TNS(ph)SPGNFESSM(ox)SR	D	D	equal	0.004922	0	1.20926	1	not assigned.unknown	35.2	C
solyc08g074370.2.1.._VTEGVPDNEAALTS(ph)PGSASR_..Phospho	solyc08g074370.2.1	AT4G31160	VTEGVPDNEAALTS(ph)PGSASR	D	D	equal	0.0494115	0	2.21894	1	not assigned.unknown	35.2	N
solyc08g079500.2.1.._GPVIEELDS(ph)DDEKEENDIPK_..Phospho	solyc08g079500.2.1	AT4G22740	GPVIEELDS(ph)DDEKEENDIPK	D	B	earlier	1.25636	1	37.1756	1	not assigned.unknown	35.2	N
solyc09g065600.2.1.._QDNGNDQDNYGDS(ph)DEEK_..Phospho	solyc09g065600.2.1		QDNGNDQDNYGDS(ph)DEEK	D	A	earlier	0.796636	0	5.41998	1	not assigned.unknown	35.2	#N/A
solyc10g006460.2.1.._ISS(ph)LEEM(ox)GR_..Phospho	solyc10g006460.2.1	AT4G27120	ISS(ph)LEEM(ox)GR	D	F	later	0.922207	1	1.26026	1	not assigned.unknown	35.2	ER
solyc10g007290.2.1.._LAS(ph)IDAQLR_..Phospho	solyc10g007290.2.1	AT3G14940	LAS(ph)IDAQLR	D	D	equal	0.00198962	0	0.288947	0	not assigned.unknown	35.2	C
solyc10g080670.1.1.._ESEFENM(ox)KLDS(ph)PK_..Phospho	solyc10g080670.1.1		ESEFENM(ox)KLDS(ph)PK	D	F	later	1.27582	1	1.17872	1	not assigned.unknown	35.2	#N/A
solyc11g069530.1.1.._IGNYLPS(ph)DVSGELIK_..Phospho	solyc11g069530.1.1	AT2G28320	IGNYLPS(ph)DVSGELIK	D	B	earlier	3.97687	1	4.40513	1	not assigned.unknown	35.2	C
solyc05g006910.2.1.._VSNEWLNEDS(ph)SLNR_..Phospho	solyc05g006910.2.1	AT2G38280	VSNEWLNEDS(ph)SLNR	D	F	later	1.40362	1	1.60457	1	nucleotide metabolism.degradation	23.2	PM
solyc02g085050.2.1.._ILS(ph)SM(ox)SR_..Phospho	solyc02g085050.2.1	AT3G53620	ILS(ph)SM(ox)SR	D	D	equal	0.0949099	0	1.85269	1	nucleotide metabolism.phosphotransfer and pyrophosphatases.misc	23.4.99	C
solyc04g076620.2.1.._SLDVEIGS(ph)ADGHDDGGDR_..Phospho	solyc04g076620.2.1	AT1G70320	SLDVEIGS(ph)ADGHDDGGDR	D	B	earlier	2.73941	1	26.7922	1	protein.degradation.ubiquitin.E3.HECT	29.5.11.4.1	C
solyc09g066300.1.1.._SFS(ph)M(ox)DSAADR_..Phospho	solyc09g066300.1.1	AT5G43420	SFS(ph)M(ox)DSAADR	D	F	later	1.25419	1	0.622872	0	protein.degradation.ubiquitin.E3.RING	29.5.11.4.2	N
solyc12g096300.1.1.._SRLS(ph)AASKPS(ph)IAA_..Phospho	solyc12g096300.1.1	AT5G10360	SRLS(ph)AASKPS(ph)IAA	D	E	later	2.76663	1	1.3505	1	protein.synthesis.ribosomal protein.eukaryotic.40S subunit.S6	29.2.1.2.1.6	C
solyc12g098330.1.1.._VSGS(ph)GISAR_..Phospho	solyc12g098330.1.1	AT3G07110	VSGS(ph)GISAR	D	F	later	0.71235	0	0.342631	0	protein.synthesis.ribosomal protein.eukaryotic.60S subunit.L13A	29.2.1.2.2.513	C
solyc07g009330.2.1.._KEEKEES(ph)DDDM(ox)GFSLFD_..Phospho	solyc07g009330.2.1		KEEKEES(ph)DDDM(ox)GFSLFD	D	D	equal	0.0319336	0	6.03244	1	protein.synthesis.ribosomal protein.eukaryotic.60S subunit.unknown	29.2.1.2.2.99	#N/A
solyc03g033400.2.1.._IANAAQQM(ox)S(ph)NATR_..Phospho	solyc03g033400.2.1	AT1G75850	IANAAQQM(ox)S(ph)NATR	D	B	earlier	2.85702	1	0.733253	0	protein.targeting.secretory pathway.vacuole	29.3.4.3	G
solyc08g079260.2.1.._SHAVDAS(ph)DDEM(ox)DDDENDANIK_..Phospho	solyc08g079260.2.1	AT4G22670	SHAVDAS(ph)DDEM(ox)DDDENDANIK	D	A	earlier	1.84756	1	3.41183	1	redox.thioredoxin	21.1	C
solyc05g047520.2.1.._(ac)M(ox)ESS(ph)PAAVK_..Phospho	solyc05g047520.2.1	AT2G06990	(ac)M(ox)ESS(ph)PAAVK	D	B	earlier	1.42765	1	0.879122	1	RNA.processing	27.1	N
solyc01g079330.2.1.._AVDAGLVEYDS(ph)DDNPIVVDK_..Phospho	solyc01g079330.2.1	AT2G47330	AVDAGLVEYDS(ph)DDNPIVVDK	D	B	earlier	2.17713	1	3.26655	1	RNA.processing.RNA helicase	27.1.2	N
solyc12g095990.1.1.._(ac)AGS(ph)APEGSQFDAR_..Phospho	solyc12g095990.1.1	AT3G13920	(ac)AGS(ph)APEGSQFDAR	D	B	earlier	7.00156	1	12.3426	1	RNA.processing.RNA helicase	27.1.2	C
solyc11g072340.1.1.._DSEYGSGRS(ph)PNM(ox)R_..Phospho	solyc11g072340.1.1	AT4G25500	DSEYGSGRS(ph)PNM(ox)R	D	D	equal	0.134045	0	2.1614	1	RNA.processing.splicing	27.1.1	N
solyc08g005230.2.1.._M(ox)VS(ph)GLDGK_..Phospho	solyc08g005230.2.1	AT1G27000	M(ox)VS(ph)GLDGK	D	B	earlier	1.8144	1	4.45828	1	RNA.regulation of transcription.bZIP transcription factor family	27.3.35	PM
solyc01g090780.2.1.._QQS(ph)PIEER_..Phospho	solyc01g090780.2.1	AT1G02080	QQS(ph)PIEER	D	D	equal	0.00832753	0	3.59848	1	RNA.regulation of transcription.putative transcription regulator	27.3.67	C
solyc04g074040.2.1.._AGS(ph)RSPLPRS(ph)DADD_..Phospho	solyc04g074040.2.1	AT5G64200	AGS(ph)RSPLPRS(ph)DADD	D	A	earlier	2.45131	1	3.00601	1	RNA.RNA binding	27.4	N
solyc06g053320.2.1.._AAS(ph)PTPGM(ox)LSS(ph)PSGVQK_..Phospho	solyc06g053320.2.1	AT2G43410	AAS(ph)PTPGM(ox)LSS(ph)PSGVQK	D	D	equal	0.104666	0	5.56249	1	RNA.RNA binding	27.4	N
solyc09g092250.2.1.._KM(ox)S(ph)PEVVEESK_..Phospho	solyc09g092250.2.1	AT3G23900	KM(ox)S(ph)PEVVEESK	D	D	equal	0.00319289	0	5.25	1	RNA.RNA binding	27.4	N
solyc10g005590.2.1.._RQQELS(ph)PR_..Phospho	solyc10g005590.2.1	AT1G16610	RQQELS(ph)PR	D	A	earlier	0.827806	1	1.16383	1	RNA.RNA binding	27.4	N
solyc10g062340.1.1.._HAEM(ox)ALS(ph)PR_..Phospho	solyc10g062340.1.1	AT2G44710	HAEM(ox)ALS(ph)PR	D	E	later	1.20887	1	2.47473	1	RNA.RNA binding	27.4	N
solyc11g040370.1.1.._(ac)ADEEVM(ox)VEATS(ph)PVPSDHHK_..Phospho	solyc11g040370.1.1	AT4G10070	(ac)ADEEVM(ox)VEATS(ph)PVPSDHHK	D	B	earlier	1.6082	1	3.69732	1	RNA.transcription	27.2	N
solyc03g121760.2.1.._SAS(ph)GGIAM(ox)AFSK_..Phospho	solyc03g121760.2.1	AT1G72670	SAS(ph)GGIAM(ox)AFSK	D	F	later	0.715095	0	2.63324	1	signalling.calcium	30.3	N
solyc01g088560.2.1.._T(ph)M(ox)YLEDR_..Phospho	solyc01g088560.2.1	AT2G44610	T(ph)M(ox)YLEDR	D	B	earlier	1.55391	1	0.38616	0	signalling.G-proteins	30.5	G
solyc01g109110.2.1.._NLS(ph)LPVIEPIVK_..Phospho	solyc01g109110.2.1	AT2G23460	NLS(ph)LPVIEPIVK	D	B	earlier	2.77029	1	0.741557	0	signalling.G-proteins	30.5	N
solyc03g121460.1.1.._(ac)TNYGTIPTSSS(ph)GPVNVEFISR_..Phospho	solyc03g121460.1.1	AT1G55190	(ac)TNYGTIPTSSS(ph)GPVNVEFISR	D	B	earlier	3.43167	1	0.894805	1	signalling.G-proteins	30.5	V
solyc09g066000.1.1.._ARS(ph)GM(ox)LTVYAR_..Phospho	solyc09g066000.1.1	AT1G55190	ARS(ph)GM(ox)LTVYAR	D	E	later	1.83165	1	8.74083	1	signalling.G-proteins	30.5	V
solyc09g098170.2.1.._(ac)M(ox)DSS(ph)DDEGEEYLFK_..Phospho	solyc09g098170.2.1	AT2G31680	(ac)M(ox)DSS(ph)DDEGEEYLFK	D	D	equal	0.127892	0	0.893923	1	signalling.G-proteins	30.5	C
solyc09g005330.2.1.._SSLEVVPS(ph)NSTDRS(ph)EELSPK_..Phospho	solyc09g005330.2.1	AT5G01400	SSLEVVPS(ph)NSTDRS(ph)EELSPK	D	B	earlier	1.6234	1	7.00318	1	signalling.phosphinositides	30.4	N
solyc07g006540.2.1.._VAT(ph)PPGS(ph)PVR_..Phospho	solyc07g006540.2.1	AT5G57710	VAT(ph)PPGS(ph)PVR	D	B	earlier	4.73824	1	3.98877	1	stress.abiotic.heat	20.2.1	P
solyc12g015880.1.1.._EIS(ph)DDEDEEEK_..Phospho	solyc12g015880.1.1	AT5G56030	EIS(ph)DDEDEEEK	D	B	earlier	2.06975	1	0.469115	0	stress.abiotic.heat	20.2.1	C,N
solyc06g010030.2.1.._SDM(ox)GSLQNS(ph)PR_..Phospho	solyc06g010030.2.1	AT1G61560	SDM(ox)GSLQNS(ph)PR	D	F	later	0.769593	0	0.285365	0	stress.biotic.signalling.MLO-like	20.1.3.1	PM
solyc12g008430.1.1.._SEAVLDM(ox)S(ph)PK_..Phospho	solyc12g008430.1.1	AT1G79750	SEAVLDM(ox)S(ph)PK	D	D	equal	0.00935595	0	0.681283	0	TCA / org. transformation.other organic acid transformaitons.malic	8.2.10	P
solyc03g113080.2.1.._QIQGIVIDPAQITGAS(ph)S_..Phospho	solyc03g113080.2.1	AT3G47730	QIQGIVIDPAQITGAS(ph)S	D	B	earlier	2.13927	1	1.75315	1	transport.ABC transporters and multidrug resistance systems	34.16	PM
solyc08g013730.2.1.._VDS(ph)M(ox)GSYDR_..Phospho	solyc08g013730.2.1	AT4G10380	VDS(ph)M(ox)GSYDR	D	B	earlier	1.76447	1	2.8079	1	transport.Major Intrinsic Proteins.NIP	34.19.3	PM
solyc06g060370.2.1.._KS(ph)M(ox)EFVPLVNEK_..Phospho	solyc06g060370.2.1	AT1G21870	KS(ph)M(ox)EFVPLVNEK	D	A	earlier	0.708586	0	5.16521	1	transport.metabolite transporters at the envelope membrane	34.8	G
solyc08g079790.1.1.._LES(ph)PQDQVLDM(ox)PVT(ph)PTAEIR_..Phospho	solyc08g079790.1.1	AT1G12500	LES(ph)PQDQVLDM(ox)PVT(ph)PTAEIR	D	B	earlier	2.41824	1	0.617491	0	transport.metabolite transporters at the envelope membrane	34.8	PM
solyc05g054800.1.1.._(ac)M(ox)NPSSSTTGGAGS(ph)DDNTSIR_..Phospho	solyc05g054800.1.1	AT3G12740	(ac)M(ox)NPSSSTTGGAGS(ph)DDNTSIR	D	B	earlier	2.42971	1	0.44896	0	transport.p- and v-ATPases	34.1	PM
solyc07g017780.2.1.._GLDIETIQQHYT(ph)V_..Phospho	solyc07g017780.2.1	AT2G18960	GLDIETIQQHYT(ph)V	D	B	earlier	3.81883	1	8.10434	1	transport.p- and v-ATPases	34.1	PM
solyc03g120560.2.1.._M(ox)M(ox)EPS(ph)DDENDDDDEDDLPQK_..Phospho	solyc03g120560.2.1	AT1G52190	M(ox)M(ox)EPS(ph)DDENDDDDEDDLPQK	D	D	equal	0.00979777	0	6.43803	1	transport.peptides and oligopeptides	34.13	V
solyc01g105150.2.1.._IDS(ph)FDVEALEVPGVQK_..Phospho	solyc01g105150.2.1	AT5G09400	IDS(ph)FDVEALEVPGVQK	D	B	earlier	4.21032	1	3.19864	1	transport.potassium	34.15	V
solyc10g006010.2.1.._S(ph)APM(ox)PEFIPGEM(ox)NDIK_..Phospho	solyc10g006010.2.1	AT5G55630	S(ph)APM(ox)PEFIPGEM(ox)NDIK	D	D	equal	0.00364266	0	0.3098	0	transport.potassium	34.15	V
solyc02g067460.2.1.._FSITTYS(ph)PTGVVITSSGSK_..Phospho	solyc02g067460.2.1	AT3G01280	FSITTYS(ph)PTGVVITSSGSK	D	B	earlier	1.2147	1	2.54863	1	transport.sugars	34.2	M
solyc03g096950.2.1.._GENS(ph)SSEINIVR_..Phospho	solyc03g096950.2.1	AT5G17010	GENS(ph)SSEINIVR	D	A	earlier	0.914303	1	0.953946	1	transport.sugars	34.2	V
solyc04g082700.2.1.._EGDDYPSDGGADS(ph)DDNLQS(ph)PLISR_..Phospho	solyc04g082700.2.1	AT4G35300	EGDDYPSDGGADS(ph)DDNLQS(ph)PLISR	D	D	equal	0.000186541	0	0.276978	0	transport.sugars	34.2	V
solyc05g007190.2.1.._M(ox)SDSAPLLDS(ph)PQNTGFDLSQSK_..Phospho	solyc05g007190.2.1	AT2G02860	M(ox)SDSAPLLDS(ph)PQNTGFDLSQSK	D	B	earlier	2.35428	1	1.26351	1	transport.sugars.sucrose	34.2.1	PM
solyc01g057770.2.1.._ENEGS(ph)FGGDDGEIM(ox)DGM(ox)M(ox)TR_..Phospho	solyc01g057770.2.1	AT3G62270	ENEGS(ph)FGGDDGEIM(ox)DGM(ox)M(ox)TR	D	B	earlier	3.06531	1	10.1066	1	transport.unspecified anions	34.18	PM
solyc01g067710.2.1.._M(ox)ISSEPTT(ph)PK_..Phospho	solyc01g067710.2.1	AT3G05030	M(ox)ISSEPTT(ph)PK	D	B	earlier	1.91952	1	0.856198	1	transport.unspecified cations	34.14	V
solyc02g086790.2.1.._FQVTSADLS(ph)PK_..Phospho	solyc02g086790.2.1	AT5G14720	FQVTSADLS(ph)PK	D	#N/A	not A17	NA	1	#N/A	1	protein.postranslational modification	29.4	PM
solyc03g033540.2.1.._TAS(ph)M(ox)SS(ph)PTVR_..Phospho	solyc03g033540.2.1	AT2G17890	TAS(ph)M(ox)SS(ph)PTVR	D	#N/A	not A17	NA	1	#N/A	1	protein.postranslational modification	29.4	C
solyc06g036080.2.1.._AENLSS(ph)PGSR_..Phospho	solyc06g036080.2.1	AT1G63700	AENLSS(ph)PGSR	D	#N/A	not A17	NA	1	#N/A	1	protein.postranslational modification	29.4	N
solyc07g055130.2.1.._S(ph)PGAACWPSDFVEK_..Phospho	solyc07g055130.2.1	AT3G58640	S(ph)PGAACWPSDFVEK	D	#N/A	not A17	NA	1	#N/A	1	protein.postranslational modification	29.4	C,PM
solyc08g014420.2.1.._VTSETDFM(ox)T(ph)EYVVTR_..Phospho	solyc08g014420.2.1	AT2G43790	VTSETDFM(ox)T(ph)EYVVTR	D	#N/A	not A17	NA	1	#N/A	1	protein.postranslational modification	29.4	C
solyc08g014420.2.1.._VTSETDFMT(ph)EY(ph)VVTR_..Phospho	solyc08g014420.2.1	AT2G43790	VTSETDFMT(ph)EY(ph)VVTR	D	#N/A	not A17	NA	1	#N/A	1	protein.postranslational modification	29.4	C
solyc09g009090.2.1.._S(ph)AAGTPEWM(ox)APEVLR_..Phospho	solyc09g009090.2.1	AT5G03730	S(ph)AAGTPEWM(ox)APEVLR	D	F	later	0.746124	0	#N/A	1	protein.postranslational modification	29.4	N
solyc11g033270.1.1.._SEEVDGS(ph)SSIR_..Phospho	solyc11g033270.1.1	AT3G13530	SEEVDGS(ph)SSIR	D	#N/A	not A17	NA	1	#N/A	1	protein.postranslational modification	29.4	PM
solyc01g109080.2.1.._NEIFS(ph)QSDR_..Phospho	solyc01g109080.2.1	AT1G50030	NEIFS(ph)QSDR	D	#N/A	not A17	NA	1	#N/A	1	signalling.G-proteins	30.5	P
solyc08g065230.1.1.._FEQSGSTSS(ph)LSPQTTPASAALPR_..Phospho	solyc08g065230.1.1	AT5G11850	FEQSGSTSS(ph)LSPQTTPASAALPR	D	#N/A	not A17	NA	1	#N/A	1	signalling.MAP kinases	30.6	C
solyc02g091840.2.1.._SDDSTVTDQSPPSASALES(ph)PTSIPGDTK_..Phospho	solyc02g091840.2.1	AT5G65700	SDDSTVTDQSPPSASALES(ph)PTSIPGDTK	D	F	later	2.94568	1	#N/A	1	signalling.receptor kinases.leucine rich repeat XI	30.2.11	PM
solyc07g005010.2.1.._VGNES(ph)GEIEQAIK_..Phospho	solyc07g005010.2.1	AT5G51350	VGNES(ph)GEIEQAIK	D	#N/A	not A17	NA	1	#N/A	1	signalling.receptor kinases.leucine rich repeat XI	30.2.11	PM
solyc09g091400.2.1.._GVLATS(ph)SSGQK_..Phospho	solyc09g091400.2.1	AT3G24240	GVLATS(ph)SSGQK	D	#N/A	not A17	NA	1	#N/A	1	signalling.receptor kinases.leucine rich repeat XI	30.2.11	PM
solyc01g087210.2.1.._NVVPM(ox)TT(ph)SQPPS(ph)ER_..Phospho	solyc01g087210.2.1	AT5G05170	NVVPM(ox)TT(ph)SQPPS(ph)ER	D	#N/A	not A17	NA	1	#N/A	1	cell wall.cellulose synthesis.cellulose synthase	10.2.1	PM
solyc01g066590.2.1.._ISSGSVPS(ph)PTGTK_..Phospho	solyc01g066590.2.1	AT4G15930	ISSGSVPS(ph)PTGTK	D	#N/A	not A17	NA	1	#N/A	1	cell.organisation	31.1	C
solyc01g098090.2.1.._VS(ph)LEGSTPVPVYK_..Phospho	solyc01g098090.2.1	AT3G05090	VS(ph)LEGSTPVPVYK	D	B	earlier	0.71177	0	#N/A	1	cell.organisation	31.1	N
solyc06g062400.1.1.._DSFSPLQGADS(ph)PK_..Phospho	solyc06g062400.1.1	AT1G52080	DSFSPLQGADS(ph)PK	D	F	later	2.66083	1	#N/A	1	cell.organisation	31.1	M,EX
solyc06g082910.2.1.._SVSLSIS(ph)PPAS(ph)LSPERK_..Phospho	solyc06g082910.2.1	AT3G25500	SVSLSIS(ph)PPAS(ph)LSPERK	D	#N/A	not A17	NA	1	#N/A	1	cell.organisation	31.1	PM
solyc08g066070.1.1.._IDNNAMS(ph)SPTGASR_..Phospho	solyc08g066070.1.1	AT5G58430	IDNNAMS(ph)SPTGASR	D	#N/A	not A17	NA	1	#N/A	1	cell.vesicle transport	31.4	PM
solyc10g007720.2.1.._(ac)AS(ph)PAIQR_..Phospho	solyc10g007720.2.1	AT1G67930	(ac)AS(ph)PAIQR	D	B	earlier	1.44723	1	#N/A	1	cell.vesicle transport	31.4	P
solyc10g081850.1.1.._M(ox)NDLFSGSFS(ph)R_..Phospho	solyc10g081850.1.1	AT3G11820	M(ox)NDLFSGSFS(ph)R	D	#N/A	not A17	NA	1	#N/A	1	cell.vesicle transport	31.4	PM
solyc03g080090.2.1.._ASDEHSS(ph)TTSDT(ph)TTIK_..Phospho	solyc03g080090.2.1	AT5G24590	ASDEHSS(ph)TTSDT(ph)TTIK	D	A	earlier	3.29989	1	#N/A	1	development.unspecified	33.99	0
solyc03g117770.2.1.._AGSSTTLLSPPSS(ph)PR_..Phospho	solyc03g117770.2.1	AT1G16180	AGSSTTLLSPPSS(ph)PR	D	F	later	0.724314	0	#N/A	1	development.unspecified	33.99	PM
solyc07g065950.2.1.._VFCSQVS(ph)DLGLEM(ox)AR_..Phospho	solyc07g065950.2.1	AT3G13300	VFCSQVS(ph)DLGLEM(ox)AR	D	#N/A	not A17	NA	1	#N/A	1	development.unspecified	33.99	C
solyc10g005920.2.1.._NTQGFEPAS(ph)PSPGSFK_..Phospho	solyc10g005920.2.1	AT3G13300	NTQGFEPAS(ph)PSPGSFK	D	F	later	1.44856	1	#N/A	1	development.unspecified	33.99	C
solyc11g011150.1.1.._DVGSTSS(ph)NVSPFK_..Phospho	solyc11g011150.1.1	AT5G16630	DVGSTSS(ph)NVSPFK	D	#N/A	not A17	NA	1	#N/A	1	DNA.repair	28.2	N
solyc02g090190.1.1.._MSS(ph)SPLYDR_..Phospho	solyc02g090190.1.1	AT2G23520	MSS(ph)SPLYDR	D	#N/A	not A17	NA	1	#N/A	1	hormone metabolism.abscisic acid.synthesis-degradation	17.1.1	N
solyc09g082780.2.1.._VGS(ph)AANWSQHY_..Phospho	solyc09g082780.2.1	AT3G22850	VGS(ph)AANWSQHY	D	F	later	4.79191	1	#N/A	1	hormone metabolism.auxin.induced-regulated-responsive-activated	17.2.3	C
[truncated: 962 more rows]
