# Supplementary material for: The Systemin Signaling Cascade As Derived from Time Course Analyses of the Systemin-responsive Phosphoproteome
Source: Mol Cell Proteomics. 2019 May 28;18(8):1526–42. doi: 10.1074/mcp.RA119.001367 (PMC6683004; doi:10.1074/mcp.RA119.001367)
Supplement: Supplementary Table 5 [file 143488_2_supp_334099_ps5gg2.xlsx]

## Sheet: Table S5 Description
Supplementary Table 5: Correlation network of systemin specific kinases and phosphatases and their targets based on pairwise correlation analysis of phosphopeptide time profiles.

## Sheet: kinase-phosphatase network
Kinase/Phosphatase			Putative substrate as proposed from the correlation network
Source	source type	Source description	Partner	Partner peptide	R	SYS cluster	MapMan	BINCODE	bin1	DESCRIPTION
solyc01g096490.2.1	kinase	nearly identical (2394) AT5G13530 | Symbols: KEG | KEG (KEEP ON GOING); protein binding / protein kinase/ ubiquitin-protein ligase | chr5:4345618-4354369 FORWARDnearly identical (1222) loc_os05g32570 12005.m07490 protein RING E3 ligase protein, putative, expressed S_TKc S_TKc Pkinase Pkinase_Tyr TyrKc ANK PTKc SPS1 PTKc_Frk_like genomic_reference:SL2.40ch01 gene_region:79324784-79340957 transcrip…	solyc03g113400.2.1	GLDIETIQQSYT(ph)V	0.827162	D	transport.p- and v-ATPases	34.1	34	nearly identical (1542) AT5G62670 | Symbols: AHA11 | AHA11 (Arabidopsis H(+)-ATPase 11); ATPase | chr5:25159495-25164957 FORWARDnearly identical (1621) PMA3_NICPL Plasma membrane ATPase 3 (EC 3.6.3.6) (Proton pump 3) - Nicotiana plumbaginifolia (Leadwort-leaved tobacco)nearly identical (1528) loc_os12g44150 12012.m073901 protein plasma membrane ATPase 1, putative, expressed MgtA PRK10517 ZntA E1-…
solyc01g096490.2.1	kinase	nearly identical (2394) AT5G13530 | Symbols: KEG | KEG (KEEP ON GOING); protein binding / protein kinase/ ubiquitin-protein ligase | chr5:4345618-4354369 FORWARDnearly identical (1222) loc_os05g32570 12005.m07490 protein RING E3 ligase protein, putative, expressed S_TKc S_TKc Pkinase Pkinase_Tyr TyrKc ANK PTKc SPS1 PTKc_Frk_like genomic_reference:SL2.40ch01 gene_region:79324784-79340957 transcrip…	solyc07g017780.2.1	GLDIETIQQHYT(ph)V	0.856429	D	transport.p- and v-ATPases	34.1	34	nearly identical (1611) AT2G18960 | Symbols: AHA1, PMA, OST2 | AHA1 (ARABIDOPSIS H+ ATPASE 1); ATPase/ hydrogen-exporting ATPase, phosphorylative mechanism / protein binding | chr2:8221858-8227268 FORWARDnearly identical (1743) PMA4_NICPL Plasma membrane ATPase 4 (EC 3.6.3.6) (Proton pump 4) - Nicotiana plumbaginifolia (Leadwort-leaved tobacco)nearly identical (1613) loc_os04g56160 12004.m101441 …
solyc01g108920.2.1	kinase	highly similar to ( 962) AT2G15900 | Symbols: | phox (PX) domain-containing protein | chr2:6927390-6932535 FORWARDhighly similar to ( 875) loc_os11g06040 12011.m04801 protein PX domain containing protein, expressedPX genomic_reference:SL2.40ch01 gene_region:87808978-87822932 transcript_region:SL2.40ch01:87808978..87822932+ go_terms:GO:0007154 functional_description:"Serine/threonine-protein kinas…	solyc03g113400.2.1	GLDIETIQQSYT(ph)V	0.934291	D	transport.p- and v-ATPases	34.1	34	nearly identical (1542) AT5G62670 | Symbols: AHA11 | AHA11 (Arabidopsis H(+)-ATPase 11); ATPase | chr5:25159495-25164957 FORWARDnearly identical (1621) PMA3_NICPL Plasma membrane ATPase 3 (EC 3.6.3.6) (Proton pump 3) - Nicotiana plumbaginifolia (Leadwort-leaved tobacco)nearly identical (1528) loc_os12g44150 12012.m073901 protein plasma membrane ATPase 1, putative, expressed MgtA PRK10517 ZntA E1-…
solyc01g108920.2.1	kinase	highly similar to ( 962) AT2G15900 | Symbols: | phox (PX) domain-containing protein | chr2:6927390-6932535 FORWARDhighly similar to ( 875) loc_os11g06040 12011.m04801 protein PX domain containing protein, expressedPX genomic_reference:SL2.40ch01 gene_region:87808978-87822932 transcript_region:SL2.40ch01:87808978..87822932+ go_terms:GO:0007154 functional_description:"Serine/threonine-protein kinas…	solyc06g062780.2.1	S(ph)SEIELER	0.887398	A	transport.p- and v-ATPases	34.1	34	nearly identical (1864) AT3G13900 | Symbols: | ATPase, coupled to transmembrane movement of ions, phosphorylative mechanism | chr3:4586151-4590681 FORWARDnearly identical (1857) loc_os06g36990 12006.m08234 protein phospholipid-transporting ATPase 4, putative, expressed MgtA genomic_reference:SL2.40ch06 gene_region:35995146-36001096 transcript_region:SL2.40ch06:35995146..36001096+ go_terms:GO:0004…
solyc01g109080.2.1	kinase	moderately similar to ( 245) AT1G50030 | Symbols: TOR | TOR (TARGET OF RAPAMYCIN); 1-phosphatidylinositol-3-kinase/ protein binding | chr1:18522626-18539619 REVERSEweakly similar to ( 176) ATR_ORYSA Serine/threonine-protein kinase ATR (EC 2.7.11.1) - Oryza sativa (Rice)nearly identical (3055) loc_os03g52794 12003.m10253 protein phosphatidylinositol 3- and 4-kinase family protein, expressed TEL1 P…	solyc06g062780.2.1	S(ph)SEIELER	0.900892	A	transport.p- and v-ATPases	34.1	34	nearly identical (1864) AT3G13900 | Symbols: | ATPase, coupled to transmembrane movement of ions, phosphorylative mechanism | chr3:4586151-4590681 FORWARDnearly identical (1857) loc_os06g36990 12006.m08234 protein phospholipid-transporting ATPase 4, putative, expressed MgtA genomic_reference:SL2.40ch06 gene_region:35995146-36001096 transcript_region:SL2.40ch06:35995146..36001096+ go_terms:GO:0004…
solyc02g070260.2.1	phosphatase	nearly identical (2073) AT2G34680 | Symbols: AIR9 | AIR9; protein binding | chr2:14616947-14628300 REVERSEnearly identical (1010) loc_os07g05470 12007.m66708 protein AIR9, putative, expressed genomic_reference:SL2.40ch02 gene_region:34600500-34626149 transcript_region:SL2.40ch02:34600500..34626149+ go_terms:GO:0005515 functional_description:"Protein phosphatase 1 regulatory subunit 7 (AHRD V1 *--…	solyc03g113400.2.1	GLDIETIQQSYT(ph)V	0.94118	D	transport.p- and v-ATPases	34.1	34	nearly identical (1542) AT5G62670 | Symbols: AHA11 | AHA11 (Arabidopsis H(+)-ATPase 11); ATPase | chr5:25159495-25164957 FORWARDnearly identical (1621) PMA3_NICPL Plasma membrane ATPase 3 (EC 3.6.3.6) (Proton pump 3) - Nicotiana plumbaginifolia (Leadwort-leaved tobacco)nearly identical (1528) loc_os12g44150 12012.m073901 protein plasma membrane ATPase 1, putative, expressed MgtA PRK10517 ZntA E1-…
solyc02g070260.2.1	phosphatase	nearly identical (2073) AT2G34680 | Symbols: AIR9 | AIR9; protein binding | chr2:14616947-14628300 REVERSEnearly identical (1010) loc_os07g05470 12007.m66708 protein AIR9, putative, expressed genomic_reference:SL2.40ch02 gene_region:34600500-34626149 transcript_region:SL2.40ch02:34600500..34626149+ go_terms:GO:0005515 functional_description:"Protein phosphatase 1 regulatory subunit 7 (AHRD V1 *--…	solyc06g062780.2.1	S(ph)SEIELER	0.961328	A	transport.p- and v-ATPases	34.1	34	nearly identical (1864) AT3G13900 | Symbols: | ATPase, coupled to transmembrane movement of ions, phosphorylative mechanism | chr3:4586151-4590681 FORWARDnearly identical (1857) loc_os06g36990 12006.m08234 protein phospholipid-transporting ATPase 4, putative, expressed MgtA genomic_reference:SL2.40ch06 gene_region:35995146-36001096 transcript_region:SL2.40ch06:35995146..36001096+ go_terms:GO:0004…
solyc02g076780.2.1	kinase	highly similar to ( 568) AT2G42640 | Symbols: | ATP binding / protein kinase/ protein serine/threonine kinase/ protein tyrosine kinase | chr2:17758532-17763708 REVERSEweakly similar to ( 109) NORK_MEDTR Nodulation receptor kinase precursor (EC 2.7.11.1) (Does not make infections protein 2) (Symbiosis receptor-like kinase) (MtSYMRK) - Medicago truncatula (Barrel medic)highly similar to ( 786) loc_…	solyc03g113400.2.1	GLDIETIQQSYT(ph)V	0.914292	D	transport.p- and v-ATPases	34.1	34	nearly identical (1542) AT5G62670 | Symbols: AHA11 | AHA11 (Arabidopsis H(+)-ATPase 11); ATPase | chr5:25159495-25164957 FORWARDnearly identical (1621) PMA3_NICPL Plasma membrane ATPase 3 (EC 3.6.3.6) (Proton pump 3) - Nicotiana plumbaginifolia (Leadwort-leaved tobacco)nearly identical (1528) loc_os12g44150 12012.m073901 protein plasma membrane ATPase 1, putative, expressed MgtA PRK10517 ZntA E1-…
solyc02g076780.2.1	kinase	highly similar to ( 568) AT2G42640 | Symbols: | ATP binding / protein kinase/ protein serine/threonine kinase/ protein tyrosine kinase | chr2:17758532-17763708 REVERSEweakly similar to ( 109) NORK_MEDTR Nodulation receptor kinase precursor (EC 2.7.11.1) (Does not make infections protein 2) (Symbiosis receptor-like kinase) (MtSYMRK) - Medicago truncatula (Barrel medic)highly similar to ( 786) loc_…	solyc06g062780.2.1	S(ph)SEIELER	0.971264	A	transport.p- and v-ATPases	34.1	34	nearly identical (1864) AT3G13900 | Symbols: | ATPase, coupled to transmembrane movement of ions, phosphorylative mechanism | chr3:4586151-4590681 FORWARDnearly identical (1857) loc_os06g36990 12006.m08234 protein phospholipid-transporting ATPase 4, putative, expressed MgtA genomic_reference:SL2.40ch06 gene_region:35995146-36001096 transcript_region:SL2.40ch06:35995146..36001096+ go_terms:GO:0004…
solyc02g079590.2.1	kinase	highly similar to ( 931) AT4G21380 | Symbols: ARK3 | ARK3 (A. THALIANA RECEPTOR KINASE 3); kinase/ transmembrane receptor protein serine/threonine kinase | chr4:11389219-11393090 REVERSEmoderately similar to ( 401) SLSG6_BRAOL S-locus-specific glycoprotein S6 precursor (SLSG-6) - Brassica oleracea (Wild cabbage)highly similar to ( 797) loc_os07g36544 12007.m07905 protein serine/threonine-protein …	solyc03g113400.2.1	GLDIETIQQSYT(ph)V	0.992249	D	transport.p- and v-ATPases	34.1	34	nearly identical (1542) AT5G62670 | Symbols: AHA11 | AHA11 (Arabidopsis H(+)-ATPase 11); ATPase | chr5:25159495-25164957 FORWARDnearly identical (1621) PMA3_NICPL Plasma membrane ATPase 3 (EC 3.6.3.6) (Proton pump 3) - Nicotiana plumbaginifolia (Leadwort-leaved tobacco)nearly identical (1528) loc_os12g44150 12012.m073901 protein plasma membrane ATPase 1, putative, expressed MgtA PRK10517 ZntA E1-…
solyc02g079590.2.1	kinase	highly similar to ( 931) AT4G21380 | Symbols: ARK3 | ARK3 (A. THALIANA RECEPTOR KINASE 3); kinase/ transmembrane receptor protein serine/threonine kinase | chr4:11389219-11393090 REVERSEmoderately similar to ( 401) SLSG6_BRAOL S-locus-specific glycoprotein S6 precursor (SLSG-6) - Brassica oleracea (Wild cabbage)highly similar to ( 797) loc_os07g36544 12007.m07905 protein serine/threonine-protein …	solyc06g062780.2.1	S(ph)SEIELER	0.918293	A	transport.p- and v-ATPases	34.1	34	nearly identical (1864) AT3G13900 | Symbols: | ATPase, coupled to transmembrane movement of ions, phosphorylative mechanism | chr3:4586151-4590681 FORWARDnearly identical (1857) loc_os06g36990 12006.m08234 protein phospholipid-transporting ATPase 4, putative, expressed MgtA genomic_reference:SL2.40ch06 gene_region:35995146-36001096 transcript_region:SL2.40ch06:35995146..36001096+ go_terms:GO:0004…
solyc02g079590.2.1	kinase	highly similar to ( 931) AT4G21380 | Symbols: ARK3 | ARK3 (A. THALIANA RECEPTOR KINASE 3); kinase/ transmembrane receptor protein serine/threonine kinase | chr4:11389219-11393090 REVERSEmoderately similar to ( 401) SLSG6_BRAOL S-locus-specific glycoprotein S6 precursor (SLSG-6) - Brassica oleracea (Wild cabbage)highly similar to ( 797) loc_os07g36544 12007.m07905 protein serine/threonine-protein …	solyc07g017780.2.1	GLDIETIQQHYT(ph)V	0.844132	D	transport.p- and v-ATPases	34.1	34	nearly identical (1611) AT2G18960 | Symbols: AHA1, PMA, OST2 | AHA1 (ARABIDOPSIS H+ ATPASE 1); ATPase/ hydrogen-exporting ATPase, phosphorylative mechanism / protein binding | chr2:8221858-8227268 FORWARDnearly identical (1743) PMA4_NICPL Plasma membrane ATPase 4 (EC 3.6.3.6) (Proton pump 4) - Nicotiana plumbaginifolia (Leadwort-leaved tobacco)nearly identical (1613) loc_os04g56160 12004.m101441 …
solyc02g093100.2.1	kinase	highly similar to ( 639) AT5G67200 | Symbols: | leucine-rich repeat transmembrane protein kinase, putative | chr5:26813893-26816555 REVERSEweakly similar to ( 122) PSKR_DAUCA Phytosulfokine receptor precursor (EC 2.7.11.1) (Phytosulfokine LRR receptor kinase) - Daucus carota (Carrot)moderately similar to ( 349) loc_os04g55620 12004.m10453 protein receptor kinase, putative, expressed Pkinase S_TKc…	solyc03g113400.2.1	GLDIETIQQSYT(ph)V	0.840587	D	transport.p- and v-ATPases	34.1	34	nearly identical (1542) AT5G62670 | Symbols: AHA11 | AHA11 (Arabidopsis H(+)-ATPase 11); ATPase | chr5:25159495-25164957 FORWARDnearly identical (1621) PMA3_NICPL Plasma membrane ATPase 3 (EC 3.6.3.6) (Proton pump 3) - Nicotiana plumbaginifolia (Leadwort-leaved tobacco)nearly identical (1528) loc_os12g44150 12012.m073901 protein plasma membrane ATPase 1, putative, expressed MgtA PRK10517 ZntA E1-…
solyc02g093100.2.1	kinase	highly similar to ( 639) AT5G67200 | Symbols: | leucine-rich repeat transmembrane protein kinase, putative | chr5:26813893-26816555 REVERSEweakly similar to ( 122) PSKR_DAUCA Phytosulfokine receptor precursor (EC 2.7.11.1) (Phytosulfokine LRR receptor kinase) - Daucus carota (Carrot)moderately similar to ( 349) loc_os04g55620 12004.m10453 protein receptor kinase, putative, expressed Pkinase S_TKc…	solyc06g062780.2.1	S(ph)SEIELER	0.803443	A	transport.p- and v-ATPases	34.1	34	nearly identical (1864) AT3G13900 | Symbols: | ATPase, coupled to transmembrane movement of ions, phosphorylative mechanism | chr3:4586151-4590681 FORWARDnearly identical (1857) loc_os06g36990 12006.m08234 protein phospholipid-transporting ATPase 4, putative, expressed MgtA genomic_reference:SL2.40ch06 gene_region:35995146-36001096 transcript_region:SL2.40ch06:35995146..36001096+ go_terms:GO:0004…
solyc03g005920.2.1	kinase	highly similar to ( 582) AT3G58760 | Symbols: | ankyrin protein kinase, putative | chr3:21728756-21731740 FORWARDweakly similar to ( 117) CIPK1_ORYSA CIPK-like protein 1 (EC 2.7.11.1) (OsCK1) - Oryza sativa (Rice)highly similar to ( 553) loc_os01g54480 12001.m150710 protein serine/threonine-protein kinase TNNI3K, putative, expressed Pkinase_Tyr TyrKc S_TKc PTKc Pkinase S_TKc PTKc_Csk_like PTKc_Te…	solyc03g113400.2.1	GLDIETIQQSYT(ph)V	0.977425	D	transport.p- and v-ATPases	34.1	34	nearly identical (1542) AT5G62670 | Symbols: AHA11 | AHA11 (Arabidopsis H(+)-ATPase 11); ATPase | chr5:25159495-25164957 FORWARDnearly identical (1621) PMA3_NICPL Plasma membrane ATPase 3 (EC 3.6.3.6) (Proton pump 3) - Nicotiana plumbaginifolia (Leadwort-leaved tobacco)nearly identical (1528) loc_os12g44150 12012.m073901 protein plasma membrane ATPase 1, putative, expressed MgtA PRK10517 ZntA E1-…
solyc03g005920.2.1	kinase	highly similar to ( 582) AT3G58760 | Symbols: | ankyrin protein kinase, putative | chr3:21728756-21731740 FORWARDweakly similar to ( 117) CIPK1_ORYSA CIPK-like protein 1 (EC 2.7.11.1) (OsCK1) - Oryza sativa (Rice)highly similar to ( 553) loc_os01g54480 12001.m150710 protein serine/threonine-protein kinase TNNI3K, putative, expressed Pkinase_Tyr TyrKc S_TKc PTKc Pkinase S_TKc PTKc_Csk_like PTKc_Te…	solyc06g062780.2.1	S(ph)SEIELER	0.924376	A	transport.p- and v-ATPases	34.1	34	nearly identical (1864) AT3G13900 | Symbols: | ATPase, coupled to transmembrane movement of ions, phosphorylative mechanism | chr3:4586151-4590681 FORWARDnearly identical (1857) loc_os06g36990 12006.m08234 protein phospholipid-transporting ATPase 4, putative, expressed MgtA genomic_reference:SL2.40ch06 gene_region:35995146-36001096 transcript_region:SL2.40ch06:35995146..36001096+ go_terms:GO:0004…
solyc03g005920.2.1	kinase	highly similar to ( 582) AT3G58760 | Symbols: | ankyrin protein kinase, putative | chr3:21728756-21731740 FORWARDweakly similar to ( 117) CIPK1_ORYSA CIPK-like protein 1 (EC 2.7.11.1) (OsCK1) - Oryza sativa (Rice)highly similar to ( 553) loc_os01g54480 12001.m150710 protein serine/threonine-protein kinase TNNI3K, putative, expressed Pkinase_Tyr TyrKc S_TKc PTKc Pkinase S_TKc PTKc_Csk_like PTKc_Te…	solyc07g017780.2.1	GLDIETIQQHYT(ph)V	0.891565	D	transport.p- and v-ATPases	34.1	34	nearly identical (1611) AT2G18960 | Symbols: AHA1, PMA, OST2 | AHA1 (ARABIDOPSIS H+ ATPASE 1); ATPase/ hydrogen-exporting ATPase, phosphorylative mechanism / protein binding | chr2:8221858-8227268 FORWARDnearly identical (1743) PMA4_NICPL Plasma membrane ATPase 4 (EC 3.6.3.6) (Proton pump 4) - Nicotiana plumbaginifolia (Leadwort-leaved tobacco)nearly identical (1613) loc_os04g56160 12004.m101441 …
solyc03g097350.2.1	kinase	highly similar to ( 914) AT5G35980 | Symbols: YAK1 | protein kinase family protein | chr5:14128551-14134354 FORWARDweakly similar to ( 120) NTF4_TOBAC Mitogen-activated protein kinase homolog NTF4 (EC 2.7.11.24) (P45) - Nicotiana tabacum (Common tobacco)highly similar to ( 699) loc_os02g47410 12002.m100053 protein ATP binding protein, putative, expressed S_TKc S_TKc Pkinase SPS1 Pkinase_Tyr TyrKc…	solyc03g113400.2.1	GLDIETIQQSYT(ph)V	0.908802	D	transport.p- and v-ATPases	34.1	34	nearly identical (1542) AT5G62670 | Symbols: AHA11 | AHA11 (Arabidopsis H(+)-ATPase 11); ATPase | chr5:25159495-25164957 FORWARDnearly identical (1621) PMA3_NICPL Plasma membrane ATPase 3 (EC 3.6.3.6) (Proton pump 3) - Nicotiana plumbaginifolia (Leadwort-leaved tobacco)nearly identical (1528) loc_os12g44150 12012.m073901 protein plasma membrane ATPase 1, putative, expressed MgtA PRK10517 ZntA E1-…
solyc04g015130.2.1	kinase	highly similar to ( 785) AT5G47750 | Symbols: D6PKL2, PK5 | D6PKL2 (D6 PROTEIN KINASE LIKE 2); kinase | chr5:19339947-19341864 REVERSEhighly similar to ( 682) G11A_ORYSA Protein kinase G11A (EC 2.7.11.1) - Oryza sativa (Rice)highly similar to ( 755) loc_os08g38320 12008.m080198 protein protein kinase G11A, putative, expressed S_TKc S_TKc Pkinase Pkinase_Tyr TyrKc SPS1 PTKc genomic_reference:SL2.4…	solyc03g113400.2.1	GLDIETIQQSYT(ph)V	0.861306	D	transport.p- and v-ATPases	34.1	34	nearly identical (1542) AT5G62670 | Symbols: AHA11 | AHA11 (Arabidopsis H(+)-ATPase 11); ATPase | chr5:25159495-25164957 FORWARDnearly identical (1621) PMA3_NICPL Plasma membrane ATPase 3 (EC 3.6.3.6) (Proton pump 3) - Nicotiana plumbaginifolia (Leadwort-leaved tobacco)nearly identical (1528) loc_os12g44150 12012.m073901 protein plasma membrane ATPase 1, putative, expressed MgtA PRK10517 ZntA E1-…
solyc04g015130.2.1	kinase	highly similar to ( 785) AT5G47750 | Symbols: D6PKL2, PK5 | D6PKL2 (D6 PROTEIN KINASE LIKE 2); kinase | chr5:19339947-19341864 REVERSEhighly similar to ( 682) G11A_ORYSA Protein kinase G11A (EC 2.7.11.1) - Oryza sativa (Rice)highly similar to ( 755) loc_os08g38320 12008.m080198 protein protein kinase G11A, putative, expressed S_TKc S_TKc Pkinase Pkinase_Tyr TyrKc SPS1 PTKc genomic_reference:SL2.4…	solyc06g062780.2.1	S(ph)SEIELER	0.868469	A	transport.p- and v-ATPases	34.1	34	nearly identical (1864) AT3G13900 | Symbols: | ATPase, coupled to transmembrane movement of ions, phosphorylative mechanism | chr3:4586151-4590681 FORWARDnearly identical (1857) loc_os06g36990 12006.m08234 protein phospholipid-transporting ATPase 4, putative, expressed MgtA genomic_reference:SL2.40ch06 gene_region:35995146-36001096 transcript_region:SL2.40ch06:35995146..36001096+ go_terms:GO:0004…
solyc04g015130.2.1	kinase	highly similar to ( 785) AT5G47750 | Symbols: D6PKL2, PK5 | D6PKL2 (D6 PROTEIN KINASE LIKE 2); kinase | chr5:19339947-19341864 REVERSEhighly similar to ( 682) G11A_ORYSA Protein kinase G11A (EC 2.7.11.1) - Oryza sativa (Rice)highly similar to ( 755) loc_os08g38320 12008.m080198 protein protein kinase G11A, putative, expressed S_TKc S_TKc Pkinase Pkinase_Tyr TyrKc SPS1 PTKc genomic_reference:SL2.4…	solyc06g062780.2.1	YT(ph)SM(ox)GSQIELTQP	0.877501	D	transport.p- and v-ATPases	34.1	34	nearly identical (1864) AT3G13900 | Symbols: | ATPase, coupled to transmembrane movement of ions, phosphorylative mechanism | chr3:4586151-4590681 FORWARDnearly identical (1857) loc_os06g36990 12006.m08234 protein phospholipid-transporting ATPase 4, putative, expressed MgtA genomic_reference:SL2.40ch06 gene_region:35995146-36001096 transcript_region:SL2.40ch06:35995146..36001096+ go_terms:GO:0004…
solyc04g076810.2.1	kinase	highly similar to ( 751) AT4G24400 | Symbols: CIPK8, PKS11 | CIPK8 (CBL-INTERACTING PROTEIN KINASE 8); kinase/ protein kinase | chr4:12617379-12620443 FORWARDmoderately similar to ( 491) CIPK1_ORYSA CIPK-like protein 1 (EC 2.7.11.1) (OsCK1) - Oryza sativa (Rice)highly similar to ( 713) loc_os01g35184 12001.m150616 protein CBL-interacting serine/threonine-protein kinase 24, putative, expressed S_T…	solyc03g113400.2.1	GLDIETIQQSYT(ph)V	0.964406	D	transport.p- and v-ATPases	34.1	34	nearly identical (1542) AT5G62670 | Symbols: AHA11 | AHA11 (Arabidopsis H(+)-ATPase 11); ATPase | chr5:25159495-25164957 FORWARDnearly identical (1621) PMA3_NICPL Plasma membrane ATPase 3 (EC 3.6.3.6) (Proton pump 3) - Nicotiana plumbaginifolia (Leadwort-leaved tobacco)nearly identical (1528) loc_os12g44150 12012.m073901 protein plasma membrane ATPase 1, putative, expressed MgtA PRK10517 ZntA E1-…
solyc04g076810.2.1	kinase	highly similar to ( 751) AT4G24400 | Symbols: CIPK8, PKS11 | CIPK8 (CBL-INTERACTING PROTEIN KINASE 8); kinase/ protein kinase | chr4:12617379-12620443 FORWARDmoderately similar to ( 491) CIPK1_ORYSA CIPK-like protein 1 (EC 2.7.11.1) (OsCK1) - Oryza sativa (Rice)highly similar to ( 713) loc_os01g35184 12001.m150616 protein CBL-interacting serine/threonine-protein kinase 24, putative, expressed S_T…	solyc06g062780.2.1	S(ph)SEIELER	0.927846	A	transport.p- and v-ATPases	34.1	34	nearly identical (1864) AT3G13900 | Symbols: | ATPase, coupled to transmembrane movement of ions, phosphorylative mechanism | chr3:4586151-4590681 FORWARDnearly identical (1857) loc_os06g36990 12006.m08234 protein phospholipid-transporting ATPase 4, putative, expressed MgtA genomic_reference:SL2.40ch06 gene_region:35995146-36001096 transcript_region:SL2.40ch06:35995146..36001096+ go_terms:GO:0004…
solyc05g014760.2.1	kinase	highly similar to ( 720) AT1G67580 | Symbols: | protein kinase family protein | chr1:25327727-25330965 REVERSEmoderately similar to ( 290) CDC2_MAIZE Cell division control protein 2 homolog (EC 2.7.11.22) (EC 2.7.11.23) (p34cdc2) - Zea mays (Maize)highly similar to ( 638) loc_os04g41100 12004.m35354 protein PITSLRE serine/threonine-protein kinase CDC2L1, putative, expressed S_TKc S_TKc Pkinase SP…	solyc06g062780.2.1	S(ph)SEIELER	0.85953	A	transport.p- and v-ATPases	34.1	34	nearly identical (1864) AT3G13900 | Symbols: | ATPase, coupled to transmembrane movement of ions, phosphorylative mechanism | chr3:4586151-4590681 FORWARDnearly identical (1857) loc_os06g36990 12006.m08234 protein phospholipid-transporting ATPase 4, putative, expressed MgtA genomic_reference:SL2.40ch06 gene_region:35995146-36001096 transcript_region:SL2.40ch06:35995146..36001096+ go_terms:GO:0004…
solyc05g014760.2.1	kinase	highly similar to ( 720) AT1G67580 | Symbols: | protein kinase family protein | chr1:25327727-25330965 REVERSEmoderately similar to ( 290) CDC2_MAIZE Cell division control protein 2 homolog (EC 2.7.11.22) (EC 2.7.11.23) (p34cdc2) - Zea mays (Maize)highly similar to ( 638) loc_os04g41100 12004.m35354 protein PITSLRE serine/threonine-protein kinase CDC2L1, putative, expressed S_TKc S_TKc Pkinase SP…	solyc07g017780.2.1	GLDIETIQQHYT(ph)V	0.857271	D	transport.p- and v-ATPases	34.1	34	nearly identical (1611) AT2G18960 | Symbols: AHA1, PMA, OST2 | AHA1 (ARABIDOPSIS H+ ATPASE 1); ATPase/ hydrogen-exporting ATPase, phosphorylative mechanism / protein binding | chr2:8221858-8227268 FORWARDnearly identical (1743) PMA4_NICPL Plasma membrane ATPase 4 (EC 3.6.3.6) (Proton pump 4) - Nicotiana plumbaginifolia (Leadwort-leaved tobacco)nearly identical (1613) loc_os04g56160 12004.m101441 …
solyc06g076100.2.1	phosphatase	highly similar to ( 845) AT1G07630 | Symbols: PLL5 | PLL5; catalytic/ protein serine/threonine phosphatase | chr1:2349189-2351437 FORWARDmoderately similar to ( 414) loc_os03g60650 12003.m10954 protein catalytic/ protein phosphatase type 2C, putative, expressed PP2Cc PP2Cc PP2C genomic_reference:SL2.40ch06 gene_region:43634420-43637639 transcript_region:SL2.40ch06:43634420..43637639- go_terms:GO:…	solyc03g113400.2.1	GLDIETIQQSYT(ph)V	0.992273	D	transport.p- and v-ATPases	34.1	34	nearly identical (1542) AT5G62670 | Symbols: AHA11 | AHA11 (Arabidopsis H(+)-ATPase 11); ATPase | chr5:25159495-25164957 FORWARDnearly identical (1621) PMA3_NICPL Plasma membrane ATPase 3 (EC 3.6.3.6) (Proton pump 3) - Nicotiana plumbaginifolia (Leadwort-leaved tobacco)nearly identical (1528) loc_os12g44150 12012.m073901 protein plasma membrane ATPase 1, putative, expressed MgtA PRK10517 ZntA E1-…
solyc06g076100.2.1	phosphatase	highly similar to ( 845) AT1G07630 | Symbols: PLL5 | PLL5; catalytic/ protein serine/threonine phosphatase | chr1:2349189-2351437 FORWARDmoderately similar to ( 414) loc_os03g60650 12003.m10954 protein catalytic/ protein phosphatase type 2C, putative, expressed PP2Cc PP2Cc PP2C genomic_reference:SL2.40ch06 gene_region:43634420-43637639 transcript_region:SL2.40ch06:43634420..43637639- go_terms:GO:…	solyc06g062780.2.1	S(ph)SEIELER	0.925962	A	transport.p- and v-ATPases	34.1	34	nearly identical (1864) AT3G13900 | Symbols: | ATPase, coupled to transmembrane movement of ions, phosphorylative mechanism | chr3:4586151-4590681 FORWARDnearly identical (1857) loc_os06g36990 12006.m08234 protein phospholipid-transporting ATPase 4, putative, expressed MgtA genomic_reference:SL2.40ch06 gene_region:35995146-36001096 transcript_region:SL2.40ch06:35995146..36001096+ go_terms:GO:0004…
solyc06g076100.2.1	phosphatase	highly similar to ( 845) AT1G07630 | Symbols: PLL5 | PLL5; catalytic/ protein serine/threonine phosphatase | chr1:2349189-2351437 FORWARDmoderately similar to ( 414) loc_os03g60650 12003.m10954 protein catalytic/ protein phosphatase type 2C, putative, expressed PP2Cc PP2Cc PP2C genomic_reference:SL2.40ch06 gene_region:43634420-43637639 transcript_region:SL2.40ch06:43634420..43637639- go_terms:GO:…	solyc07g017780.2.1	GLDIETIQQHYT(ph)V	0.83375	D	transport.p- and v-ATPases	34.1	34	nearly identical (1611) AT2G18960 | Symbols: AHA1, PMA, OST2 | AHA1 (ARABIDOPSIS H+ ATPASE 1); ATPase/ hydrogen-exporting ATPase, phosphorylative mechanism / protein binding | chr2:8221858-8227268 FORWARDnearly identical (1743) PMA4_NICPL Plasma membrane ATPase 4 (EC 3.6.3.6) (Proton pump 4) - Nicotiana plumbaginifolia (Leadwort-leaved tobacco)nearly identical (1613) loc_os04g56160 12004.m101441 …
solyc07g053760.2.1	phosphatase	moderately similar to ( 371) AT4G28400 | Symbols: | protein phosphatase 2C, putative / PP2C, putative | chr4:14048499-14050118 FORWARDmoderately similar to ( 357) loc_os07g32380 12007.m07503 protein protein phosphatase 2C isoform epsilon, putative, expressed PP2Cc PP2Cc PP2C PTC1 genomic_reference:SL2.40ch07 gene_region:59516057-59518480 transcript_region:SL2.40ch07:59516057..59518480- go_terms:G…	solyc03g113400.2.1	GLDIETIQQSYT(ph)V	0.871764	D	transport.p- and v-ATPases	34.1	34	nearly identical (1542) AT5G62670 | Symbols: AHA11 | AHA11 (Arabidopsis H(+)-ATPase 11); ATPase | chr5:25159495-25164957 FORWARDnearly identical (1621) PMA3_NICPL Plasma membrane ATPase 3 (EC 3.6.3.6) (Proton pump 3) - Nicotiana plumbaginifolia (Leadwort-leaved tobacco)nearly identical (1528) loc_os12g44150 12012.m073901 protein plasma membrane ATPase 1, putative, expressed MgtA PRK10517 ZntA E1-…
solyc07g053760.2.1	phosphatase	moderately similar to ( 371) AT4G28400 | Symbols: | protein phosphatase 2C, putative / PP2C, putative | chr4:14048499-14050118 FORWARDmoderately similar to ( 357) loc_os07g32380 12007.m07503 protein protein phosphatase 2C isoform epsilon, putative, expressed PP2Cc PP2Cc PP2C PTC1 genomic_reference:SL2.40ch07 gene_region:59516057-59518480 transcript_region:SL2.40ch07:59516057..59518480- go_terms:G…	solyc06g062780.2.1	S(ph)SEIELER	0.849316	A	transport.p- and v-ATPases	34.1	34	nearly identical (1864) AT3G13900 | Symbols: | ATPase, coupled to transmembrane movement of ions, phosphorylative mechanism | chr3:4586151-4590681 FORWARDnearly identical (1857) loc_os06g36990 12006.m08234 protein phospholipid-transporting ATPase 4, putative, expressed MgtA genomic_reference:SL2.40ch06 gene_region:35995146-36001096 transcript_region:SL2.40ch06:35995146..36001096+ go_terms:GO:0004…
solyc07g053760.2.1	phosphatase	moderately similar to ( 371) AT4G28400 | Symbols: | protein phosphatase 2C, putative / PP2C, putative | chr4:14048499-14050118 FORWARDmoderately similar to ( 357) loc_os07g32380 12007.m07503 protein protein phosphatase 2C isoform epsilon, putative, expressed PP2Cc PP2Cc PP2C PTC1 genomic_reference:SL2.40ch07 gene_region:59516057-59518480 transcript_region:SL2.40ch07:59516057..59518480- go_terms:G…	solyc06g062780.2.1	YT(ph)SM(ox)GSQIELTQP	0.876212	D	transport.p- and v-ATPases	34.1	34	nearly identical (1864) AT3G13900 | Symbols: | ATPase, coupled to transmembrane movement of ions, phosphorylative mechanism | chr3:4586151-4590681 FORWARDnearly identical (1857) loc_os06g36990 12006.m08234 protein phospholipid-transporting ATPase 4, putative, expressed MgtA genomic_reference:SL2.40ch06 gene_region:35995146-36001096 transcript_region:SL2.40ch06:35995146..36001096+ go_terms:GO:0004…
solyc07g063130.2.1	kinase	highly similar to ( 924) AT1G53050 | Symbols: | protein kinase family protein | chr1:19772574-19775531 FORWARDmoderately similar to ( 220) CDC2A_ANTMA Cell division control protein 2 homolog A (EC 2.7.11.22) (EC 2.7.11.23) - Antirrhinum majus (Garden snapdragon)highly similar to ( 782) loc_os01g10430 12001.m42914 protein transposon protein, putative, unclassified, expressed S_TKc S_TKc Pkinase SP…	solyc03g113400.2.1	GLDIETIQQSYT(ph)V	0.908623	D	transport.p- and v-ATPases	34.1	34	nearly identical (1542) AT5G62670 | Symbols: AHA11 | AHA11 (Arabidopsis H(+)-ATPase 11); ATPase | chr5:25159495-25164957 FORWARDnearly identical (1621) PMA3_NICPL Plasma membrane ATPase 3 (EC 3.6.3.6) (Proton pump 3) - Nicotiana plumbaginifolia (Leadwort-leaved tobacco)nearly identical (1528) loc_os12g44150 12012.m073901 protein plasma membrane ATPase 1, putative, expressed MgtA PRK10517 ZntA E1-…
solyc08g007000.2.1	phosphatase	highly similar to ( 721) AT2G35350 | Symbols: PLL1 | PLL1 (POLTERGEIST LIKE 1); catalytic/ protein serine/threonine phosphatase | chr2:14881360-14884116 REVERSEmoderately similar to ( 378) loc_os02g46490 12002.m09686 protein protein phosphatase 2C containing protein, expressed PP2Cc PP2Cc PP2C genomic_reference:SL2.40ch08 gene_region:1576129-1582322 transcript_region:SL2.40ch08:1576129..1582322+ …	solyc03g113400.2.1	GLDIETIQQSYT(ph)V	0.80467	D	transport.p- and v-ATPases	34.1	34	nearly identical (1542) AT5G62670 | Symbols: AHA11 | AHA11 (Arabidopsis H(+)-ATPase 11); ATPase | chr5:25159495-25164957 FORWARDnearly identical (1621) PMA3_NICPL Plasma membrane ATPase 3 (EC 3.6.3.6) (Proton pump 3) - Nicotiana plumbaginifolia (Leadwort-leaved tobacco)nearly identical (1528) loc_os12g44150 12012.m073901 protein plasma membrane ATPase 1, putative, expressed MgtA PRK10517 ZntA E1-…
solyc08g007000.2.1	phosphatase	highly similar to ( 721) AT2G35350 | Symbols: PLL1 | PLL1 (POLTERGEIST LIKE 1); catalytic/ protein serine/threonine phosphatase | chr2:14881360-14884116 REVERSEmoderately similar to ( 378) loc_os02g46490 12002.m09686 protein protein phosphatase 2C containing protein, expressed PP2Cc PP2Cc PP2C genomic_reference:SL2.40ch08 gene_region:1576129-1582322 transcript_region:SL2.40ch08:1576129..1582322+ …	solyc06g062780.2.1	YT(ph)SM(ox)GSQIELTQP	0.838388	D	transport.p- and v-ATPases	34.1	34	nearly identical (1864) AT3G13900 | Symbols: | ATPase, coupled to transmembrane movement of ions, phosphorylative mechanism | chr3:4586151-4590681 FORWARDnearly identical (1857) loc_os06g36990 12006.m08234 protein phospholipid-transporting ATPase 4, putative, expressed MgtA genomic_reference:SL2.40ch06 gene_region:35995146-36001096 transcript_region:SL2.40ch06:35995146..36001096+ go_terms:GO:0004…
solyc08g007000.2.1	phosphatase	highly similar to ( 721) AT2G35350 | Symbols: PLL1 | PLL1 (POLTERGEIST LIKE 1); catalytic/ protein serine/threonine phosphatase | chr2:14881360-14884116 REVERSEmoderately similar to ( 378) loc_os02g46490 12002.m09686 protein protein phosphatase 2C containing protein, expressed PP2Cc PP2Cc PP2C genomic_reference:SL2.40ch08 gene_region:1576129-1582322 transcript_region:SL2.40ch08:1576129..1582322+ …	solyc07g017780.2.1	GLDIETIQQHYT(ph)V	0.820497	D	transport.p- and v-ATPases	34.1	34	nearly identical (1611) AT2G18960 | Symbols: AHA1, PMA, OST2 | AHA1 (ARABIDOPSIS H+ ATPASE 1); ATPase/ hydrogen-exporting ATPase, phosphorylative mechanism / protein binding | chr2:8221858-8227268 FORWARDnearly identical (1743) PMA4_NICPL Plasma membrane ATPase 4 (EC 3.6.3.6) (Proton pump 4) - Nicotiana plumbaginifolia (Leadwort-leaved tobacco)nearly identical (1613) loc_os04g56160 12004.m101441 …
solyc08g014420.2.1	kinase	highly similar to ( 684) AT2G43790 | Symbols: ATMPK6, MPK6, MAPK6 | ATMPK6 (ARABIDOPSIS THALIANA MAP KINASE 6); MAP kinase/ kinase | chr2:18138477-18140693 FORWARDhighly similar to ( 781) NTF4_TOBAC Mitogen-activated protein kinase homolog NTF4 (EC 2.7.11.24) (P45) - Nicotiana tabacum (Common tobacco)highly similar to ( 686) loc_os06g06090 12006.m05335 protein OsMPK6 - putative MAPK based on amin…	solyc03g113400.2.1	GLDIETIQQSYT(ph)V	0.980196	D	transport.p- and v-ATPases	34.1	34	nearly identical (1542) AT5G62670 | Symbols: AHA11 | AHA11 (Arabidopsis H(+)-ATPase 11); ATPase | chr5:25159495-25164957 FORWARDnearly identical (1621) PMA3_NICPL Plasma membrane ATPase 3 (EC 3.6.3.6) (Proton pump 3) - Nicotiana plumbaginifolia (Leadwort-leaved tobacco)nearly identical (1528) loc_os12g44150 12012.m073901 protein plasma membrane ATPase 1, putative, expressed MgtA PRK10517 ZntA E1-…
solyc08g014420.2.1	kinase	highly similar to ( 684) AT2G43790 | Symbols: ATMPK6, MPK6, MAPK6 | ATMPK6 (ARABIDOPSIS THALIANA MAP KINASE 6); MAP kinase/ kinase | chr2:18138477-18140693 FORWARDhighly similar to ( 781) NTF4_TOBAC Mitogen-activated protein kinase homolog NTF4 (EC 2.7.11.24) (P45) - Nicotiana tabacum (Common tobacco)highly similar to ( 686) loc_os06g06090 12006.m05335 protein OsMPK6 - putative MAPK based on amin…	solyc06g062780.2.1	S(ph)SEIELER	0.943184	A	transport.p- and v-ATPases	34.1	34	nearly identical (1864) AT3G13900 | Symbols: | ATPase, coupled to transmembrane movement of ions, phosphorylative mechanism | chr3:4586151-4590681 FORWARDnearly identical (1857) loc_os06g36990 12006.m08234 protein phospholipid-transporting ATPase 4, putative, expressed MgtA genomic_reference:SL2.40ch06 gene_region:35995146-36001096 transcript_region:SL2.40ch06:35995146..36001096+ go_terms:GO:0004…
solyc08g014420.2.1	kinase	highly similar to ( 684) AT2G43790 | Symbols: ATMPK6, MPK6, MAPK6 | ATMPK6 (ARABIDOPSIS THALIANA MAP KINASE 6); MAP kinase/ kinase | chr2:18138477-18140693 FORWARDhighly similar to ( 781) NTF4_TOBAC Mitogen-activated protein kinase homolog NTF4 (EC 2.7.11.24) (P45) - Nicotiana tabacum (Common tobacco)highly similar to ( 686) loc_os06g06090 12006.m05335 protein OsMPK6 - putative MAPK based on amin…	solyc06g062780.2.1	YT(ph)SM(ox)GSQIELTQP	0.859767	D	transport.p- and v-ATPases	34.1	34	nearly identical (1864) AT3G13900 | Symbols: | ATPase, coupled to transmembrane movement of ions, phosphorylative mechanism | chr3:4586151-4590681 FORWARDnearly identical (1857) loc_os06g36990 12006.m08234 protein phospholipid-transporting ATPase 4, putative, expressed MgtA genomic_reference:SL2.40ch06 gene_region:35995146-36001096 transcript_region:SL2.40ch06:35995146..36001096+ go_terms:GO:0004…
solyc08g014420.2.1	kinase	highly similar to ( 684) AT2G43790 | Symbols: ATMPK6, MPK6, MAPK6 | ATMPK6 (ARABIDOPSIS THALIANA MAP KINASE 6); MAP kinase/ kinase | chr2:18138477-18140693 FORWARDhighly similar to ( 781) NTF4_TOBAC Mitogen-activated protein kinase homolog NTF4 (EC 2.7.11.24) (P45) - Nicotiana tabacum (Common tobacco)highly similar to ( 686) loc_os06g06090 12006.m05335 protein OsMPK6 - putative MAPK based on amin…	solyc07g017780.2.1	GLDIETIQQHYT(ph)V	0.872617	D	transport.p- and v-ATPases	34.1	34	nearly identical (1611) AT2G18960 | Symbols: AHA1, PMA, OST2 | AHA1 (ARABIDOPSIS H+ ATPASE 1); ATPase/ hydrogen-exporting ATPase, phosphorylative mechanism / protein binding | chr2:8221858-8227268 FORWARDnearly identical (1743) PMA4_NICPL Plasma membrane ATPase 4 (EC 3.6.3.6) (Proton pump 4) - Nicotiana plumbaginifolia (Leadwort-leaved tobacco)nearly identical (1613) loc_os04g56160 12004.m101441 …
solyc08g068250.2.1	kinase	moderately similar to ( 454) AT3G24550 | Symbols: ATPERK1 | ATPERK1 (PROLINE EXTENSIN-LIKE RECEPTOR KINASE 1); ATP binding / protein kinase | chr3:8960411-8963303 FORWARDmoderately similar to ( 241) NORK_PEA Nodulation receptor kinase precursor (EC 2.7.11.1) - Pisum sativum (Garden pea)moderately similar to ( 470) loc_os05g12680 12005.m05731 protein receptor protein kinase PERK1, putative, expres…	solyc06g062780.2.1	YT(ph)SM(ox)GSQIELTQP	0.859094	D	transport.p- and v-ATPases	34.1	34	nearly identical (1864) AT3G13900 | Symbols: | ATPase, coupled to transmembrane movement of ions, phosphorylative mechanism | chr3:4586151-4590681 FORWARDnearly identical (1857) loc_os06g36990 12006.m08234 protein phospholipid-transporting ATPase 4, putative, expressed MgtA genomic_reference:SL2.40ch06 gene_region:35995146-36001096 transcript_region:SL2.40ch06:35995146..36001096+ go_terms:GO:0004…
solyc09g009090.2.1	kinase	highly similar to ( 952) AT5G03730 | Symbols: CTR1, SIS1 | CTR1 (CONSTITUTIVE TRIPLE RESPONSE 1); kinase/ protein binding / protein serine/threonine kinase/ protein serine/threonine/tyrosine kinase | chr5:974958-979660 REVERSEweakly similar to ( 119) NORK_PEA Nodulation receptor kinase precursor (EC 2.7.11.1) - Pisum sativum (Garden pea)highly similar to ( 780) loc_os02g32610 12002.m33705 protein…	solyc03g113400.2.1	GLDIETIQQSYT(ph)V	0.990263	D	transport.p- and v-ATPases	34.1	34	nearly identical (1542) AT5G62670 | Symbols: AHA11 | AHA11 (Arabidopsis H(+)-ATPase 11); ATPase | chr5:25159495-25164957 FORWARDnearly identical (1621) PMA3_NICPL Plasma membrane ATPase 3 (EC 3.6.3.6) (Proton pump 3) - Nicotiana plumbaginifolia (Leadwort-leaved tobacco)nearly identical (1528) loc_os12g44150 12012.m073901 protein plasma membrane ATPase 1, putative, expressed MgtA PRK10517 ZntA E1-…
solyc09g009090.2.1	kinase	highly similar to ( 952) AT5G03730 | Symbols: CTR1, SIS1 | CTR1 (CONSTITUTIVE TRIPLE RESPONSE 1); kinase/ protein binding / protein serine/threonine kinase/ protein serine/threonine/tyrosine kinase | chr5:974958-979660 REVERSEweakly similar to ( 119) NORK_PEA Nodulation receptor kinase precursor (EC 2.7.11.1) - Pisum sativum (Garden pea)highly similar to ( 780) loc_os02g32610 12002.m33705 protein…	solyc06g062780.2.1	S(ph)SEIELER	0.948168	A	transport.p- and v-ATPases	34.1	34	nearly identical (1864) AT3G13900 | Symbols: | ATPase, coupled to transmembrane movement of ions, phosphorylative mechanism | chr3:4586151-4590681 FORWARDnearly identical (1857) loc_os06g36990 12006.m08234 protein phospholipid-transporting ATPase 4, putative, expressed MgtA genomic_reference:SL2.40ch06 gene_region:35995146-36001096 transcript_region:SL2.40ch06:35995146..36001096+ go_terms:GO:0004…
solyc09g061930.2.1	kinase	highly similar to ( 849) AT3G24660 | Symbols: TMKL1 | TMKL1 (transmembrane kinase-like 1); ATP binding / kinase/ protein serine/threonine kinase | chr3:9003641-9005751 FORWARDweakly similar to ( 158) PSKR_DAUCA Phytosulfokine receptor precursor (EC 2.7.11.1) (Phytosulfokine LRR receptor kinase) - Daucus carota (Carrot)highly similar to ( 555) loc_os08g45060 12008.m08476 protein protein Kinase-lik…	solyc11g017190.1.1	S(ph)FGPGAPFDFFQPQAR	0.97336	C	transport.p- and v-ATPases	34.1	34	highly similar to ( 538) AT5G44240 | Symbols: | haloacid dehalogenase-like hydrolase family protein | chr5:17817619-17823598 FORWARDmoderately similar to ( 445) loc_os11g25980 12011.m06519 protein phospholipid-transporting ATPase 2, putative, expressed evidence_code:10F0H1E0IEG genomic_reference:SL2.40ch11 gene_region:8004128-8012853 transcript_region:SL2.40ch11:8004128..8012853+ go_terms:GO:0016…
solyc09g064270.2.1	kinase	highly similar to ( 709) AT2G20300 | Symbols: ALE2 | ALE2 (Abnormal Leaf Shape 2); kinase | chr2:8756475-8759845 REVERSEmoderately similar to ( 255) NORK_MEDTR Nodulation receptor kinase precursor (EC 2.7.11.1) (Does not make infections protein 2) (Symbiosis receptor-like kinase) (MtSYMRK) - Medicago truncatula (Barrel medic)highly similar to ( 561) loc_os02g57080 12002.m33474 protein ATP binding…	solyc11g017190.1.1	S(ph)FGPGAPFDFFQPQAR	0.957008	C	transport.p- and v-ATPases	34.1	34	highly similar to ( 538) AT5G44240 | Symbols: | haloacid dehalogenase-like hydrolase family protein | chr5:17817619-17823598 FORWARDmoderately similar to ( 445) loc_os11g25980 12011.m06519 protein phospholipid-transporting ATPase 2, putative, expressed evidence_code:10F0H1E0IEG genomic_reference:SL2.40ch11 gene_region:8004128-8012853 transcript_region:SL2.40ch11:8004128..8012853+ go_terms:GO:0016…
solyc09g072810.2.1	kinase	highly similar to ( 649) AT4G08850 | Symbols: | kinase | chr4:5637467-5640496 REVERSEmoderately similar to ( 478) RPK1_IPONI Receptor-like protein kinase precursor (EC 2.7.11.1) - Ipomoea nil (Japanese morning glory) (Pharbitis nil)nearly identical (1037) loc_os10g33040 12010.m06140 protein receptor-like protein kinase precursor, putative, expressed S_TKc S_TKc TyrKc Pkinase_Tyr Pkinase PTKc PTKc…	solyc03g113400.2.1	GLDIETIQQSYT(ph)V	0.882951	D	transport.p- and v-ATPases	34.1	34	nearly identical (1542) AT5G62670 | Symbols: AHA11 | AHA11 (Arabidopsis H(+)-ATPase 11); ATPase | chr5:25159495-25164957 FORWARDnearly identical (1621) PMA3_NICPL Plasma membrane ATPase 3 (EC 3.6.3.6) (Proton pump 3) - Nicotiana plumbaginifolia (Leadwort-leaved tobacco)nearly identical (1528) loc_os12g44150 12012.m073901 protein plasma membrane ATPase 1, putative, expressed MgtA PRK10517 ZntA E1-…
solyc10g008490.2.1	phosphatase	highly similar to ( 612) AT1G03590 | Symbols: | catalytic/ protein serine/threonine phosphatase | chr1:894480-896257 REVERSEmoderately similar to ( 474) loc_os07g37890 12007.m08038 protein catalytic/ protein phosphatase type 2C, putative, expressed PP2Cc PP2Cc PP2C PTC1 genomic_reference:SL2.40ch10 gene_region:2617871-2620080 transcript_region:SL2.40ch10:2617871..2620080+ go_terms:GO:0003824 func…	solyc06g062780.2.1	S(ph)SEIELER	0.853092	A	transport.p- and v-ATPases	34.1	34	nearly identical (1864) AT3G13900 | Symbols: | ATPase, coupled to transmembrane movement of ions, phosphorylative mechanism | chr3:4586151-4590681 FORWARDnearly identical (1857) loc_os06g36990 12006.m08234 protein phospholipid-transporting ATPase 4, putative, expressed MgtA genomic_reference:SL2.40ch06 gene_region:35995146-36001096 transcript_region:SL2.40ch06:35995146..36001096+ go_terms:GO:0004…
solyc10g077020.1.1	kinase	highly similar to ( 760) AT2G40980 | Symbols: | LOCATED IN: plasma membrane; EXPRESSED IN: 22 plant structures; EXPRESSED DURING: 13 growth stages; CONTAINS InterPro DOMAIN/s: Protein kinase-like (InterPro:IPR011009); Has 152 Blast hits to 139 proteins in 56 species: Archae - 0; Bacteria - 74; Metazoa - 0; Fungi - 0; Plants - 60; Viruses - 0; Other Eukaryotes - 18 (source: NCBI BLink). | chr2:171…	solyc03g113400.2.1	GLDIETIQQSYT(ph)V	0.961969	D	transport.p- and v-ATPases	34.1	34	nearly identical (1542) AT5G62670 | Symbols: AHA11 | AHA11 (Arabidopsis H(+)-ATPase 11); ATPase | chr5:25159495-25164957 FORWARDnearly identical (1621) PMA3_NICPL Plasma membrane ATPase 3 (EC 3.6.3.6) (Proton pump 3) - Nicotiana plumbaginifolia (Leadwort-leaved tobacco)nearly identical (1528) loc_os12g44150 12012.m073901 protein plasma membrane ATPase 1, putative, expressed MgtA PRK10517 ZntA E1-…
solyc10g077020.1.1	kinase	highly similar to ( 760) AT2G40980 | Symbols: | LOCATED IN: plasma membrane; EXPRESSED IN: 22 plant structures; EXPRESSED DURING: 13 growth stages; CONTAINS InterPro DOMAIN/s: Protein kinase-like (InterPro:IPR011009); Has 152 Blast hits to 139 proteins in 56 species: Archae - 0; Bacteria - 74; Metazoa - 0; Fungi - 0; Plants - 60; Viruses - 0; Other Eukaryotes - 18 (source: NCBI BLink). | chr2:171…	solyc06g062780.2.1	S(ph)SEIELER	0.969212	A	transport.p- and v-ATPases	34.1	34	nearly identical (1864) AT3G13900 | Symbols: | ATPase, coupled to transmembrane movement of ions, phosphorylative mechanism | chr3:4586151-4590681 FORWARDnearly identical (1857) loc_os06g36990 12006.m08234 protein phospholipid-transporting ATPase 4, putative, expressed MgtA genomic_reference:SL2.40ch06 gene_region:35995146-36001096 transcript_region:SL2.40ch06:35995146..36001096+ go_terms:GO:0004…
solyc10g078390.1.1	kinase	highly similar to ( 947) AT2G41140 | Symbols: CRK1, ATCRK1, ATCBK3 | CRK1 (CDPK-RELATED KINASE 1); calcium ion binding / calcium-dependent protein serine/threonine phosphatase/ calmodulin-dependent protein kinase/ kinase | chr2:17150492-17153378 FORWARDhighly similar to ( 830) CRK_DAUCA CDPK-related protein kinase (EC 2.7.11.1) (PK421) - Daucus carota (Carrot)highly similar to ( 907) loc_os07g447…	solyc03g113400.2.1	GLDIETIQQSYT(ph)V	0.915286	D	transport.p- and v-ATPases	34.1	34	nearly identical (1542) AT5G62670 | Symbols: AHA11 | AHA11 (Arabidopsis H(+)-ATPase 11); ATPase | chr5:25159495-25164957 FORWARDnearly identical (1621) PMA3_NICPL Plasma membrane ATPase 3 (EC 3.6.3.6) (Proton pump 3) - Nicotiana plumbaginifolia (Leadwort-leaved tobacco)nearly identical (1528) loc_os12g44150 12012.m073901 protein plasma membrane ATPase 1, putative, expressed MgtA PRK10517 ZntA E1-…
solyc11g011020.1.1	kinase	highly similar to ( 565) AT5G16590 | Symbols: LRR1 | LRR1; ATP binding / kinase/ protein serine/threonine kinase | chr5:5431862-5433921 FORWARDweakly similar to ( 157) PSKR_DAUCA Phytosulfokine receptor precursor (EC 2.7.11.1) (Phytosulfokine LRR receptor kinase) - Daucus carota (Carrot)moderately similar to ( 432) loc_os03g12250 12003.m06675 protein atypical receptor-like kinase MARK, putative, …	solyc07g017780.2.1	GLDIETIQQHYT(ph)V	0.941696	D	transport.p- and v-ATPases	34.1	34	nearly identical (1611) AT2G18960 | Symbols: AHA1, PMA, OST2 | AHA1 (ARABIDOPSIS H+ ATPASE 1); ATPase/ hydrogen-exporting ATPase, phosphorylative mechanism / protein binding | chr2:8221858-8227268 FORWARDnearly identical (1743) PMA4_NICPL Plasma membrane ATPase 4 (EC 3.6.3.6) (Proton pump 4) - Nicotiana plumbaginifolia (Leadwort-leaved tobacco)nearly identical (1613) loc_os04g56160 12004.m101441 …
solyc11g011020.1.1	kinase	highly similar to ( 565) AT5G16590 | Symbols: LRR1 | LRR1; ATP binding / kinase/ protein serine/threonine kinase | chr5:5431862-5433921 FORWARDweakly similar to ( 157) PSKR_DAUCA Phytosulfokine receptor precursor (EC 2.7.11.1) (Phytosulfokine LRR receptor kinase) - Daucus carota (Carrot)moderately similar to ( 432) loc_os03g12250 12003.m06675 protein atypical receptor-like kinase MARK, putative, …	solyc11g017190.1.1	S(ph)FGPGAPFDFFQPQAR	0.997701	C	transport.p- and v-ATPases	34.1	34	highly similar to ( 538) AT5G44240 | Symbols: | haloacid dehalogenase-like hydrolase family protein | chr5:17817619-17823598 FORWARDmoderately similar to ( 445) loc_os11g25980 12011.m06519 protein phospholipid-transporting ATPase 2, putative, expressed evidence_code:10F0H1E0IEG genomic_reference:SL2.40ch11 gene_region:8004128-8012853 transcript_region:SL2.40ch11:8004128..8012853+ go_terms:GO:0016…
solyc11g033270.1.1	kinase	nearly identical (1820) AT3G13530 | Symbols: MAPKKK7, MAP3KE1 | MAPKKK7; ATP binding / binding / kinase/ protein kinase/ protein serine/threonine kinase/ protein tyrosine kinase | chr3:4411934-4419320 REVERSEweakly similar to ( 135) CIPK1_ORYSA CIPK-like protein 1 (EC 2.7.11.1) (OsCK1) - Oryza sativa (Rice)nearly identical (1553) loc_os04g56530 12004.m10542 protein MAPKKK7, putative, expressed S_…	solyc03g113400.2.1	GLDIETIQQSYT(ph)V	0.952432	D	transport.p- and v-ATPases	34.1	34	nearly identical (1542) AT5G62670 | Symbols: AHA11 | AHA11 (Arabidopsis H(+)-ATPase 11); ATPase | chr5:25159495-25164957 FORWARDnearly identical (1621) PMA3_NICPL Plasma membrane ATPase 3 (EC 3.6.3.6) (Proton pump 3) - Nicotiana plumbaginifolia (Leadwort-leaved tobacco)nearly identical (1528) loc_os12g44150 12012.m073901 protein plasma membrane ATPase 1, putative, expressed MgtA PRK10517 ZntA E1-…
solyc11g069310.1.1	kinase	moderately similar to ( 305) AT3G45240 | Symbols: GRIK1 | GRIK1 (GEMINIVIRUS REP INTERACTING KINASE 1); kinase | chr3:16570774-16572902 REVERSEweakly similar to ( 103) SAPK8_ORYSA Serine/threonine-protein kinase SAPK8 (EC 2.7.11.1) (Osmotic stress/abscisic acid-activated protein kinase 8) - Oryza sativa (Rice)moderately similar to ( 278) loc_os03g50330 12003.m10026 protein serine/threonine-protei…	solyc11g017190.1.1	S(ph)FGPGAPFDFFQPQAR	0.914351	C	transport.p- and v-ATPases	34.1	34	highly similar to ( 538) AT5G44240 | Symbols: | haloacid dehalogenase-like hydrolase family protein | chr5:17817619-17823598 FORWARDmoderately similar to ( 445) loc_os11g25980 12011.m06519 protein phospholipid-transporting ATPase 2, putative, expressed evidence_code:10F0H1E0IEG genomic_reference:SL2.40ch11 gene_region:8004128-8012853 transcript_region:SL2.40ch11:8004128..8012853+ go_terms:GO:0016…
solyc12g010740.1.1	kinase	highly similar to ( 770) AT4G03390 | Symbols: SRF3 | SRF3 (STRUBBELIG-RECEPTOR FAMILY 3); ATP binding / kinase/ protein serine/threonine kinase | chr4:1490912-1494553 REVERSEweakly similar to ( 166) PSKR_DAUCA Phytosulfokine receptor precursor (EC 2.7.11.1) (Phytosulfokine LRR receptor kinase) - Daucus carota (Carrot)highly similar to ( 551) loc_os02g07960 12002.m33345 protein ATP binding protein…	solyc11g017190.1.1	S(ph)FGPGAPFDFFQPQAR	0.964426	C	transport.p- and v-ATPases	34.1	34	highly similar to ( 538) AT5G44240 | Symbols: | haloacid dehalogenase-like hydrolase family protein | chr5:17817619-17823598 FORWARDmoderately similar to ( 445) loc_os11g25980 12011.m06519 protein phospholipid-transporting ATPase 2, putative, expressed evidence_code:10F0H1E0IEG genomic_reference:SL2.40ch11 gene_region:8004128-8012853 transcript_region:SL2.40ch11:8004128..8012853+ go_terms:GO:0016…
solyc12g088940.1.1	kinase	moderately similar to ( 428) AT5G66850 | Symbols: MAPKKK5 | MAPKKK5; ATP binding / kinase/ protein kinase/ protein serine/threonine kinase | chr5:26695965-26699159 REVERSEweakly similar to ( 110) CIPK1_ORYSA CIPK-like protein 1 (EC 2.7.11.1) (OsCK1) - Oryza sativa (Rice)moderately similar to ( 447) loc_os03g55560 12003.m35425 protein MAPKKK5, putative, expressed S_TKc S_TKc Pkinase Pkinase_Tyr Ty…	solyc03g113400.2.1	GLDIETIQQSYT(ph)V	0.883758	D	transport.p- and v-ATPases	34.1	34	nearly identical (1542) AT5G62670 | Symbols: AHA11 | AHA11 (Arabidopsis H(+)-ATPase 11); ATPase | chr5:25159495-25164957 FORWARDnearly identical (1621) PMA3_NICPL Plasma membrane ATPase 3 (EC 3.6.3.6) (Proton pump 3) - Nicotiana plumbaginifolia (Leadwort-leaved tobacco)nearly identical (1528) loc_os12g44150 12012.m073901 protein plasma membrane ATPase 1, putative, expressed MgtA PRK10517 ZntA E1-…
solyc12g088940.1.1	kinase	moderately similar to ( 428) AT5G66850 | Symbols: MAPKKK5 | MAPKKK5; ATP binding / kinase/ protein kinase/ protein serine/threonine kinase | chr5:26695965-26699159 REVERSEweakly similar to ( 110) CIPK1_ORYSA CIPK-like protein 1 (EC 2.7.11.1) (OsCK1) - Oryza sativa (Rice)moderately similar to ( 447) loc_os03g55560 12003.m35425 protein MAPKKK5, putative, expressed S_TKc S_TKc Pkinase Pkinase_Tyr Ty…	solyc06g062780.2.1	S(ph)SEIELER	0.901412	A	transport.p- and v-ATPases	34.1	34	nearly identical (1864) AT3G13900 | Symbols: | ATPase, coupled to transmembrane movement of ions, phosphorylative mechanism | chr3:4586151-4590681 FORWARDnearly identical (1857) loc_os06g36990 12006.m08234 protein phospholipid-transporting ATPase 4, putative, expressed MgtA genomic_reference:SL2.40ch06 gene_region:35995146-36001096 transcript_region:SL2.40ch06:35995146..36001096+ go_terms:GO:0004…
solyc12g088940.1.1	kinase	moderately similar to ( 428) AT5G66850 | Symbols: MAPKKK5 | MAPKKK5; ATP binding / kinase/ protein kinase/ protein serine/threonine kinase | chr5:26695965-26699159 REVERSEweakly similar to ( 110) CIPK1_ORYSA CIPK-like protein 1 (EC 2.7.11.1) (OsCK1) - Oryza sativa (Rice)moderately similar to ( 447) loc_os03g55560 12003.m35425 protein MAPKKK5, putative, expressed S_TKc S_TKc Pkinase Pkinase_Tyr Ty…	solyc06g062780.2.1	YT(ph)SM(ox)GSQIELTQP	0.842674	D	transport.p- and v-ATPases	34.1	34	nearly identical (1864) AT3G13900 | Symbols: | ATPase, coupled to transmembrane movement of ions, phosphorylative mechanism | chr3:4586151-4590681 FORWARDnearly identical (1857) loc_os06g36990 12006.m08234 protein phospholipid-transporting ATPase 4, putative, expressed MgtA genomic_reference:SL2.40ch06 gene_region:35995146-36001096 transcript_region:SL2.40ch06:35995146..36001096+ go_terms:GO:0004…
solyc02g070000.2.1	kinase	highly similar to ( 931) AT4G20940 | Symbols: | leucine-rich repeat family protein | chr4:11202728-11206038 FORWARDweakly similar to ( 173) RPK1_IPONI Receptor-like protein kinase precursor (EC 2.7.11.1) - Ipomoea nil (Japanese morning glory) (Pharbitis nil)nearly identical (1216) loc_os07g05190 12007.m04983 protein protein binding protein, putative, expressed TyrKc Pkinase_Tyr PTKc S_TKc S_TKc P…	solyc03g117980.2.1	NLSQM(ox)LS(ph)QK	0.92035	B	stress.biotic.respiratory burst	20.1.1	20	nearly identical (1290) AT5G47910 | Symbols: RBOHD, ATRBOHD | RBOHD (RESPIRATORY BURST OXIDASE HOMOLOGUE D); NAD(P)H oxidase | chr5:19397585-19401768 FORWARDnearly identical (1278) loc_os11g33120 12011.m080015 protein respiratory burst oxidase protein D, putative, expressed NADPH_Ox NAD_binding_6 FAD_binding_8 Ferric_reduct genomic_reference:SL2.40ch03 gene_region:61025937-61031702 transcript_reg…
solyc02g070000.2.1	kinase	highly similar to ( 931) AT4G20940 | Symbols: | leucine-rich repeat family protein | chr4:11202728-11206038 FORWARDweakly similar to ( 173) RPK1_IPONI Receptor-like protein kinase precursor (EC 2.7.11.1) - Ipomoea nil (Japanese morning glory) (Pharbitis nil)nearly identical (1216) loc_os07g05190 12007.m04983 protein protein binding protein, putative, expressed TyrKc Pkinase_Tyr PTKc S_TKc S_TKc P…	solyc06g068680.2.1	DVFSEPS(ph)QTGR	0.948776	A	stress.biotic.respiratory burst	20.1.1	20	nearly identical (1154) AT5G47910 | Symbols: RBOHD, ATRBOHD | RBOHD (RESPIRATORY BURST OXIDASE HOMOLOGUE D); NAD(P)H oxidase | chr5:19397585-19401768 FORWARDnearly identical (1144) loc_os11g33120 12011.m080015 protein respiratory burst oxidase protein D, putative, expressed NAD_binding_6 NADPH_Ox FAD_binding_8 Ferric_reduct genomic_reference:SL2.40ch06 gene_region:38967784-38973268 transcript_reg…
solyc06g068450.1.1	kinase	highly similar to ( 543) AT5G25110 | Symbols: CIPK25, SnRK3.25 | CIPK25 (CBL-INTERACTING PROTEIN KINASE 25); ATP binding / kinase/ protein kinase/ protein serine/threonine kinase | chr5:8657740-8659206 REVERSEmoderately similar to ( 393) CIPK1_ORYSA CIPK-like protein 1 (EC 2.7.11.1) (OsCK1) - Oryza sativa (Rice)moderately similar to ( 478) loc_os09g25090 12009.m05662 protein CIPK-like protein 1, …	solyc03g117980.2.1	NLSQM(ox)LS(ph)QK	0.888948	B	stress.biotic.respiratory burst	20.1.1	20	nearly identical (1290) AT5G47910 | Symbols: RBOHD, ATRBOHD | RBOHD (RESPIRATORY BURST OXIDASE HOMOLOGUE D); NAD(P)H oxidase | chr5:19397585-19401768 FORWARDnearly identical (1278) loc_os11g33120 12011.m080015 protein respiratory burst oxidase protein D, putative, expressed NADPH_Ox NAD_binding_6 FAD_binding_8 Ferric_reduct genomic_reference:SL2.40ch03 gene_region:61025937-61031702 transcript_reg…
solyc06g068450.1.1	kinase	highly similar to ( 543) AT5G25110 | Symbols: CIPK25, SnRK3.25 | CIPK25 (CBL-INTERACTING PROTEIN KINASE 25); ATP binding / kinase/ protein kinase/ protein serine/threonine kinase | chr5:8657740-8659206 REVERSEmoderately similar to ( 393) CIPK1_ORYSA CIPK-like protein 1 (EC 2.7.11.1) (OsCK1) - Oryza sativa (Rice)moderately similar to ( 478) loc_os09g25090 12009.m05662 protein CIPK-like protein 1, …	solyc06g068680.2.1	DVFSEPS(ph)QTGR	0.909219	A	stress.biotic.respiratory burst	20.1.1	20	nearly identical (1154) AT5G47910 | Symbols: RBOHD, ATRBOHD | RBOHD (RESPIRATORY BURST OXIDASE HOMOLOGUE D); NAD(P)H oxidase | chr5:19397585-19401768 FORWARDnearly identical (1144) loc_os11g33120 12011.m080015 protein respiratory burst oxidase protein D, putative, expressed NAD_binding_6 NADPH_Ox FAD_binding_8 Ferric_reduct genomic_reference:SL2.40ch06 gene_region:38967784-38973268 transcript_reg…
solyc06g068920.2.1	kinase	nearly identical (1463) AT3G17850 | Symbols: | protein kinase, putative | chr3:6109854-6116245 REVERSEweakly similar to ( 178) KPK1_PHAVU Protein kinase PVPK-1 (EC 2.7.11.1) - Phaseolus vulgaris (Kidney bean) (French bean)nearly identical (1359) loc_os03g50390 12003.m34913 protein protein kinase, putative, expressed S_TKc S_TKc Pkinase Pkinase_Tyr SPS1 TyrKc PTKc PTKc_Src_like PTKc_Csk_like PTKc_…	solyc03g117980.2.1	NLSQM(ox)LS(ph)QK	0.929213	B	stress.biotic.respiratory burst	20.1.1	20	nearly identical (1290) AT5G47910 | Symbols: RBOHD, ATRBOHD | RBOHD (RESPIRATORY BURST OXIDASE HOMOLOGUE D); NAD(P)H oxidase | chr5:19397585-19401768 FORWARDnearly identical (1278) loc_os11g33120 12011.m080015 protein respiratory burst oxidase protein D, putative, expressed NADPH_Ox NAD_binding_6 FAD_binding_8 Ferric_reduct genomic_reference:SL2.40ch03 gene_region:61025937-61031702 transcript_reg…
solyc06g068920.2.1	kinase	nearly identical (1463) AT3G17850 | Symbols: | protein kinase, putative | chr3:6109854-6116245 REVERSEweakly similar to ( 178) KPK1_PHAVU Protein kinase PVPK-1 (EC 2.7.11.1) - Phaseolus vulgaris (Kidney bean) (French bean)nearly identical (1359) loc_os03g50390 12003.m34913 protein protein kinase, putative, expressed S_TKc S_TKc Pkinase Pkinase_Tyr SPS1 TyrKc PTKc PTKc_Src_like PTKc_Csk_like PTKc_…	solyc06g068680.2.1	DVFSEPS(ph)QTGR	0.949319	A	stress.biotic.respiratory burst	20.1.1	20	nearly identical (1154) AT5G47910 | Symbols: RBOHD, ATRBOHD | RBOHD (RESPIRATORY BURST OXIDASE HOMOLOGUE D); NAD(P)H oxidase | chr5:19397585-19401768 FORWARDnearly identical (1144) loc_os11g33120 12011.m080015 protein respiratory burst oxidase protein D, putative, expressed NAD_binding_6 NADPH_Ox FAD_binding_8 Ferric_reduct genomic_reference:SL2.40ch06 gene_region:38967784-38973268 transcript_reg…
solyc07g055130.2.1	kinase	nearly identical (1132) AT3G58640 | Symbols: | protein kinase family protein | chr3:21687153-21692675 REVERSEweakly similar to ( 107) NORK_MEDTR Nodulation receptor kinase precursor (EC 2.7.11.1) (Does not make infections protein 2) (Symbiosis receptor-like kinase) (MtSYMRK) - Medicago truncatula (Barrel medic)nearly identical (1053) loc_os01g48330 12001.m11024 protein ATP binding protein, putati…	solyc03g117980.2.1	NLSQM(ox)LS(ph)QK	0.947256	B	stress.biotic.respiratory burst	20.1.1	20	nearly identical (1290) AT5G47910 | Symbols: RBOHD, ATRBOHD | RBOHD (RESPIRATORY BURST OXIDASE HOMOLOGUE D); NAD(P)H oxidase | chr5:19397585-19401768 FORWARDnearly identical (1278) loc_os11g33120 12011.m080015 protein respiratory burst oxidase protein D, putative, expressed NADPH_Ox NAD_binding_6 FAD_binding_8 Ferric_reduct genomic_reference:SL2.40ch03 gene_region:61025937-61031702 transcript_reg…
solyc07g055130.2.1	kinase	nearly identical (1132) AT3G58640 | Symbols: | protein kinase family protein | chr3:21687153-21692675 REVERSEweakly similar to ( 107) NORK_MEDTR Nodulation receptor kinase precursor (EC 2.7.11.1) (Does not make infections protein 2) (Symbiosis receptor-like kinase) (MtSYMRK) - Medicago truncatula (Barrel medic)nearly identical (1053) loc_os01g48330 12001.m11024 protein ATP binding protein, putati…	solyc06g068680.2.1	DVFSEPS(ph)QTGR	0.926793	A	stress.biotic.respiratory burst	20.1.1	20	nearly identical (1154) AT5G47910 | Symbols: RBOHD, ATRBOHD | RBOHD (RESPIRATORY BURST OXIDASE HOMOLOGUE D); NAD(P)H oxidase | chr5:19397585-19401768 FORWARDnearly identical (1144) loc_os11g33120 12011.m080015 protein respiratory burst oxidase protein D, putative, expressed NAD_binding_6 NADPH_Ox FAD_binding_8 Ferric_reduct genomic_reference:SL2.40ch06 gene_region:38967784-38973268 transcript_reg…
solyc08g008550.2.1	kinase	highly similar to ( 795) AT4G10730 | Symbols: | ATP binding / kinase/ protein kinase/ protein serine/threonine kinase/ protein tyrosine kinase | chr4:6609793-6614786 REVERSEweakly similar to ( 119) M2K1_ORYSA Mitogen-activated protein kinase kinase 1 (EC 2.7.12.2) (MAP kinase kinase 1) (MAPKK1) (OsMEK1) - Oryza sativa (Rice)highly similar to ( 784) loc_os03g02320 12003.m101154 protein ATP binding…	solyc06g068680.2.1	DVFSEPS(ph)QTGR	0.950594	A	stress.biotic.respiratory burst	20.1.1	20	nearly identical (1154) AT5G47910 | Symbols: RBOHD, ATRBOHD | RBOHD (RESPIRATORY BURST OXIDASE HOMOLOGUE D); NAD(P)H oxidase | chr5:19397585-19401768 FORWARDnearly identical (1144) loc_os11g33120 12011.m080015 protein respiratory burst oxidase protein D, putative, expressed NAD_binding_6 NADPH_Ox FAD_binding_8 Ferric_reduct genomic_reference:SL2.40ch06 gene_region:38967784-38973268 transcript_reg…
solyc09g064270.2.1	kinase	highly similar to ( 709) AT2G20300 | Symbols: ALE2 | ALE2 (Abnormal Leaf Shape 2); kinase | chr2:8756475-8759845 REVERSEmoderately similar to ( 255) NORK_MEDTR Nodulation receptor kinase precursor (EC 2.7.11.1) (Does not make infections protein 2) (Symbiosis receptor-like kinase) (MtSYMRK) - Medicago truncatula (Barrel medic)highly similar to ( 561) loc_os02g57080 12002.m33474 protein ATP binding…	solyc06g068680.2.1	DVFSEPS(ph)QTGR	0.959459	A	stress.biotic.respiratory burst	20.1.1	20	nearly identical (1154) AT5G47910 | Symbols: RBOHD, ATRBOHD | RBOHD (RESPIRATORY BURST OXIDASE HOMOLOGUE D); NAD(P)H oxidase | chr5:19397585-19401768 FORWARDnearly identical (1144) loc_os11g33120 12011.m080015 protein respiratory burst oxidase protein D, putative, expressed NAD_binding_6 NADPH_Ox FAD_binding_8 Ferric_reduct genomic_reference:SL2.40ch06 gene_region:38967784-38973268 transcript_reg…
solyc09g083210.2.1	kinase	moderately similar to ( 244) AT2G23770 | Symbols: | protein kinase family protein / peptidoglycan-binding LysM domain-containing protein | chr2:10120242-10122080 REVERSEweakly similar to ( 159) NORK_MEDTR Nodulation receptor kinase precursor (EC 2.7.11.1) (Does not make infections protein 2) (Symbiosis receptor-like kinase) (MtSYMRK) - Medicago truncatula (Barrel medic)moderately similar to ( 390…	solyc06g068680.2.1	DVFSEPS(ph)QTGR	0.838876	A	stress.biotic.respiratory burst	20.1.1	20	nearly identical (1154) AT5G47910 | Symbols: RBOHD, ATRBOHD | RBOHD (RESPIRATORY BURST OXIDASE HOMOLOGUE D); NAD(P)H oxidase | chr5:19397585-19401768 FORWARDnearly identical (1144) loc_os11g33120 12011.m080015 protein respiratory burst oxidase protein D, putative, expressed NAD_binding_6 NADPH_Ox FAD_binding_8 Ferric_reduct genomic_reference:SL2.40ch06 gene_region:38967784-38973268 transcript_reg…
solyc12g036330.1.1	kinase	highly similar to ( 588) AT1G18390 | Symbols: | ATP binding / kinase/ protein kinase/ protein serine/threonine kinase/ protein tyrosine kinase | chr1:6327463-6329935 FORWARDmoderately similar to ( 209) NORK_MEDTR Nodulation receptor kinase precursor (EC 2.7.11.1) (Does not make infections protein 2) (Symbiosis receptor-like kinase) (MtSYMRK) - Medicago truncatula (Barrel medic)highly similar to (…	solyc06g068680.2.1	DVFSEPS(ph)QTGR	0.823352	A	stress.biotic.respiratory burst	20.1.1	20	nearly identical (1154) AT5G47910 | Symbols: RBOHD, ATRBOHD | RBOHD (RESPIRATORY BURST OXIDASE HOMOLOGUE D); NAD(P)H oxidase | chr5:19397585-19401768 FORWARDnearly identical (1144) loc_os11g33120 12011.m080015 protein respiratory burst oxidase protein D, putative, expressed NAD_binding_6 NADPH_Ox FAD_binding_8 Ferric_reduct genomic_reference:SL2.40ch06 gene_region:38967784-38973268 transcript_reg…
solyc01g108920.2.1	kinase	highly similar to ( 962) AT2G15900 | Symbols: | phox (PX) domain-containing protein | chr2:6927390-6932535 FORWARDhighly similar to ( 875) loc_os11g06040 12011.m04801 protein PX domain containing protein, expressedPX genomic_reference:SL2.40ch01 gene_region:87808978-87822932 transcript_region:SL2.40ch01:87808978..87822932+ go_terms:GO:0007154 functional_description:"Serine/threonine-protein kinas…	solyc08g076320.2.1	SHS(ph)GLMR	0.960257	B	cell wall.cellulose synthesis.cellulose synthase	10.2.1	10	nearly identical (1976) AT3G03050 | Symbols: CSLD3, KJK, ATCSLD3 | CSLD3 (CELLULOSE SYNTHASE-LIKE D3); cellulose synthase/ transferase, transferring glycosyl groups | chr3:687873-691629 FORWARDnearly identical (1927) loc_os06g02180 12006.m04952 protein CSLD2 - cellulose synthase-like family D, expressedCellulose_synt genomic_reference:SL2.40ch08 gene_region:57452825-57457247 transcript_region:SL2…
solyc02g031860.2.1	kinase	highly similar to ( 705) AT1G79570 | Symbols: | protein kinase family protein | chr1:29932856-29937540 REVERSEvery weakly similar to (82.0) NORK_MEDTR Nodulation receptor kinase precursor (EC 2.7.11.1) (Does not make infections protein 2) (Symbiosis receptor-like kinase) (MtSYMRK) - Medicago truncatula (Barrel medic)highly similar to ( 631) loc_os07g25680 12007.m06846 protein protein kinase domai…	solyc09g075550.2.1	GLIDSQSLSSS(ph)PVK	0.964608	A	cell wall.cellulose synthesis.cellulose synthase	10.2.1	10	nearly identical (1605) AT1G02730 | Symbols: ATCSLD5, CSLD5 | ATCSLD5; 1,4-beta-D-xylan synthase/ cellulose synthase | chr1:594697-598473 REVERSEnearly identical (1425) loc_os12g36890 12012.m07474 protein CSLD4 - cellulose synthase-like family D, expressedCellulose_synt genomic_reference:SL2.40ch09 gene_region:62738261-62743099 transcript_region:SL2.40ch09:62738261..62743099+ go_terms:GO:0016759 …
solyc02g070000.2.1	kinase	highly similar to ( 931) AT4G20940 | Symbols: | leucine-rich repeat family protein | chr4:11202728-11206038 FORWARDweakly similar to ( 173) RPK1_IPONI Receptor-like protein kinase precursor (EC 2.7.11.1) - Ipomoea nil (Japanese morning glory) (Pharbitis nil)nearly identical (1216) loc_os07g05190 12007.m04983 protein protein binding protein, putative, expressed TyrKc Pkinase_Tyr PTKc S_TKc S_TKc P…	solyc04g077470.2.1	S(ph)SEGDLTLLVDGKPK	0.899188	B	cell wall.cellulose synthesis	10.2	10	highly similar to ( 993) AT4G07960 | Symbols: ATCSLC12, CSLC12 | ATCSLC12 (CELLULOSE-SYNTHASE LIKE C12); cellulose synthase/ transferase, transferring glycosyl groups | chr4:4802628-4805114 REVERSEhighly similar to ( 840) loc_os07g03260 12007.m04797 protein CSLC10 - cellulose synthase-like family CCOG1215 bcsA genomic_reference:SL2.40ch04 gene_region:59977870-59981093 transcript_region:SL2.40ch04…
solyc03g006920.2.1	kinase	highly similar to ( 553) AT2G45590 | Symbols: | protein kinase family protein | chr2:18786725-18788776 FORWARDweakly similar to ( 123) CRI4_MAIZE Putative receptor protein kinase CRINKLY4 precursor (EC 2.7.11.1) - Zea mays (Maize)moderately similar to ( 473) loc_os03g14710 12003.m06909 protein ATP binding protein, putative, expressed Pkinase_Tyr TyrKc PTKc PTKc_Jak_rpt2 S_TKc Pkinase S_TKc PTKc_I…	solyc04g077470.2.1	S(ph)SEGDLTLLVDGKPK	0.851687	B	cell wall.cellulose synthesis	10.2	10	highly similar to ( 993) AT4G07960 | Symbols: ATCSLC12, CSLC12 | ATCSLC12 (CELLULOSE-SYNTHASE LIKE C12); cellulose synthase/ transferase, transferring glycosyl groups | chr4:4802628-4805114 REVERSEhighly similar to ( 840) loc_os07g03260 12007.m04797 protein CSLC10 - cellulose synthase-like family CCOG1215 bcsA genomic_reference:SL2.40ch04 gene_region:59977870-59981093 transcript_region:SL2.40ch04…
solyc04g009800.2.1	kinase	highly similar to ( 863) AT5G04870 | Symbols: CPK1, ATCPK1 | CPK1 (CALCIUM DEPENDENT PROTEIN KINASE 1); calmodulin-dependent protein kinase/ kinase | chr5:1417015-1419877 REVERSEhighly similar to ( 704) CDPK_SOYBN Calcium-dependent protein kinase SK5 (EC 2.7.11.1) (CDPK) - Glycine max (Soybean)highly similar to ( 865) loc_os03g57450 12003.m10663 protein calcium-dependent protein kinase, isoform A…	solyc08g076320.2.1	SHS(ph)GLMR	0.982075	B	cell wall.cellulose synthesis.cellulose synthase	10.2.1	10	nearly identical (1976) AT3G03050 | Symbols: CSLD3, KJK, ATCSLD3 | CSLD3 (CELLULOSE SYNTHASE-LIKE D3); cellulose synthase/ transferase, transferring glycosyl groups | chr3:687873-691629 FORWARDnearly identical (1927) loc_os06g02180 12006.m04952 protein CSLD2 - cellulose synthase-like family D, expressedCellulose_synt genomic_reference:SL2.40ch08 gene_region:57452825-57457247 transcript_region:SL2…
solyc04g009800.2.1	kinase	highly similar to ( 863) AT5G04870 | Symbols: CPK1, ATCPK1 | CPK1 (CALCIUM DEPENDENT PROTEIN KINASE 1); calmodulin-dependent protein kinase/ kinase | chr5:1417015-1419877 REVERSEhighly similar to ( 704) CDPK_SOYBN Calcium-dependent protein kinase SK5 (EC 2.7.11.1) (CDPK) - Glycine max (Soybean)highly similar to ( 865) loc_os03g57450 12003.m10663 protein calcium-dependent protein kinase, isoform A…	solyc09g075550.2.1	GLIDSQSLSSS(ph)PVK	0.895101	A	cell wall.cellulose synthesis.cellulose synthase	10.2.1	10	nearly identical (1605) AT1G02730 | Symbols: ATCSLD5, CSLD5 | ATCSLD5; 1,4-beta-D-xylan synthase/ cellulose synthase | chr1:594697-598473 REVERSEnearly identical (1425) loc_os12g36890 12012.m07474 protein CSLD4 - cellulose synthase-like family D, expressedCellulose_synt genomic_reference:SL2.40ch09 gene_region:62738261-62743099 transcript_region:SL2.40ch09:62738261..62743099+ go_terms:GO:0016759 …
solyc04g076810.2.1	kinase	highly similar to ( 751) AT4G24400 | Symbols: CIPK8, PKS11 | CIPK8 (CBL-INTERACTING PROTEIN KINASE 8); kinase/ protein kinase | chr4:12617379-12620443 FORWARDmoderately similar to ( 491) CIPK1_ORYSA CIPK-like protein 1 (EC 2.7.11.1) (OsCK1) - Oryza sativa (Rice)highly similar to ( 713) loc_os01g35184 12001.m150616 protein CBL-interacting serine/threonine-protein kinase 24, putative, expressed S_T…	solyc08g076320.2.1	SHS(ph)GLMR	0.928739	B	cell wall.cellulose synthesis.cellulose synthase	10.2.1	10	nearly identical (1976) AT3G03050 | Symbols: CSLD3, KJK, ATCSLD3 | CSLD3 (CELLULOSE SYNTHASE-LIKE D3); cellulose synthase/ transferase, transferring glycosyl groups | chr3:687873-691629 FORWARDnearly identical (1927) loc_os06g02180 12006.m04952 protein CSLD2 - cellulose synthase-like family D, expressedCellulose_synt genomic_reference:SL2.40ch08 gene_region:57452825-57457247 transcript_region:SL2…
solyc05g024290.2.1	kinase	highly similar to ( 680) AT5G13160 | Symbols: PBS1 | PBS1 (avrPphB susceptible 1); kinase/ protein serine/threonine kinase | chr5:4176854-4179682 FORWARDmoderately similar to ( 245) NORK_PEA Nodulation receptor kinase precursor (EC 2.7.11.1) - Pisum sativum (Garden pea)highly similar to ( 604) loc_os02g30900 12002.m08233 protein protein kinase APK1A, chloroplast precursor, putative, expressed Pki…	solyc08g076320.2.1	SHS(ph)GLMR	0.918884	B	cell wall.cellulose synthesis.cellulose synthase	10.2.1	10	nearly identical (1976) AT3G03050 | Symbols: CSLD3, KJK, ATCSLD3 | CSLD3 (CELLULOSE SYNTHASE-LIKE D3); cellulose synthase/ transferase, transferring glycosyl groups | chr3:687873-691629 FORWARDnearly identical (1927) loc_os06g02180 12006.m04952 protein CSLD2 - cellulose synthase-like family D, expressedCellulose_synt genomic_reference:SL2.40ch08 gene_region:57452825-57457247 transcript_region:SL2…
solyc05g024290.2.1	kinase	highly similar to ( 680) AT5G13160 | Symbols: PBS1 | PBS1 (avrPphB susceptible 1); kinase/ protein serine/threonine kinase | chr5:4176854-4179682 FORWARDmoderately similar to ( 245) NORK_PEA Nodulation receptor kinase precursor (EC 2.7.11.1) - Pisum sativum (Garden pea)highly similar to ( 604) loc_os02g30900 12002.m08233 protein protein kinase APK1A, chloroplast precursor, putative, expressed Pki…	solyc09g075550.2.1	GLIDSQSLSSS(ph)PVK	0.996909	A	cell wall.cellulose synthesis.cellulose synthase	10.2.1	10	nearly identical (1605) AT1G02730 | Symbols: ATCSLD5, CSLD5 | ATCSLD5; 1,4-beta-D-xylan synthase/ cellulose synthase | chr1:594697-598473 REVERSEnearly identical (1425) loc_os12g36890 12012.m07474 protein CSLD4 - cellulose synthase-like family D, expressedCellulose_synt genomic_reference:SL2.40ch09 gene_region:62738261-62743099 transcript_region:SL2.40ch09:62738261..62743099+ go_terms:GO:0016759 …
solyc06g068450.1.1	kinase	highly similar to ( 543) AT5G25110 | Symbols: CIPK25, SnRK3.25 | CIPK25 (CBL-INTERACTING PROTEIN KINASE 25); ATP binding / kinase/ protein kinase/ protein serine/threonine kinase | chr5:8657740-8659206 REVERSEmoderately similar to ( 393) CIPK1_ORYSA CIPK-like protein 1 (EC 2.7.11.1) (OsCK1) - Oryza sativa (Rice)moderately similar to ( 478) loc_os09g25090 12009.m05662 protein CIPK-like protein 1, …	solyc04g077470.2.1	S(ph)SEGDLTLLVDGKPK	0.827978	B	cell wall.cellulose synthesis	10.2	10	highly similar to ( 993) AT4G07960 | Symbols: ATCSLC12, CSLC12 | ATCSLC12 (CELLULOSE-SYNTHASE LIKE C12); cellulose synthase/ transferase, transferring glycosyl groups | chr4:4802628-4805114 REVERSEhighly similar to ( 840) loc_os07g03260 12007.m04797 protein CSLC10 - cellulose synthase-like family CCOG1215 bcsA genomic_reference:SL2.40ch04 gene_region:59977870-59981093 transcript_region:SL2.40ch04…
solyc06g068920.2.1	kinase	nearly identical (1463) AT3G17850 | Symbols: | protein kinase, putative | chr3:6109854-6116245 REVERSEweakly similar to ( 178) KPK1_PHAVU Protein kinase PVPK-1 (EC 2.7.11.1) - Phaseolus vulgaris (Kidney bean) (French bean)nearly identical (1359) loc_os03g50390 12003.m34913 protein protein kinase, putative, expressed S_TKc S_TKc Pkinase Pkinase_Tyr SPS1 TyrKc PTKc PTKc_Src_like PTKc_Csk_like PTKc_…	solyc04g077470.2.1	S(ph)SEGDLTLLVDGKPK	0.884373	B	cell wall.cellulose synthesis	10.2	10	highly similar to ( 993) AT4G07960 | Symbols: ATCSLC12, CSLC12 | ATCSLC12 (CELLULOSE-SYNTHASE LIKE C12); cellulose synthase/ transferase, transferring glycosyl groups | chr4:4802628-4805114 REVERSEhighly similar to ( 840) loc_os07g03260 12007.m04797 protein CSLC10 - cellulose synthase-like family CCOG1215 bcsA genomic_reference:SL2.40ch04 gene_region:59977870-59981093 transcript_region:SL2.40ch04…
solyc06g068920.2.1	kinase	nearly identical (1463) AT3G17850 | Symbols: | protein kinase, putative | chr3:6109854-6116245 REVERSEweakly similar to ( 178) KPK1_PHAVU Protein kinase PVPK-1 (EC 2.7.11.1) - Phaseolus vulgaris (Kidney bean) (French bean)nearly identical (1359) loc_os03g50390 12003.m34913 protein protein kinase, putative, expressed S_TKc S_TKc Pkinase Pkinase_Tyr SPS1 TyrKc PTKc PTKc_Src_like PTKc_Csk_like PTKc_…	solyc09g057640.2.1	SSS(ph)ESGLAELNK	0.985301	A	cell wall.cellulose synthesis	10.2	10	highly similar to ( 976) AT3G07330 | Symbols: ATCSLC06, CSLC06, ATCSLC6 | ATCSLC6 (CELLULOSE-SYNTHASE LIKE C6); cellulose synthase/ transferase, transferring glycosyl groups | chr3:2336121-2338942 REVERSEhighly similar to ( 790) loc_os05g43530 12005.m08480 protein CSLC7 - cellulose synthase-like family C, expressedCOG1215 bcsA genomic_reference:SL2.40ch09 gene_region:45660053-45673808 transcript_…
solyc07g055130.2.1	kinase	nearly identical (1132) AT3G58640 | Symbols: | protein kinase family protein | chr3:21687153-21692675 REVERSEweakly similar to ( 107) NORK_MEDTR Nodulation receptor kinase precursor (EC 2.7.11.1) (Does not make infections protein 2) (Symbiosis receptor-like kinase) (MtSYMRK) - Medicago truncatula (Barrel medic)nearly identical (1053) loc_os01g48330 12001.m11024 protein ATP binding protein, putati…	solyc04g077470.2.1	S(ph)SEGDLTLLVDGKPK	0.976093	B	cell wall.cellulose synthesis	10.2	10	highly similar to ( 993) AT4G07960 | Symbols: ATCSLC12, CSLC12 | ATCSLC12 (CELLULOSE-SYNTHASE LIKE C12); cellulose synthase/ transferase, transferring glycosyl groups | chr4:4802628-4805114 REVERSEhighly similar to ( 840) loc_os07g03260 12007.m04797 protein CSLC10 - cellulose synthase-like family CCOG1215 bcsA genomic_reference:SL2.40ch04 gene_region:59977870-59981093 transcript_region:SL2.40ch04…
solyc07g055130.2.1	kinase	nearly identical (1132) AT3G58640 | Symbols: | protein kinase family protein | chr3:21687153-21692675 REVERSEweakly similar to ( 107) NORK_MEDTR Nodulation receptor kinase precursor (EC 2.7.11.1) (Does not make infections protein 2) (Symbiosis receptor-like kinase) (MtSYMRK) - Medicago truncatula (Barrel medic)nearly identical (1053) loc_os01g48330 12001.m11024 protein ATP binding protein, putati…	solyc09g057640.2.1	SSS(ph)ESGLAELNK	0.861244	A	cell wall.cellulose synthesis	10.2	10	highly similar to ( 976) AT3G07330 | Symbols: ATCSLC06, CSLC06, ATCSLC6 | ATCSLC6 (CELLULOSE-SYNTHASE LIKE C6); cellulose synthase/ transferase, transferring glycosyl groups | chr3:2336121-2338942 REVERSEhighly similar to ( 790) loc_os05g43530 12005.m08480 protein CSLC7 - cellulose synthase-like family C, expressedCOG1215 bcsA genomic_reference:SL2.40ch09 gene_region:45660053-45673808 transcript_…
solyc07g056270.2.1	kinase	highly similar to ( 687) AT2G42960 | Symbols: | protein kinase family protein | chr2:17868597-17870630 REVERSEmoderately similar to ( 244) PSKR_DAUCA Phytosulfokine receptor precursor (EC 2.7.11.1) (Phytosulfokine LRR receptor kinase) - Daucus carota (Carrot)highly similar to ( 651) loc_os10g35450 12010.m06369 protein BRASSINOSTEROID INSENSITIVE 1-associated receptor kinase 1 precursor, putative,…	solyc09g057640.2.1	SSS(ph)ESGLAELNK	0.804487	A	cell wall.cellulose synthesis	10.2	10	highly similar to ( 976) AT3G07330 | Symbols: ATCSLC06, CSLC06, ATCSLC6 | ATCSLC6 (CELLULOSE-SYNTHASE LIKE C6); cellulose synthase/ transferase, transferring glycosyl groups | chr3:2336121-2338942 REVERSEhighly similar to ( 790) loc_os05g43530 12005.m08480 protein CSLC7 - cellulose synthase-like family C, expressedCOG1215 bcsA genomic_reference:SL2.40ch09 gene_region:45660053-45673808 transcript_…
solyc07g056270.2.1	kinase	highly similar to ( 687) AT2G42960 | Symbols: | protein kinase family protein | chr2:17868597-17870630 REVERSEmoderately similar to ( 244) PSKR_DAUCA Phytosulfokine receptor precursor (EC 2.7.11.1) (Phytosulfokine LRR receptor kinase) - Daucus carota (Carrot)highly similar to ( 651) loc_os10g35450 12010.m06369 protein BRASSINOSTEROID INSENSITIVE 1-associated receptor kinase 1 precursor, putative,…	solyc09g075550.2.1	GLIDSQSLSSS(ph)PVK	0.916923	A	cell wall.cellulose synthesis.cellulose synthase	10.2.1	10	nearly identical (1605) AT1G02730 | Symbols: ATCSLD5, CSLD5 | ATCSLD5; 1,4-beta-D-xylan synthase/ cellulose synthase | chr1:594697-598473 REVERSEnearly identical (1425) loc_os12g36890 12012.m07474 protein CSLD4 - cellulose synthase-like family D, expressedCellulose_synt genomic_reference:SL2.40ch09 gene_region:62738261-62743099 transcript_region:SL2.40ch09:62738261..62743099+ go_terms:GO:0016759 …
solyc08g008550.2.1	kinase	highly similar to ( 795) AT4G10730 | Symbols: | ATP binding / kinase/ protein kinase/ protein serine/threonine kinase/ protein tyrosine kinase | chr4:6609793-6614786 REVERSEweakly similar to ( 119) M2K1_ORYSA Mitogen-activated protein kinase kinase 1 (EC 2.7.12.2) (MAP kinase kinase 1) (MAPKK1) (OsMEK1) - Oryza sativa (Rice)highly similar to ( 784) loc_os03g02320 12003.m101154 protein ATP binding…	solyc04g077470.2.1	S(ph)SEGDLTLLVDGKPK	0.886271	B	cell wall.cellulose synthesis	10.2	10	highly similar to ( 993) AT4G07960 | Symbols: ATCSLC12, CSLC12 | ATCSLC12 (CELLULOSE-SYNTHASE LIKE C12); cellulose synthase/ transferase, transferring glycosyl groups | chr4:4802628-4805114 REVERSEhighly similar to ( 840) loc_os07g03260 12007.m04797 protein CSLC10 - cellulose synthase-like family CCOG1215 bcsA genomic_reference:SL2.40ch04 gene_region:59977870-59981093 transcript_region:SL2.40ch04…
solyc08g008550.2.1	kinase	highly similar to ( 795) AT4G10730 | Symbols: | ATP binding / kinase/ protein kinase/ protein serine/threonine kinase/ protein tyrosine kinase | chr4:6609793-6614786 REVERSEweakly similar to ( 119) M2K1_ORYSA Mitogen-activated protein kinase kinase 1 (EC 2.7.12.2) (MAP kinase kinase 1) (MAPKK1) (OsMEK1) - Oryza sativa (Rice)highly similar to ( 784) loc_os03g02320 12003.m101154 protein ATP binding…	solyc09g057640.2.1	SSS(ph)ESGLAELNK	0.989369	A	cell wall.cellulose synthesis	10.2	10	highly similar to ( 976) AT3G07330 | Symbols: ATCSLC06, CSLC06, ATCSLC6 | ATCSLC6 (CELLULOSE-SYNTHASE LIKE C6); cellulose synthase/ transferase, transferring glycosyl groups | chr3:2336121-2338942 REVERSEhighly similar to ( 790) loc_os05g43530 12005.m08480 protein CSLC7 - cellulose synthase-like family C, expressedCOG1215 bcsA genomic_reference:SL2.40ch09 gene_region:45660053-45673808 transcript_…
solyc08g077150.2.1	phosphatase	highly similar to ( 726) AT2G35350 | Symbols: PLL1 | PLL1 (POLTERGEIST LIKE 1); catalytic/ protein serine/threonine phosphatase | chr2:14881360-14884116 REVERSEmoderately similar to ( 378) loc_os03g25600 12003.m34869 protein POL, putative, expressed PP2Cc PP2Cc PP2C genomic_reference:SL2.40ch08 gene_region:58214125-58220440 transcript_region:SL2.40ch08:58214125..58220440- go_terms:GO:0004722,GO:0…	solyc09g075550.2.1	GLIDSQSLSSS(ph)PVK	0.922619	A	cell wall.cellulose synthesis.cellulose synthase	10.2.1	10	nearly identical (1605) AT1G02730 | Symbols: ATCSLD5, CSLD5 | ATCSLD5; 1,4-beta-D-xylan synthase/ cellulose synthase | chr1:594697-598473 REVERSEnearly identical (1425) loc_os12g36890 12012.m07474 protein CSLD4 - cellulose synthase-like family D, expressedCellulose_synt genomic_reference:SL2.40ch09 gene_region:62738261-62743099 transcript_region:SL2.40ch09:62738261..62743099+ go_terms:GO:0016759 …
solyc09g008010.2.1	kinase	highly similar to ( 528) AT3G09830 | Symbols: | protein kinase, putative | chr3:3017199-3018696 FORWARDmoderately similar to ( 223) NORK_MEDTR Nodulation receptor kinase precursor (EC 2.7.11.1) (Does not make infections protein 2) (Symbiosis receptor-like kinase) (MtSYMRK) - Medicago truncatula (Barrel medic)highly similar to ( 514) loc_os02g57420 12002.m10764 protein protein kinase APK1A, chloro…	solyc09g075550.2.1	GLIDSQSLSSS(ph)PVK	0.931911	A	cell wall.cellulose synthesis.cellulose synthase	10.2.1	10	nearly identical (1605) AT1G02730 | Symbols: ATCSLD5, CSLD5 | ATCSLD5; 1,4-beta-D-xylan synthase/ cellulose synthase | chr1:594697-598473 REVERSEnearly identical (1425) loc_os12g36890 12012.m07474 protein CSLD4 - cellulose synthase-like family D, expressedCellulose_synt genomic_reference:SL2.40ch09 gene_region:62738261-62743099 transcript_region:SL2.40ch09:62738261..62743099+ go_terms:GO:0016759 …
solyc09g010850.2.1	kinase	highly similar to ( 535) AT2G28930 | Symbols: APK1B | APK1B; ATP binding / kinase/ protein kinase/ protein serine/threonine kinase | chr2:12424551-12426565 FORWARDmoderately similar to ( 231) NORK_MEDTR Nodulation receptor kinase precursor (EC 2.7.11.1) (Does not make infections protein 2) (Symbiosis receptor-like kinase) (MtSYMRK) - Medicago truncatula (Barrel medic)highly similar to ( 527) loc_…	solyc09g075550.2.1	GLIDSQSLSSS(ph)PVK	0.811932	A	cell wall.cellulose synthesis.cellulose synthase	10.2.1	10	nearly identical (1605) AT1G02730 | Symbols: ATCSLD5, CSLD5 | ATCSLD5; 1,4-beta-D-xylan synthase/ cellulose synthase | chr1:594697-598473 REVERSEnearly identical (1425) loc_os12g36890 12012.m07474 protein CSLD4 - cellulose synthase-like family D, expressedCellulose_synt genomic_reference:SL2.40ch09 gene_region:62738261-62743099 transcript_region:SL2.40ch09:62738261..62743099+ go_terms:GO:0016759 …
solyc09g015830.1.1	kinase	highly similar to ( 985) AT3G51550 | Symbols: FER | FER (FERONIA); kinase/ protein kinase | chr3:19117877-19120564 REVERSEmoderately similar to ( 263) NORK_MEDTR Nodulation receptor kinase precursor (EC 2.7.11.1) (Does not make infections protein 2) (Symbiosis receptor-like kinase) (MtSYMRK) - Medicago truncatula (Barrel medic)highly similar to ( 890) loc_os01g56330 12001.m11789 protein protein k…	solyc09g075550.2.1	GLIDSQSLSSS(ph)PVK	0.899974	A	cell wall.cellulose synthesis.cellulose synthase	10.2.1	10	nearly identical (1605) AT1G02730 | Symbols: ATCSLD5, CSLD5 | ATCSLD5; 1,4-beta-D-xylan synthase/ cellulose synthase | chr1:594697-598473 REVERSEnearly identical (1425) loc_os12g36890 12012.m07474 protein CSLD4 - cellulose synthase-like family D, expressedCellulose_synt genomic_reference:SL2.40ch09 gene_region:62738261-62743099 transcript_region:SL2.40ch09:62738261..62743099+ go_terms:GO:0016759 …
solyc09g064270.2.1	kinase	highly similar to ( 709) AT2G20300 | Symbols: ALE2 | ALE2 (Abnormal Leaf Shape 2); kinase | chr2:8756475-8759845 REVERSEmoderately similar to ( 255) NORK_MEDTR Nodulation receptor kinase precursor (EC 2.7.11.1) (Does not make infections protein 2) (Symbiosis receptor-like kinase) (MtSYMRK) - Medicago truncatula (Barrel medic)highly similar to ( 561) loc_os02g57080 12002.m33474 protein ATP binding…	solyc04g077470.2.1	S(ph)SEGDLTLLVDGKPK	0.899736	B	cell wall.cellulose synthesis	10.2	10	highly similar to ( 993) AT4G07960 | Symbols: ATCSLC12, CSLC12 | ATCSLC12 (CELLULOSE-SYNTHASE LIKE C12); cellulose synthase/ transferase, transferring glycosyl groups | chr4:4802628-4805114 REVERSEhighly similar to ( 840) loc_os07g03260 12007.m04797 protein CSLC10 - cellulose synthase-like family CCOG1215 bcsA genomic_reference:SL2.40ch04 gene_region:59977870-59981093 transcript_region:SL2.40ch04…
solyc09g064270.2.1	kinase	highly similar to ( 709) AT2G20300 | Symbols: ALE2 | ALE2 (Abnormal Leaf Shape 2); kinase | chr2:8756475-8759845 REVERSEmoderately similar to ( 255) NORK_MEDTR Nodulation receptor kinase precursor (EC 2.7.11.1) (Does not make infections protein 2) (Symbiosis receptor-like kinase) (MtSYMRK) - Medicago truncatula (Barrel medic)highly similar to ( 561) loc_os02g57080 12002.m33474 protein ATP binding…	solyc09g057640.2.1	SSS(ph)ESGLAELNK	0.92708	A	cell wall.cellulose synthesis	10.2	10	highly similar to ( 976) AT3G07330 | Symbols: ATCSLC06, CSLC06, ATCSLC6 | ATCSLC6 (CELLULOSE-SYNTHASE LIKE C6); cellulose synthase/ transferase, transferring glycosyl groups | chr3:2336121-2338942 REVERSEhighly similar to ( 790) loc_os05g43530 12005.m08480 protein CSLC7 - cellulose synthase-like family C, expressedCOG1215 bcsA genomic_reference:SL2.40ch09 gene_region:45660053-45673808 transcript_…
solyc09g083210.2.1	kinase	moderately similar to ( 244) AT2G23770 | Symbols: | protein kinase family protein / peptidoglycan-binding LysM domain-containing protein | chr2:10120242-10122080 REVERSEweakly similar to ( 159) NORK_MEDTR Nodulation receptor kinase precursor (EC 2.7.11.1) (Does not make infections protein 2) (Symbiosis receptor-like kinase) (MtSYMRK) - Medicago truncatula (Barrel medic)moderately similar to ( 390…	solyc04g077470.2.1	S(ph)SEGDLTLLVDGKPK	0.893814	B	cell wall.cellulose synthesis	10.2	10	highly similar to ( 993) AT4G07960 | Symbols: ATCSLC12, CSLC12 | ATCSLC12 (CELLULOSE-SYNTHASE LIKE C12); cellulose synthase/ transferase, transferring glycosyl groups | chr4:4802628-4805114 REVERSEhighly similar to ( 840) loc_os07g03260 12007.m04797 protein CSLC10 - cellulose synthase-like family CCOG1215 bcsA genomic_reference:SL2.40ch04 gene_region:59977870-59981093 transcript_region:SL2.40ch04…
solyc09g083210.2.1	kinase	moderately similar to ( 244) AT2G23770 | Symbols: | protein kinase family protein / peptidoglycan-binding LysM domain-containing protein | chr2:10120242-10122080 REVERSEweakly similar to ( 159) NORK_MEDTR Nodulation receptor kinase precursor (EC 2.7.11.1) (Does not make infections protein 2) (Symbiosis receptor-like kinase) (MtSYMRK) - Medicago truncatula (Barrel medic)moderately similar to ( 390…	solyc09g057640.2.1	SSS(ph)ESGLAELNK	0.953444	A	cell wall.cellulose synthesis	10.2	10	highly similar to ( 976) AT3G07330 | Symbols: ATCSLC06, CSLC06, ATCSLC6 | ATCSLC6 (CELLULOSE-SYNTHASE LIKE C6); cellulose synthase/ transferase, transferring glycosyl groups | chr3:2336121-2338942 REVERSEhighly similar to ( 790) loc_os05g43530 12005.m08480 protein CSLC7 - cellulose synthase-like family C, expressedCOG1215 bcsA genomic_reference:SL2.40ch09 gene_region:45660053-45673808 transcript_…
solyc10g008490.2.1	phosphatase	highly similar to ( 612) AT1G03590 | Symbols: | catalytic/ protein serine/threonine phosphatase | chr1:894480-896257 REVERSEmoderately similar to ( 474) loc_os07g37890 12007.m08038 protein catalytic/ protein phosphatase type 2C, putative, expressed PP2Cc PP2Cc PP2C PTC1 genomic_reference:SL2.40ch10 gene_region:2617871-2620080 transcript_region:SL2.40ch10:2617871..2620080+ go_terms:GO:0003824 func…	solyc08g076320.2.1	SHS(ph)GLMR	0.977633	B	cell wall.cellulose synthesis.cellulose synthase	10.2.1	10	nearly identical (1976) AT3G03050 | Symbols: CSLD3, KJK, ATCSLD3 | CSLD3 (CELLULOSE SYNTHASE-LIKE D3); cellulose synthase/ transferase, transferring glycosyl groups | chr3:687873-691629 FORWARDnearly identical (1927) loc_os06g02180 12006.m04952 protein CSLD2 - cellulose synthase-like family D, expressedCellulose_synt genomic_reference:SL2.40ch08 gene_region:57452825-57457247 transcript_region:SL2…
solyc10g074710.1.1	kinase	highly similar to ( 689) AT5G01020 | Symbols: | protein kinase family protein | chr5:6309-8270 REVERSEmoderately similar to ( 242) NORK_MEDTR Nodulation receptor kinase precursor (EC 2.7.11.1) (Does not make infections protein 2) (Symbiosis receptor-like kinase) (MtSYMRK) - Medicago truncatula (Barrel medic)highly similar to ( 639) loc_os11g02830 12011.m079931 protein serine/threonine-protein kin…	solyc09g075550.2.1	GLIDSQSLSSS(ph)PVK	0.80985	A	cell wall.cellulose synthesis.cellulose synthase	10.2.1	10	nearly identical (1605) AT1G02730 | Symbols: ATCSLD5, CSLD5 | ATCSLD5; 1,4-beta-D-xylan synthase/ cellulose synthase | chr1:594697-598473 REVERSEnearly identical (1425) loc_os12g36890 12012.m07474 protein CSLD4 - cellulose synthase-like family D, expressedCellulose_synt genomic_reference:SL2.40ch09 gene_region:62738261-62743099 transcript_region:SL2.40ch09:62738261..62743099+ go_terms:GO:0016759 …
solyc12g010740.1.1	kinase	highly similar to ( 770) AT4G03390 | Symbols: SRF3 | SRF3 (STRUBBELIG-RECEPTOR FAMILY 3); ATP binding / kinase/ protein serine/threonine kinase | chr4:1490912-1494553 REVERSEweakly similar to ( 166) PSKR_DAUCA Phytosulfokine receptor precursor (EC 2.7.11.1) (Phytosulfokine LRR receptor kinase) - Daucus carota (Carrot)highly similar to ( 551) loc_os02g07960 12002.m33345 protein ATP binding protein…	solyc08g076320.2.1	SHS(ph)GLMR	0.820401	B	cell wall.cellulose synthesis.cellulose synthase	10.2.1	10	nearly identical (1976) AT3G03050 | Symbols: CSLD3, KJK, ATCSLD3 | CSLD3 (CELLULOSE SYNTHASE-LIKE D3); cellulose synthase/ transferase, transferring glycosyl groups | chr3:687873-691629 FORWARDnearly identical (1927) loc_os06g02180 12006.m04952 protein CSLD2 - cellulose synthase-like family D, expressedCellulose_synt genomic_reference:SL2.40ch08 gene_region:57452825-57457247 transcript_region:SL2…
solyc12g036330.1.1	kinase	highly similar to ( 588) AT1G18390 | Symbols: | ATP binding / kinase/ protein kinase/ protein serine/threonine kinase/ protein tyrosine kinase | chr1:6327463-6329935 FORWARDmoderately similar to ( 209) NORK_MEDTR Nodulation receptor kinase precursor (EC 2.7.11.1) (Does not make infections protein 2) (Symbiosis receptor-like kinase) (MtSYMRK) - Medicago truncatula (Barrel medic)highly similar to (…	solyc04g077470.2.1	S(ph)SEGDLTLLVDGKPK	0.999635	B	cell wall.cellulose synthesis	10.2	10	highly similar to ( 993) AT4G07960 | Symbols: ATCSLC12, CSLC12 | ATCSLC12 (CELLULOSE-SYNTHASE LIKE C12); cellulose synthase/ transferase, transferring glycosyl groups | chr4:4802628-4805114 REVERSEhighly similar to ( 840) loc_os07g03260 12007.m04797 protein CSLC10 - cellulose synthase-like family CCOG1215 bcsA genomic_reference:SL2.40ch04 gene_region:59977870-59981093 transcript_region:SL2.40ch04…
solyc12g036330.1.1	kinase	highly similar to ( 588) AT1G18390 | Symbols: | ATP binding / kinase/ protein kinase/ protein serine/threonine kinase/ protein tyrosine kinase | chr1:6327463-6329935 FORWARDmoderately similar to ( 209) NORK_MEDTR Nodulation receptor kinase precursor (EC 2.7.11.1) (Does not make infections protein 2) (Symbiosis receptor-like kinase) (MtSYMRK) - Medicago truncatula (Barrel medic)highly similar to (…	solyc09g057640.2.1	SSS(ph)ESGLAELNK	0.824927	A	cell wall.cellulose synthesis	10.2	10	highly similar to ( 976) AT3G07330 | Symbols: ATCSLC06, CSLC06, ATCSLC6 | ATCSLC6 (CELLULOSE-SYNTHASE LIKE C6); cellulose synthase/ transferase, transferring glycosyl groups | chr3:2336121-2338942 REVERSEhighly similar to ( 790) loc_os05g43530 12005.m08480 protein CSLC7 - cellulose synthase-like family C, expressedCOG1215 bcsA genomic_reference:SL2.40ch09 gene_region:45660053-45673808 transcript_…
solyc12g100310.1.1	kinase	nearly identical (1012) AT3G13670 | Symbols: | protein kinase family protein | chr3:4469434-4473234 FORWARDhighly similar to ( 952) loc_os05g11140 12005.m083646 protein ATP binding protein, putative, expressed S_TKc Pkinase S_TKc SPS1 evidence_code:10F0H1E1IEG genomic_reference:SL2.40ch12 gene_region:65416223-65425269 transcript_region:SL2.40ch12:65416223..65425269- go_terms:GO:0006468 functional…	solyc09g075550.2.1	GLIDSQSLSSS(ph)PVK	0.951853	A	cell wall.cellulose synthesis.cellulose synthase	10.2.1	10	nearly identical (1605) AT1G02730 | Symbols: ATCSLD5, CSLD5 | ATCSLD5; 1,4-beta-D-xylan synthase/ cellulose synthase | chr1:594697-598473 REVERSEnearly identical (1425) loc_os12g36890 12012.m07474 protein CSLD4 - cellulose synthase-like family D, expressedCellulose_synt genomic_reference:SL2.40ch09 gene_region:62738261-62743099 transcript_region:SL2.40ch09:62738261..62743099+ go_terms:GO:0016759 …
solyc02g070000.2.1	kinase	highly similar to ( 931) AT4G20940 | Symbols: | leucine-rich repeat family protein | chr4:11202728-11206038 FORWARDweakly similar to ( 173) RPK1_IPONI Receptor-like protein kinase precursor (EC 2.7.11.1) - Ipomoea nil (Japanese morning glory) (Pharbitis nil)nearly identical (1216) loc_os07g05190 12007.m04983 protein protein binding protein, putative, expressed TyrKc Pkinase_Tyr PTKc S_TKc S_TKc P…	solyc09g083210.2.1	SLYLGS(ph)K	0.83267	B	protein.postranslational modification.kinase.receptor like cytoplasmatic kinase VII	29.4.1.57	29	moderately similar to ( 244) AT2G23770 | Symbols: | protein kinase family protein / peptidoglycan-binding LysM domain-containing protein | chr2:10120242-10122080 REVERSEweakly similar to ( 159) NORK_MEDTR Nodulation receptor kinase precursor (EC 2.7.11.1) (Does not make infections protein 2) (Symbiosis receptor-like kinase) (MtSYMRK) - Medicago truncatula (Barrel medic)moderately similar to ( 390…
solyc02g070260.2.1	phosphatase	nearly identical (2073) AT2G34680 | Symbols: AIR9 | AIR9; protein binding | chr2:14616947-14628300 REVERSEnearly identical (1010) loc_os07g05470 12007.m66708 protein AIR9, putative, expressed genomic_reference:SL2.40ch02 gene_region:34600500-34626149 transcript_region:SL2.40ch02:34600500..34626149+ go_terms:GO:0005515 functional_description:"Protein phosphatase 1 regulatory subunit 7 (AHRD V1 *--…	solyc09g083210.2.1	SLYLGS(ph)K	0.934012	B	protein.postranslational modification.kinase.receptor like cytoplasmatic kinase VII	29.4.1.57	29	moderately similar to ( 244) AT2G23770 | Symbols: | protein kinase family protein / peptidoglycan-binding LysM domain-containing protein | chr2:10120242-10122080 REVERSEweakly similar to ( 159) NORK_MEDTR Nodulation receptor kinase precursor (EC 2.7.11.1) (Does not make infections protein 2) (Symbiosis receptor-like kinase) (MtSYMRK) - Medicago truncatula (Barrel medic)moderately similar to ( 390…
solyc02g070260.2.1	phosphatase	nearly identical (2073) AT2G34680 | Symbols: AIR9 | AIR9; protein binding | chr2:14616947-14628300 REVERSEnearly identical (1010) loc_os07g05470 12007.m66708 protein AIR9, putative, expressed genomic_reference:SL2.40ch02 gene_region:34600500-34626149 transcript_region:SL2.40ch02:34600500..34626149+ go_terms:GO:0005515 functional_description:"Protein phosphatase 1 regulatory subunit 7 (AHRD V1 *--…	solyc12g010740.1.1	ENPGDS(ph)GSLVQPGHDIEK	0.909623	C	protein.postranslational modification.kinase.receptor like cytoplasmatic kinase VII	29.4.1.57	29	highly similar to ( 770) AT4G03390 | Symbols: SRF3 | SRF3 (STRUBBELIG-RECEPTOR FAMILY 3); ATP binding / kinase/ protein serine/threonine kinase | chr4:1490912-1494553 REVERSEweakly similar to ( 166) PSKR_DAUCA Phytosulfokine receptor precursor (EC 2.7.11.1) (Phytosulfokine LRR receptor kinase) - Daucus carota (Carrot)highly similar to ( 551) loc_os02g07960 12002.m33345 protein ATP binding protein…
solyc05g055790.2.1	phosphatase	highly similar to ( 530) AT3G02750 | Symbols: | protein phosphatase 2C family protein / PP2C family protein | chr3:593601-595457 REVERSEmoderately similar to ( 417) loc_os08g39100 12008.m07893 protein catalytic/ protein phosphatase type 2C, putative, expressed PP2Cc PP2Cc PP2C PTC1 genomic_reference:SL2.40ch05 gene_region:64438039-64441321 transcript_region:SL2.40ch05:64438039..64441321+ go_terms…	solyc08g068250.2.1	QQNVADGSPVS(ph)PK	0.926369	A	protein.postranslational modification.kinase.receptor like cytoplasmatic kinase VII	29.4.1.57	29	moderately similar to ( 454) AT3G24550 | Symbols: ATPERK1 | ATPERK1 (PROLINE EXTENSIN-LIKE RECEPTOR KINASE 1); ATP binding / protein kinase | chr3:8960411-8963303 FORWARDmoderately similar to ( 241) NORK_PEA Nodulation receptor kinase precursor (EC 2.7.11.1) - Pisum sativum (Garden pea)moderately similar to ( 470) loc_os05g12680 12005.m05731 protein receptor protein kinase PERK1, putative, expres…
solyc06g068920.2.1	kinase	nearly identical (1463) AT3G17850 | Symbols: | protein kinase, putative | chr3:6109854-6116245 REVERSEweakly similar to ( 178) KPK1_PHAVU Protein kinase PVPK-1 (EC 2.7.11.1) - Phaseolus vulgaris (Kidney bean) (French bean)nearly identical (1359) loc_os03g50390 12003.m34913 protein protein kinase, putative, expressed S_TKc S_TKc Pkinase Pkinase_Tyr SPS1 TyrKc PTKc PTKc_Src_like PTKc_Csk_like PTKc_…	solyc09g083210.2.1	SLYLGS(ph)K	0.999787	B	protein.postranslational modification.kinase.receptor like cytoplasmatic kinase VII	29.4.1.57	29	moderately similar to ( 244) AT2G23770 | Symbols: | protein kinase family protein / peptidoglycan-binding LysM domain-containing protein | chr2:10120242-10122080 REVERSEweakly similar to ( 159) NORK_MEDTR Nodulation receptor kinase precursor (EC 2.7.11.1) (Does not make infections protein 2) (Symbiosis receptor-like kinase) (MtSYMRK) - Medicago truncatula (Barrel medic)moderately similar to ( 390…
solyc07g056270.2.1	kinase	highly similar to ( 687) AT2G42960 | Symbols: | protein kinase family protein | chr2:17868597-17870630 REVERSEmoderately similar to ( 244) PSKR_DAUCA Phytosulfokine receptor precursor (EC 2.7.11.1) (Phytosulfokine LRR receptor kinase) - Daucus carota (Carrot)highly similar to ( 651) loc_os10g35450 12010.m06369 protein BRASSINOSTEROID INSENSITIVE 1-associated receptor kinase 1 precursor, putative,…	solyc09g083210.2.1	SLYLGS(ph)K	0.825182	B	protein.postranslational modification.kinase.receptor like cytoplasmatic kinase VII	29.4.1.57	29	moderately similar to ( 244) AT2G23770 | Symbols: | protein kinase family protein / peptidoglycan-binding LysM domain-containing protein | chr2:10120242-10122080 REVERSEweakly similar to ( 159) NORK_MEDTR Nodulation receptor kinase precursor (EC 2.7.11.1) (Does not make infections protein 2) (Symbiosis receptor-like kinase) (MtSYMRK) - Medicago truncatula (Barrel medic)moderately similar to ( 390…
solyc08g008550.2.1	kinase	highly similar to ( 795) AT4G10730 | Symbols: | ATP binding / kinase/ protein kinase/ protein serine/threonine kinase/ protein tyrosine kinase | chr4:6609793-6614786 REVERSEweakly similar to ( 119) M2K1_ORYSA Mitogen-activated protein kinase kinase 1 (EC 2.7.12.2) (MAP kinase kinase 1) (MAPKK1) (OsMEK1) - Oryza sativa (Rice)highly similar to ( 784) loc_os03g02320 12003.m101154 protein ATP binding…	solyc09g083210.2.1	SLYLGS(ph)K	0.992629	B	protein.postranslational modification.kinase.receptor like cytoplasmatic kinase VII	29.4.1.57	29	moderately similar to ( 244) AT2G23770 | Symbols: | protein kinase family protein / peptidoglycan-binding LysM domain-containing protein | chr2:10120242-10122080 REVERSEweakly similar to ( 159) NORK_MEDTR Nodulation receptor kinase precursor (EC 2.7.11.1) (Does not make infections protein 2) (Symbiosis receptor-like kinase) (MtSYMRK) - Medicago truncatula (Barrel medic)moderately similar to ( 390…
solyc08g014420.2.1	kinase	highly similar to ( 684) AT2G43790 | Symbols: ATMPK6, MPK6, MAPK6 | ATMPK6 (ARABIDOPSIS THALIANA MAP KINASE 6); MAP kinase/ kinase | chr2:18138477-18140693 FORWARDhighly similar to ( 781) NTF4_TOBAC Mitogen-activated protein kinase homolog NTF4 (EC 2.7.11.24) (P45) - Nicotiana tabacum (Common tobacco)highly similar to ( 686) loc_os06g06090 12006.m05335 protein OsMPK6 - putative MAPK based on amin…	solyc08g068250.2.1	QQNVADGSPVS(ph)PK	0.985597	A	protein.postranslational modification.kinase.receptor like cytoplasmatic kinase VII	29.4.1.57	29	moderately similar to ( 454) AT3G24550 | Symbols: ATPERK1 | ATPERK1 (PROLINE EXTENSIN-LIKE RECEPTOR KINASE 1); ATP binding / protein kinase | chr3:8960411-8963303 FORWARDmoderately similar to ( 241) NORK_PEA Nodulation receptor kinase precursor (EC 2.7.11.1) - Pisum sativum (Garden pea)moderately similar to ( 470) loc_os05g12680 12005.m05731 protein receptor protein kinase PERK1, putative, expres…
solyc09g009090.2.1	kinase	highly similar to ( 952) AT5G03730 | Symbols: CTR1, SIS1 | CTR1 (CONSTITUTIVE TRIPLE RESPONSE 1); kinase/ protein binding / protein serine/threonine kinase/ protein serine/threonine/tyrosine kinase | chr5:974958-979660 REVERSEweakly similar to ( 119) NORK_PEA Nodulation receptor kinase precursor (EC 2.7.11.1) - Pisum sativum (Garden pea)highly similar to ( 780) loc_os02g32610 12002.m33705 protein…	solyc08g068250.2.1	QQNVADGSPVS(ph)PK	0.980489	A	protein.postranslational modification.kinase.receptor like cytoplasmatic kinase VII	29.4.1.57	29	moderately similar to ( 454) AT3G24550 | Symbols: ATPERK1 | ATPERK1 (PROLINE EXTENSIN-LIKE RECEPTOR KINASE 1); ATP binding / protein kinase | chr3:8960411-8963303 FORWARDmoderately similar to ( 241) NORK_PEA Nodulation receptor kinase precursor (EC 2.7.11.1) - Pisum sativum (Garden pea)moderately similar to ( 470) loc_os05g12680 12005.m05731 protein receptor protein kinase PERK1, putative, expres…
solyc09g061930.2.1	kinase	highly similar to ( 849) AT3G24660 | Symbols: TMKL1 | TMKL1 (transmembrane kinase-like 1); ATP binding / kinase/ protein serine/threonine kinase | chr3:9003641-9005751 FORWARDweakly similar to ( 158) PSKR_DAUCA Phytosulfokine receptor precursor (EC 2.7.11.1) (Phytosulfokine LRR receptor kinase) - Daucus carota (Carrot)highly similar to ( 555) loc_os08g45060 12008.m08476 protein protein Kinase-lik…	solyc12g010740.1.1	ENPGDS(ph)GSLVQPGHDIEK	0.872795	C	protein.postranslational modification.kinase.receptor like cytoplasmatic kinase VII	29.4.1.57	29	highly similar to ( 770) AT4G03390 | Symbols: SRF3 | SRF3 (STRUBBELIG-RECEPTOR FAMILY 3); ATP binding / kinase/ protein serine/threonine kinase | chr4:1490912-1494553 REVERSEweakly similar to ( 166) PSKR_DAUCA Phytosulfokine receptor precursor (EC 2.7.11.1) (Phytosulfokine LRR receptor kinase) - Daucus carota (Carrot)highly similar to ( 551) loc_os02g07960 12002.m33345 protein ATP binding protein…
solyc09g064270.2.1	kinase	highly similar to ( 709) AT2G20300 | Symbols: ALE2 | ALE2 (Abnormal Leaf Shape 2); kinase | chr2:8756475-8759845 REVERSEmoderately similar to ( 255) NORK_MEDTR Nodulation receptor kinase precursor (EC 2.7.11.1) (Does not make infections protein 2) (Symbiosis receptor-like kinase) (MtSYMRK) - Medicago truncatula (Barrel medic)highly similar to ( 561) loc_os02g57080 12002.m33474 protein ATP binding…	solyc09g083210.2.1	SLYLGS(ph)K	0.958645	B	protein.postranslational modification.kinase.receptor like cytoplasmatic kinase VII	29.4.1.57	29	moderately similar to ( 244) AT2G23770 | Symbols: | protein kinase family protein / peptidoglycan-binding LysM domain-containing protein | chr2:10120242-10122080 REVERSEweakly similar to ( 159) NORK_MEDTR Nodulation receptor kinase precursor (EC 2.7.11.1) (Does not make infections protein 2) (Symbiosis receptor-like kinase) (MtSYMRK) - Medicago truncatula (Barrel medic)moderately similar to ( 390…
solyc09g064270.2.1	kinase	highly similar to ( 709) AT2G20300 | Symbols: ALE2 | ALE2 (Abnormal Leaf Shape 2); kinase | chr2:8756475-8759845 REVERSEmoderately similar to ( 255) NORK_MEDTR Nodulation receptor kinase precursor (EC 2.7.11.1) (Does not make infections protein 2) (Symbiosis receptor-like kinase) (MtSYMRK) - Medicago truncatula (Barrel medic)highly similar to ( 561) loc_os02g57080 12002.m33474 protein ATP binding…	solyc12g010740.1.1	ENPGDS(ph)GSLVQPGHDIEK	0.846286	C	protein.postranslational modification.kinase.receptor like cytoplasmatic kinase VII	29.4.1.57	29	highly similar to ( 770) AT4G03390 | Symbols: SRF3 | SRF3 (STRUBBELIG-RECEPTOR FAMILY 3); ATP binding / kinase/ protein serine/threonine kinase | chr4:1490912-1494553 REVERSEweakly similar to ( 166) PSKR_DAUCA Phytosulfokine receptor precursor (EC 2.7.11.1) (Phytosulfokine LRR receptor kinase) - Daucus carota (Carrot)highly similar to ( 551) loc_os02g07960 12002.m33345 protein ATP binding protein…
solyc11g033270.1.1	kinase	nearly identical (1820) AT3G13530 | Symbols: MAPKKK7, MAP3KE1 | MAPKKK7; ATP binding / binding / kinase/ protein kinase/ protein serine/threonine kinase/ protein tyrosine kinase | chr3:4411934-4419320 REVERSEweakly similar to ( 135) CIPK1_ORYSA CIPK-like protein 1 (EC 2.7.11.1) (OsCK1) - Oryza sativa (Rice)nearly identical (1553) loc_os04g56530 12004.m10542 protein MAPKKK7, putative, expressed S_…	solyc08g068250.2.1	QQNVADGSPVS(ph)PK	0.855431	A	protein.postranslational modification.kinase.receptor like cytoplasmatic kinase VII	29.4.1.57	29	moderately similar to ( 454) AT3G24550 | Symbols: ATPERK1 | ATPERK1 (PROLINE EXTENSIN-LIKE RECEPTOR KINASE 1); ATP binding / protein kinase | chr3:8960411-8963303 FORWARDmoderately similar to ( 241) NORK_PEA Nodulation receptor kinase precursor (EC 2.7.11.1) - Pisum sativum (Garden pea)moderately similar to ( 470) loc_os05g12680 12005.m05731 protein receptor protein kinase PERK1, putative, expres…
solyc11g069310.1.1	kinase	moderately similar to ( 305) AT3G45240 | Symbols: GRIK1 | GRIK1 (GEMINIVIRUS REP INTERACTING KINASE 1); kinase | chr3:16570774-16572902 REVERSEweakly similar to ( 103) SAPK8_ORYSA Serine/threonine-protein kinase SAPK8 (EC 2.7.11.1) (Osmotic stress/abscisic acid-activated protein kinase 8) - Oryza sativa (Rice)moderately similar to ( 278) loc_os03g50330 12003.m10026 protein serine/threonine-protei…	solyc12g010740.1.1	ENPGDS(ph)GSLVQPGHDIEK	0.85445	C	protein.postranslational modification.kinase.receptor like cytoplasmatic kinase VII	29.4.1.57	29	highly similar to ( 770) AT4G03390 | Symbols: SRF3 | SRF3 (STRUBBELIG-RECEPTOR FAMILY 3); ATP binding / kinase/ protein serine/threonine kinase | chr4:1490912-1494553 REVERSEweakly similar to ( 166) PSKR_DAUCA Phytosulfokine receptor precursor (EC 2.7.11.1) (Phytosulfokine LRR receptor kinase) - Daucus carota (Carrot)highly similar to ( 551) loc_os02g07960 12002.m33345 protein ATP binding protein…
solyc12g036330.1.1	kinase	highly similar to ( 588) AT1G18390 | Symbols: | ATP binding / kinase/ protein kinase/ protein serine/threonine kinase/ protein tyrosine kinase | chr1:6327463-6329935 FORWARDmoderately similar to ( 209) NORK_MEDTR Nodulation receptor kinase precursor (EC 2.7.11.1) (Does not make infections protein 2) (Symbiosis receptor-like kinase) (MtSYMRK) - Medicago truncatula (Barrel medic)highly similar to (…	solyc09g083210.2.1	SLYLGS(ph)K	0.881788	B	protein.postranslational modification.kinase.receptor like cytoplasmatic kinase VII	29.4.1.57	29	moderately similar to ( 244) AT2G23770 | Symbols: | protein kinase family protein / peptidoglycan-binding LysM domain-containing protein | chr2:10120242-10122080 REVERSEweakly similar to ( 159) NORK_MEDTR Nodulation receptor kinase precursor (EC 2.7.11.1) (Does not make infections protein 2) (Symbiosis receptor-like kinase) (MtSYMRK) - Medicago truncatula (Barrel medic)moderately similar to ( 390…
solyc12g099830.1.1	kinase	highly similar to ( 756) AT1G63500 | Symbols: | ATP binding / binding / protein kinase/ protein serine/threonine kinase/ protein tyrosine kinase | chr1:23556015-23558403 FORWARDweakly similar to ( 108) CRI4_MAIZE Putative receptor protein kinase CRINKLY4 precursor (EC 2.7.11.1) - Zea mays (Maize)highly similar to ( 584) loc_os03g61010 12003.m10986 protein TPR-containing protein kinase, putative, …	solyc12g010740.1.1	ENPGDS(ph)GSLVQPGHDIEK	0.844875	C	protein.postranslational modification.kinase.receptor like cytoplasmatic kinase VII	29.4.1.57	29	highly similar to ( 770) AT4G03390 | Symbols: SRF3 | SRF3 (STRUBBELIG-RECEPTOR FAMILY 3); ATP binding / kinase/ protein serine/threonine kinase | chr4:1490912-1494553 REVERSEweakly similar to ( 166) PSKR_DAUCA Phytosulfokine receptor precursor (EC 2.7.11.1) (Phytosulfokine LRR receptor kinase) - Daucus carota (Carrot)highly similar to ( 551) loc_os02g07960 12002.m33345 protein ATP binding protein…
solyc12g100310.1.1	kinase	nearly identical (1012) AT3G13670 | Symbols: | protein kinase family protein | chr3:4469434-4473234 FORWARDhighly similar to ( 952) loc_os05g11140 12005.m083646 protein ATP binding protein, putative, expressed S_TKc Pkinase S_TKc SPS1 evidence_code:10F0H1E1IEG genomic_reference:SL2.40ch12 gene_region:65416223-65425269 transcript_region:SL2.40ch12:65416223..65425269- go_terms:GO:0006468 functional…	solyc12g010740.1.1	ENPGDS(ph)GSLVQPGHDIEK	0.97739	C	protein.postranslational modification.kinase.receptor like cytoplasmatic kinase VII	29.4.1.57	29	highly similar to ( 770) AT4G03390 | Symbols: SRF3 | SRF3 (STRUBBELIG-RECEPTOR FAMILY 3); ATP binding / kinase/ protein serine/threonine kinase | chr4:1490912-1494553 REVERSEweakly similar to ( 166) PSKR_DAUCA Phytosulfokine receptor precursor (EC 2.7.11.1) (Phytosulfokine LRR receptor kinase) - Daucus carota (Carrot)highly similar to ( 551) loc_os02g07960 12002.m33345 protein ATP binding protein…
solyc01g096490.2.1	kinase	nearly identical (2394) AT5G13530 | Symbols: KEG | KEG (KEEP ON GOING); protein binding / protein kinase/ ubiquitin-protein ligase | chr5:4345618-4354369 FORWARDnearly identical (1222) loc_os05g32570 12005.m07490 protein RING E3 ligase protein, putative, expressed S_TKc S_TKc Pkinase Pkinase_Tyr TyrKc ANK PTKc SPS1 PTKc_Frk_like genomic_reference:SL2.40ch01 gene_region:79324784-79340957 transcrip…	solyc01g108920.2.1	NQGS(ph)PSDTCSESDHK	0.851297	B	not assigned.unknown	35.2	35	highly similar to ( 962) AT2G15900 | Symbols: | phox (PX) domain-containing protein | chr2:6927390-6932535 FORWARDhighly similar to ( 875) loc_os11g06040 12011.m04801 protein PX domain containing protein, expressedPX genomic_reference:SL2.40ch01 gene_region:87808978-87822932 transcript_region:SL2.40ch01:87808978..87822932+ go_terms:GO:0007154 functional_description:"Serine/threonine-protein kinas…
solyc01g096490.2.1	kinase	nearly identical (2394) AT5G13530 | Symbols: KEG | KEG (KEEP ON GOING); protein binding / protein kinase/ ubiquitin-protein ligase | chr5:4345618-4354369 FORWARDnearly identical (1222) loc_os05g32570 12005.m07490 protein RING E3 ligase protein, putative, expressed S_TKc S_TKc Pkinase Pkinase_Tyr TyrKc ANK PTKc SPS1 PTKc_Frk_like genomic_reference:SL2.40ch01 gene_region:79324784-79340957 transcrip…	solyc02g070260.2.1	LSS(ph)PAAQS(ph)PSVSTK	0.920237	A	not assigned.unknown	35.2	35	nearly identical (2073) AT2G34680 | Symbols: AIR9 | AIR9; protein binding | chr2:14616947-14628300 REVERSEnearly identical (1010) loc_os07g05470 12007.m66708 protein AIR9, putative, expressed genomic_reference:SL2.40ch02 gene_region:34600500-34626149 transcript_region:SL2.40ch02:34600500..34626149+ go_terms:GO:0005515 functional_description:"Protein phosphatase 1 regulatory subunit 7 (AHRD V1 *--…
solyc01g108920.2.1	kinase	highly similar to ( 962) AT2G15900 | Symbols: | phox (PX) domain-containing protein | chr2:6927390-6932535 FORWARDhighly similar to ( 875) loc_os11g06040 12011.m04801 protein PX domain containing protein, expressedPX genomic_reference:SL2.40ch01 gene_region:87808978-87822932 transcript_region:SL2.40ch01:87808978..87822932+ go_terms:GO:0007154 functional_description:"Serine/threonine-protein kinas…	solyc10g077020.1.1	(ac)M(ox)EGVS(ph)PDQESVESGAK	0.937266	A	not assigned.unknown	35.2	35	highly similar to ( 760) AT2G40980 | Symbols: | LOCATED IN: plasma membrane; EXPRESSED IN: 22 plant structures; EXPRESSED DURING: 13 growth stages; CONTAINS InterPro DOMAIN/s: Protein kinase-like (InterPro:IPR011009); Has 152 Blast hits to 139 proteins in 56 species: Archae - 0; Bacteria - 74; Metazoa - 0; Fungi - 0; Plants - 60; Viruses - 0; Other Eukaryotes - 18 (source: NCBI BLink). | chr2:171…
solyc01g109080.2.1	kinase	moderately similar to ( 245) AT1G50030 | Symbols: TOR | TOR (TARGET OF RAPAMYCIN); 1-phosphatidylinositol-3-kinase/ protein binding | chr1:18522626-18539619 REVERSEweakly similar to ( 176) ATR_ORYSA Serine/threonine-protein kinase ATR (EC 2.7.11.1) - Oryza sativa (Rice)nearly identical (3055) loc_os03g52794 12003.m10253 protein phosphatidylinositol 3- and 4-kinase family protein, expressed TEL1 P…	solyc01g108920.2.1	NQGS(ph)PSDTCSESDHK	0.996355	B	not assigned.unknown	35.2	35	highly similar to ( 962) AT2G15900 | Symbols: | phox (PX) domain-containing protein | chr2:6927390-6932535 FORWARDhighly similar to ( 875) loc_os11g06040 12011.m04801 protein PX domain containing protein, expressedPX genomic_reference:SL2.40ch01 gene_region:87808978-87822932 transcript_region:SL2.40ch01:87808978..87822932+ go_terms:GO:0007154 functional_description:"Serine/threonine-protein kinas…
solyc01g109080.2.1	kinase	moderately similar to ( 245) AT1G50030 | Symbols: TOR | TOR (TARGET OF RAPAMYCIN); 1-phosphatidylinositol-3-kinase/ protein binding | chr1:18522626-18539619 REVERSEweakly similar to ( 176) ATR_ORYSA Serine/threonine-protein kinase ATR (EC 2.7.11.1) - Oryza sativa (Rice)nearly identical (3055) loc_os03g52794 12003.m10253 protein phosphatidylinositol 3- and 4-kinase family protein, expressed TEL1 P…	solyc10g077020.1.1	(ac)M(ox)EGVS(ph)PDQESVESGAK	0.823718	A	not assigned.unknown	35.2	35	highly similar to ( 760) AT2G40980 | Symbols: | LOCATED IN: plasma membrane; EXPRESSED IN: 22 plant structures; EXPRESSED DURING: 13 growth stages; CONTAINS InterPro DOMAIN/s: Protein kinase-like (InterPro:IPR011009); Has 152 Blast hits to 139 proteins in 56 species: Archae - 0; Bacteria - 74; Metazoa - 0; Fungi - 0; Plants - 60; Viruses - 0; Other Eukaryotes - 18 (source: NCBI BLink). | chr2:171…
solyc02g023950.2.1	kinase	highly similar to ( 924) AT4G20940 | Symbols: | leucine-rich repeat family protein | chr4:11202728-11206038 FORWARDweakly similar to ( 177) RPK1_IPONI Receptor-like protein kinase precursor (EC 2.7.11.1) - Ipomoea nil (Japanese morning glory) (Pharbitis nil)nearly identical (1160) loc_os07g05190 12007.m04983 protein protein binding protein, putative, expressed TyrKc Pkinase_Tyr PTKc S_TKc S_TKc P…	solyc01g108920.2.1	NQGS(ph)PSDTCSESDHK	0.97008	B	not assigned.unknown	35.2	35	highly similar to ( 962) AT2G15900 | Symbols: | phox (PX) domain-containing protein | chr2:6927390-6932535 FORWARDhighly similar to ( 875) loc_os11g06040 12011.m04801 protein PX domain containing protein, expressedPX genomic_reference:SL2.40ch01 gene_region:87808978-87822932 transcript_region:SL2.40ch01:87808978..87822932+ go_terms:GO:0007154 functional_description:"Serine/threonine-protein kinas…
solyc02g023950.2.1	kinase	highly similar to ( 924) AT4G20940 | Symbols: | leucine-rich repeat family protein | chr4:11202728-11206038 FORWARDweakly similar to ( 177) RPK1_IPONI Receptor-like protein kinase precursor (EC 2.7.11.1) - Ipomoea nil (Japanese morning glory) (Pharbitis nil)nearly identical (1160) loc_os07g05190 12007.m04983 protein protein binding protein, putative, expressed TyrKc Pkinase_Tyr PTKc S_TKc S_TKc P…	solyc02g070260.2.1	LSS(ph)PAAQS(ph)PSVSTK	0.977192	A	not assigned.unknown	35.2	35	nearly identical (2073) AT2G34680 | Symbols: AIR9 | AIR9; protein binding | chr2:14616947-14628300 REVERSEnearly identical (1010) loc_os07g05470 12007.m66708 protein AIR9, putative, expressed genomic_reference:SL2.40ch02 gene_region:34600500-34626149 transcript_region:SL2.40ch02:34600500..34626149+ go_terms:GO:0005515 functional_description:"Protein phosphatase 1 regulatory subunit 7 (AHRD V1 *--…
solyc02g070260.2.1	phosphatase	nearly identical (2073) AT2G34680 | Symbols: AIR9 | AIR9; protein binding | chr2:14616947-14628300 REVERSEnearly identical (1010) loc_os07g05470 12007.m66708 protein AIR9, putative, expressed genomic_reference:SL2.40ch02 gene_region:34600500-34626149 transcript_region:SL2.40ch02:34600500..34626149+ go_terms:GO:0005515 functional_description:"Protein phosphatase 1 regulatory subunit 7 (AHRD V1 *--…	solyc10g077020.1.1	(ac)M(ox)EGVS(ph)PDQESVESGAK	0.996885	A	not assigned.unknown	35.2	35	highly similar to ( 760) AT2G40980 | Symbols: | LOCATED IN: plasma membrane; EXPRESSED IN: 22 plant structures; EXPRESSED DURING: 13 growth stages; CONTAINS InterPro DOMAIN/s: Protein kinase-like (InterPro:IPR011009); Has 152 Blast hits to 139 proteins in 56 species: Archae - 0; Bacteria - 74; Metazoa - 0; Fungi - 0; Plants - 60; Viruses - 0; Other Eukaryotes - 18 (source: NCBI BLink). | chr2:171…
solyc02g076780.2.1	kinase	highly similar to ( 568) AT2G42640 | Symbols: | ATP binding / protein kinase/ protein serine/threonine kinase/ protein tyrosine kinase | chr2:17758532-17763708 REVERSEweakly similar to ( 109) NORK_MEDTR Nodulation receptor kinase precursor (EC 2.7.11.1) (Does not make infections protein 2) (Symbiosis receptor-like kinase) (MtSYMRK) - Medicago truncatula (Barrel medic)highly similar to ( 786) loc_…	solyc01g108920.2.1	NQGS(ph)PSDTCSESDHK	0.993487	B	not assigned.unknown	35.2	35	highly similar to ( 962) AT2G15900 | Symbols: | phox (PX) domain-containing protein | chr2:6927390-6932535 FORWARDhighly similar to ( 875) loc_os11g06040 12011.m04801 protein PX domain containing protein, expressedPX genomic_reference:SL2.40ch01 gene_region:87808978-87822932 transcript_region:SL2.40ch01:87808978..87822932+ go_terms:GO:0007154 functional_description:"Serine/threonine-protein kinas…
solyc02g076780.2.1	kinase	highly similar to ( 568) AT2G42640 | Symbols: | ATP binding / protein kinase/ protein serine/threonine kinase/ protein tyrosine kinase | chr2:17758532-17763708 REVERSEweakly similar to ( 109) NORK_MEDTR Nodulation receptor kinase precursor (EC 2.7.11.1) (Does not make infections protein 2) (Symbiosis receptor-like kinase) (MtSYMRK) - Medicago truncatula (Barrel medic)highly similar to ( 786) loc_…	solyc02g070260.2.1	LSS(ph)PAAQS(ph)PSVSTK	0.933844	A	not assigned.unknown	35.2	35	nearly identical (2073) AT2G34680 | Symbols: AIR9 | AIR9; protein binding | chr2:14616947-14628300 REVERSEnearly identical (1010) loc_os07g05470 12007.m66708 protein AIR9, putative, expressed genomic_reference:SL2.40ch02 gene_region:34600500-34626149 transcript_region:SL2.40ch02:34600500..34626149+ go_terms:GO:0005515 functional_description:"Protein phosphatase 1 regulatory subunit 7 (AHRD V1 *--…
solyc02g076780.2.1	kinase	highly similar to ( 568) AT2G42640 | Symbols: | ATP binding / protein kinase/ protein serine/threonine kinase/ protein tyrosine kinase | chr2:17758532-17763708 REVERSEweakly similar to ( 109) NORK_MEDTR Nodulation receptor kinase precursor (EC 2.7.11.1) (Does not make infections protein 2) (Symbiosis receptor-like kinase) (MtSYMRK) - Medicago truncatula (Barrel medic)highly similar to ( 786) loc_…	solyc10g077020.1.1	(ac)M(ox)EGVS(ph)PDQESVESGAK	0.978929	A	not assigned.unknown	35.2	35	highly similar to ( 760) AT2G40980 | Symbols: | LOCATED IN: plasma membrane; EXPRESSED IN: 22 plant structures; EXPRESSED DURING: 13 growth stages; CONTAINS InterPro DOMAIN/s: Protein kinase-like (InterPro:IPR011009); Has 152 Blast hits to 139 proteins in 56 species: Archae - 0; Bacteria - 74; Metazoa - 0; Fungi - 0; Plants - 60; Viruses - 0; Other Eukaryotes - 18 (source: NCBI BLink). | chr2:171…
solyc02g079590.2.1	kinase	highly similar to ( 931) AT4G21380 | Symbols: ARK3 | ARK3 (A. THALIANA RECEPTOR KINASE 3); kinase/ transmembrane receptor protein serine/threonine kinase | chr4:11389219-11393090 REVERSEmoderately similar to ( 401) SLSG6_BRAOL S-locus-specific glycoprotein S6 precursor (SLSG-6) - Brassica oleracea (Wild cabbage)highly similar to ( 797) loc_os07g36544 12007.m07905 protein serine/threonine-protein …	solyc01g108920.2.1	NQGS(ph)PSDTCSESDHK	0.820849	B	not assigned.unknown	35.2	35	highly similar to ( 962) AT2G15900 | Symbols: | phox (PX) domain-containing protein | chr2:6927390-6932535 FORWARDhighly similar to ( 875) loc_os11g06040 12011.m04801 protein PX domain containing protein, expressedPX genomic_reference:SL2.40ch01 gene_region:87808978-87822932 transcript_region:SL2.40ch01:87808978..87822932+ go_terms:GO:0007154 functional_description:"Serine/threonine-protein kinas…
solyc02g079590.2.1	kinase	highly similar to ( 931) AT4G21380 | Symbols: ARK3 | ARK3 (A. THALIANA RECEPTOR KINASE 3); kinase/ transmembrane receptor protein serine/threonine kinase | chr4:11389219-11393090 REVERSEmoderately similar to ( 401) SLSG6_BRAOL S-locus-specific glycoprotein S6 precursor (SLSG-6) - Brassica oleracea (Wild cabbage)highly similar to ( 797) loc_os07g36544 12007.m07905 protein serine/threonine-protein …	solyc02g070260.2.1	LSS(ph)PAAQS(ph)PSVSTK	0.930578	A	not assigned.unknown	35.2	35	nearly identical (2073) AT2G34680 | Symbols: AIR9 | AIR9; protein binding | chr2:14616947-14628300 REVERSEnearly identical (1010) loc_os07g05470 12007.m66708 protein AIR9, putative, expressed genomic_reference:SL2.40ch02 gene_region:34600500-34626149 transcript_region:SL2.40ch02:34600500..34626149+ go_terms:GO:0005515 functional_description:"Protein phosphatase 1 regulatory subunit 7 (AHRD V1 *--…
solyc02g079590.2.1	kinase	highly similar to ( 931) AT4G21380 | Symbols: ARK3 | ARK3 (A. THALIANA RECEPTOR KINASE 3); kinase/ transmembrane receptor protein serine/threonine kinase | chr4:11389219-11393090 REVERSEmoderately similar to ( 401) SLSG6_BRAOL S-locus-specific glycoprotein S6 precursor (SLSG-6) - Brassica oleracea (Wild cabbage)highly similar to ( 797) loc_os07g36544 12007.m07905 protein serine/threonine-protein …	solyc10g077020.1.1	(ac)M(ox)EGVS(ph)PDQESVESGAK	0.978158	A	not assigned.unknown	35.2	35	highly similar to ( 760) AT2G40980 | Symbols: | LOCATED IN: plasma membrane; EXPRESSED IN: 22 plant structures; EXPRESSED DURING: 13 growth stages; CONTAINS InterPro DOMAIN/s: Protein kinase-like (InterPro:IPR011009); Has 152 Blast hits to 139 proteins in 56 species: Archae - 0; Bacteria - 74; Metazoa - 0; Fungi - 0; Plants - 60; Viruses - 0; Other Eukaryotes - 18 (source: NCBI BLink). | chr2:171…
solyc02g080070.2.1	kinase	highly similar to ( 531) AT4G23180 | Symbols: CRK10, RLK4 | CRK10 (CYSTEINE-RICH RLK10); ATP binding / kinase/ protein kinase/ protein serine/threonine kinase/ protein tyrosine kinase | chr4:12138171-12140780 FORWARDweakly similar to ( 194) PSKR_DAUCA Phytosulfokine receptor precursor (EC 2.7.11.1) (Phytosulfokine LRR receptor kinase) - Daucus carota (Carrot)moderately similar to ( 453) loc_os07g…	solyc01g108920.2.1	NQGS(ph)PSDTCSESDHK	0.967437	B	not assigned.unknown	35.2	35	highly similar to ( 962) AT2G15900 | Symbols: | phox (PX) domain-containing protein | chr2:6927390-6932535 FORWARDhighly similar to ( 875) loc_os11g06040 12011.m04801 protein PX domain containing protein, expressedPX genomic_reference:SL2.40ch01 gene_region:87808978-87822932 transcript_region:SL2.40ch01:87808978..87822932+ go_terms:GO:0007154 functional_description:"Serine/threonine-protein kinas…
solyc02g080070.2.1	kinase	highly similar to ( 531) AT4G23180 | Symbols: CRK10, RLK4 | CRK10 (CYSTEINE-RICH RLK10); ATP binding / kinase/ protein kinase/ protein serine/threonine kinase/ protein tyrosine kinase | chr4:12138171-12140780 FORWARDweakly similar to ( 194) PSKR_DAUCA Phytosulfokine receptor precursor (EC 2.7.11.1) (Phytosulfokine LRR receptor kinase) - Daucus carota (Carrot)moderately similar to ( 453) loc_os07g…	solyc02g070260.2.1	LSS(ph)PAAQS(ph)PSVSTK	0.941715	A	not assigned.unknown	35.2	35	nearly identical (2073) AT2G34680 | Symbols: AIR9 | AIR9; protein binding | chr2:14616947-14628300 REVERSEnearly identical (1010) loc_os07g05470 12007.m66708 protein AIR9, putative, expressed genomic_reference:SL2.40ch02 gene_region:34600500-34626149 transcript_region:SL2.40ch02:34600500..34626149+ go_terms:GO:0005515 functional_description:"Protein phosphatase 1 regulatory subunit 7 (AHRD V1 *--…
solyc02g086270.2.1	kinase	moderately similar to ( 456) AT5G38210 | Symbols: | serine/threonine protein kinase family protein | chr5:15261035-15265376 FORWARDmoderately similar to ( 205) NORK_MEDTR Nodulation receptor kinase precursor (EC 2.7.11.1) (Does not make infections protein 2) (Symbiosis receptor-like kinase) (MtSYMRK) - Medicago truncatula (Barrel medic)moderately similar to ( 464) loc_os01g04409 12001.m07075 prot…	solyc02g070260.2.1	LSS(ph)PAAQS(ph)PSVSTK	0.952553	A	not assigned.unknown	35.2	35	nearly identical (2073) AT2G34680 | Symbols: AIR9 | AIR9; protein binding | chr2:14616947-14628300 REVERSEnearly identical (1010) loc_os07g05470 12007.m66708 protein AIR9, putative, expressed genomic_reference:SL2.40ch02 gene_region:34600500-34626149 transcript_region:SL2.40ch02:34600500..34626149+ go_terms:GO:0005515 functional_description:"Protein phosphatase 1 regulatory subunit 7 (AHRD V1 *--…
solyc02g086670.2.1	kinase	highly similar to ( 725) AT5G14640 | Symbols: ATSK13, SK13 | SK13 (SHAGGY-LIKE KINASE 13); ATP binding / protein kinase/ protein serine/threonine kinase | chr5:4719350-4721772 REVERSEhighly similar to ( 713) MSK1_TOBAC Shaggy-related protein kinase NtK-1 (EC 2.7.11.1) - Nicotiana tabacum (Common tobacco)highly similar to ( 696) loc_os01g14860 12001.m43459 protein glycogen synthase kinase-3 homolo…	solyc02g070260.2.1	LSS(ph)PAAQS(ph)PSVSTK	0.966751	A	not assigned.unknown	35.2	35	nearly identical (2073) AT2G34680 | Symbols: AIR9 | AIR9; protein binding | chr2:14616947-14628300 REVERSEnearly identical (1010) loc_os07g05470 12007.m66708 protein AIR9, putative, expressed genomic_reference:SL2.40ch02 gene_region:34600500-34626149 transcript_region:SL2.40ch02:34600500..34626149+ go_terms:GO:0005515 functional_description:"Protein phosphatase 1 regulatory subunit 7 (AHRD V1 *--…
solyc02g093100.2.1	kinase	highly similar to ( 639) AT5G67200 | Symbols: | leucine-rich repeat transmembrane protein kinase, putative | chr5:26813893-26816555 REVERSEweakly similar to ( 122) PSKR_DAUCA Phytosulfokine receptor precursor (EC 2.7.11.1) (Phytosulfokine LRR receptor kinase) - Daucus carota (Carrot)moderately similar to ( 349) loc_os04g55620 12004.m10453 protein receptor kinase, putative, expressed Pkinase S_TKc…	solyc01g108920.2.1	NQGS(ph)PSDTCSESDHK	0.964994	B	not assigned.unknown	35.2	35	highly similar to ( 962) AT2G15900 | Symbols: | phox (PX) domain-containing protein | chr2:6927390-6932535 FORWARDhighly similar to ( 875) loc_os11g06040 12011.m04801 protein PX domain containing protein, expressedPX genomic_reference:SL2.40ch01 gene_region:87808978-87822932 transcript_region:SL2.40ch01:87808978..87822932+ go_terms:GO:0007154 functional_description:"Serine/threonine-protein kinas…
solyc02g093100.2.1	kinase	highly similar to ( 639) AT5G67200 | Symbols: | leucine-rich repeat transmembrane protein kinase, putative | chr5:26813893-26816555 REVERSEweakly similar to ( 122) PSKR_DAUCA Phytosulfokine receptor precursor (EC 2.7.11.1) (Phytosulfokine LRR receptor kinase) - Daucus carota (Carrot)moderately similar to ( 349) loc_os04g55620 12004.m10453 protein receptor kinase, putative, expressed Pkinase S_TKc…	solyc02g070260.2.1	LSS(ph)PAAQS(ph)PSVSTK	0.989731	A	not assigned.unknown	35.2	35	nearly identical (2073) AT2G34680 | Symbols: AIR9 | AIR9; protein binding | chr2:14616947-14628300 REVERSEnearly identical (1010) loc_os07g05470 12007.m66708 protein AIR9, putative, expressed genomic_reference:SL2.40ch02 gene_region:34600500-34626149 transcript_region:SL2.40ch02:34600500..34626149+ go_terms:GO:0005515 functional_description:"Protein phosphatase 1 regulatory subunit 7 (AHRD V1 *--…
solyc02g093100.2.1	kinase	highly similar to ( 639) AT5G67200 | Symbols: | leucine-rich repeat transmembrane protein kinase, putative | chr5:26813893-26816555 REVERSEweakly similar to ( 122) PSKR_DAUCA Phytosulfokine receptor precursor (EC 2.7.11.1) (Phytosulfokine LRR receptor kinase) - Daucus carota (Carrot)moderately similar to ( 349) loc_os04g55620 12004.m10453 protein receptor kinase, putative, expressed Pkinase S_TKc…	solyc10g077020.1.1	(ac)M(ox)EGVS(ph)PDQESVESGAK	0.816039	A	not assigned.unknown	35.2	35	highly similar to ( 760) AT2G40980 | Symbols: | LOCATED IN: plasma membrane; EXPRESSED IN: 22 plant structures; EXPRESSED DURING: 13 growth stages; CONTAINS InterPro DOMAIN/s: Protein kinase-like (InterPro:IPR011009); Has 152 Blast hits to 139 proteins in 56 species: Archae - 0; Bacteria - 74; Metazoa - 0; Fungi - 0; Plants - 60; Viruses - 0; Other Eukaryotes - 18 (source: NCBI BLink). | chr2:171…
solyc03g005920.2.1	kinase	highly similar to ( 582) AT3G58760 | Symbols: | ankyrin protein kinase, putative | chr3:21728756-21731740 FORWARDweakly similar to ( 117) CIPK1_ORYSA CIPK-like protein 1 (EC 2.7.11.1) (OsCK1) - Oryza sativa (Rice)highly similar to ( 553) loc_os01g54480 12001.m150710 protein serine/threonine-protein kinase TNNI3K, putative, expressed Pkinase_Tyr TyrKc S_TKc PTKc Pkinase S_TKc PTKc_Csk_like PTKc_Te…	solyc02g070260.2.1	LSS(ph)PAAQS(ph)PSVSTK	0.925729	A	not assigned.unknown	35.2	35	nearly identical (2073) AT2G34680 | Symbols: AIR9 | AIR9; protein binding | chr2:14616947-14628300 REVERSEnearly identical (1010) loc_os07g05470 12007.m66708 protein AIR9, putative, expressed genomic_reference:SL2.40ch02 gene_region:34600500-34626149 transcript_region:SL2.40ch02:34600500..34626149+ go_terms:GO:0005515 functional_description:"Protein phosphatase 1 regulatory subunit 7 (AHRD V1 *--…
solyc03g005920.2.1	kinase	highly similar to ( 582) AT3G58760 | Symbols: | ankyrin protein kinase, putative | chr3:21728756-21731740 FORWARDweakly similar to ( 117) CIPK1_ORYSA CIPK-like protein 1 (EC 2.7.11.1) (OsCK1) - Oryza sativa (Rice)highly similar to ( 553) loc_os01g54480 12001.m150710 protein serine/threonine-protein kinase TNNI3K, putative, expressed Pkinase_Tyr TyrKc S_TKc PTKc Pkinase S_TKc PTKc_Csk_like PTKc_Te…	solyc10g077020.1.1	(ac)M(ox)EGVS(ph)PDQESVESGAK	0.965558	A	not assigned.unknown	35.2	35	highly similar to ( 760) AT2G40980 | Symbols: | LOCATED IN: plasma membrane; EXPRESSED IN: 22 plant structures; EXPRESSED DURING: 13 growth stages; CONTAINS InterPro DOMAIN/s: Protein kinase-like (InterPro:IPR011009); Has 152 Blast hits to 139 proteins in 56 species: Archae - 0; Bacteria - 74; Metazoa - 0; Fungi - 0; Plants - 60; Viruses - 0; Other Eukaryotes - 18 (source: NCBI BLink). | chr2:171…
solyc03g097350.2.1	kinase	highly similar to ( 914) AT5G35980 | Symbols: YAK1 | protein kinase family protein | chr5:14128551-14134354 FORWARDweakly similar to ( 120) NTF4_TOBAC Mitogen-activated protein kinase homolog NTF4 (EC 2.7.11.24) (P45) - Nicotiana tabacum (Common tobacco)highly similar to ( 699) loc_os02g47410 12002.m100053 protein ATP binding protein, putative, expressed S_TKc S_TKc Pkinase SPS1 Pkinase_Tyr TyrKc…	solyc01g108920.2.1	NQGS(ph)PSDTCSESDHK	0.870673	B	not assigned.unknown	35.2	35	highly similar to ( 962) AT2G15900 | Symbols: | phox (PX) domain-containing protein | chr2:6927390-6932535 FORWARDhighly similar to ( 875) loc_os11g06040 12011.m04801 protein PX domain containing protein, expressedPX genomic_reference:SL2.40ch01 gene_region:87808978-87822932 transcript_region:SL2.40ch01:87808978..87822932+ go_terms:GO:0007154 functional_description:"Serine/threonine-protein kinas…
solyc03g097350.2.1	kinase	highly similar to ( 914) AT5G35980 | Symbols: YAK1 | protein kinase family protein | chr5:14128551-14134354 FORWARDweakly similar to ( 120) NTF4_TOBAC Mitogen-activated protein kinase homolog NTF4 (EC 2.7.11.24) (P45) - Nicotiana tabacum (Common tobacco)highly similar to ( 699) loc_os02g47410 12002.m100053 protein ATP binding protein, putative, expressed S_TKc S_TKc Pkinase SPS1 Pkinase_Tyr TyrKc…	solyc02g070260.2.1	LSS(ph)PAAQS(ph)PSVSTK	0.995186	A	not assigned.unknown	35.2	35	nearly identical (2073) AT2G34680 | Symbols: AIR9 | AIR9; protein binding | chr2:14616947-14628300 REVERSEnearly identical (1010) loc_os07g05470 12007.m66708 protein AIR9, putative, expressed genomic_reference:SL2.40ch02 gene_region:34600500-34626149 transcript_region:SL2.40ch02:34600500..34626149+ go_terms:GO:0005515 functional_description:"Protein phosphatase 1 regulatory subunit 7 (AHRD V1 *--…
solyc03g097350.2.1	kinase	highly similar to ( 914) AT5G35980 | Symbols: YAK1 | protein kinase family protein | chr5:14128551-14134354 FORWARDweakly similar to ( 120) NTF4_TOBAC Mitogen-activated protein kinase homolog NTF4 (EC 2.7.11.24) (P45) - Nicotiana tabacum (Common tobacco)highly similar to ( 699) loc_os02g47410 12002.m100053 protein ATP binding protein, putative, expressed S_TKc S_TKc Pkinase SPS1 Pkinase_Tyr TyrKc…	solyc10g077020.1.1	(ac)M(ox)EGVS(ph)PDQESVESGAK	0.855816	A	not assigned.unknown	35.2	35	highly similar to ( 760) AT2G40980 | Symbols: | LOCATED IN: plasma membrane; EXPRESSED IN: 22 plant structures; EXPRESSED DURING: 13 growth stages; CONTAINS InterPro DOMAIN/s: Protein kinase-like (InterPro:IPR011009); Has 152 Blast hits to 139 proteins in 56 species: Archae - 0; Bacteria - 74; Metazoa - 0; Fungi - 0; Plants - 60; Viruses - 0; Other Eukaryotes - 18 (source: NCBI BLink). | chr2:171…
solyc04g009800.2.1	kinase	highly similar to ( 863) AT5G04870 | Symbols: CPK1, ATCPK1 | CPK1 (CALCIUM DEPENDENT PROTEIN KINASE 1); calmodulin-dependent protein kinase/ kinase | chr5:1417015-1419877 REVERSEhighly similar to ( 704) CDPK_SOYBN Calcium-dependent protein kinase SK5 (EC 2.7.11.1) (CDPK) - Glycine max (Soybean)highly similar to ( 865) loc_os03g57450 12003.m10663 protein calcium-dependent protein kinase, isoform A…	solyc01g108920.2.1	NQGS(ph)PSDTCSESDHK	0.890434	B	not assigned.unknown	35.2	35	highly similar to ( 962) AT2G15900 | Symbols: | phox (PX) domain-containing protein | chr2:6927390-6932535 FORWARDhighly similar to ( 875) loc_os11g06040 12011.m04801 protein PX domain containing protein, expressedPX genomic_reference:SL2.40ch01 gene_region:87808978-87822932 transcript_region:SL2.40ch01:87808978..87822932+ go_terms:GO:0007154 functional_description:"Serine/threonine-protein kinas…
solyc04g015130.2.1	kinase	highly similar to ( 785) AT5G47750 | Symbols: D6PKL2, PK5 | D6PKL2 (D6 PROTEIN KINASE LIKE 2); kinase | chr5:19339947-19341864 REVERSEhighly similar to ( 682) G11A_ORYSA Protein kinase G11A (EC 2.7.11.1) - Oryza sativa (Rice)highly similar to ( 755) loc_os08g38320 12008.m080198 protein protein kinase G11A, putative, expressed S_TKc S_TKc Pkinase Pkinase_Tyr TyrKc SPS1 PTKc genomic_reference:SL2.4…	solyc10g077020.1.1	(ac)M(ox)EGVS(ph)PDQESVESGAK	0.905233	A	not assigned.unknown	35.2	35	highly similar to ( 760) AT2G40980 | Symbols: | LOCATED IN: plasma membrane; EXPRESSED IN: 22 plant structures; EXPRESSED DURING: 13 growth stages; CONTAINS InterPro DOMAIN/s: Protein kinase-like (InterPro:IPR011009); Has 152 Blast hits to 139 proteins in 56 species: Archae - 0; Bacteria - 74; Metazoa - 0; Fungi - 0; Plants - 60; Viruses - 0; Other Eukaryotes - 18 (source: NCBI BLink). | chr2:171…
solyc04g076810.2.1	kinase	highly similar to ( 751) AT4G24400 | Symbols: CIPK8, PKS11 | CIPK8 (CBL-INTERACTING PROTEIN KINASE 8); kinase/ protein kinase | chr4:12617379-12620443 FORWARDmoderately similar to ( 491) CIPK1_ORYSA CIPK-like protein 1 (EC 2.7.11.1) (OsCK1) - Oryza sativa (Rice)highly similar to ( 713) loc_os01g35184 12001.m150616 protein CBL-interacting serine/threonine-protein kinase 24, putative, expressed S_T…	solyc01g108920.2.1	NQGS(ph)PSDTCSESDHK	0.995307	B	not assigned.unknown	35.2	35	highly similar to ( 962) AT2G15900 | Symbols: | phox (PX) domain-containing protein | chr2:6927390-6932535 FORWARDhighly similar to ( 875) loc_os11g06040 12011.m04801 protein PX domain containing protein, expressedPX genomic_reference:SL2.40ch01 gene_region:87808978-87822932 transcript_region:SL2.40ch01:87808978..87822932+ go_terms:GO:0007154 functional_description:"Serine/threonine-protein kinas…
solyc04g076810.2.1	kinase	highly similar to ( 751) AT4G24400 | Symbols: CIPK8, PKS11 | CIPK8 (CBL-INTERACTING PROTEIN KINASE 8); kinase/ protein kinase | chr4:12617379-12620443 FORWARDmoderately similar to ( 491) CIPK1_ORYSA CIPK-like protein 1 (EC 2.7.11.1) (OsCK1) - Oryza sativa (Rice)highly similar to ( 713) loc_os01g35184 12001.m150616 protein CBL-interacting serine/threonine-protein kinase 24, putative, expressed S_T…	solyc10g077020.1.1	(ac)M(ox)EGVS(ph)PDQESVESGAK	0.966603	A	not assigned.unknown	35.2	35	highly similar to ( 760) AT2G40980 | Symbols: | LOCATED IN: plasma membrane; EXPRESSED IN: 22 plant structures; EXPRESSED DURING: 13 growth stages; CONTAINS InterPro DOMAIN/s: Protein kinase-like (InterPro:IPR011009); Has 152 Blast hits to 139 proteins in 56 species: Archae - 0; Bacteria - 74; Metazoa - 0; Fungi - 0; Plants - 60; Viruses - 0; Other Eukaryotes - 18 (source: NCBI BLink). | chr2:171…
solyc05g014760.2.1	kinase	highly similar to ( 720) AT1G67580 | Symbols: | protein kinase family protein | chr1:25327727-25330965 REVERSEmoderately similar to ( 290) CDC2_MAIZE Cell division control protein 2 homolog (EC 2.7.11.22) (EC 2.7.11.23) (p34cdc2) - Zea mays (Maize)highly similar to ( 638) loc_os04g41100 12004.m35354 protein PITSLRE serine/threonine-protein kinase CDC2L1, putative, expressed S_TKc S_TKc Pkinase SP…	solyc01g108920.2.1	NQGS(ph)PSDTCSESDHK	0.829245	B	not assigned.unknown	35.2	35	highly similar to ( 962) AT2G15900 | Symbols: | phox (PX) domain-containing protein | chr2:6927390-6932535 FORWARDhighly similar to ( 875) loc_os11g06040 12011.m04801 protein PX domain containing protein, expressedPX genomic_reference:SL2.40ch01 gene_region:87808978-87822932 transcript_region:SL2.40ch01:87808978..87822932+ go_terms:GO:0007154 functional_description:"Serine/threonine-protein kinas…
solyc05g055070.2.1	kinase	highly similar to ( 837) AT3G04580 | Symbols: EIN4 | EIN4 (ETHYLENE INSENSITIVE 4); ethylene binding / glycogen synthase kinase 3/ protein histidine kinase/ receptor | chr3:1235576-1237965 REVERSEmoderately similar to ( 467) ETR1_MALDO Ethylene receptor (EC 2.7.13.3) - Malus domestica (Apple) (Malus sylvestris)highly similar to ( 667) loc_os04g08740 12004.m35115 protein ethylene receptor, putativ…	solyc01g108920.2.1	NQGS(ph)PSDTCSESDHK	0.96784	B	not assigned.unknown	35.2	35	highly similar to ( 962) AT2G15900 | Symbols: | phox (PX) domain-containing protein | chr2:6927390-6932535 FORWARDhighly similar to ( 875) loc_os11g06040 12011.m04801 protein PX domain containing protein, expressedPX genomic_reference:SL2.40ch01 gene_region:87808978-87822932 transcript_region:SL2.40ch01:87808978..87822932+ go_terms:GO:0007154 functional_description:"Serine/threonine-protein kinas…
solyc05g055070.2.1	kinase	highly similar to ( 837) AT3G04580 | Symbols: EIN4 | EIN4 (ETHYLENE INSENSITIVE 4); ethylene binding / glycogen synthase kinase 3/ protein histidine kinase/ receptor | chr3:1235576-1237965 REVERSEmoderately similar to ( 467) ETR1_MALDO Ethylene receptor (EC 2.7.13.3) - Malus domestica (Apple) (Malus sylvestris)highly similar to ( 667) loc_os04g08740 12004.m35115 protein ethylene receptor, putativ…	solyc02g070260.2.1	LSS(ph)PAAQS(ph)PSVSTK	0.976329	A	not assigned.unknown	35.2	35	nearly identical (2073) AT2G34680 | Symbols: AIR9 | AIR9; protein binding | chr2:14616947-14628300 REVERSEnearly identical (1010) loc_os07g05470 12007.m66708 protein AIR9, putative, expressed genomic_reference:SL2.40ch02 gene_region:34600500-34626149 transcript_region:SL2.40ch02:34600500..34626149+ go_terms:GO:0005515 functional_description:"Protein phosphatase 1 regulatory subunit 7 (AHRD V1 *--…
solyc06g076100.2.1	phosphatase	highly similar to ( 845) AT1G07630 | Symbols: PLL5 | PLL5; catalytic/ protein serine/threonine phosphatase | chr1:2349189-2351437 FORWARDmoderately similar to ( 414) loc_os03g60650 12003.m10954 protein catalytic/ protein phosphatase type 2C, putative, expressed PP2Cc PP2Cc PP2C genomic_reference:SL2.40ch06 gene_region:43634420-43637639 transcript_region:SL2.40ch06:43634420..43637639- go_terms:GO:…	solyc01g108920.2.1	NQGS(ph)PSDTCSESDHK	0.868779	B	not assigned.unknown	35.2	35	highly similar to ( 962) AT2G15900 | Symbols: | phox (PX) domain-containing protein | chr2:6927390-6932535 FORWARDhighly similar to ( 875) loc_os11g06040 12011.m04801 protein PX domain containing protein, expressedPX genomic_reference:SL2.40ch01 gene_region:87808978-87822932 transcript_region:SL2.40ch01:87808978..87822932+ go_terms:GO:0007154 functional_description:"Serine/threonine-protein kinas…
solyc06g076100.2.1	phosphatase	highly similar to ( 845) AT1G07630 | Symbols: PLL5 | PLL5; catalytic/ protein serine/threonine phosphatase | chr1:2349189-2351437 FORWARDmoderately similar to ( 414) loc_os03g60650 12003.m10954 protein catalytic/ protein phosphatase type 2C, putative, expressed PP2Cc PP2Cc PP2C genomic_reference:SL2.40ch06 gene_region:43634420-43637639 transcript_region:SL2.40ch06:43634420..43637639- go_terms:GO:…	solyc02g070260.2.1	LSS(ph)PAAQS(ph)PSVSTK	0.956765	A	not assigned.unknown	35.2	35	nearly identical (2073) AT2G34680 | Symbols: AIR9 | AIR9; protein binding | chr2:14616947-14628300 REVERSEnearly identical (1010) loc_os07g05470 12007.m66708 protein AIR9, putative, expressed genomic_reference:SL2.40ch02 gene_region:34600500-34626149 transcript_region:SL2.40ch02:34600500..34626149+ go_terms:GO:0005515 functional_description:"Protein phosphatase 1 regulatory subunit 7 (AHRD V1 *--…
solyc06g076100.2.1	phosphatase	highly similar to ( 845) AT1G07630 | Symbols: PLL5 | PLL5; catalytic/ protein serine/threonine phosphatase | chr1:2349189-2351437 FORWARDmoderately similar to ( 414) loc_os03g60650 12003.m10954 protein catalytic/ protein phosphatase type 2C, putative, expressed PP2Cc PP2Cc PP2C genomic_reference:SL2.40ch06 gene_region:43634420-43637639 transcript_region:SL2.40ch06:43634420..43637639- go_terms:GO:…	solyc10g077020.1.1	(ac)M(ox)EGVS(ph)PDQESVESGAK	0.983452	A	not assigned.unknown	35.2	35	highly similar to ( 760) AT2G40980 | Symbols: | LOCATED IN: plasma membrane; EXPRESSED IN: 22 plant structures; EXPRESSED DURING: 13 growth stages; CONTAINS InterPro DOMAIN/s: Protein kinase-like (InterPro:IPR011009); Has 152 Blast hits to 139 proteins in 56 species: Archae - 0; Bacteria - 74; Metazoa - 0; Fungi - 0; Plants - 60; Viruses - 0; Other Eukaryotes - 18 (source: NCBI BLink). | chr2:171…
solyc07g053760.2.1	phosphatase	moderately similar to ( 371) AT4G28400 | Symbols: | protein phosphatase 2C, putative / PP2C, putative | chr4:14048499-14050118 FORWARDmoderately similar to ( 357) loc_os07g32380 12007.m07503 protein protein phosphatase 2C isoform epsilon, putative, expressed PP2Cc PP2Cc PP2C PTC1 genomic_reference:SL2.40ch07 gene_region:59516057-59518480 transcript_region:SL2.40ch07:59516057..59518480- go_terms:G…	solyc10g077020.1.1	(ac)M(ox)EGVS(ph)PDQESVESGAK	0.897407	A	not assigned.unknown	35.2	35	highly similar to ( 760) AT2G40980 | Symbols: | LOCATED IN: plasma membrane; EXPRESSED IN: 22 plant structures; EXPRESSED DURING: 13 growth stages; CONTAINS InterPro DOMAIN/s: Protein kinase-like (InterPro:IPR011009); Has 152 Blast hits to 139 proteins in 56 species: Archae - 0; Bacteria - 74; Metazoa - 0; Fungi - 0; Plants - 60; Viruses - 0; Other Eukaryotes - 18 (source: NCBI BLink). | chr2:171…
solyc07g063130.2.1	kinase	highly similar to ( 924) AT1G53050 | Symbols: | protein kinase family protein | chr1:19772574-19775531 FORWARDmoderately similar to ( 220) CDC2A_ANTMA Cell division control protein 2 homolog A (EC 2.7.11.22) (EC 2.7.11.23) - Antirrhinum majus (Garden snapdragon)highly similar to ( 782) loc_os01g10430 12001.m42914 protein transposon protein, putative, unclassified, expressed S_TKc S_TKc Pkinase SP…	solyc02g070260.2.1	LSS(ph)PAAQS(ph)PSVSTK	0.999503	A	not assigned.unknown	35.2	35	nearly identical (2073) AT2G34680 | Symbols: AIR9 | AIR9; protein binding | chr2:14616947-14628300 REVERSEnearly identical (1010) loc_os07g05470 12007.m66708 protein AIR9, putative, expressed genomic_reference:SL2.40ch02 gene_region:34600500-34626149 transcript_region:SL2.40ch02:34600500..34626149+ go_terms:GO:0005515 functional_description:"Protein phosphatase 1 regulatory subunit 7 (AHRD V1 *--…
solyc07g063130.2.1	kinase	highly similar to ( 924) AT1G53050 | Symbols: | protein kinase family protein | chr1:19772574-19775531 FORWARDmoderately similar to ( 220) CDC2A_ANTMA Cell division control protein 2 homolog A (EC 2.7.11.22) (EC 2.7.11.23) - Antirrhinum majus (Garden snapdragon)highly similar to ( 782) loc_os01g10430 12001.m42914 protein transposon protein, putative, unclassified, expressed S_TKc S_TKc Pkinase SP…	solyc10g077020.1.1	(ac)M(ox)EGVS(ph)PDQESVESGAK	0.823324	A	not assigned.unknown	35.2	35	highly similar to ( 760) AT2G40980 | Symbols: | LOCATED IN: plasma membrane; EXPRESSED IN: 22 plant structures; EXPRESSED DURING: 13 growth stages; CONTAINS InterPro DOMAIN/s: Protein kinase-like (InterPro:IPR011009); Has 152 Blast hits to 139 proteins in 56 species: Archae - 0; Bacteria - 74; Metazoa - 0; Fungi - 0; Plants - 60; Viruses - 0; Other Eukaryotes - 18 (source: NCBI BLink). | chr2:171…
solyc07g063820.2.1	kinase	highly similar to ( 827) AT4G27290 | Symbols: | ATP binding / protein kinase/ protein serine/threonine kinase/ protein tyrosine kinase/ sugar binding | chr4:13666281-13669202 FORWARDmoderately similar to ( 350) SLSG3_BRAOL S-locus-specific glycoprotein S13 precursor (SLSG-13) (Fragment) - Brassica oleracea (Wild cabbage)highly similar to ( 744) loc_os03g35600 12003.m08696 protein serine/threonine…	solyc01g108920.2.1	NQGS(ph)PSDTCSESDHK	0.818906	B	not assigned.unknown	35.2	35	highly similar to ( 962) AT2G15900 | Symbols: | phox (PX) domain-containing protein | chr2:6927390-6932535 FORWARDhighly similar to ( 875) loc_os11g06040 12011.m04801 protein PX domain containing protein, expressedPX genomic_reference:SL2.40ch01 gene_region:87808978-87822932 transcript_region:SL2.40ch01:87808978..87822932+ go_terms:GO:0007154 functional_description:"Serine/threonine-protein kinas…
solyc08g007000.2.1	phosphatase	highly similar to ( 721) AT2G35350 | Symbols: PLL1 | PLL1 (POLTERGEIST LIKE 1); catalytic/ protein serine/threonine phosphatase | chr2:14881360-14884116 REVERSEmoderately similar to ( 378) loc_os02g46490 12002.m09686 protein protein phosphatase 2C containing protein, expressed PP2Cc PP2Cc PP2C genomic_reference:SL2.40ch08 gene_region:1576129-1582322 transcript_region:SL2.40ch08:1576129..1582322+ …	solyc02g070260.2.1	LSS(ph)PAAQS(ph)PSVSTK	0.950182	A	not assigned.unknown	35.2	35	nearly identical (2073) AT2G34680 | Symbols: AIR9 | AIR9; protein binding | chr2:14616947-14628300 REVERSEnearly identical (1010) loc_os07g05470 12007.m66708 protein AIR9, putative, expressed genomic_reference:SL2.40ch02 gene_region:34600500-34626149 transcript_region:SL2.40ch02:34600500..34626149+ go_terms:GO:0005515 functional_description:"Protein phosphatase 1 regulatory subunit 7 (AHRD V1 *--…
solyc08g014420.2.1	kinase	highly similar to ( 684) AT2G43790 | Symbols: ATMPK6, MPK6, MAPK6 | ATMPK6 (ARABIDOPSIS THALIANA MAP KINASE 6); MAP kinase/ kinase | chr2:18138477-18140693 FORWARDhighly similar to ( 781) NTF4_TOBAC Mitogen-activated protein kinase homolog NTF4 (EC 2.7.11.24) (P45) - Nicotiana tabacum (Common tobacco)highly similar to ( 686) loc_os06g06090 12006.m05335 protein OsMPK6 - putative MAPK based on amin…	solyc10g077020.1.1	(ac)M(ox)EGVS(ph)PDQESVESGAK	0.978885	A	not assigned.unknown	35.2	35	highly similar to ( 760) AT2G40980 | Symbols: | LOCATED IN: plasma membrane; EXPRESSED IN: 22 plant structures; EXPRESSED DURING: 13 growth stages; CONTAINS InterPro DOMAIN/s: Protein kinase-like (InterPro:IPR011009); Has 152 Blast hits to 139 proteins in 56 species: Archae - 0; Bacteria - 74; Metazoa - 0; Fungi - 0; Plants - 60; Viruses - 0; Other Eukaryotes - 18 (source: NCBI BLink). | chr2:171…
solyc08g077150.2.1	phosphatase	highly similar to ( 726) AT2G35350 | Symbols: PLL1 | PLL1 (POLTERGEIST LIKE 1); catalytic/ protein serine/threonine phosphatase | chr2:14881360-14884116 REVERSEmoderately similar to ( 378) loc_os03g25600 12003.m34869 protein POL, putative, expressed PP2Cc PP2Cc PP2C genomic_reference:SL2.40ch08 gene_region:58214125-58220440 transcript_region:SL2.40ch08:58214125..58220440- go_terms:GO:0004722,GO:0…	solyc02g070260.2.1	LSS(ph)PAAQS(ph)PSVSTK	0.936977	A	not assigned.unknown	35.2	35	nearly identical (2073) AT2G34680 | Symbols: AIR9 | AIR9; protein binding | chr2:14616947-14628300 REVERSEnearly identical (1010) loc_os07g05470 12007.m66708 protein AIR9, putative, expressed genomic_reference:SL2.40ch02 gene_region:34600500-34626149 transcript_region:SL2.40ch02:34600500..34626149+ go_terms:GO:0005515 functional_description:"Protein phosphatase 1 regulatory subunit 7 (AHRD V1 *--…
solyc08g081940.2.1	kinase	highly similar to ( 692) AT4G23740 | Symbols: | leucine-rich repeat transmembrane protein kinase, putative | chr4:12367063-12369159 FORWARDweakly similar to ( 167) PSKR_DAUCA Phytosulfokine receptor precursor (EC 2.7.11.1) (Phytosulfokine LRR receptor kinase) - Daucus carota (Carrot)highly similar to ( 571) loc_os01g12390 12001.m07854 protein ATP binding protein, putative, expressed PTKc Pkinase …	solyc01g108920.2.1	NQGS(ph)PSDTCSESDHK	0.951063	B	not assigned.unknown	35.2	35	highly similar to ( 962) AT2G15900 | Symbols: | phox (PX) domain-containing protein | chr2:6927390-6932535 FORWARDhighly similar to ( 875) loc_os11g06040 12011.m04801 protein PX domain containing protein, expressedPX genomic_reference:SL2.40ch01 gene_region:87808978-87822932 transcript_region:SL2.40ch01:87808978..87822932+ go_terms:GO:0007154 functional_description:"Serine/threonine-protein kinas…
solyc08g081940.2.1	kinase	highly similar to ( 692) AT4G23740 | Symbols: | leucine-rich repeat transmembrane protein kinase, putative | chr4:12367063-12369159 FORWARDweakly similar to ( 167) PSKR_DAUCA Phytosulfokine receptor precursor (EC 2.7.11.1) (Phytosulfokine LRR receptor kinase) - Daucus carota (Carrot)highly similar to ( 571) loc_os01g12390 12001.m07854 protein ATP binding protein, putative, expressed PTKc Pkinase …	solyc02g070260.2.1	LSS(ph)PAAQS(ph)PSVSTK	0.981489	A	not assigned.unknown	35.2	35	nearly identical (2073) AT2G34680 | Symbols: AIR9 | AIR9; protein binding | chr2:14616947-14628300 REVERSEnearly identical (1010) loc_os07g05470 12007.m66708 protein AIR9, putative, expressed genomic_reference:SL2.40ch02 gene_region:34600500-34626149 transcript_region:SL2.40ch02:34600500..34626149+ go_terms:GO:0005515 functional_description:"Protein phosphatase 1 regulatory subunit 7 (AHRD V1 *--…
solyc09g008010.2.1	kinase	highly similar to ( 528) AT3G09830 | Symbols: | protein kinase, putative | chr3:3017199-3018696 FORWARDmoderately similar to ( 223) NORK_MEDTR Nodulation receptor kinase precursor (EC 2.7.11.1) (Does not make infections protein 2) (Symbiosis receptor-like kinase) (MtSYMRK) - Medicago truncatula (Barrel medic)highly similar to ( 514) loc_os02g57420 12002.m10764 protein protein kinase APK1A, chloro…	solyc02g070260.2.1	LSS(ph)PAAQS(ph)PSVSTK	0.99556	A	not assigned.unknown	35.2	35	nearly identical (2073) AT2G34680 | Symbols: AIR9 | AIR9; protein binding | chr2:14616947-14628300 REVERSEnearly identical (1010) loc_os07g05470 12007.m66708 protein AIR9, putative, expressed genomic_reference:SL2.40ch02 gene_region:34600500-34626149 transcript_region:SL2.40ch02:34600500..34626149+ go_terms:GO:0005515 functional_description:"Protein phosphatase 1 regulatory subunit 7 (AHRD V1 *--…
solyc09g009090.2.1	kinase	highly similar to ( 952) AT5G03730 | Symbols: CTR1, SIS1 | CTR1 (CONSTITUTIVE TRIPLE RESPONSE 1); kinase/ protein binding / protein serine/threonine kinase/ protein serine/threonine/tyrosine kinase | chr5:974958-979660 REVERSEweakly similar to ( 119) NORK_PEA Nodulation receptor kinase precursor (EC 2.7.11.1) - Pisum sativum (Garden pea)highly similar to ( 780) loc_os02g32610 12002.m33705 protein…	solyc10g077020.1.1	(ac)M(ox)EGVS(ph)PDQESVESGAK	0.983479	A	not assigned.unknown	35.2	35	highly similar to ( 760) AT2G40980 | Symbols: | LOCATED IN: plasma membrane; EXPRESSED IN: 22 plant structures; EXPRESSED DURING: 13 growth stages; CONTAINS InterPro DOMAIN/s: Protein kinase-like (InterPro:IPR011009); Has 152 Blast hits to 139 proteins in 56 species: Archae - 0; Bacteria - 74; Metazoa - 0; Fungi - 0; Plants - 60; Viruses - 0; Other Eukaryotes - 18 (source: NCBI BLink). | chr2:171…
solyc09g010850.2.1	kinase	highly similar to ( 535) AT2G28930 | Symbols: APK1B | APK1B; ATP binding / kinase/ protein kinase/ protein serine/threonine kinase | chr2:12424551-12426565 FORWARDmoderately similar to ( 231) NORK_MEDTR Nodulation receptor kinase precursor (EC 2.7.11.1) (Does not make infections protein 2) (Symbiosis receptor-like kinase) (MtSYMRK) - Medicago truncatula (Barrel medic)highly similar to ( 527) loc_…	solyc02g070260.2.1	LSS(ph)PAAQS(ph)PSVSTK	0.920941	A	not assigned.unknown	35.2	35	nearly identical (2073) AT2G34680 | Symbols: AIR9 | AIR9; protein binding | chr2:14616947-14628300 REVERSEnearly identical (1010) loc_os07g05470 12007.m66708 protein AIR9, putative, expressed genomic_reference:SL2.40ch02 gene_region:34600500-34626149 transcript_region:SL2.40ch02:34600500..34626149+ go_terms:GO:0005515 functional_description:"Protein phosphatase 1 regulatory subunit 7 (AHRD V1 *--…
solyc09g015830.1.1	kinase	highly similar to ( 985) AT3G51550 | Symbols: FER | FER (FERONIA); kinase/ protein kinase | chr3:19117877-19120564 REVERSEmoderately similar to ( 263) NORK_MEDTR Nodulation receptor kinase precursor (EC 2.7.11.1) (Does not make infections protein 2) (Symbiosis receptor-like kinase) (MtSYMRK) - Medicago truncatula (Barrel medic)highly similar to ( 890) loc_os01g56330 12001.m11789 protein protein k…	solyc02g070260.2.1	LSS(ph)PAAQS(ph)PSVSTK	0.997876	A	not assigned.unknown	35.2	35	nearly identical (2073) AT2G34680 | Symbols: AIR9 | AIR9; protein binding | chr2:14616947-14628300 REVERSEnearly identical (1010) loc_os07g05470 12007.m66708 protein AIR9, putative, expressed genomic_reference:SL2.40ch02 gene_region:34600500-34626149 transcript_region:SL2.40ch02:34600500..34626149+ go_terms:GO:0005515 functional_description:"Protein phosphatase 1 regulatory subunit 7 (AHRD V1 *--…
solyc09g072810.2.1	kinase	highly similar to ( 649) AT4G08850 | Symbols: | kinase | chr4:5637467-5640496 REVERSEmoderately similar to ( 478) RPK1_IPONI Receptor-like protein kinase precursor (EC 2.7.11.1) - Ipomoea nil (Japanese morning glory) (Pharbitis nil)nearly identical (1037) loc_os10g33040 12010.m06140 protein receptor-like protein kinase precursor, putative, expressed S_TKc S_TKc TyrKc Pkinase_Tyr Pkinase PTKc PTKc…	solyc01g108920.2.1	NQGS(ph)PSDTCSESDHK	0.929342	B	not assigned.unknown	35.2	35	highly similar to ( 962) AT2G15900 | Symbols: | phox (PX) domain-containing protein | chr2:6927390-6932535 FORWARDhighly similar to ( 875) loc_os11g06040 12011.m04801 protein PX domain containing protein, expressedPX genomic_reference:SL2.40ch01 gene_region:87808978-87822932 transcript_region:SL2.40ch01:87808978..87822932+ go_terms:GO:0007154 functional_description:"Serine/threonine-protein kinas…
solyc09g072810.2.1	kinase	highly similar to ( 649) AT4G08850 | Symbols: | kinase | chr4:5637467-5640496 REVERSEmoderately similar to ( 478) RPK1_IPONI Receptor-like protein kinase precursor (EC 2.7.11.1) - Ipomoea nil (Japanese morning glory) (Pharbitis nil)nearly identical (1037) loc_os10g33040 12010.m06140 protein receptor-like protein kinase precursor, putative, expressed S_TKc S_TKc TyrKc Pkinase_Tyr Pkinase PTKc PTKc…	solyc02g070260.2.1	LSS(ph)PAAQS(ph)PSVSTK	0.999066	A	not assigned.unknown	35.2	35	nearly identical (2073) AT2G34680 | Symbols: AIR9 | AIR9; protein binding | chr2:14616947-14628300 REVERSEnearly identical (1010) loc_os07g05470 12007.m66708 protein AIR9, putative, expressed genomic_reference:SL2.40ch02 gene_region:34600500-34626149 transcript_region:SL2.40ch02:34600500..34626149+ go_terms:GO:0005515 functional_description:"Protein phosphatase 1 regulatory subunit 7 (AHRD V1 *--…
solyc09g072810.2.1	kinase	highly similar to ( 649) AT4G08850 | Symbols: | kinase | chr4:5637467-5640496 REVERSEmoderately similar to ( 478) RPK1_IPONI Receptor-like protein kinase precursor (EC 2.7.11.1) - Ipomoea nil (Japanese morning glory) (Pharbitis nil)nearly identical (1037) loc_os10g33040 12010.m06140 protein receptor-like protein kinase precursor, putative, expressed S_TKc S_TKc TyrKc Pkinase_Tyr Pkinase PTKc PTKc…	solyc10g077020.1.1	(ac)M(ox)EGVS(ph)PDQESVESGAK	0.808093	A	not assigned.unknown	35.2	35	highly similar to ( 760) AT2G40980 | Symbols: | LOCATED IN: plasma membrane; EXPRESSED IN: 22 plant structures; EXPRESSED DURING: 13 growth stages; CONTAINS InterPro DOMAIN/s: Protein kinase-like (InterPro:IPR011009); Has 152 Blast hits to 139 proteins in 56 species: Archae - 0; Bacteria - 74; Metazoa - 0; Fungi - 0; Plants - 60; Viruses - 0; Other Eukaryotes - 18 (source: NCBI BLink). | chr2:171…
solyc09g083210.2.1	kinase	moderately similar to ( 244) AT2G23770 | Symbols: | protein kinase family protein / peptidoglycan-binding LysM domain-containing protein | chr2:10120242-10122080 REVERSEweakly similar to ( 159) NORK_MEDTR Nodulation receptor kinase precursor (EC 2.7.11.1) (Does not make infections protein 2) (Symbiosis receptor-like kinase) (MtSYMRK) - Medicago truncatula (Barrel medic)moderately similar to ( 390…	solyc02g070260.2.1	LSS(ph)PAAQS(ph)PSVSTK	0.934012	A	not assigned.unknown	35.2	35	nearly identical (2073) AT2G34680 | Symbols: AIR9 | AIR9; protein binding | chr2:14616947-14628300 REVERSEnearly identical (1010) loc_os07g05470 12007.m66708 protein AIR9, putative, expressed genomic_reference:SL2.40ch02 gene_region:34600500-34626149 transcript_region:SL2.40ch02:34600500..34626149+ go_terms:GO:0005515 functional_description:"Protein phosphatase 1 regulatory subunit 7 (AHRD V1 *--…
solyc10g005640.2.1	phosphatase	highly similar to ( 529) AT1G16220 | Symbols: | protein phosphatase 2C family protein / PP2C family protein | chr1:5548653-5550553 FORWARDmoderately similar to ( 484) loc_os08g39100 12008.m07893 protein catalytic/ protein phosphatase type 2C, putative, expressed PP2Cc PP2Cc PP2C PTC1 genomic_reference:SL2.40ch10 gene_region:514112-519337 transcript_region:SL2.40ch10:514112..519337+ go_terms:GO:00…	solyc02g070260.2.1	LSS(ph)PAAQS(ph)PSVSTK	0.996821	A	not assigned.unknown	35.2	35	nearly identical (2073) AT2G34680 | Symbols: AIR9 | AIR9; protein binding | chr2:14616947-14628300 REVERSEnearly identical (1010) loc_os07g05470 12007.m66708 protein AIR9, putative, expressed genomic_reference:SL2.40ch02 gene_region:34600500-34626149 transcript_region:SL2.40ch02:34600500..34626149+ go_terms:GO:0005515 functional_description:"Protein phosphatase 1 regulatory subunit 7 (AHRD V1 *--…
solyc10g008490.2.1	phosphatase	highly similar to ( 612) AT1G03590 | Symbols: | catalytic/ protein serine/threonine phosphatase | chr1:894480-896257 REVERSEmoderately similar to ( 474) loc_os07g37890 12007.m08038 protein catalytic/ protein phosphatase type 2C, putative, expressed PP2Cc PP2Cc PP2C PTC1 genomic_reference:SL2.40ch10 gene_region:2617871-2620080 transcript_region:SL2.40ch10:2617871..2620080+ go_terms:GO:0003824 func…	solyc01g108920.2.1	NQGS(ph)PSDTCSESDHK	0.997482	B	not assigned.unknown	35.2	35	highly similar to ( 962) AT2G15900 | Symbols: | phox (PX) domain-containing protein | chr2:6927390-6932535 FORWARDhighly similar to ( 875) loc_os11g06040 12011.m04801 protein PX domain containing protein, expressedPX genomic_reference:SL2.40ch01 gene_region:87808978-87822932 transcript_region:SL2.40ch01:87808978..87822932+ go_terms:GO:0007154 functional_description:"Serine/threonine-protein kinas…
solyc10g008490.2.1	phosphatase	highly similar to ( 612) AT1G03590 | Symbols: | catalytic/ protein serine/threonine phosphatase | chr1:894480-896257 REVERSEmoderately similar to ( 474) loc_os07g37890 12007.m08038 protein catalytic/ protein phosphatase type 2C, putative, expressed PP2Cc PP2Cc PP2C PTC1 genomic_reference:SL2.40ch10 gene_region:2617871-2620080 transcript_region:SL2.40ch10:2617871..2620080+ go_terms:GO:0003824 func…	solyc02g070260.2.1	LSS(ph)PAAQS(ph)PSVSTK	0.83444	A	not assigned.unknown	35.2	35	nearly identical (2073) AT2G34680 | Symbols: AIR9 | AIR9; protein binding | chr2:14616947-14628300 REVERSEnearly identical (1010) loc_os07g05470 12007.m66708 protein AIR9, putative, expressed genomic_reference:SL2.40ch02 gene_region:34600500-34626149 transcript_region:SL2.40ch02:34600500..34626149+ go_terms:GO:0005515 functional_description:"Protein phosphatase 1 regulatory subunit 7 (AHRD V1 *--…
solyc10g008490.2.1	phosphatase	highly similar to ( 612) AT1G03590 | Symbols: | catalytic/ protein serine/threonine phosphatase | chr1:894480-896257 REVERSEmoderately similar to ( 474) loc_os07g37890 12007.m08038 protein catalytic/ protein phosphatase type 2C, putative, expressed PP2Cc PP2Cc PP2C PTC1 genomic_reference:SL2.40ch10 gene_region:2617871-2620080 transcript_region:SL2.40ch10:2617871..2620080+ go_terms:GO:0003824 func…	solyc10g077020.1.1	(ac)M(ox)EGVS(ph)PDQESVESGAK	0.882038	A	not assigned.unknown	35.2	35	highly similar to ( 760) AT2G40980 | Symbols: | LOCATED IN: plasma membrane; EXPRESSED IN: 22 plant structures; EXPRESSED DURING: 13 growth stages; CONTAINS InterPro DOMAIN/s: Protein kinase-like (InterPro:IPR011009); Has 152 Blast hits to 139 proteins in 56 species: Archae - 0; Bacteria - 74; Metazoa - 0; Fungi - 0; Plants - 60; Viruses - 0; Other Eukaryotes - 18 (source: NCBI BLink). | chr2:171…
solyc10g074710.1.1	kinase	highly similar to ( 689) AT5G01020 | Symbols: | protein kinase family protein | chr5:6309-8270 REVERSEmoderately similar to ( 242) NORK_MEDTR Nodulation receptor kinase precursor (EC 2.7.11.1) (Does not make infections protein 2) (Symbiosis receptor-like kinase) (MtSYMRK) - Medicago truncatula (Barrel medic)highly similar to ( 639) loc_os11g02830 12011.m079931 protein serine/threonine-protein kin…	solyc01g108920.2.1	NQGS(ph)PSDTCSESDHK	0.826645	B	not assigned.unknown	35.2	35	highly similar to ( 962) AT2G15900 | Symbols: | phox (PX) domain-containing protein | chr2:6927390-6932535 FORWARDhighly similar to ( 875) loc_os11g06040 12011.m04801 protein PX domain containing protein, expressedPX genomic_reference:SL2.40ch01 gene_region:87808978-87822932 transcript_region:SL2.40ch01:87808978..87822932+ go_terms:GO:0007154 functional_description:"Serine/threonine-protein kinas…
solyc10g077020.1.1	kinase	highly similar to ( 760) AT2G40980 | Symbols: | LOCATED IN: plasma membrane; EXPRESSED IN: 22 plant structures; EXPRESSED DURING: 13 growth stages; CONTAINS InterPro DOMAIN/s: Protein kinase-like (InterPro:IPR011009); Has 152 Blast hits to 139 proteins in 56 species: Archae - 0; Bacteria - 74; Metazoa - 0; Fungi - 0; Plants - 60; Viruses - 0; Other Eukaryotes - 18 (source: NCBI BLink). | chr2:171…	solyc01g108920.2.1	NQGS(ph)PSDTCSESDHK	0.937266	B	not assigned.unknown	35.2	35	highly similar to ( 962) AT2G15900 | Symbols: | phox (PX) domain-containing protein | chr2:6927390-6932535 FORWARDhighly similar to ( 875) loc_os11g06040 12011.m04801 protein PX domain containing protein, expressedPX genomic_reference:SL2.40ch01 gene_region:87808978-87822932 transcript_region:SL2.40ch01:87808978..87822932+ go_terms:GO:0007154 functional_description:"Serine/threonine-protein kinas…
solyc10g077020.1.1	kinase	highly similar to ( 760) AT2G40980 | Symbols: | LOCATED IN: plasma membrane; EXPRESSED IN: 22 plant structures; EXPRESSED DURING: 13 growth stages; CONTAINS InterPro DOMAIN/s: Protein kinase-like (InterPro:IPR011009); Has 152 Blast hits to 139 proteins in 56 species: Archae - 0; Bacteria - 74; Metazoa - 0; Fungi - 0; Plants - 60; Viruses - 0; Other Eukaryotes - 18 (source: NCBI BLink). | chr2:171…	solyc02g070260.2.1	LSS(ph)PAAQS(ph)PSVSTK	0.996885	A	not assigned.unknown	35.2	35	nearly identical (2073) AT2G34680 | Symbols: AIR9 | AIR9; protein binding | chr2:14616947-14628300 REVERSEnearly identical (1010) loc_os07g05470 12007.m66708 protein AIR9, putative, expressed genomic_reference:SL2.40ch02 gene_region:34600500-34626149 transcript_region:SL2.40ch02:34600500..34626149+ go_terms:GO:0005515 functional_description:"Protein phosphatase 1 regulatory subunit 7 (AHRD V1 *--…
solyc10g078390.1.1	kinase	highly similar to ( 947) AT2G41140 | Symbols: CRK1, ATCRK1, ATCBK3 | CRK1 (CDPK-RELATED KINASE 1); calcium ion binding / calcium-dependent protein serine/threonine phosphatase/ calmodulin-dependent protein kinase/ kinase | chr2:17150492-17153378 FORWARDhighly similar to ( 830) CRK_DAUCA CDPK-related protein kinase (EC 2.7.11.1) (PK421) - Daucus carota (Carrot)highly similar to ( 907) loc_os07g447…	solyc01g108920.2.1	NQGS(ph)PSDTCSESDHK	0.958815	B	not assigned.unknown	35.2	35	highly similar to ( 962) AT2G15900 | Symbols: | phox (PX) domain-containing protein | chr2:6927390-6932535 FORWARDhighly similar to ( 875) loc_os11g06040 12011.m04801 protein PX domain containing protein, expressedPX genomic_reference:SL2.40ch01 gene_region:87808978-87822932 transcript_region:SL2.40ch01:87808978..87822932+ go_terms:GO:0007154 functional_description:"Serine/threonine-protein kinas…
solyc10g078390.1.1	kinase	highly similar to ( 947) AT2G41140 | Symbols: CRK1, ATCRK1, ATCBK3 | CRK1 (CDPK-RELATED KINASE 1); calcium ion binding / calcium-dependent protein serine/threonine phosphatase/ calmodulin-dependent protein kinase/ kinase | chr2:17150492-17153378 FORWARDhighly similar to ( 830) CRK_DAUCA CDPK-related protein kinase (EC 2.7.11.1) (PK421) - Daucus carota (Carrot)highly similar to ( 907) loc_os07g447…	solyc02g070260.2.1	LSS(ph)PAAQS(ph)PSVSTK	0.999792	A	not assigned.unknown	35.2	35	nearly identical (2073) AT2G34680 | Symbols: AIR9 | AIR9; protein binding | chr2:14616947-14628300 REVERSEnearly identical (1010) loc_os07g05470 12007.m66708 protein AIR9, putative, expressed genomic_reference:SL2.40ch02 gene_region:34600500-34626149 transcript_region:SL2.40ch02:34600500..34626149+ go_terms:GO:0005515 functional_description:"Protein phosphatase 1 regulatory subunit 7 (AHRD V1 *--…
solyc10g078390.1.1	kinase	highly similar to ( 947) AT2G41140 | Symbols: CRK1, ATCRK1, ATCBK3 | CRK1 (CDPK-RELATED KINASE 1); calcium ion binding / calcium-dependent protein serine/threonine phosphatase/ calmodulin-dependent protein kinase/ kinase | chr2:17150492-17153378 FORWARDhighly similar to ( 830) CRK_DAUCA CDPK-related protein kinase (EC 2.7.11.1) (PK421) - Daucus carota (Carrot)highly similar to ( 907) loc_os07g447…	solyc10g077020.1.1	(ac)M(ox)EGVS(ph)PDQESVESGAK	0.866463	A	not assigned.unknown	35.2	35	highly similar to ( 760) AT2G40980 | Symbols: | LOCATED IN: plasma membrane; EXPRESSED IN: 22 plant structures; EXPRESSED DURING: 13 growth stages; CONTAINS InterPro DOMAIN/s: Protein kinase-like (InterPro:IPR011009); Has 152 Blast hits to 139 proteins in 56 species: Archae - 0; Bacteria - 74; Metazoa - 0; Fungi - 0; Plants - 60; Viruses - 0; Other Eukaryotes - 18 (source: NCBI BLink). | chr2:171…
solyc11g033270.1.1	kinase	nearly identical (1820) AT3G13530 | Symbols: MAPKKK7, MAP3KE1 | MAPKKK7; ATP binding / binding / kinase/ protein kinase/ protein serine/threonine kinase/ protein tyrosine kinase | chr3:4411934-4419320 REVERSEweakly similar to ( 135) CIPK1_ORYSA CIPK-like protein 1 (EC 2.7.11.1) (OsCK1) - Oryza sativa (Rice)nearly identical (1553) loc_os04g56530 12004.m10542 protein MAPKKK7, putative, expressed S_…	solyc01g108920.2.1	NQGS(ph)PSDTCSESDHK	0.923964	B	not assigned.unknown	35.2	35	highly similar to ( 962) AT2G15900 | Symbols: | phox (PX) domain-containing protein | chr2:6927390-6932535 FORWARDhighly similar to ( 875) loc_os11g06040 12011.m04801 protein PX domain containing protein, expressedPX genomic_reference:SL2.40ch01 gene_region:87808978-87822932 transcript_region:SL2.40ch01:87808978..87822932+ go_terms:GO:0007154 functional_description:"Serine/threonine-protein kinas…
solyc11g033270.1.1	kinase	nearly identical (1820) AT3G13530 | Symbols: MAPKKK7, MAP3KE1 | MAPKKK7; ATP binding / binding / kinase/ protein kinase/ protein serine/threonine kinase/ protein tyrosine kinase | chr3:4411934-4419320 REVERSEweakly similar to ( 135) CIPK1_ORYSA CIPK-like protein 1 (EC 2.7.11.1) (OsCK1) - Oryza sativa (Rice)nearly identical (1553) loc_os04g56530 12004.m10542 protein MAPKKK7, putative, expressed S_…	solyc02g070260.2.1	LSS(ph)PAAQS(ph)PSVSTK	0.947432	A	not assigned.unknown	35.2	35	nearly identical (2073) AT2G34680 | Symbols: AIR9 | AIR9; protein binding | chr2:14616947-14628300 REVERSEnearly identical (1010) loc_os07g05470 12007.m66708 protein AIR9, putative, expressed genomic_reference:SL2.40ch02 gene_region:34600500-34626149 transcript_region:SL2.40ch02:34600500..34626149+ go_terms:GO:0005515 functional_description:"Protein phosphatase 1 regulatory subunit 7 (AHRD V1 *--…
solyc11g033270.1.1	kinase	nearly identical (1820) AT3G13530 | Symbols: MAPKKK7, MAP3KE1 | MAPKKK7; ATP binding / binding / kinase/ protein kinase/ protein serine/threonine kinase/ protein tyrosine kinase | chr3:4411934-4419320 REVERSEweakly similar to ( 135) CIPK1_ORYSA CIPK-like protein 1 (EC 2.7.11.1) (OsCK1) - Oryza sativa (Rice)nearly identical (1553) loc_os04g56530 12004.m10542 protein MAPKKK7, putative, expressed S_…	solyc10g077020.1.1	(ac)M(ox)EGVS(ph)PDQESVESGAK	0.841969	A	not assigned.unknown	35.2	35	highly similar to ( 760) AT2G40980 | Symbols: | LOCATED IN: plasma membrane; EXPRESSED IN: 22 plant structures; EXPRESSED DURING: 13 growth stages; CONTAINS InterPro DOMAIN/s: Protein kinase-like (InterPro:IPR011009); Has 152 Blast hits to 139 proteins in 56 species: Archae - 0; Bacteria - 74; Metazoa - 0; Fungi - 0; Plants - 60; Viruses - 0; Other Eukaryotes - 18 (source: NCBI BLink). | chr2:171…
solyc12g010740.1.1	kinase	highly similar to ( 770) AT4G03390 | Symbols: SRF3 | SRF3 (STRUBBELIG-RECEPTOR FAMILY 3); ATP binding / kinase/ protein serine/threonine kinase | chr4:1490912-1494553 REVERSEweakly similar to ( 166) PSKR_DAUCA Phytosulfokine receptor precursor (EC 2.7.11.1) (Phytosulfokine LRR receptor kinase) - Daucus carota (Carrot)highly similar to ( 551) loc_os02g07960 12002.m33345 protein ATP binding protein…	solyc02g070260.2.1	LSS(ph)PAAQS(ph)PSVSTK	0.909623	A	not assigned.unknown	35.2	35	nearly identical (2073) AT2G34680 | Symbols: AIR9 | AIR9; protein binding | chr2:14616947-14628300 REVERSEnearly identical (1010) loc_os07g05470 12007.m66708 protein AIR9, putative, expressed genomic_reference:SL2.40ch02 gene_region:34600500-34626149 transcript_region:SL2.40ch02:34600500..34626149+ go_terms:GO:0005515 functional_description:"Protein phosphatase 1 regulatory subunit 7 (AHRD V1 *--…
solyc12g088940.1.1	kinase	moderately similar to ( 428) AT5G66850 | Symbols: MAPKKK5 | MAPKKK5; ATP binding / kinase/ protein kinase/ protein serine/threonine kinase | chr5:26695965-26699159 REVERSEweakly similar to ( 110) CIPK1_ORYSA CIPK-like protein 1 (EC 2.7.11.1) (OsCK1) - Oryza sativa (Rice)moderately similar to ( 447) loc_os03g55560 12003.m35425 protein MAPKKK5, putative, expressed S_TKc S_TKc Pkinase Pkinase_Tyr Ty…	solyc10g077020.1.1	(ac)M(ox)EGVS(ph)PDQESVESGAK	0.930765	A	not assigned.unknown	35.2	35	highly similar to ( 760) AT2G40980 | Symbols: | LOCATED IN: plasma membrane; EXPRESSED IN: 22 plant structures; EXPRESSED DURING: 13 growth stages; CONTAINS InterPro DOMAIN/s: Protein kinase-like (InterPro:IPR011009); Has 152 Blast hits to 139 proteins in 56 species: Archae - 0; Bacteria - 74; Metazoa - 0; Fungi - 0; Plants - 60; Viruses - 0; Other Eukaryotes - 18 (source: NCBI BLink). | chr2:171…
solyc12g098980.1.1	kinase	highly similar to ( 548) AT3G17410 | Symbols: | serine/threonine protein kinase, putative | chr3:5956601-5958882 FORWARDmoderately similar to ( 215) NORK_MEDTR Nodulation receptor kinase precursor (EC 2.7.11.1) (Does not make infections protein 2) (Symbiosis receptor-like kinase) (MtSYMRK) - Medicago truncatula (Barrel medic)highly similar to ( 541) loc_os05g04520 12005.m27688 protein pto kinase …	solyc02g070260.2.1	LSS(ph)PAAQS(ph)PSVSTK	0.986142	A	not assigned.unknown	35.2	35	nearly identical (2073) AT2G34680 | Symbols: AIR9 | AIR9; protein binding | chr2:14616947-14628300 REVERSEnearly identical (1010) loc_os07g05470 12007.m66708 protein AIR9, putative, expressed genomic_reference:SL2.40ch02 gene_region:34600500-34626149 transcript_region:SL2.40ch02:34600500..34626149+ go_terms:GO:0005515 functional_description:"Protein phosphatase 1 regulatory subunit 7 (AHRD V1 *--…
solyc01g067500.2.1	phosphatase	highly similar to ( 823) AT5G18580 | Symbols: FASS, TON2, EMB40, FS1, GDO, FASS 2 | FASS (FASS 1); protein phosphatase type 2B regulator | chr5:6175154-6178214 FORWARDhighly similar to ( 809) loc_os05g05710 12005.m05098 protein phosphatase subunit gene g4-1, putative, expressed genomic_reference:SL2.40ch01 gene_region:68612561-68622917 transcript_region:SL2.40ch01:68612561..68622917+ go_terms:GO:…	solyc05g012220.2.1	AFS(ph)NLSSSK	0.997818	A	transport.unspecified cations	34.14	34	moderately similar to ( 444) AT2G03620 | Symbols: | magnesium transporter CorA-like family protein (MRS2-5) | chr2:1100489-1102168 REVERSEmoderately similar to ( 407) loc_os06g44150 12006.m08943 protein MRS2-10, putative, expressed CorA genomic_reference:SL2.40ch05 gene_region:5500851-5506199 transcript_region:SL2.40ch05:5500851..5506199+ go_terms:GO:0015095 functional_description:"Magnesium tran…
solyc01g067500.2.1	phosphatase	highly similar to ( 823) AT5G18580 | Symbols: FASS, TON2, EMB40, FS1, GDO, FASS 2 | FASS (FASS 1); protein phosphatase type 2B regulator | chr5:6175154-6178214 FORWARDhighly similar to ( 809) loc_os05g05710 12005.m05098 protein phosphatase subunit gene g4-1, putative, expressed genomic_reference:SL2.40ch01 gene_region:68612561-68622917 transcript_region:SL2.40ch01:68612561..68622917+ go_terms:GO:…	solyc07g052380.2.1	(ac)ASS(ph)ENDVNQPFIEK	0.974951	A	transport.misc	34.99	34	highly similar to ( 630) AT3G21690 | Symbols: | MATE efflux family protein | chr3:7638750-7641861 FORWARDhighly similar to ( 607) loc_os03g37490 12003.m08858 protein transparent testa 12 protein, putative, expressed NorM PRK01766 PRK00187 MatE genomic_reference:SL2.40ch07 gene_region:58220177-58223570 transcript_region:SL2.40ch07:58220177..58223570+ go_terms:GO:0016020 functional_description:"Mul…
solyc01g067500.2.1	phosphatase	highly similar to ( 823) AT5G18580 | Symbols: FASS, TON2, EMB40, FS1, GDO, FASS 2 | FASS (FASS 1); protein phosphatase type 2B regulator | chr5:6175154-6178214 FORWARDhighly similar to ( 809) loc_os05g05710 12005.m05098 protein phosphatase subunit gene g4-1, putative, expressed genomic_reference:SL2.40ch01 gene_region:68612561-68622917 transcript_region:SL2.40ch01:68612561..68622917+ go_terms:GO:…	solyc08g082990.2.1	(ac)MEES(ph)ASEIK	0.999759	C	transport.peptides and oligopeptides	34.13	34	nearly identical (1164) AT4G10770 | Symbols: ATOPT7, OPT7 | OPT7 (OLIGOPEPTIDE TRANSPORTER 7); oligopeptide transporter | chr4:6628646-6632517 REVERSEnearly identical (1172) loc_os06g03540 12006.m05086 protein oligopeptide transporter 9, putative, expressed OPT genomic_reference:SL2.40ch08 gene_region:62776752-62780190 transcript_region:SL2.40ch08:62776752..62780190+ go_terms:GO:0005427 functiona…
solyc01g067500.2.1	phosphatase	highly similar to ( 823) AT5G18580 | Symbols: FASS, TON2, EMB40, FS1, GDO, FASS 2 | FASS (FASS 1); protein phosphatase type 2B regulator | chr5:6175154-6178214 FORWARDhighly similar to ( 809) loc_os05g05710 12005.m05098 protein phosphatase subunit gene g4-1, putative, expressed genomic_reference:SL2.40ch01 gene_region:68612561-68622917 transcript_region:SL2.40ch01:68612561..68622917+ go_terms:GO:…	solyc08g083060.2.1	NLS(ph)PDISAAGVR	0.991265	A	transport.peptides and oligopeptides	34.13	34	highly similar to ( 914) AT4G24120 | Symbols: YSL1, ATYSL1 | YSL1 (YELLOW STRIPE LIKE 1); oligopeptide transporter | chr4:12524581-12527023 FORWARDhighly similar to ( 829) loc_os04g45860 12004.m101436 protein transposon protein, putative, unclassified, expressedOPT COG1297 genomic_reference:SL2.40ch08 gene_region:62808532-62811413 transcript_region:SL2.40ch08:62808532..62811413+ go_terms:GO:00151…
solyc01g067500.2.1	phosphatase	highly similar to ( 823) AT5G18580 | Symbols: FASS, TON2, EMB40, FS1, GDO, FASS 2 | FASS (FASS 1); protein phosphatase type 2B regulator | chr5:6175154-6178214 FORWARDhighly similar to ( 809) loc_os05g05710 12005.m05098 protein phosphatase subunit gene g4-1, putative, expressed genomic_reference:SL2.40ch01 gene_region:68612561-68622917 transcript_region:SL2.40ch01:68612561..68622917+ go_terms:GO:…	solyc10g053970.1.1	GSDTSTAESGSEAEDIGS(ph)PK	0.900604	A	transport.misc	34.99	34	highly similar to ( 858) AT2G21520 | Symbols: | transporter | chr2:9215956-9218953 FORWARDhighly similar to ( 760) loc_os02g04020 12002.m05751 protein phosphatidylinositol transfer-like protein III, putative, expressed CRAL_TRIO SEC14 SEC14 evidence_code:10F0H1E1IEG genomic_reference:SL2.40ch10 gene_region:49767739-49773903 transcript_region:SL2.40ch10:49767739..49773903- go_terms:GO:0005622 func…
solyc01g094920.2.1	kinase	moderately similar to ( 332) AT4G00300 | Symbols: | fringe-related protein | chr4:126509-130126 FORWARDmoderately similar to ( 300) loc_os03g03290 12003.m05865 protein ATP binding protein, putative, expressed genomic_reference:SL2.40ch01 gene_region:78086434-78088188 transcript_region:SL2.40ch01:78086434..78088188- functional_description:"Receptor-like kinase (AHRD V1 ***- C6ZRN8_SOYBN)"	solyc01g057770.2.1	DSVSIQS(ph)PR	0.988449	C	transport.unspecified anions	34.18	34	nearly identical (1062) AT3G62270 | Symbols: | anion exchange family protein | chr3:23042528-23045633 REVERSEnearly identical (1073) loc_os12g37840 12012.m26773 protein boron transporter 1, putative, expressed HCO3_cotransp genomic_reference:SL2.40ch01 gene_region:56576301-56580082 transcript_region:SL2.40ch01:56576301..56580082+ go_terms:GO:0005452 functional_description:"AE family transporter a…
solyc01g094920.2.1	kinase	moderately similar to ( 332) AT4G00300 | Symbols: | fringe-related protein | chr4:126509-130126 FORWARDmoderately similar to ( 300) loc_os03g03290 12003.m05865 protein ATP binding protein, putative, expressed genomic_reference:SL2.40ch01 gene_region:78086434-78088188 transcript_region:SL2.40ch01:78086434..78088188- functional_description:"Receptor-like kinase (AHRD V1 ***- C6ZRN8_SOYBN)"	solyc01g080640.2.1	IPS(ph)EASWR	0.999886	C	transport.ABC transporters and multidrug resistance systems	34.16	34	nearly identical (1789) AT2G47800 | Symbols: ATMRP4, EST3 | ATMRP4 (ARABIDOPSIS THALIANA MULTIDRUG RESISTANCE-ASSOCIATED PROTEIN 4); ATPase, coupled to transmembrane movement of substances / folic acid transporter | chr2:19574944-19580383 FORWARDweakly similar to ( 136) MDR_ORYSA Putative multidrug resistance protein (P-glycoprotein) - Oryza sativa (Rice)nearly identical (1538) loc_os01g25386 120…
solyc01g094920.2.1	kinase	moderately similar to ( 332) AT4G00300 | Symbols: | fringe-related protein | chr4:126509-130126 FORWARDmoderately similar to ( 300) loc_os03g03290 12003.m05865 protein ATP binding protein, putative, expressed genomic_reference:SL2.40ch01 gene_region:78086434-78088188 transcript_region:SL2.40ch01:78086434..78088188- functional_description:"Receptor-like kinase (AHRD V1 ***- C6ZRN8_SOYBN)"	solyc04g080460.2.1	(ac)S(ph)FREENNEGDLK	0.800472	A	transport.sugars	34.2	34	highly similar to ( 664) AT1G75220 | Symbols: | integral membrane protein, putative | chr1:28229412-28232606 REVERSEweakly similar to ( 130) STC_RICCO Sugar carrier protein C - Ricinus communis (Castor bean)highly similar to ( 575) loc_os05g50280 12005.m09097 protein solute carrier family 2, facilitated glucose transporter member 8, putative, expressed Sugar_tr xylE genomic_reference:SL2.40ch04 g…
solyc01g094920.2.1	kinase	moderately similar to ( 332) AT4G00300 | Symbols: | fringe-related protein | chr4:126509-130126 FORWARDmoderately similar to ( 300) loc_os03g03290 12003.m05865 protein ATP binding protein, putative, expressed genomic_reference:SL2.40ch01 gene_region:78086434-78088188 transcript_region:SL2.40ch01:78086434..78088188- functional_description:"Receptor-like kinase (AHRD V1 ***- C6ZRN8_SOYBN)"	solyc04g082700.2.1	LPDTGS(ph)M(ox)R	0.887062	A	transport.sugars	34.2	34	highly similar to ( 996) AT4G35300 | Symbols: | TMT2 (TONOPLAST MONOSACCHARIDE TRANSPORTER2); carbohydrate transmembrane transporter/ nucleoside transmembrane transporter/ sugar:hydrogen symporter | chr4:16796432-16799071 REVERSEvery weakly similar to (92.8) STC_RICCO Sugar carrier protein C - Ricinus communis (Castor bean)highly similar to ( 977) loc_os10g39440 12010.m21801 protein hexose transp…
solyc01g094920.2.1	kinase	moderately similar to ( 332) AT4G00300 | Symbols: | fringe-related protein | chr4:126509-130126 FORWARDmoderately similar to ( 300) loc_os03g03290 12003.m05865 protein ATP binding protein, putative, expressed genomic_reference:SL2.40ch01 gene_region:78086434-78088188 transcript_region:SL2.40ch01:78086434..78088188- functional_description:"Receptor-like kinase (AHRD V1 ***- C6ZRN8_SOYBN)"	solyc05g009670.2.1	FDNQT(ph)PENAV	0.831108	A	transport.misc	34.99	34	highly similar to ( 586) AT1G25500 | Symbols: | choline transporter-related | chr1:8955437-8957294 REVERSEhighly similar to ( 568) loc_os02g36960 12002.m100252 protein expressed protein DUF580 genomic_reference:SL2.40ch05 gene_region:3865942-3872602 transcript_region:SL2.40ch05:3865942..3872602- functional_description:"Choline transporter-like protein (AHRD V1 **-- Q6EP45_ORYSJ); contains Interpr…
solyc01g094920.2.1	kinase	moderately similar to ( 332) AT4G00300 | Symbols: | fringe-related protein | chr4:126509-130126 FORWARDmoderately similar to ( 300) loc_os03g03290 12003.m05865 protein ATP binding protein, putative, expressed genomic_reference:SL2.40ch01 gene_region:78086434-78088188 transcript_region:SL2.40ch01:78086434..78088188- functional_description:"Receptor-like kinase (AHRD V1 ***- C6ZRN8_SOYBN)"	solyc07g066210.2.1	(ac)S(ph)GGEYGDHNILLR	0.9939	C	transport.unspecified anions	34.18	34	highly similar to ( 877) AT1G55620 | Symbols: CLC-F, ATCLC-F | CLC-F (CHLORIDE CHANNEL F); ion channel/ voltage-gated chloride channel | chr1:20787338-20790990 REVERSEhighly similar to ( 817) loc_os08g38980 12008.m07881 protein chloride channel protein CLC-f, putative, expressed Voltage_gated_ClC Voltage_CLC CBS_pair_EriC_assoc_euk EriC EriC PRK05277 PRK01862 ClC_like EriC_like ClC_3_like PRK0161…
solyc01g094920.2.1	kinase	moderately similar to ( 332) AT4G00300 | Symbols: | fringe-related protein | chr4:126509-130126 FORWARDmoderately similar to ( 300) loc_os03g03290 12003.m05865 protein ATP binding protein, putative, expressed genomic_reference:SL2.40ch01 gene_region:78086434-78088188 transcript_region:SL2.40ch01:78086434..78088188- functional_description:"Receptor-like kinase (AHRD V1 ***- C6ZRN8_SOYBN)"	solyc08g082990.2.1	(ac)MEES(ph)ASEIK	0.98214	C	transport.peptides and oligopeptides	34.13	34	nearly identical (1164) AT4G10770 | Symbols: ATOPT7, OPT7 | OPT7 (OLIGOPEPTIDE TRANSPORTER 7); oligopeptide transporter | chr4:6628646-6632517 REVERSEnearly identical (1172) loc_os06g03540 12006.m05086 protein oligopeptide transporter 9, putative, expressed OPT genomic_reference:SL2.40ch08 gene_region:62776752-62780190 transcript_region:SL2.40ch08:62776752..62780190+ go_terms:GO:0005427 functiona…
solyc01g094920.2.1	kinase	moderately similar to ( 332) AT4G00300 | Symbols: | fringe-related protein | chr4:126509-130126 FORWARDmoderately similar to ( 300) loc_os03g03290 12003.m05865 protein ATP binding protein, putative, expressed genomic_reference:SL2.40ch01 gene_region:78086434-78088188 transcript_region:SL2.40ch01:78086434..78088188- functional_description:"Receptor-like kinase (AHRD V1 ***- C6ZRN8_SOYBN)"	solyc10g044470.1.1	NFS(ph)TIS(ph)ETGSIR	0.984401	A	transport.unspecified anions	34.18	34	nearly identical (1026) AT5G49890 | Symbols: CLC-C, ATCLC-C | CLC-C (CHLORIDE CHANNEL C); anion channel/ voltage-gated chloride channel | chr5:20288489-20292143 REVERSEnearly identical (1004) loc_os02g35190 12002.m33720 protein chloride channel protein CLC-c, putative, expressed ClC_6_like ClC_3_like ClC_euk Voltage_CLC EriC ClC_1_like EriC PRK05277 Voltage_gated_ClC EriC_like evidence_code:10F0H…
solyc01g094920.2.1	kinase	moderately similar to ( 332) AT4G00300 | Symbols: | fringe-related protein | chr4:126509-130126 FORWARDmoderately similar to ( 300) loc_os03g03290 12003.m05865 protein ATP binding protein, putative, expressed genomic_reference:SL2.40ch01 gene_region:78086434-78088188 transcript_region:SL2.40ch01:78086434..78088188- functional_description:"Receptor-like kinase (AHRD V1 ***- C6ZRN8_SOYBN)"	solyc10g044470.1.1	VLSAS(ph)NILSR	0.886654	A	transport.unspecified anions	34.18	34	nearly identical (1026) AT5G49890 | Symbols: CLC-C, ATCLC-C | CLC-C (CHLORIDE CHANNEL C); anion channel/ voltage-gated chloride channel | chr5:20288489-20292143 REVERSEnearly identical (1004) loc_os02g35190 12002.m33720 protein chloride channel protein CLC-c, putative, expressed ClC_6_like ClC_3_like ClC_euk Voltage_CLC EriC ClC_1_like EriC PRK05277 Voltage_gated_ClC EriC_like evidence_code:10F0H…
solyc01g096490.2.1	kinase	nearly identical (2394) AT5G13530 | Symbols: KEG | KEG (KEEP ON GOING); protein binding / protein kinase/ ubiquitin-protein ligase | chr5:4345618-4354369 FORWARDnearly identical (1222) loc_os05g32570 12005.m07490 protein RING E3 ligase protein, putative, expressed S_TKc S_TKc Pkinase Pkinase_Tyr TyrKc ANK PTKc SPS1 PTKc_Frk_like genomic_reference:SL2.40ch01 gene_region:79324784-79340957 transcrip…	solyc06g074400.2.1	S(ph)PS(ph)PTPSHSSLQS	0.909625	A	transport.misc	34.99	34	moderately similar to ( 484) AT2G16650 | Symbols: | antiporter/ drug transporter | chr2:7215937-7218061 REVERSEmoderately similar to ( 407) loc_os01g73690 12001.m13396 protein antiporter/ drug transporter/ transporter, putative, expressed genomic_reference:SL2.40ch06 gene_region:42410551-42418219 transcript_region:SL2.40ch06:42410551..42418219- go_terms:GO:0005215 functional_description:"Pentatri…
solyc01g096490.2.1	kinase	nearly identical (2394) AT5G13530 | Symbols: KEG | KEG (KEEP ON GOING); protein binding / protein kinase/ ubiquitin-protein ligase | chr5:4345618-4354369 FORWARDnearly identical (1222) loc_os05g32570 12005.m07490 protein RING E3 ligase protein, putative, expressed S_TKc S_TKc Pkinase Pkinase_Tyr TyrKc ANK PTKc SPS1 PTKc_Frk_like genomic_reference:SL2.40ch01 gene_region:79324784-79340957 transcrip…	solyc07g052380.2.1	(ac)ASS(ph)ENDVNQPFIEK	0.886348	A	transport.misc	34.99	34	highly similar to ( 630) AT3G21690 | Symbols: | MATE efflux family protein | chr3:7638750-7641861 FORWARDhighly similar to ( 607) loc_os03g37490 12003.m08858 protein transparent testa 12 protein, putative, expressed NorM PRK01766 PRK00187 MatE genomic_reference:SL2.40ch07 gene_region:58220177-58223570 transcript_region:SL2.40ch07:58220177..58223570+ go_terms:GO:0016020 functional_description:"Mul…
solyc01g096490.2.1	kinase	nearly identical (2394) AT5G13530 | Symbols: KEG | KEG (KEEP ON GOING); protein binding / protein kinase/ ubiquitin-protein ligase | chr5:4345618-4354369 FORWARDnearly identical (1222) loc_os05g32570 12005.m07490 protein RING E3 ligase protein, putative, expressed S_TKc S_TKc Pkinase Pkinase_Tyr TyrKc ANK PTKc SPS1 PTKc_Frk_like genomic_reference:SL2.40ch01 gene_region:79324784-79340957 transcrip…	solyc08g083060.2.1	NLS(ph)PDISAAGVR	0.851599	A	transport.peptides and oligopeptides	34.13	34	highly similar to ( 914) AT4G24120 | Symbols: YSL1, ATYSL1 | YSL1 (YELLOW STRIPE LIKE 1); oligopeptide transporter | chr4:12524581-12527023 FORWARDhighly similar to ( 829) loc_os04g45860 12004.m101436 protein transposon protein, putative, unclassified, expressedOPT COG1297 genomic_reference:SL2.40ch08 gene_region:62808532-62811413 transcript_region:SL2.40ch08:62808532..62811413+ go_terms:GO:00151…
solyc01g108920.2.1	kinase	highly similar to ( 962) AT2G15900 | Symbols: | phox (PX) domain-containing protein | chr2:6927390-6932535 FORWARDhighly similar to ( 875) loc_os11g06040 12011.m04801 protein PX domain containing protein, expressedPX genomic_reference:SL2.40ch01 gene_region:87808978-87822932 transcript_region:SL2.40ch01:87808978..87822932+ go_terms:GO:0007154 functional_description:"Serine/threonine-protein kinas…	solyc03g032040.2.1	MPEM(ox)GS(ph)M(ox)R	0.978089	B	transport.sugars	34.2	34	highly similar to ( 808) AT4G35300 | Symbols: | TMT2 (TONOPLAST MONOSACCHARIDE TRANSPORTER2); carbohydrate transmembrane transporter/ nucleoside transmembrane transporter/ sugar:hydrogen symporter | chr4:16796432-16799071 REVERSEvery weakly similar to (85.5) STC_RICCO Sugar carrier protein C - Ricinus communis (Castor bean)highly similar to ( 848) loc_os02g13560 12002.m100038 protein sugar transp…
solyc01g108920.2.1	kinase	highly similar to ( 962) AT2G15900 | Symbols: | phox (PX) domain-containing protein | chr2:6927390-6932535 FORWARDhighly similar to ( 875) loc_os11g06040 12011.m04801 protein PX domain containing protein, expressedPX genomic_reference:SL2.40ch01 gene_region:87808978-87822932 transcript_region:SL2.40ch01:87808978..87822932+ go_terms:GO:0007154 functional_description:"Serine/threonine-protein kinas…	solyc05g012220.2.1	AFS(ph)NLSSSK	0.805801	A	transport.unspecified cations	34.14	34	moderately similar to ( 444) AT2G03620 | Symbols: | magnesium transporter CorA-like family protein (MRS2-5) | chr2:1100489-1102168 REVERSEmoderately similar to ( 407) loc_os06g44150 12006.m08943 protein MRS2-10, putative, expressed CorA genomic_reference:SL2.40ch05 gene_region:5500851-5506199 transcript_region:SL2.40ch05:5500851..5506199+ go_terms:GO:0015095 functional_description:"Magnesium tran…
solyc01g108920.2.1	kinase	highly similar to ( 962) AT2G15900 | Symbols: | phox (PX) domain-containing protein | chr2:6927390-6932535 FORWARDhighly similar to ( 875) loc_os11g06040 12011.m04801 protein PX domain containing protein, expressedPX genomic_reference:SL2.40ch01 gene_region:87808978-87822932 transcript_region:SL2.40ch01:87808978..87822932+ go_terms:GO:0007154 functional_description:"Serine/threonine-protein kinas…	solyc07g052380.2.1	(ac)ASS(ph)ENDVNQPFIEK	0.98875	A	transport.misc	34.99	34	highly similar to ( 630) AT3G21690 | Symbols: | MATE efflux family protein | chr3:7638750-7641861 FORWARDhighly similar to ( 607) loc_os03g37490 12003.m08858 protein transparent testa 12 protein, putative, expressed NorM PRK01766 PRK00187 MatE genomic_reference:SL2.40ch07 gene_region:58220177-58223570 transcript_region:SL2.40ch07:58220177..58223570+ go_terms:GO:0016020 functional_description:"Mul…
solyc01g108920.2.1	kinase	highly similar to ( 962) AT2G15900 | Symbols: | phox (PX) domain-containing protein | chr2:6927390-6932535 FORWARDhighly similar to ( 875) loc_os11g06040 12011.m04801 protein PX domain containing protein, expressedPX genomic_reference:SL2.40ch01 gene_region:87808978-87822932 transcript_region:SL2.40ch01:87808978..87822932+ go_terms:GO:0007154 functional_description:"Serine/threonine-protein kinas…	solyc08g083060.2.1	NLS(ph)PDISAAGVR	0.989249	A	transport.peptides and oligopeptides	34.13	34	highly similar to ( 914) AT4G24120 | Symbols: YSL1, ATYSL1 | YSL1 (YELLOW STRIPE LIKE 1); oligopeptide transporter | chr4:12524581-12527023 FORWARDhighly similar to ( 829) loc_os04g45860 12004.m101436 protein transposon protein, putative, unclassified, expressedOPT COG1297 genomic_reference:SL2.40ch08 gene_region:62808532-62811413 transcript_region:SL2.40ch08:62808532..62811413+ go_terms:GO:00151…
solyc01g108920.2.1	kinase	highly similar to ( 962) AT2G15900 | Symbols: | phox (PX) domain-containing protein | chr2:6927390-6932535 FORWARDhighly similar to ( 875) loc_os11g06040 12011.m04801 protein PX domain containing protein, expressedPX genomic_reference:SL2.40ch01 gene_region:87808978-87822932 transcript_region:SL2.40ch01:87808978..87822932+ go_terms:GO:0007154 functional_description:"Serine/threonine-protein kinas…	solyc10g053970.1.1	GSDTSTAESGSEAEDIGS(ph)PK	0.958565	A	transport.misc	34.99	34	highly similar to ( 858) AT2G21520 | Symbols: | transporter | chr2:9215956-9218953 FORWARDhighly similar to ( 760) loc_os02g04020 12002.m05751 protein phosphatidylinositol transfer-like protein III, putative, expressed CRAL_TRIO SEC14 SEC14 evidence_code:10F0H1E1IEG genomic_reference:SL2.40ch10 gene_region:49767739-49773903 transcript_region:SL2.40ch10:49767739..49773903- go_terms:GO:0005622 func…
solyc01g108920.2.1	kinase	highly similar to ( 962) AT2G15900 | Symbols: | phox (PX) domain-containing protein | chr2:6927390-6932535 FORWARDhighly similar to ( 875) loc_os11g06040 12011.m04801 protein PX domain containing protein, expressedPX genomic_reference:SL2.40ch01 gene_region:87808978-87822932 transcript_region:SL2.40ch01:87808978..87822932+ go_terms:GO:0007154 functional_description:"Serine/threonine-protein kinas…	solyc11g069710.1.1	VDEGGDSINAATTPAS(ph)PSLSK	0.808272	A	transport.ABC transporters and multidrug resistance systems	34.16	34	nearly identical (1058) AT2G28070 | Symbols: | ABC transporter family protein | chr2:11956432-11959782 FORWARDweakly similar to ( 117) PDR15_ORYSA Pleiotropic drug resistance protein 15 - Oryza sativa (Rice)highly similar to ( 843) loc_os03g64200 12003.m101582 protein ATPase, coupled to transmembrane movement of substances, putative, expressed ABCG_EPDR ABCG_White ABC_PDR_domain2 CcmA ABC_PDR_dom…
solyc01g109080.2.1	kinase	moderately similar to ( 245) AT1G50030 | Symbols: TOR | TOR (TARGET OF RAPAMYCIN); 1-phosphatidylinositol-3-kinase/ protein binding | chr1:18522626-18539619 REVERSEweakly similar to ( 176) ATR_ORYSA Serine/threonine-protein kinase ATR (EC 2.7.11.1) - Oryza sativa (Rice)nearly identical (3055) loc_os03g52794 12003.m10253 protein phosphatidylinositol 3- and 4-kinase family protein, expressed TEL1 P…	solyc01g111980.2.1	(ac)AGVEDQVSS(ph)LPNSLPITPR	0.805834	D	transport.amino acids	34.3	34	moderately similar to ( 498) AT1G47670 | Symbols: | amino acid transporter family protein | chr1:17536834-17539486 REVERSEhighly similar to ( 528) loc_os04g47420 12004.m09687 protein expressed protein Aa_trans genomic_reference:SL2.40ch01 gene_region:89876788-89879583 transcript_region:SL2.40ch01:89876788..89879583- go_terms:GO:0015171 functional_description:"Lysine/histidine transporter (AHRD V1…
solyc01g109080.2.1	kinase	moderately similar to ( 245) AT1G50030 | Symbols: TOR | TOR (TARGET OF RAPAMYCIN); 1-phosphatidylinositol-3-kinase/ protein binding | chr1:18522626-18539619 REVERSEweakly similar to ( 176) ATR_ORYSA Serine/threonine-protein kinase ATR (EC 2.7.11.1) - Oryza sativa (Rice)nearly identical (3055) loc_os03g52794 12003.m10253 protein phosphatidylinositol 3- and 4-kinase family protein, expressed TEL1 P…	solyc03g032040.2.1	MPEM(ox)GS(ph)M(ox)R	0.956764	B	transport.sugars	34.2	34	highly similar to ( 808) AT4G35300 | Symbols: | TMT2 (TONOPLAST MONOSACCHARIDE TRANSPORTER2); carbohydrate transmembrane transporter/ nucleoside transmembrane transporter/ sugar:hydrogen symporter | chr4:16796432-16799071 REVERSEvery weakly similar to (85.5) STC_RICCO Sugar carrier protein C - Ricinus communis (Castor bean)highly similar to ( 848) loc_os02g13560 12002.m100038 protein sugar transp…
solyc01g109080.2.1	kinase	moderately similar to ( 245) AT1G50030 | Symbols: TOR | TOR (TARGET OF RAPAMYCIN); 1-phosphatidylinositol-3-kinase/ protein binding | chr1:18522626-18539619 REVERSEweakly similar to ( 176) ATR_ORYSA Serine/threonine-protein kinase ATR (EC 2.7.11.1) - Oryza sativa (Rice)nearly identical (3055) loc_os03g52794 12003.m10253 protein phosphatidylinositol 3- and 4-kinase family protein, expressed TEL1 P…	solyc03g093140.2.1	DEDEVFS(ph)PR	0.800093	A	transport.membrane system unknown	34.98	34	highly similar to ( 674) AT3G47420 | Symbols: | glycerol-3-phosphate transporter, putative / glycerol 3-phosphate permease, putative | chr3:17472541-17474209 REVERSEhighly similar to ( 608) loc_os04g46880 12004.m101437 protein glycerol 3-phosphate permease, putative, expressed UhpC uhpT PRK11663 glpT MFS_1 genomic_reference:SL2.40ch03 gene_region:47765031-47767076 transcript_region:SL2.40ch03:477…
solyc01g109080.2.1	kinase	moderately similar to ( 245) AT1G50030 | Symbols: TOR | TOR (TARGET OF RAPAMYCIN); 1-phosphatidylinositol-3-kinase/ protein binding | chr1:18522626-18539619 REVERSEweakly similar to ( 176) ATR_ORYSA Serine/threonine-protein kinase ATR (EC 2.7.11.1) - Oryza sativa (Rice)nearly identical (3055) loc_os03g52794 12003.m10253 protein phosphatidylinositol 3- and 4-kinase family protein, expressed TEL1 P…	solyc10g009180.2.1	DVPVDIPLDSS(ph)TDLK	0.846183	D	transport.misc	34.99	34	moderately similar to ( 377) AT1G61250 | Symbols: SC3 | SC3 (SECRETORY CARRIER 3); transmembrane transporter | chr1:22586035-22588664 FORWARDmoderately similar to ( 375) loc_os01g57220 12001.m43501 protein SC3 protein, putative, expressed SCAMP genomic_reference:SL2.40ch10 gene_region:3177983-3185483 transcript_region:SL2.40ch10:3177983..3185483+ go_terms:GO:0022857 functional_description:"Secret…
solyc01g109080.2.1	kinase	moderately similar to ( 245) AT1G50030 | Symbols: TOR | TOR (TARGET OF RAPAMYCIN); 1-phosphatidylinositol-3-kinase/ protein binding | chr1:18522626-18539619 REVERSEweakly similar to ( 176) ATR_ORYSA Serine/threonine-protein kinase ATR (EC 2.7.11.1) - Oryza sativa (Rice)nearly identical (3055) loc_os03g52794 12003.m10253 protein phosphatidylinositol 3- and 4-kinase family protein, expressed TEL1 P…	solyc11g069710.1.1	VDEGGDSINAATTPAS(ph)PSLSK	0.925435	A	transport.ABC transporters and multidrug resistance systems	34.16	34	nearly identical (1058) AT2G28070 | Symbols: | ABC transporter family protein | chr2:11956432-11959782 FORWARDweakly similar to ( 117) PDR15_ORYSA Pleiotropic drug resistance protein 15 - Oryza sativa (Rice)highly similar to ( 843) loc_os03g64200 12003.m101582 protein ATPase, coupled to transmembrane movement of substances, putative, expressed ABCG_EPDR ABCG_White ABC_PDR_domain2 CcmA ABC_PDR_dom…
solyc02g023950.2.1	kinase	highly similar to ( 924) AT4G20940 | Symbols: | leucine-rich repeat family protein | chr4:11202728-11206038 FORWARDweakly similar to ( 177) RPK1_IPONI Receptor-like protein kinase precursor (EC 2.7.11.1) - Ipomoea nil (Japanese morning glory) (Pharbitis nil)nearly identical (1160) loc_os07g05190 12007.m04983 protein protein binding protein, putative, expressed TyrKc Pkinase_Tyr PTKc S_TKc S_TKc P…	solyc03g032040.2.1	MPEM(ox)GS(ph)M(ox)R	0.999369	B	transport.sugars	34.2	34	highly similar to ( 808) AT4G35300 | Symbols: | TMT2 (TONOPLAST MONOSACCHARIDE TRANSPORTER2); carbohydrate transmembrane transporter/ nucleoside transmembrane transporter/ sugar:hydrogen symporter | chr4:16796432-16799071 REVERSEvery weakly similar to (85.5) STC_RICCO Sugar carrier protein C - Ricinus communis (Castor bean)highly similar to ( 848) loc_os02g13560 12002.m100038 protein sugar transp…
solyc02g023950.2.1	kinase	highly similar to ( 924) AT4G20940 | Symbols: | leucine-rich repeat family protein | chr4:11202728-11206038 FORWARDweakly similar to ( 177) RPK1_IPONI Receptor-like protein kinase precursor (EC 2.7.11.1) - Ipomoea nil (Japanese morning glory) (Pharbitis nil)nearly identical (1160) loc_os07g05190 12007.m04983 protein protein binding protein, putative, expressed TyrKc Pkinase_Tyr PTKc S_TKc S_TKc P…	solyc05g012220.2.1	AFS(ph)NLSSSK	0.934077	A	transport.unspecified cations	34.14	34	moderately similar to ( 444) AT2G03620 | Symbols: | magnesium transporter CorA-like family protein (MRS2-5) | chr2:1100489-1102168 REVERSEmoderately similar to ( 407) loc_os06g44150 12006.m08943 protein MRS2-10, putative, expressed CorA genomic_reference:SL2.40ch05 gene_region:5500851-5506199 transcript_region:SL2.40ch05:5500851..5506199+ go_terms:GO:0015095 functional_description:"Magnesium tran…
solyc02g023950.2.1	kinase	highly similar to ( 924) AT4G20940 | Symbols: | leucine-rich repeat family protein | chr4:11202728-11206038 FORWARDweakly similar to ( 177) RPK1_IPONI Receptor-like protein kinase precursor (EC 2.7.11.1) - Ipomoea nil (Japanese morning glory) (Pharbitis nil)nearly identical (1160) loc_os07g05190 12007.m04983 protein protein binding protein, putative, expressed TyrKc Pkinase_Tyr PTKc S_TKc S_TKc P…	solyc07g052380.2.1	(ac)ASS(ph)ENDVNQPFIEK	0.914549	A	transport.misc	34.99	34	highly similar to ( 630) AT3G21690 | Symbols: | MATE efflux family protein | chr3:7638750-7641861 FORWARDhighly similar to ( 607) loc_os03g37490 12003.m08858 protein transparent testa 12 protein, putative, expressed NorM PRK01766 PRK00187 MatE genomic_reference:SL2.40ch07 gene_region:58220177-58223570 transcript_region:SL2.40ch07:58220177..58223570+ go_terms:GO:0016020 functional_description:"Mul…
solyc02g023950.2.1	kinase	highly similar to ( 924) AT4G20940 | Symbols: | leucine-rich repeat family protein | chr4:11202728-11206038 FORWARDweakly similar to ( 177) RPK1_IPONI Receptor-like protein kinase precursor (EC 2.7.11.1) - Ipomoea nil (Japanese morning glory) (Pharbitis nil)nearly identical (1160) loc_os07g05190 12007.m04983 protein protein binding protein, putative, expressed TyrKc Pkinase_Tyr PTKc S_TKc S_TKc P…	solyc08g083060.2.1	NLS(ph)PDISAAGVR	0.962997	A	transport.peptides and oligopeptides	34.13	34	highly similar to ( 914) AT4G24120 | Symbols: YSL1, ATYSL1 | YSL1 (YELLOW STRIPE LIKE 1); oligopeptide transporter | chr4:12524581-12527023 FORWARDhighly similar to ( 829) loc_os04g45860 12004.m101436 protein transposon protein, putative, unclassified, expressedOPT COG1297 genomic_reference:SL2.40ch08 gene_region:62808532-62811413 transcript_region:SL2.40ch08:62808532..62811413+ go_terms:GO:00151…
solyc02g023950.2.1	kinase	highly similar to ( 924) AT4G20940 | Symbols: | leucine-rich repeat family protein | chr4:11202728-11206038 FORWARDweakly similar to ( 177) RPK1_IPONI Receptor-like protein kinase precursor (EC 2.7.11.1) - Ipomoea nil (Japanese morning glory) (Pharbitis nil)nearly identical (1160) loc_os07g05190 12007.m04983 protein protein binding protein, putative, expressed TyrKc Pkinase_Tyr PTKc S_TKc S_TKc P…	solyc10g009180.2.1	DVPVDIPLDSS(ph)TDLK	0.838172	D	transport.misc	34.99	34	moderately similar to ( 377) AT1G61250 | Symbols: SC3 | SC3 (SECRETORY CARRIER 3); transmembrane transporter | chr1:22586035-22588664 FORWARDmoderately similar to ( 375) loc_os01g57220 12001.m43501 protein SC3 protein, putative, expressed SCAMP genomic_reference:SL2.40ch10 gene_region:3177983-3185483 transcript_region:SL2.40ch10:3177983..3185483+ go_terms:GO:0022857 functional_description:"Secret…
solyc02g070000.2.1	kinase	highly similar to ( 931) AT4G20940 | Symbols: | leucine-rich repeat family protein | chr4:11202728-11206038 FORWARDweakly similar to ( 173) RPK1_IPONI Receptor-like protein kinase precursor (EC 2.7.11.1) - Ipomoea nil (Japanese morning glory) (Pharbitis nil)nearly identical (1216) loc_os07g05190 12007.m04983 protein protein binding protein, putative, expressed TyrKc Pkinase_Tyr PTKc S_TKc S_TKc P…	solyc01g057770.2.1	VSEIKGES(ph)PSLGR	0.999116	B	transport.unspecified anions	34.18	34	nearly identical (1062) AT3G62270 | Symbols: | anion exchange family protein | chr3:23042528-23045633 REVERSEnearly identical (1073) loc_os12g37840 12012.m26773 protein boron transporter 1, putative, expressed HCO3_cotransp genomic_reference:SL2.40ch01 gene_region:56576301-56580082 transcript_region:SL2.40ch01:56576301..56580082+ go_terms:GO:0005452 functional_description:"AE family transporter a…
solyc02g070000.2.1	kinase	highly similar to ( 931) AT4G20940 | Symbols: | leucine-rich repeat family protein | chr4:11202728-11206038 FORWARDweakly similar to ( 173) RPK1_IPONI Receptor-like protein kinase precursor (EC 2.7.11.1) - Ipomoea nil (Japanese morning glory) (Pharbitis nil)nearly identical (1216) loc_os07g05190 12007.m04983 protein protein binding protein, putative, expressed TyrKc Pkinase_Tyr PTKc S_TKc S_TKc P…	solyc01g105150.2.1	VPS(ph)PELER	0.828812	A	transport.potassium	34.15	34	nearly identical (1130) AT5G09400 | Symbols: KUP7 | KUP7; potassium ion transmembrane transporter | chr5:2916377-2920604 FORWARDhighly similar to ( 970) HAK14_ORYSA Probable potassium transporter 14 (OsHAK14) - Oryza sativa (Rice)highly similar to ( 970) loc_os07g32530 12007.m07516 protein potassium transporter 14, putative, expressedK_trans Kup trkD genomic_reference:SL2.40ch01 gene_region:85183…
solyc02g070000.2.1	kinase	highly similar to ( 931) AT4G20940 | Symbols: | leucine-rich repeat family protein | chr4:11202728-11206038 FORWARDweakly similar to ( 173) RPK1_IPONI Receptor-like protein kinase precursor (EC 2.7.11.1) - Ipomoea nil (Japanese morning glory) (Pharbitis nil)nearly identical (1216) loc_os07g05190 12007.m04983 protein protein binding protein, putative, expressed TyrKc Pkinase_Tyr PTKc S_TKc S_TKc P…	solyc01g106900.2.1	LYGGPNALS(ph)R	0.877006	B	transport.unspecified cations	34.14	34	moderately similar to ( 489) AT3G19640 | Symbols: | magnesium transporter CorA-like family protein (MRS2-3) | chr3:6820969-6823104 FORWARDmoderately similar to ( 354) loc_os01g68040 12001.m12908 protein metal ion transporter, putative, expressed CorA genomic_reference:SL2.40ch01 gene_region:86369662-86378019 transcript_region:SL2.40ch01:86369662..86378019+ go_terms:GO:0015095 functional_descripti…
solyc02g070000.2.1	kinase	highly similar to ( 931) AT4G20940 | Symbols: | leucine-rich repeat family protein | chr4:11202728-11206038 FORWARDweakly similar to ( 173) RPK1_IPONI Receptor-like protein kinase precursor (EC 2.7.11.1) - Ipomoea nil (Japanese morning glory) (Pharbitis nil)nearly identical (1216) loc_os07g05190 12007.m04983 protein protein binding protein, putative, expressed TyrKc Pkinase_Tyr PTKc S_TKc S_TKc P…	solyc01g111980.2.1	(ac)AGVEDQVSS(ph)LPNSLPITPR	0.999826	D	transport.amino acids	34.3	34	moderately similar to ( 498) AT1G47670 | Symbols: | amino acid transporter family protein | chr1:17536834-17539486 REVERSEhighly similar to ( 528) loc_os04g47420 12004.m09687 protein expressed protein Aa_trans genomic_reference:SL2.40ch01 gene_region:89876788-89879583 transcript_region:SL2.40ch01:89876788..89879583- go_terms:GO:0015171 functional_description:"Lysine/histidine transporter (AHRD V1…
solyc02g070000.2.1	kinase	highly similar to ( 931) AT4G20940 | Symbols: | leucine-rich repeat family protein | chr4:11202728-11206038 FORWARDweakly similar to ( 173) RPK1_IPONI Receptor-like protein kinase precursor (EC 2.7.11.1) - Ipomoea nil (Japanese morning glory) (Pharbitis nil)nearly identical (1216) loc_os07g05190 12007.m04983 protein protein binding protein, putative, expressed TyrKc Pkinase_Tyr PTKc S_TKc S_TKc P…	solyc02g070290.2.1	SM(ox)TGDQIPAPS(ph)SPR	0.907377	A	transport.unspecified anions	34.18	34	nearly identical (1536) AT1G30450 | Symbols: CCC1, ATCCC1, HAP5 | CCC1 (CATION-CHLORIDE CO-TRANSPORTER 1); cation:chloride symporter/ sodium:potassium:chloride symporter | chr1:10762905-10769061 FORWARDnearly identical (1497) loc_os08g23440 12008.m06365 protein CCC1, putative, expressed AA_permease PotE genomic_reference:SL2.40ch02 gene_region:34640637-34656865 transcript_region:SL2.40ch02:346406…
solyc02g070000.2.1	kinase	highly similar to ( 931) AT4G20940 | Symbols: | leucine-rich repeat family protein | chr4:11202728-11206038 FORWARDweakly similar to ( 173) RPK1_IPONI Receptor-like protein kinase precursor (EC 2.7.11.1) - Ipomoea nil (Japanese morning glory) (Pharbitis nil)nearly identical (1216) loc_os07g05190 12007.m04983 protein protein binding protein, putative, expressed TyrKc Pkinase_Tyr PTKc S_TKc S_TKc P…	solyc05g055990.2.1	(ac)SNEVSSALPERS(ph)SSPAK	0.866812	A	transport.Major Intrinsic Proteins.PIP	34.19.1	34	moderately similar to ( 343) AT3G53420 | Symbols: PIP2A, PIP2, PIP2;1 | PIP2A (PLASMA MEMBRANE INTRINSIC PROTEIN 2A); water channel | chr3:19803906-19805454 REVERSEmoderately similar to ( 345) PIP22_ORYSA Probable aquaporin PIP2.2 (Plasma membrane intrinsic protein 2.2) (OsPIP2.2) - Oryza sativa (Rice)moderately similar to ( 345) loc_os02g41860 12002.m33784 protein aquaporin PIP2.2, putative, exp…
solyc02g070000.2.1	kinase	highly similar to ( 931) AT4G20940 | Symbols: | leucine-rich repeat family protein | chr4:11202728-11206038 FORWARDweakly similar to ( 173) RPK1_IPONI Receptor-like protein kinase precursor (EC 2.7.11.1) - Ipomoea nil (Japanese morning glory) (Pharbitis nil)nearly identical (1216) loc_os07g05190 12007.m04983 protein protein binding protein, putative, expressed TyrKc Pkinase_Tyr PTKc S_TKc S_TKc P…	solyc09g060090.2.1	VSVNASSVEQNVS(ph)SPK	0.941751	A	transport.misc	34.99	34	highly similar to ( 603) AT3G24840 | Symbols: | SEC14 cytosolic factor, putative / phosphoglyceride transfer protein, putative | chr3:9067301-9070256 FORWARDhighly similar to ( 538) loc_os02g48990 12002.m09933 protein phosphatidylinositol transporter/ transporter, putative, expressed SEC14 SEC14 CRAL_TRIO genomic_reference:SL2.40ch09 gene_region:53165275-53173182 transcript_region:SL2.40ch09:5316…
solyc02g070000.2.1	kinase	highly similar to ( 931) AT4G20940 | Symbols: | leucine-rich repeat family protein | chr4:11202728-11206038 FORWARDweakly similar to ( 173) RPK1_IPONI Receptor-like protein kinase precursor (EC 2.7.11.1) - Ipomoea nil (Japanese morning glory) (Pharbitis nil)nearly identical (1216) loc_os07g05190 12007.m04983 protein protein binding protein, putative, expressed TyrKc Pkinase_Tyr PTKc S_TKc S_TKc P…	solyc09g091660.2.1	ANS(ph)NSIWR	0.900073	A	transport.ABC transporters and multidrug resistance systems	34.16	34	nearly identical (2070) AT1G15520 | Symbols: PDR12, ATPDR12 | PDR12 (PLEIOTROPIC DRUG RESISTANCE 12); ATPase, coupled to transmembrane movement of substances | chr1:5331993-5338175 REVERSEnearly identical (2580) PDR1_TOBAC Pleiotropic drug resistance protein 1 (NtPDR1) - Nicotiana tabacum (Common tobacco)nearly identical (2028) loc_os01g42380 12001.m10504 protein PDR5-like ABC transporter, putati…
solyc02g070000.2.1	kinase	highly similar to ( 931) AT4G20940 | Symbols: | leucine-rich repeat family protein | chr4:11202728-11206038 FORWARDweakly similar to ( 173) RPK1_IPONI Receptor-like protein kinase precursor (EC 2.7.11.1) - Ipomoea nil (Japanese morning glory) (Pharbitis nil)nearly identical (1216) loc_os07g05190 12007.m04983 protein protein binding protein, putative, expressed TyrKc Pkinase_Tyr PTKc S_TKc S_TKc P…	solyc10g084830.1.1	LSIVSS(ph)AR	0.985058	A	transport.amino acids	34.3	34	moderately similar to ( 460) AT5G02180 | Symbols: | amino acid transporter family protein | chr5:431034-433544 FORWARDmoderately similar to ( 427) loc_os02g01100 12002.m100064 protein amino acid permease, putative, expressed Aa_trans SdaC evidence_code:10F0H1E0IEG genomic_reference:SL2.40ch10 gene_region:63549984-63554014 transcript_region:SL2.40ch10:63549984..63554014- functional_description:"Am…
solyc02g070000.2.1	kinase	highly similar to ( 931) AT4G20940 | Symbols: | leucine-rich repeat family protein | chr4:11202728-11206038 FORWARDweakly similar to ( 173) RPK1_IPONI Receptor-like protein kinase precursor (EC 2.7.11.1) - Ipomoea nil (Japanese morning glory) (Pharbitis nil)nearly identical (1216) loc_os07g05190 12007.m04983 protein protein binding protein, putative, expressed TyrKc Pkinase_Tyr PTKc S_TKc S_TKc P…	solyc11g017190.1.1	TSVYEPLLSDS(ph)PSATR	0.90053	F	transport.p- and v-ATPases	34.1	34	highly similar to ( 538) AT5G44240 | Symbols: | haloacid dehalogenase-like hydrolase family protein | chr5:17817619-17823598 FORWARDmoderately similar to ( 445) loc_os11g25980 12011.m06519 protein phospholipid-transporting ATPase 2, putative, expressed evidence_code:10F0H1E0IEG genomic_reference:SL2.40ch11 gene_region:8004128-8012853 transcript_region:SL2.40ch11:8004128..8012853+ go_terms:GO:0016…
solyc02g070000.2.1	kinase	highly similar to ( 931) AT4G20940 | Symbols: | leucine-rich repeat family protein | chr4:11202728-11206038 FORWARDweakly similar to ( 173) RPK1_IPONI Receptor-like protein kinase precursor (EC 2.7.11.1) - Ipomoea nil (Japanese morning glory) (Pharbitis nil)nearly identical (1216) loc_os07g05190 12007.m04983 protein protein binding protein, putative, expressed TyrKc Pkinase_Tyr PTKc S_TKc S_TKc P…	solyc12g089180.1.1	(ac)S(ph)FREENSEDGR	0.821152	A	transport.sugars	34.2	34	highly similar to ( 713) AT1G75220 | Symbols: | integral membrane protein, putative | chr1:28229412-28232606 REVERSEweakly similar to ( 163) STC_RICCO Sugar carrier protein C - Ricinus communis (Castor bean)highly similar to ( 623) loc_os05g50280 12005.m09097 protein solute carrier family 2, facilitated glucose transporter member 8, putative, expressed Sugar_tr xylE evidence_code:10F0H1E1IEG geno…
solyc02g070260.2.1	phosphatase	nearly identical (2073) AT2G34680 | Symbols: AIR9 | AIR9; protein binding | chr2:14616947-14628300 REVERSEnearly identical (1010) loc_os07g05470 12007.m66708 protein AIR9, putative, expressed genomic_reference:SL2.40ch02 gene_region:34600500-34626149 transcript_region:SL2.40ch02:34600500..34626149+ go_terms:GO:0005515 functional_description:"Protein phosphatase 1 regulatory subunit 7 (AHRD V1 *--…	solyc01g106900.2.1	LYGGPNALS(ph)R	0.942219	B	transport.unspecified cations	34.14	34	moderately similar to ( 489) AT3G19640 | Symbols: | magnesium transporter CorA-like family protein (MRS2-3) | chr3:6820969-6823104 FORWARDmoderately similar to ( 354) loc_os01g68040 12001.m12908 protein metal ion transporter, putative, expressed CorA genomic_reference:SL2.40ch01 gene_region:86369662-86378019 transcript_region:SL2.40ch01:86369662..86378019+ go_terms:GO:0015095 functional_descripti…
solyc02g070260.2.1	phosphatase	nearly identical (2073) AT2G34680 | Symbols: AIR9 | AIR9; protein binding | chr2:14616947-14628300 REVERSEnearly identical (1010) loc_os07g05470 12007.m66708 protein AIR9, putative, expressed genomic_reference:SL2.40ch02 gene_region:34600500-34626149 transcript_region:SL2.40ch02:34600500..34626149+ go_terms:GO:0005515 functional_description:"Protein phosphatase 1 regulatory subunit 7 (AHRD V1 *--…	solyc02g082410.2.1	QGS(ph)GTEGPPTSLSM(ox)R	0.881196	A	transport.sugars	34.2	34	highly similar to ( 825) AT4G35300 | Symbols: | TMT2 (TONOPLAST MONOSACCHARIDE TRANSPORTER2); carbohydrate transmembrane transporter/ nucleoside transmembrane transporter/ sugar:hydrogen symporter | chr4:16796432-16799071 REVERSEvery weakly similar to (84.0) STC_RICCO Sugar carrier protein C - Ricinus communis (Castor bean)highly similar to ( 839) loc_os10g39440 12010.m21801 protein hexose transp…
solyc02g070260.2.1	phosphatase	nearly identical (2073) AT2G34680 | Symbols: AIR9 | AIR9; protein binding | chr2:14616947-14628300 REVERSEnearly identical (1010) loc_os07g05470 12007.m66708 protein AIR9, putative, expressed genomic_reference:SL2.40ch02 gene_region:34600500-34626149 transcript_region:SL2.40ch02:34600500..34626149+ go_terms:GO:0005515 functional_description:"Protein phosphatase 1 regulatory subunit 7 (AHRD V1 *--…	solyc05g012220.2.1	AFS(ph)NLSSSK	0.983252	A	transport.unspecified cations	34.14	34	moderately similar to ( 444) AT2G03620 | Symbols: | magnesium transporter CorA-like family protein (MRS2-5) | chr2:1100489-1102168 REVERSEmoderately similar to ( 407) loc_os06g44150 12006.m08943 protein MRS2-10, putative, expressed CorA genomic_reference:SL2.40ch05 gene_region:5500851-5506199 transcript_region:SL2.40ch05:5500851..5506199+ go_terms:GO:0015095 functional_description:"Magnesium tran…
solyc02g070260.2.1	phosphatase	nearly identical (2073) AT2G34680 | Symbols: AIR9 | AIR9; protein binding | chr2:14616947-14628300 REVERSEnearly identical (1010) loc_os07g05470 12007.m66708 protein AIR9, putative, expressed genomic_reference:SL2.40ch02 gene_region:34600500-34626149 transcript_region:SL2.40ch02:34600500..34626149+ go_terms:GO:0005515 functional_description:"Protein phosphatase 1 regulatory subunit 7 (AHRD V1 *--…	solyc07g052380.2.1	(ac)ASS(ph)ENDVNQPFIEK	0.998971	A	transport.misc	34.99	34	highly similar to ( 630) AT3G21690 | Symbols: | MATE efflux family protein | chr3:7638750-7641861 FORWARDhighly similar to ( 607) loc_os03g37490 12003.m08858 protein transparent testa 12 protein, putative, expressed NorM PRK01766 PRK00187 MatE genomic_reference:SL2.40ch07 gene_region:58220177-58223570 transcript_region:SL2.40ch07:58220177..58223570+ go_terms:GO:0016020 functional_description:"Mul…
solyc02g070260.2.1	phosphatase	nearly identical (2073) AT2G34680 | Symbols: AIR9 | AIR9; protein binding | chr2:14616947-14628300 REVERSEnearly identical (1010) loc_os07g05470 12007.m66708 protein AIR9, putative, expressed genomic_reference:SL2.40ch02 gene_region:34600500-34626149 transcript_region:SL2.40ch02:34600500..34626149+ go_terms:GO:0005515 functional_description:"Protein phosphatase 1 regulatory subunit 7 (AHRD V1 *--…	solyc07g065320.2.1	SNSSFENAS(ph)DT	0.999983	A	transport.ABC transporters and multidrug resistance systems	34.16	34	nearly identical (2005) AT3G13080 | Symbols: ATMRP3, MRP3 | ATMRP3; ATPase, coupled to transmembrane movement of substances / chlorophyll catabolite transporter/ glutathione S-conjugate-exporting ATPase | chr3:4197606-4201250 REVERSEweakly similar to ( 182) MDR_ORYSA Putative multidrug resistance protein (P-glycoprotein) - Oryza sativa (Rice)nearly identical (1782) loc_os01g07870 12001.m07414 pro…
solyc02g070260.2.1	phosphatase	nearly identical (2073) AT2G34680 | Symbols: AIR9 | AIR9; protein binding | chr2:14616947-14628300 REVERSEnearly identical (1010) loc_os07g05470 12007.m66708 protein AIR9, putative, expressed genomic_reference:SL2.40ch02 gene_region:34600500-34626149 transcript_region:SL2.40ch02:34600500..34626149+ go_terms:GO:0005515 functional_description:"Protein phosphatase 1 regulatory subunit 7 (AHRD V1 *--…	solyc08g083060.2.1	NLS(ph)PDISAAGVR	0.994757	A	transport.peptides and oligopeptides	34.13	34	highly similar to ( 914) AT4G24120 | Symbols: YSL1, ATYSL1 | YSL1 (YELLOW STRIPE LIKE 1); oligopeptide transporter | chr4:12524581-12527023 FORWARDhighly similar to ( 829) loc_os04g45860 12004.m101436 protein transposon protein, putative, unclassified, expressedOPT COG1297 genomic_reference:SL2.40ch08 gene_region:62808532-62811413 transcript_region:SL2.40ch08:62808532..62811413+ go_terms:GO:00151…
solyc02g070260.2.1	phosphatase	nearly identical (2073) AT2G34680 | Symbols: AIR9 | AIR9; protein binding | chr2:14616947-14628300 REVERSEnearly identical (1010) loc_os07g05470 12007.m66708 protein AIR9, putative, expressed genomic_reference:SL2.40ch02 gene_region:34600500-34626149 transcript_region:SL2.40ch02:34600500..34626149+ go_terms:GO:0005515 functional_description:"Protein phosphatase 1 regulatory subunit 7 (AHRD V1 *--…	solyc09g008240.2.1	NSVSS(ph)PIITR	0.863906	A	transport.ABC transporters and multidrug resistance systems	34.16	34	nearly identical (1971) AT2G36910 | Symbols: ATPGP1, PGP1, ABCB1 | ABCB1 (ATP BINDING CASSETTE SUBFAMILY B1); ATPase, coupled to transmembrane movement of substances / auxin efflux transmembrane transporter/ calmodulin binding | chr2:15502162-15507050 FORWARDhighly similar to ( 969) MDR_ORYSA Putative multidrug resistance protein (P-glycoprotein) - Oryza sativa (Rice)nearly identical (1718) loc_o…
solyc02g070260.2.1	phosphatase	nearly identical (2073) AT2G34680 | Symbols: AIR9 | AIR9; protein binding | chr2:14616947-14628300 REVERSEnearly identical (1010) loc_os07g05470 12007.m66708 protein AIR9, putative, expressed genomic_reference:SL2.40ch02 gene_region:34600500-34626149 transcript_region:SL2.40ch02:34600500..34626149+ go_terms:GO:0005515 functional_description:"Protein phosphatase 1 regulatory subunit 7 (AHRD V1 *--…	solyc09g091660.2.1	ANS(ph)NSIWR	0.903845	A	transport.ABC transporters and multidrug resistance systems	34.16	34	nearly identical (2070) AT1G15520 | Symbols: PDR12, ATPDR12 | PDR12 (PLEIOTROPIC DRUG RESISTANCE 12); ATPase, coupled to transmembrane movement of substances | chr1:5331993-5338175 REVERSEnearly identical (2580) PDR1_TOBAC Pleiotropic drug resistance protein 1 (NtPDR1) - Nicotiana tabacum (Common tobacco)nearly identical (2028) loc_os01g42380 12001.m10504 protein PDR5-like ABC transporter, putati…
solyc02g070260.2.1	phosphatase	nearly identical (2073) AT2G34680 | Symbols: AIR9 | AIR9; protein binding | chr2:14616947-14628300 REVERSEnearly identical (1010) loc_os07g05470 12007.m66708 protein AIR9, putative, expressed genomic_reference:SL2.40ch02 gene_region:34600500-34626149 transcript_region:SL2.40ch02:34600500..34626149+ go_terms:GO:0005515 functional_description:"Protein phosphatase 1 regulatory subunit 7 (AHRD V1 *--…	solyc10g053970.1.1	GSDTSTAESGSEAEDIGS(ph)PK	0.8993	A	transport.misc	34.99	34	highly similar to ( 858) AT2G21520 | Symbols: | transporter | chr2:9215956-9218953 FORWARDhighly similar to ( 760) loc_os02g04020 12002.m05751 protein phosphatidylinositol transfer-like protein III, putative, expressed CRAL_TRIO SEC14 SEC14 evidence_code:10F0H1E1IEG genomic_reference:SL2.40ch10 gene_region:49767739-49773903 transcript_region:SL2.40ch10:49767739..49773903- go_terms:GO:0005622 func…
solyc02g076780.2.1	kinase	highly similar to ( 568) AT2G42640 | Symbols: | ATP binding / protein kinase/ protein serine/threonine kinase/ protein tyrosine kinase | chr2:17758532-17763708 REVERSEweakly similar to ( 109) NORK_MEDTR Nodulation receptor kinase precursor (EC 2.7.11.1) (Does not make infections protein 2) (Symbiosis receptor-like kinase) (MtSYMRK) - Medicago truncatula (Barrel medic)highly similar to ( 786) loc_…	solyc01g111980.2.1	(ac)AGVEDQVSS(ph)LPNSLPITPR	0.894579	D	transport.amino acids	34.3	34	moderately similar to ( 498) AT1G47670 | Symbols: | amino acid transporter family protein | chr1:17536834-17539486 REVERSEhighly similar to ( 528) loc_os04g47420 12004.m09687 protein expressed protein Aa_trans genomic_reference:SL2.40ch01 gene_region:89876788-89879583 transcript_region:SL2.40ch01:89876788..89879583- go_terms:GO:0015171 functional_description:"Lysine/histidine transporter (AHRD V1…
solyc02g076780.2.1	kinase	highly similar to ( 568) AT2G42640 | Symbols: | ATP binding / protein kinase/ protein serine/threonine kinase/ protein tyrosine kinase | chr2:17758532-17763708 REVERSEweakly similar to ( 109) NORK_MEDTR Nodulation receptor kinase precursor (EC 2.7.11.1) (Does not make infections protein 2) (Symbiosis receptor-like kinase) (MtSYMRK) - Medicago truncatula (Barrel medic)highly similar to ( 786) loc_…	solyc03g032040.2.1	MPEM(ox)GS(ph)M(ox)R	0.947997	B	transport.sugars	34.2	34	highly similar to ( 808) AT4G35300 | Symbols: | TMT2 (TONOPLAST MONOSACCHARIDE TRANSPORTER2); carbohydrate transmembrane transporter/ nucleoside transmembrane transporter/ sugar:hydrogen symporter | chr4:16796432-16799071 REVERSEvery weakly similar to (85.5) STC_RICCO Sugar carrier protein C - Ricinus communis (Castor bean)highly similar to ( 848) loc_os02g13560 12002.m100038 protein sugar transp…
solyc02g076780.2.1	kinase	highly similar to ( 568) AT2G42640 | Symbols: | ATP binding / protein kinase/ protein serine/threonine kinase/ protein tyrosine kinase | chr2:17758532-17763708 REVERSEweakly similar to ( 109) NORK_MEDTR Nodulation receptor kinase precursor (EC 2.7.11.1) (Does not make infections protein 2) (Symbiosis receptor-like kinase) (MtSYMRK) - Medicago truncatula (Barrel medic)highly similar to ( 786) loc_…	solyc03g093140.2.1	DEDEVFS(ph)PR	0.837701	A	transport.membrane system unknown	34.98	34	highly similar to ( 674) AT3G47420 | Symbols: | glycerol-3-phosphate transporter, putative / glycerol 3-phosphate permease, putative | chr3:17472541-17474209 REVERSEhighly similar to ( 608) loc_os04g46880 12004.m101437 protein glycerol 3-phosphate permease, putative, expressed UhpC uhpT PRK11663 glpT MFS_1 genomic_reference:SL2.40ch03 gene_region:47765031-47767076 transcript_region:SL2.40ch03:477…
solyc02g076780.2.1	kinase	highly similar to ( 568) AT2G42640 | Symbols: | ATP binding / protein kinase/ protein serine/threonine kinase/ protein tyrosine kinase | chr2:17758532-17763708 REVERSEweakly similar to ( 109) NORK_MEDTR Nodulation receptor kinase precursor (EC 2.7.11.1) (Does not make infections protein 2) (Symbiosis receptor-like kinase) (MtSYMRK) - Medicago truncatula (Barrel medic)highly similar to ( 786) loc_…	solyc03g114950.2.1	QLQGYKS(ph)DS	0.817275	A	transport.ABC transporters and multidrug resistance systems	34.16	34	highly similar to ( 827) AT5G39040 | Symbols: ATTAP2, TAP2 | ATTAP2; ATPase, coupled to transmembrane movement of substances / transporter | chr5:15625660-15629621 FORWARDmoderately similar to ( 294) MDR_ORYSA Putative multidrug resistance protein (P-glycoprotein) - Oryza sativa (Rice)highly similar to ( 868) loc_os03g54790 12003.m10395 protein ATP-binding cassette sub-family B member 10, mitocho…
solyc02g076780.2.1	kinase	highly similar to ( 568) AT2G42640 | Symbols: | ATP binding / protein kinase/ protein serine/threonine kinase/ protein tyrosine kinase | chr2:17758532-17763708 REVERSEweakly similar to ( 109) NORK_MEDTR Nodulation receptor kinase precursor (EC 2.7.11.1) (Does not make infections protein 2) (Symbiosis receptor-like kinase) (MtSYMRK) - Medicago truncatula (Barrel medic)highly similar to ( 786) loc_…	solyc10g009180.2.1	DVPVDIPLDSS(ph)TDLK	0.861049	D	transport.misc	34.99	34	moderately similar to ( 377) AT1G61250 | Symbols: SC3 | SC3 (SECRETORY CARRIER 3); transmembrane transporter | chr1:22586035-22588664 FORWARDmoderately similar to ( 375) loc_os01g57220 12001.m43501 protein SC3 protein, putative, expressed SCAMP genomic_reference:SL2.40ch10 gene_region:3177983-3185483 transcript_region:SL2.40ch10:3177983..3185483+ go_terms:GO:0022857 functional_description:"Secret…
solyc02g076780.2.1	kinase	highly similar to ( 568) AT2G42640 | Symbols: | ATP binding / protein kinase/ protein serine/threonine kinase/ protein tyrosine kinase | chr2:17758532-17763708 REVERSEweakly similar to ( 109) NORK_MEDTR Nodulation receptor kinase precursor (EC 2.7.11.1) (Does not make infections protein 2) (Symbiosis receptor-like kinase) (MtSYMRK) - Medicago truncatula (Barrel medic)highly similar to ( 786) loc_…	solyc11g069710.1.1	VDEGGDSINAATTPAS(ph)PSLSK	0.822883	A	transport.ABC transporters and multidrug resistance systems	34.16	34	nearly identical (1058) AT2G28070 | Symbols: | ABC transporter family protein | chr2:11956432-11959782 FORWARDweakly similar to ( 117) PDR15_ORYSA Pleiotropic drug resistance protein 15 - Oryza sativa (Rice)highly similar to ( 843) loc_os03g64200 12003.m101582 protein ATPase, coupled to transmembrane movement of substances, putative, expressed ABCG_EPDR ABCG_White ABC_PDR_domain2 CcmA ABC_PDR_dom…
solyc02g079590.2.1	kinase	highly similar to ( 931) AT4G21380 | Symbols: ARK3 | ARK3 (A. THALIANA RECEPTOR KINASE 3); kinase/ transmembrane receptor protein serine/threonine kinase | chr4:11389219-11393090 REVERSEmoderately similar to ( 401) SLSG6_BRAOL S-locus-specific glycoprotein S6 precursor (SLSG-6) - Brassica oleracea (Wild cabbage)highly similar to ( 797) loc_os07g36544 12007.m07905 protein serine/threonine-protein …	solyc01g111980.2.1	(ac)AGVEDQVSS(ph)LPNSLPITPR	0.999294	D	transport.amino acids	34.3	34	moderately similar to ( 498) AT1G47670 | Symbols: | amino acid transporter family protein | chr1:17536834-17539486 REVERSEhighly similar to ( 528) loc_os04g47420 12004.m09687 protein expressed protein Aa_trans genomic_reference:SL2.40ch01 gene_region:89876788-89879583 transcript_region:SL2.40ch01:89876788..89879583- go_terms:GO:0015171 functional_description:"Lysine/histidine transporter (AHRD V1…
solyc02g079590.2.1	kinase	highly similar to ( 931) AT4G21380 | Symbols: ARK3 | ARK3 (A. THALIANA RECEPTOR KINASE 3); kinase/ transmembrane receptor protein serine/threonine kinase | chr4:11389219-11393090 REVERSEmoderately similar to ( 401) SLSG6_BRAOL S-locus-specific glycoprotein S6 precursor (SLSG-6) - Brassica oleracea (Wild cabbage)highly similar to ( 797) loc_os07g36544 12007.m07905 protein serine/threonine-protein …	solyc03g114950.2.1	QLQGYKS(ph)DS	0.943036	A	transport.ABC transporters and multidrug resistance systems	34.16	34	highly similar to ( 827) AT5G39040 | Symbols: ATTAP2, TAP2 | ATTAP2; ATPase, coupled to transmembrane movement of substances / transporter | chr5:15625660-15629621 FORWARDmoderately similar to ( 294) MDR_ORYSA Putative multidrug resistance protein (P-glycoprotein) - Oryza sativa (Rice)highly similar to ( 868) loc_os03g54790 12003.m10395 protein ATP-binding cassette sub-family B member 10, mitocho…
solyc02g080070.2.1	kinase	highly similar to ( 531) AT4G23180 | Symbols: CRK10, RLK4 | CRK10 (CYSTEINE-RICH RLK10); ATP binding / kinase/ protein kinase/ protein serine/threonine kinase/ protein tyrosine kinase | chr4:12138171-12140780 FORWARDweakly similar to ( 194) PSKR_DAUCA Phytosulfokine receptor precursor (EC 2.7.11.1) (Phytosulfokine LRR receptor kinase) - Daucus carota (Carrot)moderately similar to ( 453) loc_os07g…	solyc03g032040.2.1	MPEM(ox)GS(ph)M(ox)R	0.893544	B	transport.sugars	34.2	34	highly similar to ( 808) AT4G35300 | Symbols: | TMT2 (TONOPLAST MONOSACCHARIDE TRANSPORTER2); carbohydrate transmembrane transporter/ nucleoside transmembrane transporter/ sugar:hydrogen symporter | chr4:16796432-16799071 REVERSEvery weakly similar to (85.5) STC_RICCO Sugar carrier protein C - Ricinus communis (Castor bean)highly similar to ( 848) loc_os02g13560 12002.m100038 protein sugar transp…
solyc02g080070.2.1	kinase	highly similar to ( 531) AT4G23180 | Symbols: CRK10, RLK4 | CRK10 (CYSTEINE-RICH RLK10); ATP binding / kinase/ protein kinase/ protein serine/threonine kinase/ protein tyrosine kinase | chr4:12138171-12140780 FORWARDweakly similar to ( 194) PSKR_DAUCA Phytosulfokine receptor precursor (EC 2.7.11.1) (Phytosulfokine LRR receptor kinase) - Daucus carota (Carrot)moderately similar to ( 453) loc_os07g…	solyc05g012220.2.1	AFS(ph)NLSSSK	0.825385	A	transport.unspecified cations	34.14	34	moderately similar to ( 444) AT2G03620 | Symbols: | magnesium transporter CorA-like family protein (MRS2-5) | chr2:1100489-1102168 REVERSEmoderately similar to ( 407) loc_os06g44150 12006.m08943 protein MRS2-10, putative, expressed CorA genomic_reference:SL2.40ch05 gene_region:5500851-5506199 transcript_region:SL2.40ch05:5500851..5506199+ go_terms:GO:0015095 functional_description:"Magnesium tran…
solyc02g080070.2.1	kinase	highly similar to ( 531) AT4G23180 | Symbols: CRK10, RLK4 | CRK10 (CYSTEINE-RICH RLK10); ATP binding / kinase/ protein kinase/ protein serine/threonine kinase/ protein tyrosine kinase | chr4:12138171-12140780 FORWARDweakly similar to ( 194) PSKR_DAUCA Phytosulfokine receptor precursor (EC 2.7.11.1) (Phytosulfokine LRR receptor kinase) - Daucus carota (Carrot)moderately similar to ( 453) loc_os07g…	solyc07g052380.2.1	(ac)ASS(ph)ENDVNQPFIEK	0.889983	A	transport.misc	34.99	34	highly similar to ( 630) AT3G21690 | Symbols: | MATE efflux family protein | chr3:7638750-7641861 FORWARDhighly similar to ( 607) loc_os03g37490 12003.m08858 protein transparent testa 12 protein, putative, expressed NorM PRK01766 PRK00187 MatE genomic_reference:SL2.40ch07 gene_region:58220177-58223570 transcript_region:SL2.40ch07:58220177..58223570+ go_terms:GO:0016020 functional_description:"Mul…
solyc02g080070.2.1	kinase	highly similar to ( 531) AT4G23180 | Symbols: CRK10, RLK4 | CRK10 (CYSTEINE-RICH RLK10); ATP binding / kinase/ protein kinase/ protein serine/threonine kinase/ protein tyrosine kinase | chr4:12138171-12140780 FORWARDweakly similar to ( 194) PSKR_DAUCA Phytosulfokine receptor precursor (EC 2.7.11.1) (Phytosulfokine LRR receptor kinase) - Daucus carota (Carrot)moderately similar to ( 453) loc_os07g…	solyc08g083060.2.1	NLS(ph)PDISAAGVR	0.901831	A	transport.peptides and oligopeptides	34.13	34	highly similar to ( 914) AT4G24120 | Symbols: YSL1, ATYSL1 | YSL1 (YELLOW STRIPE LIKE 1); oligopeptide transporter | chr4:12524581-12527023 FORWARDhighly similar to ( 829) loc_os04g45860 12004.m101436 protein transposon protein, putative, unclassified, expressedOPT COG1297 genomic_reference:SL2.40ch08 gene_region:62808532-62811413 transcript_region:SL2.40ch08:62808532..62811413+ go_terms:GO:00151…
solyc02g086270.2.1	kinase	moderately similar to ( 456) AT5G38210 | Symbols: | serine/threonine protein kinase family protein | chr5:15261035-15265376 FORWARDmoderately similar to ( 205) NORK_MEDTR Nodulation receptor kinase precursor (EC 2.7.11.1) (Does not make infections protein 2) (Symbiosis receptor-like kinase) (MtSYMRK) - Medicago truncatula (Barrel medic)moderately similar to ( 464) loc_os01g04409 12001.m07075 prot…	solyc01g106900.2.1	LYGGPNALS(ph)R	0.881103	B	transport.unspecified cations	34.14	34	moderately similar to ( 489) AT3G19640 | Symbols: | magnesium transporter CorA-like family protein (MRS2-3) | chr3:6820969-6823104 FORWARDmoderately similar to ( 354) loc_os01g68040 12001.m12908 protein metal ion transporter, putative, expressed CorA genomic_reference:SL2.40ch01 gene_region:86369662-86378019 transcript_region:SL2.40ch01:86369662..86378019+ go_terms:GO:0015095 functional_descripti…
solyc02g086270.2.1	kinase	moderately similar to ( 456) AT5G38210 | Symbols: | serine/threonine protein kinase family protein | chr5:15261035-15265376 FORWARDmoderately similar to ( 205) NORK_MEDTR Nodulation receptor kinase precursor (EC 2.7.11.1) (Does not make infections protein 2) (Symbiosis receptor-like kinase) (MtSYMRK) - Medicago truncatula (Barrel medic)moderately similar to ( 464) loc_os01g04409 12001.m07075 prot…	solyc01g111980.2.1	(ac)AGVEDQVSS(ph)LPNSLPITPR	0.886071	D	transport.amino acids	34.3	34	moderately similar to ( 498) AT1G47670 | Symbols: | amino acid transporter family protein | chr1:17536834-17539486 REVERSEhighly similar to ( 528) loc_os04g47420 12004.m09687 protein expressed protein Aa_trans genomic_reference:SL2.40ch01 gene_region:89876788-89879583 transcript_region:SL2.40ch01:89876788..89879583- go_terms:GO:0015171 functional_description:"Lysine/histidine transporter (AHRD V1…
solyc02g086270.2.1	kinase	moderately similar to ( 456) AT5G38210 | Symbols: | serine/threonine protein kinase family protein | chr5:15261035-15265376 FORWARDmoderately similar to ( 205) NORK_MEDTR Nodulation receptor kinase precursor (EC 2.7.11.1) (Does not make infections protein 2) (Symbiosis receptor-like kinase) (MtSYMRK) - Medicago truncatula (Barrel medic)moderately similar to ( 464) loc_os01g04409 12001.m07075 prot…	solyc05g012220.2.1	AFS(ph)NLSSSK	0.828882	A	transport.unspecified cations	34.14	34	moderately similar to ( 444) AT2G03620 | Symbols: | magnesium transporter CorA-like family protein (MRS2-5) | chr2:1100489-1102168 REVERSEmoderately similar to ( 407) loc_os06g44150 12006.m08943 protein MRS2-10, putative, expressed CorA genomic_reference:SL2.40ch05 gene_region:5500851-5506199 transcript_region:SL2.40ch05:5500851..5506199+ go_terms:GO:0015095 functional_description:"Magnesium tran…
solyc02g086270.2.1	kinase	moderately similar to ( 456) AT5G38210 | Symbols: | serine/threonine protein kinase family protein | chr5:15261035-15265376 FORWARDmoderately similar to ( 205) NORK_MEDTR Nodulation receptor kinase precursor (EC 2.7.11.1) (Does not make infections protein 2) (Symbiosis receptor-like kinase) (MtSYMRK) - Medicago truncatula (Barrel medic)moderately similar to ( 464) loc_os01g04409 12001.m07075 prot…	solyc09g008240.2.1	NSVSS(ph)PIITR	0.928719	A	transport.ABC transporters and multidrug resistance systems	34.16	34	nearly identical (1971) AT2G36910 | Symbols: ATPGP1, PGP1, ABCB1 | ABCB1 (ATP BINDING CASSETTE SUBFAMILY B1); ATPase, coupled to transmembrane movement of substances / auxin efflux transmembrane transporter/ calmodulin binding | chr2:15502162-15507050 FORWARDhighly similar to ( 969) MDR_ORYSA Putative multidrug resistance protein (P-glycoprotein) - Oryza sativa (Rice)nearly identical (1718) loc_o…
solyc02g086270.2.1	kinase	moderately similar to ( 456) AT5G38210 | Symbols: | serine/threonine protein kinase family protein | chr5:15261035-15265376 FORWARDmoderately similar to ( 205) NORK_MEDTR Nodulation receptor kinase precursor (EC 2.7.11.1) (Does not make infections protein 2) (Symbiosis receptor-like kinase) (MtSYMRK) - Medicago truncatula (Barrel medic)moderately similar to ( 464) loc_os01g04409 12001.m07075 prot…	solyc09g091660.2.1	ANS(ph)NSIWR	0.895511	A	transport.ABC transporters and multidrug resistance systems	34.16	34	nearly identical (2070) AT1G15520 | Symbols: PDR12, ATPDR12 | PDR12 (PLEIOTROPIC DRUG RESISTANCE 12); ATPase, coupled to transmembrane movement of substances | chr1:5331993-5338175 REVERSEnearly identical (2580) PDR1_TOBAC Pleiotropic drug resistance protein 1 (NtPDR1) - Nicotiana tabacum (Common tobacco)nearly identical (2028) loc_os01g42380 12001.m10504 protein PDR5-like ABC transporter, putati…
solyc02g086270.2.1	kinase	moderately similar to ( 456) AT5G38210 | Symbols: | serine/threonine protein kinase family protein | chr5:15261035-15265376 FORWARDmoderately similar to ( 205) NORK_MEDTR Nodulation receptor kinase precursor (EC 2.7.11.1) (Does not make infections protein 2) (Symbiosis receptor-like kinase) (MtSYMRK) - Medicago truncatula (Barrel medic)moderately similar to ( 464) loc_os01g04409 12001.m07075 prot…	solyc10g009180.2.1	DVPVDIPLDSS(ph)TDLK	0.837474	D	transport.misc	34.99	34	moderately similar to ( 377) AT1G61250 | Symbols: SC3 | SC3 (SECRETORY CARRIER 3); transmembrane transporter | chr1:22586035-22588664 FORWARDmoderately similar to ( 375) loc_os01g57220 12001.m43501 protein SC3 protein, putative, expressed SCAMP genomic_reference:SL2.40ch10 gene_region:3177983-3185483 transcript_region:SL2.40ch10:3177983..3185483+ go_terms:GO:0022857 functional_description:"Secret…
solyc02g086670.2.1	kinase	highly similar to ( 725) AT5G14640 | Symbols: ATSK13, SK13 | SK13 (SHAGGY-LIKE KINASE 13); ATP binding / protein kinase/ protein serine/threonine kinase | chr5:4719350-4721772 REVERSEhighly similar to ( 713) MSK1_TOBAC Shaggy-related protein kinase NtK-1 (EC 2.7.11.1) - Nicotiana tabacum (Common tobacco)highly similar to ( 696) loc_os01g14860 12001.m43459 protein glycogen synthase kinase-3 homolo…	solyc01g106900.2.1	LYGGPNALS(ph)R	0.82379	B	transport.unspecified cations	34.14	34	moderately similar to ( 489) AT3G19640 | Symbols: | magnesium transporter CorA-like family protein (MRS2-3) | chr3:6820969-6823104 FORWARDmoderately similar to ( 354) loc_os01g68040 12001.m12908 protein metal ion transporter, putative, expressed CorA genomic_reference:SL2.40ch01 gene_region:86369662-86378019 transcript_region:SL2.40ch01:86369662..86378019+ go_terms:GO:0015095 functional_descripti…
solyc02g086670.2.1	kinase	highly similar to ( 725) AT5G14640 | Symbols: ATSK13, SK13 | SK13 (SHAGGY-LIKE KINASE 13); ATP binding / protein kinase/ protein serine/threonine kinase | chr5:4719350-4721772 REVERSEhighly similar to ( 713) MSK1_TOBAC Shaggy-related protein kinase NtK-1 (EC 2.7.11.1) - Nicotiana tabacum (Common tobacco)highly similar to ( 696) loc_os01g14860 12001.m43459 protein glycogen synthase kinase-3 homolo…	solyc01g111980.2.1	(ac)AGVEDQVSS(ph)LPNSLPITPR	0.922062	D	transport.amino acids	34.3	34	moderately similar to ( 498) AT1G47670 | Symbols: | amino acid transporter family protein | chr1:17536834-17539486 REVERSEhighly similar to ( 528) loc_os04g47420 12004.m09687 protein expressed protein Aa_trans genomic_reference:SL2.40ch01 gene_region:89876788-89879583 transcript_region:SL2.40ch01:89876788..89879583- go_terms:GO:0015171 functional_description:"Lysine/histidine transporter (AHRD V1…
solyc02g086670.2.1	kinase	highly similar to ( 725) AT5G14640 | Symbols: ATSK13, SK13 | SK13 (SHAGGY-LIKE KINASE 13); ATP binding / protein kinase/ protein serine/threonine kinase | chr5:4719350-4721772 REVERSEhighly similar to ( 713) MSK1_TOBAC Shaggy-related protein kinase NtK-1 (EC 2.7.11.1) - Nicotiana tabacum (Common tobacco)highly similar to ( 696) loc_os01g14860 12001.m43459 protein glycogen synthase kinase-3 homolo…	solyc05g012220.2.1	AFS(ph)NLSSSK	0.84855	A	transport.unspecified cations	34.14	34	moderately similar to ( 444) AT2G03620 | Symbols: | magnesium transporter CorA-like family protein (MRS2-5) | chr2:1100489-1102168 REVERSEmoderately similar to ( 407) loc_os06g44150 12006.m08943 protein MRS2-10, putative, expressed CorA genomic_reference:SL2.40ch05 gene_region:5500851-5506199 transcript_region:SL2.40ch05:5500851..5506199+ go_terms:GO:0015095 functional_description:"Magnesium tran…
solyc02g086670.2.1	kinase	highly similar to ( 725) AT5G14640 | Symbols: ATSK13, SK13 | SK13 (SHAGGY-LIKE KINASE 13); ATP binding / protein kinase/ protein serine/threonine kinase | chr5:4719350-4721772 REVERSEhighly similar to ( 713) MSK1_TOBAC Shaggy-related protein kinase NtK-1 (EC 2.7.11.1) - Nicotiana tabacum (Common tobacco)highly similar to ( 696) loc_os01g14860 12001.m43459 protein glycogen synthase kinase-3 homolo…	solyc06g074970.1.1	INS(ph)GSLPSPSSIER	0.917782	A	transport.ABC transporters and multidrug resistance systems	34.16	34	highly similar to ( 886) AT2G28070 | Symbols: | ABC transporter family protein | chr2:11956432-11959782 FORWARDweakly similar to ( 111) PDR3_TOBAC Pleiotropic drug resistance protein 3 (NtPDR3) - Nicotiana tabacum (Common tobacco)highly similar to ( 673) loc_os03g64200 12003.m101582 protein ATPase, coupled to transmembrane movement of substances, putative, expressed ABCG_EPDR ABCG_White ABC_PDR_d…
solyc02g086670.2.1	kinase	highly similar to ( 725) AT5G14640 | Symbols: ATSK13, SK13 | SK13 (SHAGGY-LIKE KINASE 13); ATP binding / protein kinase/ protein serine/threonine kinase | chr5:4719350-4721772 REVERSEhighly similar to ( 713) MSK1_TOBAC Shaggy-related protein kinase NtK-1 (EC 2.7.11.1) - Nicotiana tabacum (Common tobacco)highly similar to ( 696) loc_os01g14860 12001.m43459 protein glycogen synthase kinase-3 homolo…	solyc09g008240.2.1	NSVSS(ph)PIITR	0.816	A	transport.ABC transporters and multidrug resistance systems	34.16	34	nearly identical (1971) AT2G36910 | Symbols: ATPGP1, PGP1, ABCB1 | ABCB1 (ATP BINDING CASSETTE SUBFAMILY B1); ATPase, coupled to transmembrane movement of substances / auxin efflux transmembrane transporter/ calmodulin binding | chr2:15502162-15507050 FORWARDhighly similar to ( 969) MDR_ORYSA Putative multidrug resistance protein (P-glycoprotein) - Oryza sativa (Rice)nearly identical (1718) loc_o…
solyc02g086670.2.1	kinase	highly similar to ( 725) AT5G14640 | Symbols: ATSK13, SK13 | SK13 (SHAGGY-LIKE KINASE 13); ATP binding / protein kinase/ protein serine/threonine kinase | chr5:4719350-4721772 REVERSEhighly similar to ( 713) MSK1_TOBAC Shaggy-related protein kinase NtK-1 (EC 2.7.11.1) - Nicotiana tabacum (Common tobacco)highly similar to ( 696) loc_os01g14860 12001.m43459 protein glycogen synthase kinase-3 homolo…	solyc09g091660.2.1	ANS(ph)NSIWR	0.851069	A	transport.ABC transporters and multidrug resistance systems	34.16	34	nearly identical (2070) AT1G15520 | Symbols: PDR12, ATPDR12 | PDR12 (PLEIOTROPIC DRUG RESISTANCE 12); ATPase, coupled to transmembrane movement of substances | chr1:5331993-5338175 REVERSEnearly identical (2580) PDR1_TOBAC Pleiotropic drug resistance protein 1 (NtPDR1) - Nicotiana tabacum (Common tobacco)nearly identical (2028) loc_os01g42380 12001.m10504 protein PDR5-like ABC transporter, putati…
solyc02g086670.2.1	kinase	highly similar to ( 725) AT5G14640 | Symbols: ATSK13, SK13 | SK13 (SHAGGY-LIKE KINASE 13); ATP binding / protein kinase/ protein serine/threonine kinase | chr5:4719350-4721772 REVERSEhighly similar to ( 713) MSK1_TOBAC Shaggy-related protein kinase NtK-1 (EC 2.7.11.1) - Nicotiana tabacum (Common tobacco)highly similar to ( 696) loc_os01g14860 12001.m43459 protein glycogen synthase kinase-3 homolo…	solyc10g009180.2.1	DVPVDIPLDSS(ph)TDLK	0.887884	D	transport.misc	34.99	34	moderately similar to ( 377) AT1G61250 | Symbols: SC3 | SC3 (SECRETORY CARRIER 3); transmembrane transporter | chr1:22586035-22588664 FORWARDmoderately similar to ( 375) loc_os01g57220 12001.m43501 protein SC3 protein, putative, expressed SCAMP genomic_reference:SL2.40ch10 gene_region:3177983-3185483 transcript_region:SL2.40ch10:3177983..3185483+ go_terms:GO:0022857 functional_description:"Secret…
solyc02g091590.2.1	kinase	moderately similar to ( 319) AT2G29000 | Symbols: | leucine-rich repeat family protein / protein kinase family protein | chr2:12460781-12465037 FORWARDhighly similar to ( 890) NORK_MEDTR Nodulation receptor kinase precursor (EC 2.7.11.1) (Does not make infections protein 2) (Symbiosis receptor-like kinase) (MtSYMRK) - Medicago truncatula (Barrel medic)highly similar to ( 528) loc_os07g38070 12007…	solyc01g057770.2.1	DSVSIQS(ph)PR	0.804221	C	transport.unspecified anions	34.18	34	nearly identical (1062) AT3G62270 | Symbols: | anion exchange family protein | chr3:23042528-23045633 REVERSEnearly identical (1073) loc_os12g37840 12012.m26773 protein boron transporter 1, putative, expressed HCO3_cotransp genomic_reference:SL2.40ch01 gene_region:56576301-56580082 transcript_region:SL2.40ch01:56576301..56580082+ go_terms:GO:0005452 functional_description:"AE family transporter a…
solyc02g091590.2.1	kinase	moderately similar to ( 319) AT2G29000 | Symbols: | leucine-rich repeat family protein / protein kinase family protein | chr2:12460781-12465037 FORWARDhighly similar to ( 890) NORK_MEDTR Nodulation receptor kinase precursor (EC 2.7.11.1) (Does not make infections protein 2) (Symbiosis receptor-like kinase) (MtSYMRK) - Medicago truncatula (Barrel medic)highly similar to ( 528) loc_os07g38070 12007…	solyc01g080640.2.1	IPS(ph)EASWR	0.850968	C	transport.ABC transporters and multidrug resistance systems	34.16	34	nearly identical (1789) AT2G47800 | Symbols: ATMRP4, EST3 | ATMRP4 (ARABIDOPSIS THALIANA MULTIDRUG RESISTANCE-ASSOCIATED PROTEIN 4); ATPase, coupled to transmembrane movement of substances / folic acid transporter | chr2:19574944-19580383 FORWARDweakly similar to ( 136) MDR_ORYSA Putative multidrug resistance protein (P-glycoprotein) - Oryza sativa (Rice)nearly identical (1538) loc_os01g25386 120…
solyc02g091590.2.1	kinase	moderately similar to ( 319) AT2G29000 | Symbols: | leucine-rich repeat family protein / protein kinase family protein | chr2:12460781-12465037 FORWARDhighly similar to ( 890) NORK_MEDTR Nodulation receptor kinase precursor (EC 2.7.11.1) (Does not make infections protein 2) (Symbiosis receptor-like kinase) (MtSYMRK) - Medicago truncatula (Barrel medic)highly similar to ( 528) loc_os07g38070 12007…	solyc07g066210.2.1	(ac)S(ph)GGEYGDHNILLR	0.910911	C	transport.unspecified anions	34.18	34	highly similar to ( 877) AT1G55620 | Symbols: CLC-F, ATCLC-F | CLC-F (CHLORIDE CHANNEL F); ion channel/ voltage-gated chloride channel | chr1:20787338-20790990 REVERSEhighly similar to ( 817) loc_os08g38980 12008.m07881 protein chloride channel protein CLC-f, putative, expressed Voltage_gated_ClC Voltage_CLC CBS_pair_EriC_assoc_euk EriC EriC PRK05277 PRK01862 ClC_like EriC_like ClC_3_like PRK0161…
solyc02g091590.2.1	kinase	moderately similar to ( 319) AT2G29000 | Symbols: | leucine-rich repeat family protein / protein kinase family protein | chr2:12460781-12465037 FORWARDhighly similar to ( 890) NORK_MEDTR Nodulation receptor kinase precursor (EC 2.7.11.1) (Does not make infections protein 2) (Symbiosis receptor-like kinase) (MtSYMRK) - Medicago truncatula (Barrel medic)highly similar to ( 528) loc_os07g38070 12007…	solyc08g082990.2.1	(ac)MEES(ph)ASEIK	0.863133	C	transport.peptides and oligopeptides	34.13	34	nearly identical (1164) AT4G10770 | Symbols: ATOPT7, OPT7 | OPT7 (OLIGOPEPTIDE TRANSPORTER 7); oligopeptide transporter | chr4:6628646-6632517 REVERSEnearly identical (1172) loc_os06g03540 12006.m05086 protein oligopeptide transporter 9, putative, expressed OPT genomic_reference:SL2.40ch08 gene_region:62776752-62780190 transcript_region:SL2.40ch08:62776752..62780190+ go_terms:GO:0005427 functiona…
solyc02g091590.2.1	kinase	moderately similar to ( 319) AT2G29000 | Symbols: | leucine-rich repeat family protein / protein kinase family protein | chr2:12460781-12465037 FORWARDhighly similar to ( 890) NORK_MEDTR Nodulation receptor kinase precursor (EC 2.7.11.1) (Does not make infections protein 2) (Symbiosis receptor-like kinase) (MtSYMRK) - Medicago truncatula (Barrel medic)highly similar to ( 528) loc_os07g38070 12007…	solyc10g047270.1.1	IDS(ph)FDALEVPGAQR	0.806008	A	transport.potassium	34.15	34	nearly identical (1131) AT5G09400 | Symbols: KUP7 | KUP7; potassium ion transmembrane transporter | chr5:2916377-2920604 FORWARDhighly similar to ( 961) HAK14_ORYSA Probable potassium transporter 14 (OsHAK14) - Oryza sativa (Rice)highly similar to ( 961) loc_os07g32530 12007.m07516 protein potassium transporter 14, putative, expressedK_trans Kup trkD evidence_code:10F0H1E1IEG genomic_reference:SL…
solyc02g093100.2.1	kinase	highly similar to ( 639) AT5G67200 | Symbols: | leucine-rich repeat transmembrane protein kinase, putative | chr5:26813893-26816555 REVERSEweakly similar to ( 122) PSKR_DAUCA Phytosulfokine receptor precursor (EC 2.7.11.1) (Phytosulfokine LRR receptor kinase) - Daucus carota (Carrot)moderately similar to ( 349) loc_os04g55620 12004.m10453 protein receptor kinase, putative, expressed Pkinase S_TKc…	solyc03g032040.2.1	MPEM(ox)GS(ph)M(ox)R	0.889248	B	transport.sugars	34.2	34	highly similar to ( 808) AT4G35300 | Symbols: | TMT2 (TONOPLAST MONOSACCHARIDE TRANSPORTER2); carbohydrate transmembrane transporter/ nucleoside transmembrane transporter/ sugar:hydrogen symporter | chr4:16796432-16799071 REVERSEvery weakly similar to (85.5) STC_RICCO Sugar carrier protein C - Ricinus communis (Castor bean)highly similar to ( 848) loc_os02g13560 12002.m100038 protein sugar transp…
solyc02g093100.2.1	kinase	highly similar to ( 639) AT5G67200 | Symbols: | leucine-rich repeat transmembrane protein kinase, putative | chr5:26813893-26816555 REVERSEweakly similar to ( 122) PSKR_DAUCA Phytosulfokine receptor precursor (EC 2.7.11.1) (Phytosulfokine LRR receptor kinase) - Daucus carota (Carrot)moderately similar to ( 349) loc_os04g55620 12004.m10453 protein receptor kinase, putative, expressed Pkinase S_TKc…	solyc05g012220.2.1	AFS(ph)NLSSSK	0.80058	A	transport.unspecified cations	34.14	34	moderately similar to ( 444) AT2G03620 | Symbols: | magnesium transporter CorA-like family protein (MRS2-5) | chr2:1100489-1102168 REVERSEmoderately similar to ( 407) loc_os06g44150 12006.m08943 protein MRS2-10, putative, expressed CorA genomic_reference:SL2.40ch05 gene_region:5500851-5506199 transcript_region:SL2.40ch05:5500851..5506199+ go_terms:GO:0015095 functional_description:"Magnesium tran…
solyc02g093100.2.1	kinase	highly similar to ( 639) AT5G67200 | Symbols: | leucine-rich repeat transmembrane protein kinase, putative | chr5:26813893-26816555 REVERSEweakly similar to ( 122) PSKR_DAUCA Phytosulfokine receptor precursor (EC 2.7.11.1) (Phytosulfokine LRR receptor kinase) - Daucus carota (Carrot)moderately similar to ( 349) loc_os04g55620 12004.m10453 protein receptor kinase, putative, expressed Pkinase S_TKc…	solyc07g052380.2.1	(ac)ASS(ph)ENDVNQPFIEK	0.940223	A	transport.misc	34.99	34	highly similar to ( 630) AT3G21690 | Symbols: | MATE efflux family protein | chr3:7638750-7641861 FORWARDhighly similar to ( 607) loc_os03g37490 12003.m08858 protein transparent testa 12 protein, putative, expressed NorM PRK01766 PRK00187 MatE genomic_reference:SL2.40ch07 gene_region:58220177-58223570 transcript_region:SL2.40ch07:58220177..58223570+ go_terms:GO:0016020 functional_description:"Mul…
solyc02g093100.2.1	kinase	highly similar to ( 639) AT5G67200 | Symbols: | leucine-rich repeat transmembrane protein kinase, putative | chr5:26813893-26816555 REVERSEweakly similar to ( 122) PSKR_DAUCA Phytosulfokine receptor precursor (EC 2.7.11.1) (Phytosulfokine LRR receptor kinase) - Daucus carota (Carrot)moderately similar to ( 349) loc_os04g55620 12004.m10453 protein receptor kinase, putative, expressed Pkinase S_TKc…	solyc08g083060.2.1	NLS(ph)PDISAAGVR	0.919887	A	transport.peptides and oligopeptides	34.13	34	highly similar to ( 914) AT4G24120 | Symbols: YSL1, ATYSL1 | YSL1 (YELLOW STRIPE LIKE 1); oligopeptide transporter | chr4:12524581-12527023 FORWARDhighly similar to ( 829) loc_os04g45860 12004.m101436 protein transposon protein, putative, unclassified, expressedOPT COG1297 genomic_reference:SL2.40ch08 gene_region:62808532-62811413 transcript_region:SL2.40ch08:62808532..62811413+ go_terms:GO:00151…
solyc03g005920.2.1	kinase	highly similar to ( 582) AT3G58760 | Symbols: | ankyrin protein kinase, putative | chr3:21728756-21731740 FORWARDweakly similar to ( 117) CIPK1_ORYSA CIPK-like protein 1 (EC 2.7.11.1) (OsCK1) - Oryza sativa (Rice)highly similar to ( 553) loc_os01g54480 12001.m150710 protein serine/threonine-protein kinase TNNI3K, putative, expressed Pkinase_Tyr TyrKc S_TKc PTKc Pkinase S_TKc PTKc_Csk_like PTKc_Te…	solyc01g111980.2.1	(ac)AGVEDQVSS(ph)LPNSLPITPR	0.992777	D	transport.amino acids	34.3	34	moderately similar to ( 498) AT1G47670 | Symbols: | amino acid transporter family protein | chr1:17536834-17539486 REVERSEhighly similar to ( 528) loc_os04g47420 12004.m09687 protein expressed protein Aa_trans genomic_reference:SL2.40ch01 gene_region:89876788-89879583 transcript_region:SL2.40ch01:89876788..89879583- go_terms:GO:0015171 functional_description:"Lysine/histidine transporter (AHRD V1…
solyc03g005920.2.1	kinase	highly similar to ( 582) AT3G58760 | Symbols: | ankyrin protein kinase, putative | chr3:21728756-21731740 FORWARDweakly similar to ( 117) CIPK1_ORYSA CIPK-like protein 1 (EC 2.7.11.1) (OsCK1) - Oryza sativa (Rice)highly similar to ( 553) loc_os01g54480 12001.m150710 protein serine/threonine-protein kinase TNNI3K, putative, expressed Pkinase_Tyr TyrKc S_TKc PTKc Pkinase S_TKc PTKc_Csk_like PTKc_Te…	solyc03g114950.2.1	QLQGYKS(ph)DS	0.913909	A	transport.ABC transporters and multidrug resistance systems	34.16	34	highly similar to ( 827) AT5G39040 | Symbols: ATTAP2, TAP2 | ATTAP2; ATPase, coupled to transmembrane movement of substances / transporter | chr5:15625660-15629621 FORWARDmoderately similar to ( 294) MDR_ORYSA Putative multidrug resistance protein (P-glycoprotein) - Oryza sativa (Rice)highly similar to ( 868) loc_os03g54790 12003.m10395 protein ATP-binding cassette sub-family B member 10, mitocho…
solyc03g005920.2.1	kinase	highly similar to ( 582) AT3G58760 | Symbols: | ankyrin protein kinase, putative | chr3:21728756-21731740 FORWARDweakly similar to ( 117) CIPK1_ORYSA CIPK-like protein 1 (EC 2.7.11.1) (OsCK1) - Oryza sativa (Rice)highly similar to ( 553) loc_os01g54480 12001.m150710 protein serine/threonine-protein kinase TNNI3K, putative, expressed Pkinase_Tyr TyrKc S_TKc PTKc Pkinase S_TKc PTKc_Csk_like PTKc_Te…	solyc06g074400.2.1	S(ph)PS(ph)PTPSHSSLQS	0.851562	A	transport.misc	34.99	34	moderately similar to ( 484) AT2G16650 | Symbols: | antiporter/ drug transporter | chr2:7215937-7218061 REVERSEmoderately similar to ( 407) loc_os01g73690 12001.m13396 protein antiporter/ drug transporter/ transporter, putative, expressed genomic_reference:SL2.40ch06 gene_region:42410551-42418219 transcript_region:SL2.40ch06:42410551..42418219- go_terms:GO:0005215 functional_description:"Pentatri…
solyc03g006920.2.1	kinase	highly similar to ( 553) AT2G45590 | Symbols: | protein kinase family protein | chr2:18786725-18788776 FORWARDweakly similar to ( 123) CRI4_MAIZE Putative receptor protein kinase CRINKLY4 precursor (EC 2.7.11.1) - Zea mays (Maize)moderately similar to ( 473) loc_os03g14710 12003.m06909 protein ATP binding protein, putative, expressed Pkinase_Tyr TyrKc PTKc PTKc_Jak_rpt2 S_TKc Pkinase S_TKc PTKc_I…	solyc01g057770.2.1	VSEIKGES(ph)PSLGR	0.925694	B	transport.unspecified anions	34.18	34	nearly identical (1062) AT3G62270 | Symbols: | anion exchange family protein | chr3:23042528-23045633 REVERSEnearly identical (1073) loc_os12g37840 12012.m26773 protein boron transporter 1, putative, expressed HCO3_cotransp genomic_reference:SL2.40ch01 gene_region:56576301-56580082 transcript_region:SL2.40ch01:56576301..56580082+ go_terms:GO:0005452 functional_description:"AE family transporter a…
solyc03g006920.2.1	kinase	highly similar to ( 553) AT2G45590 | Symbols: | protein kinase family protein | chr2:18786725-18788776 FORWARDweakly similar to ( 123) CRI4_MAIZE Putative receptor protein kinase CRINKLY4 precursor (EC 2.7.11.1) - Zea mays (Maize)moderately similar to ( 473) loc_os03g14710 12003.m06909 protein ATP binding protein, putative, expressed Pkinase_Tyr TyrKc PTKc PTKc_Jak_rpt2 S_TKc Pkinase S_TKc PTKc_I…	solyc01g106900.2.1	LYGGPNALS(ph)R	0.981483	B	transport.unspecified cations	34.14	34	moderately similar to ( 489) AT3G19640 | Symbols: | magnesium transporter CorA-like family protein (MRS2-3) | chr3:6820969-6823104 FORWARDmoderately similar to ( 354) loc_os01g68040 12001.m12908 protein metal ion transporter, putative, expressed CorA genomic_reference:SL2.40ch01 gene_region:86369662-86378019 transcript_region:SL2.40ch01:86369662..86378019+ go_terms:GO:0015095 functional_descripti…
solyc03g006920.2.1	kinase	highly similar to ( 553) AT2G45590 | Symbols: | protein kinase family protein | chr2:18786725-18788776 FORWARDweakly similar to ( 123) CRI4_MAIZE Putative receptor protein kinase CRINKLY4 precursor (EC 2.7.11.1) - Zea mays (Maize)moderately similar to ( 473) loc_os03g14710 12003.m06909 protein ATP binding protein, putative, expressed Pkinase_Tyr TyrKc PTKc PTKc_Jak_rpt2 S_TKc Pkinase S_TKc PTKc_I…	solyc01g111980.2.1	(ac)AGVEDQVSS(ph)LPNSLPITPR	0.979418	D	transport.amino acids	34.3	34	moderately similar to ( 498) AT1G47670 | Symbols: | amino acid transporter family protein | chr1:17536834-17539486 REVERSEhighly similar to ( 528) loc_os04g47420 12004.m09687 protein expressed protein Aa_trans genomic_reference:SL2.40ch01 gene_region:89876788-89879583 transcript_region:SL2.40ch01:89876788..89879583- go_terms:GO:0015171 functional_description:"Lysine/histidine transporter (AHRD V1…
solyc03g006920.2.1	kinase	highly similar to ( 553) AT2G45590 | Symbols: | protein kinase family protein | chr2:18786725-18788776 FORWARDweakly similar to ( 123) CRI4_MAIZE Putative receptor protein kinase CRINKLY4 precursor (EC 2.7.11.1) - Zea mays (Maize)moderately similar to ( 473) loc_os03g14710 12003.m06909 protein ATP binding protein, putative, expressed Pkinase_Tyr TyrKc PTKc PTKc_Jak_rpt2 S_TKc Pkinase S_TKc PTKc_I…	solyc09g091660.2.1	ANS(ph)NSIWR	0.972934	A	transport.ABC transporters and multidrug resistance systems	34.16	34	nearly identical (2070) AT1G15520 | Symbols: PDR12, ATPDR12 | PDR12 (PLEIOTROPIC DRUG RESISTANCE 12); ATPase, coupled to transmembrane movement of substances | chr1:5331993-5338175 REVERSEnearly identical (2580) PDR1_TOBAC Pleiotropic drug resistance protein 1 (NtPDR1) - Nicotiana tabacum (Common tobacco)nearly identical (2028) loc_os01g42380 12001.m10504 protein PDR5-like ABC transporter, putati…
solyc03g006920.2.1	kinase	highly similar to ( 553) AT2G45590 | Symbols: | protein kinase family protein | chr2:18786725-18788776 FORWARDweakly similar to ( 123) CRI4_MAIZE Putative receptor protein kinase CRINKLY4 precursor (EC 2.7.11.1) - Zea mays (Maize)moderately similar to ( 473) loc_os03g14710 12003.m06909 protein ATP binding protein, putative, expressed Pkinase_Tyr TyrKc PTKc PTKc_Jak_rpt2 S_TKc Pkinase S_TKc PTKc_I…	solyc11g017190.1.1	TSVYEPLLSDS(ph)PSATR	0.831372	F	transport.p- and v-ATPases	34.1	34	highly similar to ( 538) AT5G44240 | Symbols: | haloacid dehalogenase-like hydrolase family protein | chr5:17817619-17823598 FORWARDmoderately similar to ( 445) loc_os11g25980 12011.m06519 protein phospholipid-transporting ATPase 2, putative, expressed evidence_code:10F0H1E0IEG genomic_reference:SL2.40ch11 gene_region:8004128-8012853 transcript_region:SL2.40ch11:8004128..8012853+ go_terms:GO:0016…
solyc03g097350.2.1	kinase	highly similar to ( 914) AT5G35980 | Symbols: YAK1 | protein kinase family protein | chr5:14128551-14134354 FORWARDweakly similar to ( 120) NTF4_TOBAC Mitogen-activated protein kinase homolog NTF4 (EC 2.7.11.24) (P45) - Nicotiana tabacum (Common tobacco)highly similar to ( 699) loc_os02g47410 12002.m100053 protein ATP binding protein, putative, expressed S_TKc S_TKc Pkinase SPS1 Pkinase_Tyr TyrKc…	solyc01g111980.2.1	(ac)AGVEDQVSS(ph)LPNSLPITPR	0.858721	D	transport.amino acids	34.3	34	moderately similar to ( 498) AT1G47670 | Symbols: | amino acid transporter family protein | chr1:17536834-17539486 REVERSEhighly similar to ( 528) loc_os04g47420 12004.m09687 protein expressed protein Aa_trans genomic_reference:SL2.40ch01 gene_region:89876788-89879583 transcript_region:SL2.40ch01:89876788..89879583- go_terms:GO:0015171 functional_description:"Lysine/histidine transporter (AHRD V1…
solyc03g097350.2.1	kinase	highly similar to ( 914) AT5G35980 | Symbols: YAK1 | protein kinase family protein | chr5:14128551-14134354 FORWARDweakly similar to ( 120) NTF4_TOBAC Mitogen-activated protein kinase homolog NTF4 (EC 2.7.11.24) (P45) - Nicotiana tabacum (Common tobacco)highly similar to ( 699) loc_os02g47410 12002.m100053 protein ATP binding protein, putative, expressed S_TKc S_TKc Pkinase SPS1 Pkinase_Tyr TyrKc…	solyc03g032040.2.1	MPEM(ox)GS(ph)M(ox)R	0.953996	B	transport.sugars	34.2	34	highly similar to ( 808) AT4G35300 | Symbols: | TMT2 (TONOPLAST MONOSACCHARIDE TRANSPORTER2); carbohydrate transmembrane transporter/ nucleoside transmembrane transporter/ sugar:hydrogen symporter | chr4:16796432-16799071 REVERSEvery weakly similar to (85.5) STC_RICCO Sugar carrier protein C - Ricinus communis (Castor bean)highly similar to ( 848) loc_os02g13560 12002.m100038 protein sugar transp…
solyc03g097350.2.1	kinase	highly similar to ( 914) AT5G35980 | Symbols: YAK1 | protein kinase family protein | chr5:14128551-14134354 FORWARDweakly similar to ( 120) NTF4_TOBAC Mitogen-activated protein kinase homolog NTF4 (EC 2.7.11.24) (P45) - Nicotiana tabacum (Common tobacco)highly similar to ( 699) loc_os02g47410 12002.m100053 protein ATP binding protein, putative, expressed S_TKc S_TKc Pkinase SPS1 Pkinase_Tyr TyrKc…	solyc05g012220.2.1	AFS(ph)NLSSSK	0.8745	A	transport.unspecified cations	34.14	34	moderately similar to ( 444) AT2G03620 | Symbols: | magnesium transporter CorA-like family protein (MRS2-5) | chr2:1100489-1102168 REVERSEmoderately similar to ( 407) loc_os06g44150 12006.m08943 protein MRS2-10, putative, expressed CorA genomic_reference:SL2.40ch05 gene_region:5500851-5506199 transcript_region:SL2.40ch05:5500851..5506199+ go_terms:GO:0015095 functional_description:"Magnesium tran…
solyc03g097350.2.1	kinase	highly similar to ( 914) AT5G35980 | Symbols: YAK1 | protein kinase family protein | chr5:14128551-14134354 FORWARDweakly similar to ( 120) NTF4_TOBAC Mitogen-activated protein kinase homolog NTF4 (EC 2.7.11.24) (P45) - Nicotiana tabacum (Common tobacco)highly similar to ( 699) loc_os02g47410 12002.m100053 protein ATP binding protein, putative, expressed S_TKc S_TKc Pkinase SPS1 Pkinase_Tyr TyrKc…	solyc08g083060.2.1	NLS(ph)PDISAAGVR	0.820948	A	transport.peptides and oligopeptides	34.13	34	highly similar to ( 914) AT4G24120 | Symbols: YSL1, ATYSL1 | YSL1 (YELLOW STRIPE LIKE 1); oligopeptide transporter | chr4:12524581-12527023 FORWARDhighly similar to ( 829) loc_os04g45860 12004.m101436 protein transposon protein, putative, unclassified, expressedOPT COG1297 genomic_reference:SL2.40ch08 gene_region:62808532-62811413 transcript_region:SL2.40ch08:62808532..62811413+ go_terms:GO:00151…
solyc03g097350.2.1	kinase	highly similar to ( 914) AT5G35980 | Symbols: YAK1 | protein kinase family protein | chr5:14128551-14134354 FORWARDweakly similar to ( 120) NTF4_TOBAC Mitogen-activated protein kinase homolog NTF4 (EC 2.7.11.24) (P45) - Nicotiana tabacum (Common tobacco)highly similar to ( 699) loc_os02g47410 12002.m100053 protein ATP binding protein, putative, expressed S_TKc S_TKc Pkinase SPS1 Pkinase_Tyr TyrKc…	solyc10g009180.2.1	DVPVDIPLDSS(ph)TDLK	0.988948	D	transport.misc	34.99	34	moderately similar to ( 377) AT1G61250 | Symbols: SC3 | SC3 (SECRETORY CARRIER 3); transmembrane transporter | chr1:22586035-22588664 FORWARDmoderately similar to ( 375) loc_os01g57220 12001.m43501 protein SC3 protein, putative, expressed SCAMP genomic_reference:SL2.40ch10 gene_region:3177983-3185483 transcript_region:SL2.40ch10:3177983..3185483+ go_terms:GO:0022857 functional_description:"Secret…
solyc03g118510.2.1	kinase	highly similar to ( 633) AT1G48480 | Symbols: RKL1 | RKL1; ATP binding / kinase/ protein serine/threonine kinase | chr1:17918475-17920743 FORWARDweakly similar to ( 175) PSKR_DAUCA Phytosulfokine receptor precursor (EC 2.7.11.1) (Phytosulfokine LRR receptor kinase) - Daucus carota (Carrot)moderately similar to ( 435) loc_os03g12250 12003.m06675 protein atypical receptor-like kinase MARK, putative…	solyc01g057770.2.1	DSVSIQS(ph)PR	0.87802	C	transport.unspecified anions	34.18	34	nearly identical (1062) AT3G62270 | Symbols: | anion exchange family protein | chr3:23042528-23045633 REVERSEnearly identical (1073) loc_os12g37840 12012.m26773 protein boron transporter 1, putative, expressed HCO3_cotransp genomic_reference:SL2.40ch01 gene_region:56576301-56580082 transcript_region:SL2.40ch01:56576301..56580082+ go_terms:GO:0005452 functional_description:"AE family transporter a…
solyc03g118510.2.1	kinase	highly similar to ( 633) AT1G48480 | Symbols: RKL1 | RKL1; ATP binding / kinase/ protein serine/threonine kinase | chr1:17918475-17920743 FORWARDweakly similar to ( 175) PSKR_DAUCA Phytosulfokine receptor precursor (EC 2.7.11.1) (Phytosulfokine LRR receptor kinase) - Daucus carota (Carrot)moderately similar to ( 435) loc_os03g12250 12003.m06675 protein atypical receptor-like kinase MARK, putative…	solyc08g082990.2.1	(ac)MEES(ph)ASEIK	0.829474	C	transport.peptides and oligopeptides	34.13	34	nearly identical (1164) AT4G10770 | Symbols: ATOPT7, OPT7 | OPT7 (OLIGOPEPTIDE TRANSPORTER 7); oligopeptide transporter | chr4:6628646-6632517 REVERSEnearly identical (1172) loc_os06g03540 12006.m05086 protein oligopeptide transporter 9, putative, expressed OPT genomic_reference:SL2.40ch08 gene_region:62776752-62780190 transcript_region:SL2.40ch08:62776752..62780190+ go_terms:GO:0005427 functiona…
solyc04g009800.2.1	kinase	highly similar to ( 863) AT5G04870 | Symbols: CPK1, ATCPK1 | CPK1 (CALCIUM DEPENDENT PROTEIN KINASE 1); calmodulin-dependent protein kinase/ kinase | chr5:1417015-1419877 REVERSEhighly similar to ( 704) CDPK_SOYBN Calcium-dependent protein kinase SK5 (EC 2.7.11.1) (CDPK) - Glycine max (Soybean)highly similar to ( 865) loc_os03g57450 12003.m10663 protein calcium-dependent protein kinase, isoform A…	solyc01g067710.2.1	M(ox)IS(ph)SEPTTPK	0.824179	A	transport.unspecified cations	34.14	34	highly similar to ( 704) AT3G05030 | Symbols: NHX2, ATNHX2 | NHX2 (SODIUM HYDROGEN EXCHANGER 2); sodium ion transmembrane transporter/ sodium:hydrogen antiporter | chr3:1393456-1395753 REVERSEhighly similar to ( 708) loc_os07g47100 12007.m29310 protein sodium/hydrogen exchanger 2, putative, expressed NhaP Na_H_Exchanger genomic_reference:SL2.40ch01 gene_region:69042078-69046945 transcript_region:…
solyc04g009800.2.1	kinase	highly similar to ( 863) AT5G04870 | Symbols: CPK1, ATCPK1 | CPK1 (CALCIUM DEPENDENT PROTEIN KINASE 1); calmodulin-dependent protein kinase/ kinase | chr5:1417015-1419877 REVERSEhighly similar to ( 704) CDPK_SOYBN Calcium-dependent protein kinase SK5 (EC 2.7.11.1) (CDPK) - Glycine max (Soybean)highly similar to ( 865) loc_os03g57450 12003.m10663 protein calcium-dependent protein kinase, isoform A…	solyc01g105150.2.1	VPS(ph)PELER	0.830238	A	transport.potassium	34.15	34	nearly identical (1130) AT5G09400 | Symbols: KUP7 | KUP7; potassium ion transmembrane transporter | chr5:2916377-2920604 FORWARDhighly similar to ( 970) HAK14_ORYSA Probable potassium transporter 14 (OsHAK14) - Oryza sativa (Rice)highly similar to ( 970) loc_os07g32530 12007.m07516 protein potassium transporter 14, putative, expressedK_trans Kup trkD genomic_reference:SL2.40ch01 gene_region:85183…
solyc04g009800.2.1	kinase	highly similar to ( 863) AT5G04870 | Symbols: CPK1, ATCPK1 | CPK1 (CALCIUM DEPENDENT PROTEIN KINASE 1); calmodulin-dependent protein kinase/ kinase | chr5:1417015-1419877 REVERSEhighly similar to ( 704) CDPK_SOYBN Calcium-dependent protein kinase SK5 (EC 2.7.11.1) (CDPK) - Glycine max (Soybean)highly similar to ( 865) loc_os03g57450 12003.m10663 protein calcium-dependent protein kinase, isoform A…	solyc03g032040.2.1	MPEM(ox)GS(ph)M(ox)R	0.965673	B	transport.sugars	34.2	34	highly similar to ( 808) AT4G35300 | Symbols: | TMT2 (TONOPLAST MONOSACCHARIDE TRANSPORTER2); carbohydrate transmembrane transporter/ nucleoside transmembrane transporter/ sugar:hydrogen symporter | chr4:16796432-16799071 REVERSEvery weakly similar to (85.5) STC_RICCO Sugar carrier protein C - Ricinus communis (Castor bean)highly similar to ( 848) loc_os02g13560 12002.m100038 protein sugar transp…
solyc04g009800.2.1	kinase	highly similar to ( 863) AT5G04870 | Symbols: CPK1, ATCPK1 | CPK1 (CALCIUM DEPENDENT PROTEIN KINASE 1); calmodulin-dependent protein kinase/ kinase | chr5:1417015-1419877 REVERSEhighly similar to ( 704) CDPK_SOYBN Calcium-dependent protein kinase SK5 (EC 2.7.11.1) (CDPK) - Glycine max (Soybean)highly similar to ( 865) loc_os03g57450 12003.m10663 protein calcium-dependent protein kinase, isoform A…	solyc03g093140.2.1	DEDEVFS(ph)PR	0.895135	A	transport.membrane system unknown	34.98	34	highly similar to ( 674) AT3G47420 | Symbols: | glycerol-3-phosphate transporter, putative / glycerol 3-phosphate permease, putative | chr3:17472541-17474209 REVERSEhighly similar to ( 608) loc_os04g46880 12004.m101437 protein glycerol 3-phosphate permease, putative, expressed UhpC uhpT PRK11663 glpT MFS_1 genomic_reference:SL2.40ch03 gene_region:47765031-47767076 transcript_region:SL2.40ch03:477…
solyc04g009800.2.1	kinase	highly similar to ( 863) AT5G04870 | Symbols: CPK1, ATCPK1 | CPK1 (CALCIUM DEPENDENT PROTEIN KINASE 1); calmodulin-dependent protein kinase/ kinase | chr5:1417015-1419877 REVERSEhighly similar to ( 704) CDPK_SOYBN Calcium-dependent protein kinase SK5 (EC 2.7.11.1) (CDPK) - Glycine max (Soybean)highly similar to ( 865) loc_os03g57450 12003.m10663 protein calcium-dependent protein kinase, isoform A…	solyc10g009180.2.1	DVPVDIPLDSS(ph)TDLK	0.963905	D	transport.misc	34.99	34	moderately similar to ( 377) AT1G61250 | Symbols: SC3 | SC3 (SECRETORY CARRIER 3); transmembrane transporter | chr1:22586035-22588664 FORWARDmoderately similar to ( 375) loc_os01g57220 12001.m43501 protein SC3 protein, putative, expressed SCAMP genomic_reference:SL2.40ch10 gene_region:3177983-3185483 transcript_region:SL2.40ch10:3177983..3185483+ go_terms:GO:0022857 functional_description:"Secret…
solyc04g015130.2.1	kinase	highly similar to ( 785) AT5G47750 | Symbols: D6PKL2, PK5 | D6PKL2 (D6 PROTEIN KINASE LIKE 2); kinase | chr5:19339947-19341864 REVERSEhighly similar to ( 682) G11A_ORYSA Protein kinase G11A (EC 2.7.11.1) - Oryza sativa (Rice)highly similar to ( 755) loc_os08g38320 12008.m080198 protein protein kinase G11A, putative, expressed S_TKc S_TKc Pkinase Pkinase_Tyr TyrKc SPS1 PTKc genomic_reference:SL2.4…	solyc01g111980.2.1	(ac)AGVEDQVSS(ph)LPNSLPITPR	0.990679	D	transport.amino acids	34.3	34	moderately similar to ( 498) AT1G47670 | Symbols: | amino acid transporter family protein | chr1:17536834-17539486 REVERSEhighly similar to ( 528) loc_os04g47420 12004.m09687 protein expressed protein Aa_trans genomic_reference:SL2.40ch01 gene_region:89876788-89879583 transcript_region:SL2.40ch01:89876788..89879583- go_terms:GO:0015171 functional_description:"Lysine/histidine transporter (AHRD V1…
solyc04g015130.2.1	kinase	highly similar to ( 785) AT5G47750 | Symbols: D6PKL2, PK5 | D6PKL2 (D6 PROTEIN KINASE LIKE 2); kinase | chr5:19339947-19341864 REVERSEhighly similar to ( 682) G11A_ORYSA Protein kinase G11A (EC 2.7.11.1) - Oryza sativa (Rice)highly similar to ( 755) loc_os08g38320 12008.m080198 protein protein kinase G11A, putative, expressed S_TKc S_TKc Pkinase Pkinase_Tyr TyrKc SPS1 PTKc genomic_reference:SL2.4…	solyc03g093140.2.1	DEDEVFS(ph)PR	0.939411	A	transport.membrane system unknown	34.98	34	highly similar to ( 674) AT3G47420 | Symbols: | glycerol-3-phosphate transporter, putative / glycerol 3-phosphate permease, putative | chr3:17472541-17474209 REVERSEhighly similar to ( 608) loc_os04g46880 12004.m101437 protein glycerol 3-phosphate permease, putative, expressed UhpC uhpT PRK11663 glpT MFS_1 genomic_reference:SL2.40ch03 gene_region:47765031-47767076 transcript_region:SL2.40ch03:477…
solyc04g015130.2.1	kinase	highly similar to ( 785) AT5G47750 | Symbols: D6PKL2, PK5 | D6PKL2 (D6 PROTEIN KINASE LIKE 2); kinase | chr5:19339947-19341864 REVERSEhighly similar to ( 682) G11A_ORYSA Protein kinase G11A (EC 2.7.11.1) - Oryza sativa (Rice)highly similar to ( 755) loc_os08g38320 12008.m080198 protein protein kinase G11A, putative, expressed S_TKc S_TKc Pkinase Pkinase_Tyr TyrKc SPS1 PTKc genomic_reference:SL2.4…	solyc03g114950.2.1	QLQGYKS(ph)DS	0.932609	A	transport.ABC transporters and multidrug resistance systems	34.16	34	highly similar to ( 827) AT5G39040 | Symbols: ATTAP2, TAP2 | ATTAP2; ATPase, coupled to transmembrane movement of substances / transporter | chr5:15625660-15629621 FORWARDmoderately similar to ( 294) MDR_ORYSA Putative multidrug resistance protein (P-glycoprotein) - Oryza sativa (Rice)highly similar to ( 868) loc_os03g54790 12003.m10395 protein ATP-binding cassette sub-family B member 10, mitocho…
solyc04g015130.2.1	kinase	highly similar to ( 785) AT5G47750 | Symbols: D6PKL2, PK5 | D6PKL2 (D6 PROTEIN KINASE LIKE 2); kinase | chr5:19339947-19341864 REVERSEhighly similar to ( 682) G11A_ORYSA Protein kinase G11A (EC 2.7.11.1) - Oryza sativa (Rice)highly similar to ( 755) loc_os08g38320 12008.m080198 protein protein kinase G11A, putative, expressed S_TKc S_TKc Pkinase Pkinase_Tyr TyrKc SPS1 PTKc genomic_reference:SL2.4…	solyc06g074400.2.1	S(ph)PS(ph)PTPSHSSLQS	0.999422	A	transport.misc	34.99	34	moderately similar to ( 484) AT2G16650 | Symbols: | antiporter/ drug transporter | chr2:7215937-7218061 REVERSEmoderately similar to ( 407) loc_os01g73690 12001.m13396 protein antiporter/ drug transporter/ transporter, putative, expressed genomic_reference:SL2.40ch06 gene_region:42410551-42418219 transcript_region:SL2.40ch06:42410551..42418219- go_terms:GO:0005215 functional_description:"Pentatri…
solyc04g015130.2.1	kinase	highly similar to ( 785) AT5G47750 | Symbols: D6PKL2, PK5 | D6PKL2 (D6 PROTEIN KINASE LIKE 2); kinase | chr5:19339947-19341864 REVERSEhighly similar to ( 682) G11A_ORYSA Protein kinase G11A (EC 2.7.11.1) - Oryza sativa (Rice)highly similar to ( 755) loc_os08g38320 12008.m080198 protein protein kinase G11A, putative, expressed S_TKc S_TKc Pkinase Pkinase_Tyr TyrKc SPS1 PTKc genomic_reference:SL2.4…	solyc09g091660.2.1	ANS(ph)NSIWR	0.976915	A	transport.ABC transporters and multidrug resistance systems	34.16	34	nearly identical (2070) AT1G15520 | Symbols: PDR12, ATPDR12 | PDR12 (PLEIOTROPIC DRUG RESISTANCE 12); ATPase, coupled to transmembrane movement of substances | chr1:5331993-5338175 REVERSEnearly identical (2580) PDR1_TOBAC Pleiotropic drug resistance protein 1 (NtPDR1) - Nicotiana tabacum (Common tobacco)nearly identical (2028) loc_os01g42380 12001.m10504 protein PDR5-like ABC transporter, putati…
solyc04g015130.2.1	kinase	highly similar to ( 785) AT5G47750 | Symbols: D6PKL2, PK5 | D6PKL2 (D6 PROTEIN KINASE LIKE 2); kinase | chr5:19339947-19341864 REVERSEhighly similar to ( 682) G11A_ORYSA Protein kinase G11A (EC 2.7.11.1) - Oryza sativa (Rice)highly similar to ( 755) loc_os08g38320 12008.m080198 protein protein kinase G11A, putative, expressed S_TKc S_TKc Pkinase Pkinase_Tyr TyrKc SPS1 PTKc genomic_reference:SL2.4…	solyc10g009180.2.1	DVPVDIPLDSS(ph)TDLK	0.811718	D	transport.misc	34.99	34	moderately similar to ( 377) AT1G61250 | Symbols: SC3 | SC3 (SECRETORY CARRIER 3); transmembrane transporter | chr1:22586035-22588664 FORWARDmoderately similar to ( 375) loc_os01g57220 12001.m43501 protein SC3 protein, putative, expressed SCAMP genomic_reference:SL2.40ch10 gene_region:3177983-3185483 transcript_region:SL2.40ch10:3177983..3185483+ go_terms:GO:0022857 functional_description:"Secret…
solyc04g015130.2.1	kinase	highly similar to ( 785) AT5G47750 | Symbols: D6PKL2, PK5 | D6PKL2 (D6 PROTEIN KINASE LIKE 2); kinase | chr5:19339947-19341864 REVERSEhighly similar to ( 682) G11A_ORYSA Protein kinase G11A (EC 2.7.11.1) - Oryza sativa (Rice)highly similar to ( 755) loc_os08g38320 12008.m080198 protein protein kinase G11A, putative, expressed S_TKc S_TKc Pkinase Pkinase_Tyr TyrKc SPS1 PTKc genomic_reference:SL2.4…	solyc11g069710.1.1	VDEGGDSINAATTPAS(ph)PSLSK	0.853458	A	transport.ABC transporters and multidrug resistance systems	34.16	34	nearly identical (1058) AT2G28070 | Symbols: | ABC transporter family protein | chr2:11956432-11959782 FORWARDweakly similar to ( 117) PDR15_ORYSA Pleiotropic drug resistance protein 15 - Oryza sativa (Rice)highly similar to ( 843) loc_os03g64200 12003.m101582 protein ATPase, coupled to transmembrane movement of substances, putative, expressed ABCG_EPDR ABCG_White ABC_PDR_domain2 CcmA ABC_PDR_dom…
solyc04g076810.2.1	kinase	highly similar to ( 751) AT4G24400 | Symbols: CIPK8, PKS11 | CIPK8 (CBL-INTERACTING PROTEIN KINASE 8); kinase/ protein kinase | chr4:12617379-12620443 FORWARDmoderately similar to ( 491) CIPK1_ORYSA CIPK-like protein 1 (EC 2.7.11.1) (OsCK1) - Oryza sativa (Rice)highly similar to ( 713) loc_os01g35184 12001.m150616 protein CBL-interacting serine/threonine-protein kinase 24, putative, expressed S_T…	solyc03g032040.2.1	MPEM(ox)GS(ph)M(ox)R	0.953351	B	transport.sugars	34.2	34	highly similar to ( 808) AT4G35300 | Symbols: | TMT2 (TONOPLAST MONOSACCHARIDE TRANSPORTER2); carbohydrate transmembrane transporter/ nucleoside transmembrane transporter/ sugar:hydrogen symporter | chr4:16796432-16799071 REVERSEvery weakly similar to (85.5) STC_RICCO Sugar carrier protein C - Ricinus communis (Castor bean)highly similar to ( 848) loc_os02g13560 12002.m100038 protein sugar transp…
solyc04g076810.2.1	kinase	highly similar to ( 751) AT4G24400 | Symbols: CIPK8, PKS11 | CIPK8 (CBL-INTERACTING PROTEIN KINASE 8); kinase/ protein kinase | chr4:12617379-12620443 FORWARDmoderately similar to ( 491) CIPK1_ORYSA CIPK-like protein 1 (EC 2.7.11.1) (OsCK1) - Oryza sativa (Rice)highly similar to ( 713) loc_os01g35184 12001.m150616 protein CBL-interacting serine/threonine-protein kinase 24, putative, expressed S_T…	solyc07g052380.2.1	(ac)ASS(ph)ENDVNQPFIEK	0.998584	A	transport.misc	34.99	34	highly similar to ( 630) AT3G21690 | Symbols: | MATE efflux family protein | chr3:7638750-7641861 FORWARDhighly similar to ( 607) loc_os03g37490 12003.m08858 protein transparent testa 12 protein, putative, expressed NorM PRK01766 PRK00187 MatE genomic_reference:SL2.40ch07 gene_region:58220177-58223570 transcript_region:SL2.40ch07:58220177..58223570+ go_terms:GO:0016020 functional_description:"Mul…
solyc04g076810.2.1	kinase	highly similar to ( 751) AT4G24400 | Symbols: CIPK8, PKS11 | CIPK8 (CBL-INTERACTING PROTEIN KINASE 8); kinase/ protein kinase | chr4:12617379-12620443 FORWARDmoderately similar to ( 491) CIPK1_ORYSA CIPK-like protein 1 (EC 2.7.11.1) (OsCK1) - Oryza sativa (Rice)highly similar to ( 713) loc_os01g35184 12001.m150616 protein CBL-interacting serine/threonine-protein kinase 24, putative, expressed S_T…	solyc08g083060.2.1	NLS(ph)PDISAAGVR	0.970454	A	transport.peptides and oligopeptides	34.13	34	highly similar to ( 914) AT4G24120 | Symbols: YSL1, ATYSL1 | YSL1 (YELLOW STRIPE LIKE 1); oligopeptide transporter | chr4:12524581-12527023 FORWARDhighly similar to ( 829) loc_os04g45860 12004.m101436 protein transposon protein, putative, unclassified, expressedOPT COG1297 genomic_reference:SL2.40ch08 gene_region:62808532-62811413 transcript_region:SL2.40ch08:62808532..62811413+ go_terms:GO:00151…
solyc04g076810.2.1	kinase	highly similar to ( 751) AT4G24400 | Symbols: CIPK8, PKS11 | CIPK8 (CBL-INTERACTING PROTEIN KINASE 8); kinase/ protein kinase | chr4:12617379-12620443 FORWARDmoderately similar to ( 491) CIPK1_ORYSA CIPK-like protein 1 (EC 2.7.11.1) (OsCK1) - Oryza sativa (Rice)highly similar to ( 713) loc_os01g35184 12001.m150616 protein CBL-interacting serine/threonine-protein kinase 24, putative, expressed S_T…	solyc10g053970.1.1	GSDTSTAESGSEAEDIGS(ph)PK	0.926498	A	transport.misc	34.99	34	highly similar to ( 858) AT2G21520 | Symbols: | transporter | chr2:9215956-9218953 FORWARDhighly similar to ( 760) loc_os02g04020 12002.m05751 protein phosphatidylinositol transfer-like protein III, putative, expressed CRAL_TRIO SEC14 SEC14 evidence_code:10F0H1E1IEG genomic_reference:SL2.40ch10 gene_region:49767739-49773903 transcript_region:SL2.40ch10:49767739..49773903- go_terms:GO:0005622 func…
solyc04g076810.2.1	kinase	highly similar to ( 751) AT4G24400 | Symbols: CIPK8, PKS11 | CIPK8 (CBL-INTERACTING PROTEIN KINASE 8); kinase/ protein kinase | chr4:12617379-12620443 FORWARDmoderately similar to ( 491) CIPK1_ORYSA CIPK-like protein 1 (EC 2.7.11.1) (OsCK1) - Oryza sativa (Rice)highly similar to ( 713) loc_os01g35184 12001.m150616 protein CBL-interacting serine/threonine-protein kinase 24, putative, expressed S_T…	solyc11g069710.1.1	VDEGGDSINAATTPAS(ph)PSLSK	0.861459	A	transport.ABC transporters and multidrug resistance systems	34.16	34	nearly identical (1058) AT2G28070 | Symbols: | ABC transporter family protein | chr2:11956432-11959782 FORWARDweakly similar to ( 117) PDR15_ORYSA Pleiotropic drug resistance protein 15 - Oryza sativa (Rice)highly similar to ( 843) loc_os03g64200 12003.m101582 protein ATPase, coupled to transmembrane movement of substances, putative, expressed ABCG_EPDR ABCG_White ABC_PDR_domain2 CcmA ABC_PDR_dom…
solyc05g014760.2.1	kinase	highly similar to ( 720) AT1G67580 | Symbols: | protein kinase family protein | chr1:25327727-25330965 REVERSEmoderately similar to ( 290) CDC2_MAIZE Cell division control protein 2 homolog (EC 2.7.11.22) (EC 2.7.11.23) (p34cdc2) - Zea mays (Maize)highly similar to ( 638) loc_os04g41100 12004.m35354 protein PITSLRE serine/threonine-protein kinase CDC2L1, putative, expressed S_TKc S_TKc Pkinase SP…	solyc06g074400.2.1	S(ph)PS(ph)PTPSHSSLQS	0.91036	A	transport.misc	34.99	34	moderately similar to ( 484) AT2G16650 | Symbols: | antiporter/ drug transporter | chr2:7215937-7218061 REVERSEmoderately similar to ( 407) loc_os01g73690 12001.m13396 protein antiporter/ drug transporter/ transporter, putative, expressed genomic_reference:SL2.40ch06 gene_region:42410551-42418219 transcript_region:SL2.40ch06:42410551..42418219- go_terms:GO:0005215 functional_description:"Pentatri…
solyc05g014760.2.1	kinase	highly similar to ( 720) AT1G67580 | Symbols: | protein kinase family protein | chr1:25327727-25330965 REVERSEmoderately similar to ( 290) CDC2_MAIZE Cell division control protein 2 homolog (EC 2.7.11.22) (EC 2.7.11.23) (p34cdc2) - Zea mays (Maize)highly similar to ( 638) loc_os04g41100 12004.m35354 protein PITSLRE serine/threonine-protein kinase CDC2L1, putative, expressed S_TKc S_TKc Pkinase SP…	solyc07g052380.2.1	(ac)ASS(ph)ENDVNQPFIEK	0.875252	A	transport.misc	34.99	34	highly similar to ( 630) AT3G21690 | Symbols: | MATE efflux family protein | chr3:7638750-7641861 FORWARDhighly similar to ( 607) loc_os03g37490 12003.m08858 protein transparent testa 12 protein, putative, expressed NorM PRK01766 PRK00187 MatE genomic_reference:SL2.40ch07 gene_region:58220177-58223570 transcript_region:SL2.40ch07:58220177..58223570+ go_terms:GO:0016020 functional_description:"Mul…
solyc05g014760.2.1	kinase	highly similar to ( 720) AT1G67580 | Symbols: | protein kinase family protein | chr1:25327727-25330965 REVERSEmoderately similar to ( 290) CDC2_MAIZE Cell division control protein 2 homolog (EC 2.7.11.22) (EC 2.7.11.23) (p34cdc2) - Zea mays (Maize)highly similar to ( 638) loc_os04g41100 12004.m35354 protein PITSLRE serine/threonine-protein kinase CDC2L1, putative, expressed S_TKc S_TKc Pkinase SP…	solyc11g069710.1.1	VDEGGDSINAATTPAS(ph)PSLSK	0.920627	A	transport.ABC transporters and multidrug resistance systems	34.16	34	nearly identical (1058) AT2G28070 | Symbols: | ABC transporter family protein | chr2:11956432-11959782 FORWARDweakly similar to ( 117) PDR15_ORYSA Pleiotropic drug resistance protein 15 - Oryza sativa (Rice)highly similar to ( 843) loc_os03g64200 12003.m101582 protein ATPase, coupled to transmembrane movement of substances, putative, expressed ABCG_EPDR ABCG_White ABC_PDR_domain2 CcmA ABC_PDR_dom…
solyc05g024290.2.1	kinase	highly similar to ( 680) AT5G13160 | Symbols: PBS1 | PBS1 (avrPphB susceptible 1); kinase/ protein serine/threonine kinase | chr5:4176854-4179682 FORWARDmoderately similar to ( 245) NORK_PEA Nodulation receptor kinase precursor (EC 2.7.11.1) - Pisum sativum (Garden pea)highly similar to ( 604) loc_os02g30900 12002.m08233 protein protein kinase APK1A, chloroplast precursor, putative, expressed Pki…	solyc02g082410.2.1	QGS(ph)GTEGPPTSLSM(ox)R	0.992351	A	transport.sugars	34.2	34	highly similar to ( 825) AT4G35300 | Symbols: | TMT2 (TONOPLAST MONOSACCHARIDE TRANSPORTER2); carbohydrate transmembrane transporter/ nucleoside transmembrane transporter/ sugar:hydrogen symporter | chr4:16796432-16799071 REVERSEvery weakly similar to (84.0) STC_RICCO Sugar carrier protein C - Ricinus communis (Castor bean)highly similar to ( 839) loc_os10g39440 12010.m21801 protein hexose transp…
solyc05g024290.2.1	kinase	highly similar to ( 680) AT5G13160 | Symbols: PBS1 | PBS1 (avrPphB susceptible 1); kinase/ protein serine/threonine kinase | chr5:4176854-4179682 FORWARDmoderately similar to ( 245) NORK_PEA Nodulation receptor kinase precursor (EC 2.7.11.1) - Pisum sativum (Garden pea)highly similar to ( 604) loc_os02g30900 12002.m08233 protein protein kinase APK1A, chloroplast precursor, putative, expressed Pki…	solyc04g082700.2.1	LPDTGS(ph)M(ox)R	0.84072	A	transport.sugars	34.2	34	highly similar to ( 996) AT4G35300 | Symbols: | TMT2 (TONOPLAST MONOSACCHARIDE TRANSPORTER2); carbohydrate transmembrane transporter/ nucleoside transmembrane transporter/ sugar:hydrogen symporter | chr4:16796432-16799071 REVERSEvery weakly similar to (92.8) STC_RICCO Sugar carrier protein C - Ricinus communis (Castor bean)highly similar to ( 977) loc_os10g39440 12010.m21801 protein hexose transp…
solyc05g024290.2.1	kinase	highly similar to ( 680) AT5G13160 | Symbols: PBS1 | PBS1 (avrPphB susceptible 1); kinase/ protein serine/threonine kinase | chr5:4176854-4179682 FORWARDmoderately similar to ( 245) NORK_PEA Nodulation receptor kinase precursor (EC 2.7.11.1) - Pisum sativum (Garden pea)highly similar to ( 604) loc_os02g30900 12002.m08233 protein protein kinase APK1A, chloroplast precursor, putative, expressed Pki…	solyc05g009670.2.1	FDNQT(ph)PENAV	0.996733	A	transport.misc	34.99	34	highly similar to ( 586) AT1G25500 | Symbols: | choline transporter-related | chr1:8955437-8957294 REVERSEhighly similar to ( 568) loc_os02g36960 12002.m100252 protein expressed protein DUF580 genomic_reference:SL2.40ch05 gene_region:3865942-3872602 transcript_region:SL2.40ch05:3865942..3872602- functional_description:"Choline transporter-like protein (AHRD V1 **-- Q6EP45_ORYSJ); contains Interpr…
solyc05g024290.2.1	kinase	highly similar to ( 680) AT5G13160 | Symbols: PBS1 | PBS1 (avrPphB susceptible 1); kinase/ protein serine/threonine kinase | chr5:4176854-4179682 FORWARDmoderately similar to ( 245) NORK_PEA Nodulation receptor kinase precursor (EC 2.7.11.1) - Pisum sativum (Garden pea)highly similar to ( 604) loc_os02g30900 12002.m08233 protein protein kinase APK1A, chloroplast precursor, putative, expressed Pki…	solyc07g065320.2.1	SNSSFENAS(ph)DT	0.992387	A	transport.ABC transporters and multidrug resistance systems	34.16	34	nearly identical (2005) AT3G13080 | Symbols: ATMRP3, MRP3 | ATMRP3; ATPase, coupled to transmembrane movement of substances / chlorophyll catabolite transporter/ glutathione S-conjugate-exporting ATPase | chr3:4197606-4201250 REVERSEweakly similar to ( 182) MDR_ORYSA Putative multidrug resistance protein (P-glycoprotein) - Oryza sativa (Rice)nearly identical (1782) loc_os01g07870 12001.m07414 pro…
solyc05g024290.2.1	kinase	highly similar to ( 680) AT5G13160 | Symbols: PBS1 | PBS1 (avrPphB susceptible 1); kinase/ protein serine/threonine kinase | chr5:4176854-4179682 FORWARDmoderately similar to ( 245) NORK_PEA Nodulation receptor kinase precursor (EC 2.7.11.1) - Pisum sativum (Garden pea)highly similar to ( 604) loc_os02g30900 12002.m08233 protein protein kinase APK1A, chloroplast precursor, putative, expressed Pki…	solyc07g066210.2.1	(ac)S(ph)GGEYGDHNILLR	0.856485	C	transport.unspecified anions	34.18	34	highly similar to ( 877) AT1G55620 | Symbols: CLC-F, ATCLC-F | CLC-F (CHLORIDE CHANNEL F); ion channel/ voltage-gated chloride channel | chr1:20787338-20790990 REVERSEhighly similar to ( 817) loc_os08g38980 12008.m07881 protein chloride channel protein CLC-f, putative, expressed Voltage_gated_ClC Voltage_CLC CBS_pair_EriC_assoc_euk EriC EriC PRK05277 PRK01862 ClC_like EriC_like ClC_3_like PRK0161…
solyc05g024290.2.1	kinase	highly similar to ( 680) AT5G13160 | Symbols: PBS1 | PBS1 (avrPphB susceptible 1); kinase/ protein serine/threonine kinase | chr5:4176854-4179682 FORWARDmoderately similar to ( 245) NORK_PEA Nodulation receptor kinase precursor (EC 2.7.11.1) - Pisum sativum (Garden pea)highly similar to ( 604) loc_os02g30900 12002.m08233 protein protein kinase APK1A, chloroplast precursor, putative, expressed Pki…	solyc09g008240.2.1	NSVSS(ph)PIITR	0.813849	A	transport.ABC transporters and multidrug resistance systems	34.16	34	nearly identical (1971) AT2G36910 | Symbols: ATPGP1, PGP1, ABCB1 | ABCB1 (ATP BINDING CASSETTE SUBFAMILY B1); ATPase, coupled to transmembrane movement of substances / auxin efflux transmembrane transporter/ calmodulin binding | chr2:15502162-15507050 FORWARDhighly similar to ( 969) MDR_ORYSA Putative multidrug resistance protein (P-glycoprotein) - Oryza sativa (Rice)nearly identical (1718) loc_o…
solyc05g024290.2.1	kinase	highly similar to ( 680) AT5G13160 | Symbols: PBS1 | PBS1 (avrPphB susceptible 1); kinase/ protein serine/threonine kinase | chr5:4176854-4179682 FORWARDmoderately similar to ( 245) NORK_PEA Nodulation receptor kinase precursor (EC 2.7.11.1) - Pisum sativum (Garden pea)highly similar to ( 604) loc_os02g30900 12002.m08233 protein protein kinase APK1A, chloroplast precursor, putative, expressed Pki…	solyc10g044470.1.1	NFS(ph)TIS(ph)ETGSIR	0.981906	A	transport.unspecified anions	34.18	34	nearly identical (1026) AT5G49890 | Symbols: CLC-C, ATCLC-C | CLC-C (CHLORIDE CHANNEL C); anion channel/ voltage-gated chloride channel | chr5:20288489-20292143 REVERSEnearly identical (1004) loc_os02g35190 12002.m33720 protein chloride channel protein CLC-c, putative, expressed ClC_6_like ClC_3_like ClC_euk Voltage_CLC EriC ClC_1_like EriC PRK05277 Voltage_gated_ClC EriC_like evidence_code:10F0H…
solyc05g024290.2.1	kinase	highly similar to ( 680) AT5G13160 | Symbols: PBS1 | PBS1 (avrPphB susceptible 1); kinase/ protein serine/threonine kinase | chr5:4176854-4179682 FORWARDmoderately similar to ( 245) NORK_PEA Nodulation receptor kinase precursor (EC 2.7.11.1) - Pisum sativum (Garden pea)highly similar to ( 604) loc_os02g30900 12002.m08233 protein protein kinase APK1A, chloroplast precursor, putative, expressed Pki…	solyc10g044470.1.1	VLSAS(ph)NILSR	0.997674	A	transport.unspecified anions	34.18	34	nearly identical (1026) AT5G49890 | Symbols: CLC-C, ATCLC-C | CLC-C (CHLORIDE CHANNEL C); anion channel/ voltage-gated chloride channel | chr5:20288489-20292143 REVERSEnearly identical (1004) loc_os02g35190 12002.m33720 protein chloride channel protein CLC-c, putative, expressed ClC_6_like ClC_3_like ClC_euk Voltage_CLC EriC ClC_1_like EriC PRK05277 Voltage_gated_ClC EriC_like evidence_code:10F0H…
solyc05g024290.2.1	kinase	highly similar to ( 680) AT5G13160 | Symbols: PBS1 | PBS1 (avrPphB susceptible 1); kinase/ protein serine/threonine kinase | chr5:4176854-4179682 FORWARDmoderately similar to ( 245) NORK_PEA Nodulation receptor kinase precursor (EC 2.7.11.1) - Pisum sativum (Garden pea)highly similar to ( 604) loc_os02g30900 12002.m08233 protein protein kinase APK1A, chloroplast precursor, putative, expressed Pki…	solyc10g053970.1.1	GSDTSTAESGSEAEDIGS(ph)PK	0.822736	A	transport.misc	34.99	34	highly similar to ( 858) AT2G21520 | Symbols: | transporter | chr2:9215956-9218953 FORWARDhighly similar to ( 760) loc_os02g04020 12002.m05751 protein phosphatidylinositol transfer-like protein III, putative, expressed CRAL_TRIO SEC14 SEC14 evidence_code:10F0H1E1IEG genomic_reference:SL2.40ch10 gene_region:49767739-49773903 transcript_region:SL2.40ch10:49767739..49773903- go_terms:GO:0005622 func…
solyc05g055070.2.1	kinase	highly similar to ( 837) AT3G04580 | Symbols: EIN4 | EIN4 (ETHYLENE INSENSITIVE 4); ethylene binding / glycogen synthase kinase 3/ protein histidine kinase/ receptor | chr3:1235576-1237965 REVERSEmoderately similar to ( 467) ETR1_MALDO Ethylene receptor (EC 2.7.13.3) - Malus domestica (Apple) (Malus sylvestris)highly similar to ( 667) loc_os04g08740 12004.m35115 protein ethylene receptor, putativ…	solyc01g057770.2.1	DSVSIQS(ph)PR	0.90649	C	transport.unspecified anions	34.18	34	nearly identical (1062) AT3G62270 | Symbols: | anion exchange family protein | chr3:23042528-23045633 REVERSEnearly identical (1073) loc_os12g37840 12012.m26773 protein boron transporter 1, putative, expressed HCO3_cotransp genomic_reference:SL2.40ch01 gene_region:56576301-56580082 transcript_region:SL2.40ch01:56576301..56580082+ go_terms:GO:0005452 functional_description:"AE family transporter a…
solyc05g055070.2.1	kinase	highly similar to ( 837) AT3G04580 | Symbols: EIN4 | EIN4 (ETHYLENE INSENSITIVE 4); ethylene binding / glycogen synthase kinase 3/ protein histidine kinase/ receptor | chr3:1235576-1237965 REVERSEmoderately similar to ( 467) ETR1_MALDO Ethylene receptor (EC 2.7.13.3) - Malus domestica (Apple) (Malus sylvestris)highly similar to ( 667) loc_os04g08740 12004.m35115 protein ethylene receptor, putativ…	solyc01g080640.2.1	IPS(ph)EASWR	0.945053	C	transport.ABC transporters and multidrug resistance systems	34.16	34	nearly identical (1789) AT2G47800 | Symbols: ATMRP4, EST3 | ATMRP4 (ARABIDOPSIS THALIANA MULTIDRUG RESISTANCE-ASSOCIATED PROTEIN 4); ATPase, coupled to transmembrane movement of substances / folic acid transporter | chr2:19574944-19580383 FORWARDweakly similar to ( 136) MDR_ORYSA Putative multidrug resistance protein (P-glycoprotein) - Oryza sativa (Rice)nearly identical (1538) loc_os01g25386 120…
solyc05g055070.2.1	kinase	highly similar to ( 837) AT3G04580 | Symbols: EIN4 | EIN4 (ETHYLENE INSENSITIVE 4); ethylene binding / glycogen synthase kinase 3/ protein histidine kinase/ receptor | chr3:1235576-1237965 REVERSEmoderately similar to ( 467) ETR1_MALDO Ethylene receptor (EC 2.7.13.3) - Malus domestica (Apple) (Malus sylvestris)highly similar to ( 667) loc_os04g08740 12004.m35115 protein ethylene receptor, putativ…	solyc03g032040.2.1	MPEM(ox)GS(ph)M(ox)R	0.89426	B	transport.sugars	34.2	34	highly similar to ( 808) AT4G35300 | Symbols: | TMT2 (TONOPLAST MONOSACCHARIDE TRANSPORTER2); carbohydrate transmembrane transporter/ nucleoside transmembrane transporter/ sugar:hydrogen symporter | chr4:16796432-16799071 REVERSEvery weakly similar to (85.5) STC_RICCO Sugar carrier protein C - Ricinus communis (Castor bean)highly similar to ( 848) loc_os02g13560 12002.m100038 protein sugar transp…
solyc05g055070.2.1	kinase	highly similar to ( 837) AT3G04580 | Symbols: EIN4 | EIN4 (ETHYLENE INSENSITIVE 4); ethylene binding / glycogen synthase kinase 3/ protein histidine kinase/ receptor | chr3:1235576-1237965 REVERSEmoderately similar to ( 467) ETR1_MALDO Ethylene receptor (EC 2.7.13.3) - Malus domestica (Apple) (Malus sylvestris)highly similar to ( 667) loc_os04g08740 12004.m35115 protein ethylene receptor, putativ…	solyc03g114950.2.1	QLQGYKS(ph)DS	0.844314	A	transport.ABC transporters and multidrug resistance systems	34.16	34	highly similar to ( 827) AT5G39040 | Symbols: ATTAP2, TAP2 | ATTAP2; ATPase, coupled to transmembrane movement of substances / transporter | chr5:15625660-15629621 FORWARDmoderately similar to ( 294) MDR_ORYSA Putative multidrug resistance protein (P-glycoprotein) - Oryza sativa (Rice)highly similar to ( 868) loc_os03g54790 12003.m10395 protein ATP-binding cassette sub-family B member 10, mitocho…
solyc05g055070.2.1	kinase	highly similar to ( 837) AT3G04580 | Symbols: EIN4 | EIN4 (ETHYLENE INSENSITIVE 4); ethylene binding / glycogen synthase kinase 3/ protein histidine kinase/ receptor | chr3:1235576-1237965 REVERSEmoderately similar to ( 467) ETR1_MALDO Ethylene receptor (EC 2.7.13.3) - Malus domestica (Apple) (Malus sylvestris)highly similar to ( 667) loc_os04g08740 12004.m35115 protein ethylene receptor, putativ…	solyc04g082700.2.1	LPDTGS(ph)M(ox)R	0.934281	A	transport.sugars	34.2	34	highly similar to ( 996) AT4G35300 | Symbols: | TMT2 (TONOPLAST MONOSACCHARIDE TRANSPORTER2); carbohydrate transmembrane transporter/ nucleoside transmembrane transporter/ sugar:hydrogen symporter | chr4:16796432-16799071 REVERSEvery weakly similar to (92.8) STC_RICCO Sugar carrier protein C - Ricinus communis (Castor bean)highly similar to ( 977) loc_os10g39440 12010.m21801 protein hexose transp…
solyc05g055070.2.1	kinase	highly similar to ( 837) AT3G04580 | Symbols: EIN4 | EIN4 (ETHYLENE INSENSITIVE 4); ethylene binding / glycogen synthase kinase 3/ protein histidine kinase/ receptor | chr3:1235576-1237965 REVERSEmoderately similar to ( 467) ETR1_MALDO Ethylene receptor (EC 2.7.13.3) - Malus domestica (Apple) (Malus sylvestris)highly similar to ( 667) loc_os04g08740 12004.m35115 protein ethylene receptor, putativ…	solyc07g052380.2.1	(ac)ASS(ph)ENDVNQPFIEK	0.959823	A	transport.misc	34.99	34	highly similar to ( 630) AT3G21690 | Symbols: | MATE efflux family protein | chr3:7638750-7641861 FORWARDhighly similar to ( 607) loc_os03g37490 12003.m08858 protein transparent testa 12 protein, putative, expressed NorM PRK01766 PRK00187 MatE genomic_reference:SL2.40ch07 gene_region:58220177-58223570 transcript_region:SL2.40ch07:58220177..58223570+ go_terms:GO:0016020 functional_description:"Mul…
solyc05g055070.2.1	kinase	highly similar to ( 837) AT3G04580 | Symbols: EIN4 | EIN4 (ETHYLENE INSENSITIVE 4); ethylene binding / glycogen synthase kinase 3/ protein histidine kinase/ receptor | chr3:1235576-1237965 REVERSEmoderately similar to ( 467) ETR1_MALDO Ethylene receptor (EC 2.7.13.3) - Malus domestica (Apple) (Malus sylvestris)highly similar to ( 667) loc_os04g08740 12004.m35115 protein ethylene receptor, putativ…	solyc07g066210.2.1	(ac)S(ph)GGEYGDHNILLR	0.939375	C	transport.unspecified anions	34.18	34	highly similar to ( 877) AT1G55620 | Symbols: CLC-F, ATCLC-F | CLC-F (CHLORIDE CHANNEL F); ion channel/ voltage-gated chloride channel | chr1:20787338-20790990 REVERSEhighly similar to ( 817) loc_os08g38980 12008.m07881 protein chloride channel protein CLC-f, putative, expressed Voltage_gated_ClC Voltage_CLC CBS_pair_EriC_assoc_euk EriC EriC PRK05277 PRK01862 ClC_like EriC_like ClC_3_like PRK0161…
solyc05g055070.2.1	kinase	highly similar to ( 837) AT3G04580 | Symbols: EIN4 | EIN4 (ETHYLENE INSENSITIVE 4); ethylene binding / glycogen synthase kinase 3/ protein histidine kinase/ receptor | chr3:1235576-1237965 REVERSEmoderately similar to ( 467) ETR1_MALDO Ethylene receptor (EC 2.7.13.3) - Malus domestica (Apple) (Malus sylvestris)highly similar to ( 667) loc_os04g08740 12004.m35115 protein ethylene receptor, putativ…	solyc08g082990.2.1	(ac)MEES(ph)ASEIK	0.828121	C	transport.peptides and oligopeptides	34.13	34	nearly identical (1164) AT4G10770 | Symbols: ATOPT7, OPT7 | OPT7 (OLIGOPEPTIDE TRANSPORTER 7); oligopeptide transporter | chr4:6628646-6632517 REVERSEnearly identical (1172) loc_os06g03540 12006.m05086 protein oligopeptide transporter 9, putative, expressed OPT genomic_reference:SL2.40ch08 gene_region:62776752-62780190 transcript_region:SL2.40ch08:62776752..62780190+ go_terms:GO:0005427 functiona…
solyc05g055070.2.1	kinase	highly similar to ( 837) AT3G04580 | Symbols: EIN4 | EIN4 (ETHYLENE INSENSITIVE 4); ethylene binding / glycogen synthase kinase 3/ protein histidine kinase/ receptor | chr3:1235576-1237965 REVERSEmoderately similar to ( 467) ETR1_MALDO Ethylene receptor (EC 2.7.13.3) - Malus domestica (Apple) (Malus sylvestris)highly similar to ( 667) loc_os04g08740 12004.m35115 protein ethylene receptor, putativ…	solyc08g083060.2.1	NLS(ph)PDISAAGVR	0.878121	A	transport.peptides and oligopeptides	34.13	34	highly similar to ( 914) AT4G24120 | Symbols: YSL1, ATYSL1 | YSL1 (YELLOW STRIPE LIKE 1); oligopeptide transporter | chr4:12524581-12527023 FORWARDhighly similar to ( 829) loc_os04g45860 12004.m101436 protein transposon protein, putative, unclassified, expressedOPT COG1297 genomic_reference:SL2.40ch08 gene_region:62808532-62811413 transcript_region:SL2.40ch08:62808532..62811413+ go_terms:GO:00151…
solyc05g055070.2.1	kinase	highly similar to ( 837) AT3G04580 | Symbols: EIN4 | EIN4 (ETHYLENE INSENSITIVE 4); ethylene binding / glycogen synthase kinase 3/ protein histidine kinase/ receptor | chr3:1235576-1237965 REVERSEmoderately similar to ( 467) ETR1_MALDO Ethylene receptor (EC 2.7.13.3) - Malus domestica (Apple) (Malus sylvestris)highly similar to ( 667) loc_os04g08740 12004.m35115 protein ethylene receptor, putativ…	solyc10g044470.1.1	VLSAS(ph)NILSR	0.863871	A	transport.unspecified anions	34.18	34	nearly identical (1026) AT5G49890 | Symbols: CLC-C, ATCLC-C | CLC-C (CHLORIDE CHANNEL C); anion channel/ voltage-gated chloride channel | chr5:20288489-20292143 REVERSEnearly identical (1004) loc_os02g35190 12002.m33720 protein chloride channel protein CLC-c, putative, expressed ClC_6_like ClC_3_like ClC_euk Voltage_CLC EriC ClC_1_like EriC PRK05277 Voltage_gated_ClC EriC_like evidence_code:10F0H…
solyc05g055790.2.1	phosphatase	highly similar to ( 530) AT3G02750 | Symbols: | protein phosphatase 2C family protein / PP2C family protein | chr3:593601-595457 REVERSEmoderately similar to ( 417) loc_os08g39100 12008.m07893 protein catalytic/ protein phosphatase type 2C, putative, expressed PP2Cc PP2Cc PP2C PTC1 genomic_reference:SL2.40ch05 gene_region:64438039-64441321 transcript_region:SL2.40ch05:64438039..64441321+ go_terms…	solyc01g057770.2.1	DSVSIQS(ph)PR	0.930678	C	transport.unspecified anions	34.18	34	nearly identical (1062) AT3G62270 | Symbols: | anion exchange family protein | chr3:23042528-23045633 REVERSEnearly identical (1073) loc_os12g37840 12012.m26773 protein boron transporter 1, putative, expressed HCO3_cotransp genomic_reference:SL2.40ch01 gene_region:56576301-56580082 transcript_region:SL2.40ch01:56576301..56580082+ go_terms:GO:0005452 functional_description:"AE family transporter a…
solyc05g055790.2.1	phosphatase	highly similar to ( 530) AT3G02750 | Symbols: | protein phosphatase 2C family protein / PP2C family protein | chr3:593601-595457 REVERSEmoderately similar to ( 417) loc_os08g39100 12008.m07893 protein catalytic/ protein phosphatase type 2C, putative, expressed PP2Cc PP2Cc PP2C PTC1 genomic_reference:SL2.40ch05 gene_region:64438039-64441321 transcript_region:SL2.40ch05:64438039..64441321+ go_terms…	solyc01g080640.2.1	IPS(ph)EASWR	0.979068	C	transport.ABC transporters and multidrug resistance systems	34.16	34	nearly identical (1789) AT2G47800 | Symbols: ATMRP4, EST3 | ATMRP4 (ARABIDOPSIS THALIANA MULTIDRUG RESISTANCE-ASSOCIATED PROTEIN 4); ATPase, coupled to transmembrane movement of substances / folic acid transporter | chr2:19574944-19580383 FORWARDweakly similar to ( 136) MDR_ORYSA Putative multidrug resistance protein (P-glycoprotein) - Oryza sativa (Rice)nearly identical (1538) loc_os01g25386 120…
solyc05g055790.2.1	phosphatase	highly similar to ( 530) AT3G02750 | Symbols: | protein phosphatase 2C family protein / PP2C family protein | chr3:593601-595457 REVERSEmoderately similar to ( 417) loc_os08g39100 12008.m07893 protein catalytic/ protein phosphatase type 2C, putative, expressed PP2Cc PP2Cc PP2C PTC1 genomic_reference:SL2.40ch05 gene_region:64438039-64441321 transcript_region:SL2.40ch05:64438039..64441321+ go_terms…	solyc04g080460.2.1	(ac)S(ph)FREENNEGDLK	0.951692	A	transport.sugars	34.2	34	highly similar to ( 664) AT1G75220 | Symbols: | integral membrane protein, putative | chr1:28229412-28232606 REVERSEweakly similar to ( 130) STC_RICCO Sugar carrier protein C - Ricinus communis (Castor bean)highly similar to ( 575) loc_os05g50280 12005.m09097 protein solute carrier family 2, facilitated glucose transporter member 8, putative, expressed Sugar_tr xylE genomic_reference:SL2.40ch04 g…
solyc05g055790.2.1	phosphatase	highly similar to ( 530) AT3G02750 | Symbols: | protein phosphatase 2C family protein / PP2C family protein | chr3:593601-595457 REVERSEmoderately similar to ( 417) loc_os08g39100 12008.m07893 protein catalytic/ protein phosphatase type 2C, putative, expressed PP2Cc PP2Cc PP2C PTC1 genomic_reference:SL2.40ch05 gene_region:64438039-64441321 transcript_region:SL2.40ch05:64438039..64441321+ go_terms…	solyc04g082700.2.1	LPDTGS(ph)M(ox)R	0.960138	A	transport.sugars	34.2	34	highly similar to ( 996) AT4G35300 | Symbols: | TMT2 (TONOPLAST MONOSACCHARIDE TRANSPORTER2); carbohydrate transmembrane transporter/ nucleoside transmembrane transporter/ sugar:hydrogen symporter | chr4:16796432-16799071 REVERSEvery weakly similar to (92.8) STC_RICCO Sugar carrier protein C - Ricinus communis (Castor bean)highly similar to ( 977) loc_os10g39440 12010.m21801 protein hexose transp…
solyc05g055790.2.1	phosphatase	highly similar to ( 530) AT3G02750 | Symbols: | protein phosphatase 2C family protein / PP2C family protein | chr3:593601-595457 REVERSEmoderately similar to ( 417) loc_os08g39100 12008.m07893 protein catalytic/ protein phosphatase type 2C, putative, expressed PP2Cc PP2Cc PP2C PTC1 genomic_reference:SL2.40ch05 gene_region:64438039-64441321 transcript_region:SL2.40ch05:64438039..64441321+ go_terms…	solyc07g066210.2.1	(ac)S(ph)GGEYGDHNILLR	0.895387	C	transport.unspecified anions	34.18	34	highly similar to ( 877) AT1G55620 | Symbols: CLC-F, ATCLC-F | CLC-F (CHLORIDE CHANNEL F); ion channel/ voltage-gated chloride channel | chr1:20787338-20790990 REVERSEhighly similar to ( 817) loc_os08g38980 12008.m07881 protein chloride channel protein CLC-f, putative, expressed Voltage_gated_ClC Voltage_CLC CBS_pair_EriC_assoc_euk EriC EriC PRK05277 PRK01862 ClC_like EriC_like ClC_3_like PRK0161…
solyc05g055790.2.1	phosphatase	highly similar to ( 530) AT3G02750 | Symbols: | protein phosphatase 2C family protein / PP2C family protein | chr3:593601-595457 REVERSEmoderately similar to ( 417) loc_os08g39100 12008.m07893 protein catalytic/ protein phosphatase type 2C, putative, expressed PP2Cc PP2Cc PP2C PTC1 genomic_reference:SL2.40ch05 gene_region:64438039-64441321 transcript_region:SL2.40ch05:64438039..64441321+ go_terms…	solyc12g089180.1.1	(ac)S(ph)FREENSEDGR	0.861782	A	transport.sugars	34.2	34	highly similar to ( 713) AT1G75220 | Symbols: | integral membrane protein, putative | chr1:28229412-28232606 REVERSEweakly similar to ( 163) STC_RICCO Sugar carrier protein C - Ricinus communis (Castor bean)highly similar to ( 623) loc_os05g50280 12005.m09097 protein solute carrier family 2, facilitated glucose transporter member 8, putative, expressed Sugar_tr xylE evidence_code:10F0H1E1IEG geno…
solyc06g068450.1.1	kinase	highly similar to ( 543) AT5G25110 | Symbols: CIPK25, SnRK3.25 | CIPK25 (CBL-INTERACTING PROTEIN KINASE 25); ATP binding / kinase/ protein kinase/ protein serine/threonine kinase | chr5:8657740-8659206 REVERSEmoderately similar to ( 393) CIPK1_ORYSA CIPK-like protein 1 (EC 2.7.11.1) (OsCK1) - Oryza sativa (Rice)moderately similar to ( 478) loc_os09g25090 12009.m05662 protein CIPK-like protein 1, …	solyc01g057770.2.1	VSEIKGES(ph)PSLGR	0.984934	B	transport.unspecified anions	34.18	34	nearly identical (1062) AT3G62270 | Symbols: | anion exchange family protein | chr3:23042528-23045633 REVERSEnearly identical (1073) loc_os12g37840 12012.m26773 protein boron transporter 1, putative, expressed HCO3_cotransp genomic_reference:SL2.40ch01 gene_region:56576301-56580082 transcript_region:SL2.40ch01:56576301..56580082+ go_terms:GO:0005452 functional_description:"AE family transporter a…
solyc06g068450.1.1	kinase	highly similar to ( 543) AT5G25110 | Symbols: CIPK25, SnRK3.25 | CIPK25 (CBL-INTERACTING PROTEIN KINASE 25); ATP binding / kinase/ protein kinase/ protein serine/threonine kinase | chr5:8657740-8659206 REVERSEmoderately similar to ( 393) CIPK1_ORYSA CIPK-like protein 1 (EC 2.7.11.1) (OsCK1) - Oryza sativa (Rice)moderately similar to ( 478) loc_os09g25090 12009.m05662 protein CIPK-like protein 1, …	solyc02g070290.2.1	SM(ox)TGDQIPAPS(ph)SPR	0.804529	A	transport.unspecified anions	34.18	34	nearly identical (1536) AT1G30450 | Symbols: CCC1, ATCCC1, HAP5 | CCC1 (CATION-CHLORIDE CO-TRANSPORTER 1); cation:chloride symporter/ sodium:potassium:chloride symporter | chr1:10762905-10769061 FORWARDnearly identical (1497) loc_os08g23440 12008.m06365 protein CCC1, putative, expressed AA_permease PotE genomic_reference:SL2.40ch02 gene_region:34640637-34656865 transcript_region:SL2.40ch02:346406…
solyc06g068450.1.1	kinase	highly similar to ( 543) AT5G25110 | Symbols: CIPK25, SnRK3.25 | CIPK25 (CBL-INTERACTING PROTEIN KINASE 25); ATP binding / kinase/ protein kinase/ protein serine/threonine kinase | chr5:8657740-8659206 REVERSEmoderately similar to ( 393) CIPK1_ORYSA CIPK-like protein 1 (EC 2.7.11.1) (OsCK1) - Oryza sativa (Rice)moderately similar to ( 478) loc_os09g25090 12009.m05662 protein CIPK-like protein 1, …	solyc05g055990.2.1	(ac)SNEVSSALPERS(ph)SSPAK	0.99322	A	transport.Major Intrinsic Proteins.PIP	34.19.1	34	moderately similar to ( 343) AT3G53420 | Symbols: PIP2A, PIP2, PIP2;1 | PIP2A (PLASMA MEMBRANE INTRINSIC PROTEIN 2A); water channel | chr3:19803906-19805454 REVERSEmoderately similar to ( 345) PIP22_ORYSA Probable aquaporin PIP2.2 (Plasma membrane intrinsic protein 2.2) (OsPIP2.2) - Oryza sativa (Rice)moderately similar to ( 345) loc_os02g41860 12002.m33784 protein aquaporin PIP2.2, putative, exp…
solyc06g068450.1.1	kinase	highly similar to ( 543) AT5G25110 | Symbols: CIPK25, SnRK3.25 | CIPK25 (CBL-INTERACTING PROTEIN KINASE 25); ATP binding / kinase/ protein kinase/ protein serine/threonine kinase | chr5:8657740-8659206 REVERSEmoderately similar to ( 393) CIPK1_ORYSA CIPK-like protein 1 (EC 2.7.11.1) (OsCK1) - Oryza sativa (Rice)moderately similar to ( 478) loc_os09g25090 12009.m05662 protein CIPK-like protein 1, …	solyc09g060090.2.1	VSVNASSVEQNVS(ph)SPK	0.955447	A	transport.misc	34.99	34	highly similar to ( 603) AT3G24840 | Symbols: | SEC14 cytosolic factor, putative / phosphoglyceride transfer protein, putative | chr3:9067301-9070256 FORWARDhighly similar to ( 538) loc_os02g48990 12002.m09933 protein phosphatidylinositol transporter/ transporter, putative, expressed SEC14 SEC14 CRAL_TRIO genomic_reference:SL2.40ch09 gene_region:53165275-53173182 transcript_region:SL2.40ch09:5316…
solyc06g068450.1.1	kinase	highly similar to ( 543) AT5G25110 | Symbols: CIPK25, SnRK3.25 | CIPK25 (CBL-INTERACTING PROTEIN KINASE 25); ATP binding / kinase/ protein kinase/ protein serine/threonine kinase | chr5:8657740-8659206 REVERSEmoderately similar to ( 393) CIPK1_ORYSA CIPK-like protein 1 (EC 2.7.11.1) (OsCK1) - Oryza sativa (Rice)moderately similar to ( 478) loc_os09g25090 12009.m05662 protein CIPK-like protein 1, …	solyc10g084830.1.1	LSIVSS(ph)AR	0.958616	A	transport.amino acids	34.3	34	moderately similar to ( 460) AT5G02180 | Symbols: | amino acid transporter family protein | chr5:431034-433544 FORWARDmoderately similar to ( 427) loc_os02g01100 12002.m100064 protein amino acid permease, putative, expressed Aa_trans SdaC evidence_code:10F0H1E0IEG genomic_reference:SL2.40ch10 gene_region:63549984-63554014 transcript_region:SL2.40ch10:63549984..63554014- functional_description:"Am…
solyc06g068920.2.1	kinase	nearly identical (1463) AT3G17850 | Symbols: | protein kinase, putative | chr3:6109854-6116245 REVERSEweakly similar to ( 178) KPK1_PHAVU Protein kinase PVPK-1 (EC 2.7.11.1) - Phaseolus vulgaris (Kidney bean) (French bean)nearly identical (1359) loc_os03g50390 12003.m34913 protein protein kinase, putative, expressed S_TKc S_TKc Pkinase Pkinase_Tyr SPS1 TyrKc PTKc PTKc_Src_like PTKc_Csk_like PTKc_…	solyc02g070290.2.1	SM(ox)TGDQIPAPS(ph)SPR	0.926829	A	transport.unspecified anions	34.18	34	nearly identical (1536) AT1G30450 | Symbols: CCC1, ATCCC1, HAP5 | CCC1 (CATION-CHLORIDE CO-TRANSPORTER 1); cation:chloride symporter/ sodium:potassium:chloride symporter | chr1:10762905-10769061 FORWARDnearly identical (1497) loc_os08g23440 12008.m06365 protein CCC1, putative, expressed AA_permease PotE genomic_reference:SL2.40ch02 gene_region:34640637-34656865 transcript_region:SL2.40ch02:346406…
solyc06g068920.2.1	kinase	nearly identical (1463) AT3G17850 | Symbols: | protein kinase, putative | chr3:6109854-6116245 REVERSEweakly similar to ( 178) KPK1_PHAVU Protein kinase PVPK-1 (EC 2.7.11.1) - Phaseolus vulgaris (Kidney bean) (French bean)nearly identical (1359) loc_os03g50390 12003.m34913 protein protein kinase, putative, expressed S_TKc S_TKc Pkinase Pkinase_Tyr SPS1 TyrKc PTKc PTKc_Src_like PTKc_Csk_like PTKc_…	solyc04g082700.2.1	LPDTGS(ph)M(ox)R	0.847698	A	transport.sugars	34.2	34	highly similar to ( 996) AT4G35300 | Symbols: | TMT2 (TONOPLAST MONOSACCHARIDE TRANSPORTER2); carbohydrate transmembrane transporter/ nucleoside transmembrane transporter/ sugar:hydrogen symporter | chr4:16796432-16799071 REVERSEvery weakly similar to (92.8) STC_RICCO Sugar carrier protein C - Ricinus communis (Castor bean)highly similar to ( 977) loc_os10g39440 12010.m21801 protein hexose transp…
solyc06g068920.2.1	kinase	nearly identical (1463) AT3G17850 | Symbols: | protein kinase, putative | chr3:6109854-6116245 REVERSEweakly similar to ( 178) KPK1_PHAVU Protein kinase PVPK-1 (EC 2.7.11.1) - Phaseolus vulgaris (Kidney bean) (French bean)nearly identical (1359) loc_os03g50390 12003.m34913 protein protein kinase, putative, expressed S_TKc S_TKc Pkinase Pkinase_Tyr SPS1 TyrKc PTKc PTKc_Src_like PTKc_Csk_like PTKc_…	solyc05g055990.2.1	(ac)SNEVSSALPERS(ph)SSPAK	0.999408	A	transport.Major Intrinsic Proteins.PIP	34.19.1	34	moderately similar to ( 343) AT3G53420 | Symbols: PIP2A, PIP2, PIP2;1 | PIP2A (PLASMA MEMBRANE INTRINSIC PROTEIN 2A); water channel | chr3:19803906-19805454 REVERSEmoderately similar to ( 345) PIP22_ORYSA Probable aquaporin PIP2.2 (Plasma membrane intrinsic protein 2.2) (OsPIP2.2) - Oryza sativa (Rice)moderately similar to ( 345) loc_os02g41860 12002.m33784 protein aquaporin PIP2.2, putative, exp…
solyc06g068920.2.1	kinase	nearly identical (1463) AT3G17850 | Symbols: | protein kinase, putative | chr3:6109854-6116245 REVERSEweakly similar to ( 178) KPK1_PHAVU Protein kinase PVPK-1 (EC 2.7.11.1) - Phaseolus vulgaris (Kidney bean) (French bean)nearly identical (1359) loc_os03g50390 12003.m34913 protein protein kinase, putative, expressed S_TKc S_TKc Pkinase Pkinase_Tyr SPS1 TyrKc PTKc PTKc_Src_like PTKc_Csk_like PTKc_…	solyc07g066210.2.1	(ac)S(ph)GGEYGDHNILLR	0.831511	C	transport.unspecified anions	34.18	34	highly similar to ( 877) AT1G55620 | Symbols: CLC-F, ATCLC-F | CLC-F (CHLORIDE CHANNEL F); ion channel/ voltage-gated chloride channel | chr1:20787338-20790990 REVERSEhighly similar to ( 817) loc_os08g38980 12008.m07881 protein chloride channel protein CLC-f, putative, expressed Voltage_gated_ClC Voltage_CLC CBS_pair_EriC_assoc_euk EriC EriC PRK05277 PRK01862 ClC_like EriC_like ClC_3_like PRK0161…
solyc06g068920.2.1	kinase	nearly identical (1463) AT3G17850 | Symbols: | protein kinase, putative | chr3:6109854-6116245 REVERSEweakly similar to ( 178) KPK1_PHAVU Protein kinase PVPK-1 (EC 2.7.11.1) - Phaseolus vulgaris (Kidney bean) (French bean)nearly identical (1359) loc_os03g50390 12003.m34913 protein protein kinase, putative, expressed S_TKc S_TKc Pkinase Pkinase_Tyr SPS1 TyrKc PTKc PTKc_Src_like PTKc_Csk_like PTKc_…	solyc09g008240.2.1	NSVSS(ph)PIITR	0.87211	A	transport.ABC transporters and multidrug resistance systems	34.16	34	nearly identical (1971) AT2G36910 | Symbols: ATPGP1, PGP1, ABCB1 | ABCB1 (ATP BINDING CASSETTE SUBFAMILY B1); ATPase, coupled to transmembrane movement of substances / auxin efflux transmembrane transporter/ calmodulin binding | chr2:15502162-15507050 FORWARDhighly similar to ( 969) MDR_ORYSA Putative multidrug resistance protein (P-glycoprotein) - Oryza sativa (Rice)nearly identical (1718) loc_o…
solyc06g068920.2.1	kinase	nearly identical (1463) AT3G17850 | Symbols: | protein kinase, putative | chr3:6109854-6116245 REVERSEweakly similar to ( 178) KPK1_PHAVU Protein kinase PVPK-1 (EC 2.7.11.1) - Phaseolus vulgaris (Kidney bean) (French bean)nearly identical (1359) loc_os03g50390 12003.m34913 protein protein kinase, putative, expressed S_TKc S_TKc Pkinase Pkinase_Tyr SPS1 TyrKc PTKc PTKc_Src_like PTKc_Csk_like PTKc_…	solyc09g060090.2.1	VSVNASSVEQNVS(ph)SPK	0.990742	A	transport.misc	34.99	34	highly similar to ( 603) AT3G24840 | Symbols: | SEC14 cytosolic factor, putative / phosphoglyceride transfer protein, putative | chr3:9067301-9070256 FORWARDhighly similar to ( 538) loc_os02g48990 12002.m09933 protein phosphatidylinositol transporter/ transporter, putative, expressed SEC14 SEC14 CRAL_TRIO genomic_reference:SL2.40ch09 gene_region:53165275-53173182 transcript_region:SL2.40ch09:5316…
solyc06g068920.2.1	kinase	nearly identical (1463) AT3G17850 | Symbols: | protein kinase, putative | chr3:6109854-6116245 REVERSEweakly similar to ( 178) KPK1_PHAVU Protein kinase PVPK-1 (EC 2.7.11.1) - Phaseolus vulgaris (Kidney bean) (French bean)nearly identical (1359) loc_os03g50390 12003.m34913 protein protein kinase, putative, expressed S_TKc S_TKc Pkinase Pkinase_Tyr SPS1 TyrKc PTKc PTKc_Src_like PTKc_Csk_like PTKc_…	solyc10g084830.1.1	LSIVSS(ph)AR	0.98324	A	transport.amino acids	34.3	34	moderately similar to ( 460) AT5G02180 | Symbols: | amino acid transporter family protein | chr5:431034-433544 FORWARDmoderately similar to ( 427) loc_os02g01100 12002.m100064 protein amino acid permease, putative, expressed Aa_trans SdaC evidence_code:10F0H1E0IEG genomic_reference:SL2.40ch10 gene_region:63549984-63554014 transcript_region:SL2.40ch10:63549984..63554014- functional_description:"Am…
solyc06g076100.2.1	phosphatase	highly similar to ( 845) AT1G07630 | Symbols: PLL5 | PLL5; catalytic/ protein serine/threonine phosphatase | chr1:2349189-2351437 FORWARDmoderately similar to ( 414) loc_os03g60650 12003.m10954 protein catalytic/ protein phosphatase type 2C, putative, expressed PP2Cc PP2Cc PP2C genomic_reference:SL2.40ch06 gene_region:43634420-43637639 transcript_region:SL2.40ch06:43634420..43637639- go_terms:GO:…	solyc01g111980.2.1	(ac)AGVEDQVSS(ph)LPNSLPITPR	0.996128	D	transport.amino acids	34.3	34	moderately similar to ( 498) AT1G47670 | Symbols: | amino acid transporter family protein | chr1:17536834-17539486 REVERSEhighly similar to ( 528) loc_os04g47420 12004.m09687 protein expressed protein Aa_trans genomic_reference:SL2.40ch01 gene_region:89876788-89879583 transcript_region:SL2.40ch01:89876788..89879583- go_terms:GO:0015171 functional_description:"Lysine/histidine transporter (AHRD V1…
solyc06g076100.2.1	phosphatase	highly similar to ( 845) AT1G07630 | Symbols: PLL5 | PLL5; catalytic/ protein serine/threonine phosphatase | chr1:2349189-2351437 FORWARDmoderately similar to ( 414) loc_os03g60650 12003.m10954 protein catalytic/ protein phosphatase type 2C, putative, expressed PP2Cc PP2Cc PP2C genomic_reference:SL2.40ch06 gene_region:43634420-43637639 transcript_region:SL2.40ch06:43634420..43637639- go_terms:GO:…	solyc03g114950.2.1	QLQGYKS(ph)DS	0.934981	A	transport.ABC transporters and multidrug resistance systems	34.16	34	highly similar to ( 827) AT5G39040 | Symbols: ATTAP2, TAP2 | ATTAP2; ATPase, coupled to transmembrane movement of substances / transporter | chr5:15625660-15629621 FORWARDmoderately similar to ( 294) MDR_ORYSA Putative multidrug resistance protein (P-glycoprotein) - Oryza sativa (Rice)highly similar to ( 868) loc_os03g54790 12003.m10395 protein ATP-binding cassette sub-family B member 10, mitocho…
solyc07g053760.2.1	phosphatase	moderately similar to ( 371) AT4G28400 | Symbols: | protein phosphatase 2C, putative / PP2C, putative | chr4:14048499-14050118 FORWARDmoderately similar to ( 357) loc_os07g32380 12007.m07503 protein protein phosphatase 2C isoform epsilon, putative, expressed PP2Cc PP2Cc PP2C PTC1 genomic_reference:SL2.40ch07 gene_region:59516057-59518480 transcript_region:SL2.40ch07:59516057..59518480- go_terms:G…	solyc01g057770.2.1	VSEIKGES(ph)PSLGR	0.915304	B	transport.unspecified anions	34.18	34	nearly identical (1062) AT3G62270 | Symbols: | anion exchange family protein | chr3:23042528-23045633 REVERSEnearly identical (1073) loc_os12g37840 12012.m26773 protein boron transporter 1, putative, expressed HCO3_cotransp genomic_reference:SL2.40ch01 gene_region:56576301-56580082 transcript_region:SL2.40ch01:56576301..56580082+ go_terms:GO:0005452 functional_description:"AE family transporter a…
solyc07g053760.2.1	phosphatase	moderately similar to ( 371) AT4G28400 | Symbols: | protein phosphatase 2C, putative / PP2C, putative | chr4:14048499-14050118 FORWARDmoderately similar to ( 357) loc_os07g32380 12007.m07503 protein protein phosphatase 2C isoform epsilon, putative, expressed PP2Cc PP2Cc PP2C PTC1 genomic_reference:SL2.40ch07 gene_region:59516057-59518480 transcript_region:SL2.40ch07:59516057..59518480- go_terms:G…	solyc01g111980.2.1	(ac)AGVEDQVSS(ph)LPNSLPITPR	0.9757	D	transport.amino acids	34.3	34	moderately similar to ( 498) AT1G47670 | Symbols: | amino acid transporter family protein | chr1:17536834-17539486 REVERSEhighly similar to ( 528) loc_os04g47420 12004.m09687 protein expressed protein Aa_trans genomic_reference:SL2.40ch01 gene_region:89876788-89879583 transcript_region:SL2.40ch01:89876788..89879583- go_terms:GO:0015171 functional_description:"Lysine/histidine transporter (AHRD V1…
solyc07g053760.2.1	phosphatase	moderately similar to ( 371) AT4G28400 | Symbols: | protein phosphatase 2C, putative / PP2C, putative | chr4:14048499-14050118 FORWARDmoderately similar to ( 357) loc_os07g32380 12007.m07503 protein protein phosphatase 2C isoform epsilon, putative, expressed PP2Cc PP2Cc PP2C PTC1 genomic_reference:SL2.40ch07 gene_region:59516057-59518480 transcript_region:SL2.40ch07:59516057..59518480- go_terms:G…	solyc03g093140.2.1	DEDEVFS(ph)PR	0.90305	A	transport.membrane system unknown	34.98	34	highly similar to ( 674) AT3G47420 | Symbols: | glycerol-3-phosphate transporter, putative / glycerol 3-phosphate permease, putative | chr3:17472541-17474209 REVERSEhighly similar to ( 608) loc_os04g46880 12004.m101437 protein glycerol 3-phosphate permease, putative, expressed UhpC uhpT PRK11663 glpT MFS_1 genomic_reference:SL2.40ch03 gene_region:47765031-47767076 transcript_region:SL2.40ch03:477…
solyc07g053760.2.1	phosphatase	moderately similar to ( 371) AT4G28400 | Symbols: | protein phosphatase 2C, putative / PP2C, putative | chr4:14048499-14050118 FORWARDmoderately similar to ( 357) loc_os07g32380 12007.m07503 protein protein phosphatase 2C isoform epsilon, putative, expressed PP2Cc PP2Cc PP2C PTC1 genomic_reference:SL2.40ch07 gene_region:59516057-59518480 transcript_region:SL2.40ch07:59516057..59518480- go_terms:G…	solyc03g114950.2.1	QLQGYKS(ph)DS	0.959275	A	transport.ABC transporters and multidrug resistance systems	34.16	34	highly similar to ( 827) AT5G39040 | Symbols: ATTAP2, TAP2 | ATTAP2; ATPase, coupled to transmembrane movement of substances / transporter | chr5:15625660-15629621 FORWARDmoderately similar to ( 294) MDR_ORYSA Putative multidrug resistance protein (P-glycoprotein) - Oryza sativa (Rice)highly similar to ( 868) loc_os03g54790 12003.m10395 protein ATP-binding cassette sub-family B member 10, mitocho…
solyc07g053760.2.1	phosphatase	moderately similar to ( 371) AT4G28400 | Symbols: | protein phosphatase 2C, putative / PP2C, putative | chr4:14048499-14050118 FORWARDmoderately similar to ( 357) loc_os07g32380 12007.m07503 protein protein phosphatase 2C isoform epsilon, putative, expressed PP2Cc PP2Cc PP2C PTC1 genomic_reference:SL2.40ch07 gene_region:59516057-59518480 transcript_region:SL2.40ch07:59516057..59518480- go_terms:G…	solyc06g074400.2.1	S(ph)PS(ph)PTPSHSSLQS	0.993016	A	transport.misc	34.99	34	moderately similar to ( 484) AT2G16650 | Symbols: | antiporter/ drug transporter | chr2:7215937-7218061 REVERSEmoderately similar to ( 407) loc_os01g73690 12001.m13396 protein antiporter/ drug transporter/ transporter, putative, expressed genomic_reference:SL2.40ch06 gene_region:42410551-42418219 transcript_region:SL2.40ch06:42410551..42418219- go_terms:GO:0005215 functional_description:"Pentatri…
solyc07g053760.2.1	phosphatase	moderately similar to ( 371) AT4G28400 | Symbols: | protein phosphatase 2C, putative / PP2C, putative | chr4:14048499-14050118 FORWARDmoderately similar to ( 357) loc_os07g32380 12007.m07503 protein protein phosphatase 2C isoform epsilon, putative, expressed PP2Cc PP2Cc PP2C PTC1 genomic_reference:SL2.40ch07 gene_region:59516057-59518480 transcript_region:SL2.40ch07:59516057..59518480- go_terms:G…	solyc09g091660.2.1	ANS(ph)NSIWR	0.984252	A	transport.ABC transporters and multidrug resistance systems	34.16	34	nearly identical (2070) AT1G15520 | Symbols: PDR12, ATPDR12 | PDR12 (PLEIOTROPIC DRUG RESISTANCE 12); ATPase, coupled to transmembrane movement of substances | chr1:5331993-5338175 REVERSEnearly identical (2580) PDR1_TOBAC Pleiotropic drug resistance protein 1 (NtPDR1) - Nicotiana tabacum (Common tobacco)nearly identical (2028) loc_os01g42380 12001.m10504 protein PDR5-like ABC transporter, putati…
solyc07g053760.2.1	phosphatase	moderately similar to ( 371) AT4G28400 | Symbols: | protein phosphatase 2C, putative / PP2C, putative | chr4:14048499-14050118 FORWARDmoderately similar to ( 357) loc_os07g32380 12007.m07503 protein protein phosphatase 2C isoform epsilon, putative, expressed PP2Cc PP2Cc PP2C PTC1 genomic_reference:SL2.40ch07 gene_region:59516057-59518480 transcript_region:SL2.40ch07:59516057..59518480- go_terms:G…	solyc11g069710.1.1	VDEGGDSINAATTPAS(ph)PSLSK	0.804039	A	transport.ABC transporters and multidrug resistance systems	34.16	34	nearly identical (1058) AT2G28070 | Symbols: | ABC transporter family protein | chr2:11956432-11959782 FORWARDweakly similar to ( 117) PDR15_ORYSA Pleiotropic drug resistance protein 15 - Oryza sativa (Rice)highly similar to ( 843) loc_os03g64200 12003.m101582 protein ATPase, coupled to transmembrane movement of substances, putative, expressed ABCG_EPDR ABCG_White ABC_PDR_domain2 CcmA ABC_PDR_dom…
solyc07g055130.2.1	kinase	nearly identical (1132) AT3G58640 | Symbols: | protein kinase family protein | chr3:21687153-21692675 REVERSEweakly similar to ( 107) NORK_MEDTR Nodulation receptor kinase precursor (EC 2.7.11.1) (Does not make infections protein 2) (Symbiosis receptor-like kinase) (MtSYMRK) - Medicago truncatula (Barrel medic)nearly identical (1053) loc_os01g48330 12001.m11024 protein ATP binding protein, putati…	solyc01g080640.2.1	IPS(ph)EASWR	0.909695	C	transport.ABC transporters and multidrug resistance systems	34.16	34	nearly identical (1789) AT2G47800 | Symbols: ATMRP4, EST3 | ATMRP4 (ARABIDOPSIS THALIANA MULTIDRUG RESISTANCE-ASSOCIATED PROTEIN 4); ATPase, coupled to transmembrane movement of substances / folic acid transporter | chr2:19574944-19580383 FORWARDweakly similar to ( 136) MDR_ORYSA Putative multidrug resistance protein (P-glycoprotein) - Oryza sativa (Rice)nearly identical (1538) loc_os01g25386 120…
solyc07g055130.2.1	kinase	nearly identical (1132) AT3G58640 | Symbols: | protein kinase family protein | chr3:21687153-21692675 REVERSEweakly similar to ( 107) NORK_MEDTR Nodulation receptor kinase precursor (EC 2.7.11.1) (Does not make infections protein 2) (Symbiosis receptor-like kinase) (MtSYMRK) - Medicago truncatula (Barrel medic)nearly identical (1053) loc_os01g48330 12001.m11024 protein ATP binding protein, putati…	solyc01g105150.2.1	VPS(ph)PELER	0.902853	A	transport.potassium	34.15	34	nearly identical (1130) AT5G09400 | Symbols: KUP7 | KUP7; potassium ion transmembrane transporter | chr5:2916377-2920604 FORWARDhighly similar to ( 970) HAK14_ORYSA Probable potassium transporter 14 (OsHAK14) - Oryza sativa (Rice)highly similar to ( 970) loc_os07g32530 12007.m07516 protein potassium transporter 14, putative, expressedK_trans Kup trkD genomic_reference:SL2.40ch01 gene_region:85183…
solyc07g055130.2.1	kinase	nearly identical (1132) AT3G58640 | Symbols: | protein kinase family protein | chr3:21687153-21692675 REVERSEweakly similar to ( 107) NORK_MEDTR Nodulation receptor kinase precursor (EC 2.7.11.1) (Does not make infections protein 2) (Symbiosis receptor-like kinase) (MtSYMRK) - Medicago truncatula (Barrel medic)nearly identical (1053) loc_os01g48330 12001.m11024 protein ATP binding protein, putati…	solyc02g070290.2.1	SM(ox)TGDQIPAPS(ph)SPR	0.949288	A	transport.unspecified anions	34.18	34	nearly identical (1536) AT1G30450 | Symbols: CCC1, ATCCC1, HAP5 | CCC1 (CATION-CHLORIDE CO-TRANSPORTER 1); cation:chloride symporter/ sodium:potassium:chloride symporter | chr1:10762905-10769061 FORWARDnearly identical (1497) loc_os08g23440 12008.m06365 protein CCC1, putative, expressed AA_permease PotE genomic_reference:SL2.40ch02 gene_region:34640637-34656865 transcript_region:SL2.40ch02:346406…
solyc07g055130.2.1	kinase	nearly identical (1132) AT3G58640 | Symbols: | protein kinase family protein | chr3:21687153-21692675 REVERSEweakly similar to ( 107) NORK_MEDTR Nodulation receptor kinase precursor (EC 2.7.11.1) (Does not make infections protein 2) (Symbiosis receptor-like kinase) (MtSYMRK) - Medicago truncatula (Barrel medic)nearly identical (1053) loc_os01g48330 12001.m11024 protein ATP binding protein, putati…	solyc04g080460.2.1	(ac)S(ph)FREENNEGDLK	0.999414	A	transport.sugars	34.2	34	highly similar to ( 664) AT1G75220 | Symbols: | integral membrane protein, putative | chr1:28229412-28232606 REVERSEweakly similar to ( 130) STC_RICCO Sugar carrier protein C - Ricinus communis (Castor bean)highly similar to ( 575) loc_os05g50280 12005.m09097 protein solute carrier family 2, facilitated glucose transporter member 8, putative, expressed Sugar_tr xylE genomic_reference:SL2.40ch04 g…
solyc07g055130.2.1	kinase	nearly identical (1132) AT3G58640 | Symbols: | protein kinase family protein | chr3:21687153-21692675 REVERSEweakly similar to ( 107) NORK_MEDTR Nodulation receptor kinase precursor (EC 2.7.11.1) (Does not make infections protein 2) (Symbiosis receptor-like kinase) (MtSYMRK) - Medicago truncatula (Barrel medic)nearly identical (1053) loc_os01g48330 12001.m11024 protein ATP binding protein, putati…	solyc06g074970.1.1	INS(ph)GSLPSPSSIER	0.94127	A	transport.ABC transporters and multidrug resistance systems	34.16	34	highly similar to ( 886) AT2G28070 | Symbols: | ABC transporter family protein | chr2:11956432-11959782 FORWARDweakly similar to ( 111) PDR3_TOBAC Pleiotropic drug resistance protein 3 (NtPDR3) - Nicotiana tabacum (Common tobacco)highly similar to ( 673) loc_os03g64200 12003.m101582 protein ATPase, coupled to transmembrane movement of substances, putative, expressed ABCG_EPDR ABCG_White ABC_PDR_d…
solyc07g055130.2.1	kinase	nearly identical (1132) AT3G58640 | Symbols: | protein kinase family protein | chr3:21687153-21692675 REVERSEweakly similar to ( 107) NORK_MEDTR Nodulation receptor kinase precursor (EC 2.7.11.1) (Does not make infections protein 2) (Symbiosis receptor-like kinase) (MtSYMRK) - Medicago truncatula (Barrel medic)nearly identical (1053) loc_os01g48330 12001.m11024 protein ATP binding protein, putati…	solyc10g084830.1.1	LSIVSS(ph)AR	0.867118	A	transport.amino acids	34.3	34	moderately similar to ( 460) AT5G02180 | Symbols: | amino acid transporter family protein | chr5:431034-433544 FORWARDmoderately similar to ( 427) loc_os02g01100 12002.m100064 protein amino acid permease, putative, expressed Aa_trans SdaC evidence_code:10F0H1E0IEG genomic_reference:SL2.40ch10 gene_region:63549984-63554014 transcript_region:SL2.40ch10:63549984..63554014- functional_description:"Am…
solyc07g055130.2.1	kinase	nearly identical (1132) AT3G58640 | Symbols: | protein kinase family protein | chr3:21687153-21692675 REVERSEweakly similar to ( 107) NORK_MEDTR Nodulation receptor kinase precursor (EC 2.7.11.1) (Does not make infections protein 2) (Symbiosis receptor-like kinase) (MtSYMRK) - Medicago truncatula (Barrel medic)nearly identical (1053) loc_os01g48330 12001.m11024 protein ATP binding protein, putati…	solyc11g017190.1.1	TSVYEPLLSDS(ph)PSATR	0.952275	F	transport.p- and v-ATPases	34.1	34	highly similar to ( 538) AT5G44240 | Symbols: | haloacid dehalogenase-like hydrolase family protein | chr5:17817619-17823598 FORWARDmoderately similar to ( 445) loc_os11g25980 12011.m06519 protein phospholipid-transporting ATPase 2, putative, expressed evidence_code:10F0H1E0IEG genomic_reference:SL2.40ch11 gene_region:8004128-8012853 transcript_region:SL2.40ch11:8004128..8012853+ go_terms:GO:0016…
solyc07g055130.2.1	kinase	nearly identical (1132) AT3G58640 | Symbols: | protein kinase family protein | chr3:21687153-21692675 REVERSEweakly similar to ( 107) NORK_MEDTR Nodulation receptor kinase precursor (EC 2.7.11.1) (Does not make infections protein 2) (Symbiosis receptor-like kinase) (MtSYMRK) - Medicago truncatula (Barrel medic)nearly identical (1053) loc_os01g48330 12001.m11024 protein ATP binding protein, putati…	solyc12g089180.1.1	(ac)S(ph)FREENSEDGR	0.948371	A	transport.sugars	34.2	34	highly similar to ( 713) AT1G75220 | Symbols: | integral membrane protein, putative | chr1:28229412-28232606 REVERSEweakly similar to ( 163) STC_RICCO Sugar carrier protein C - Ricinus communis (Castor bean)highly similar to ( 623) loc_os05g50280 12005.m09097 protein solute carrier family 2, facilitated glucose transporter member 8, putative, expressed Sugar_tr xylE evidence_code:10F0H1E1IEG geno…
solyc07g056270.2.1	kinase	highly similar to ( 687) AT2G42960 | Symbols: | protein kinase family protein | chr2:17868597-17870630 REVERSEmoderately similar to ( 244) PSKR_DAUCA Phytosulfokine receptor precursor (EC 2.7.11.1) (Phytosulfokine LRR receptor kinase) - Daucus carota (Carrot)highly similar to ( 651) loc_os10g35450 12010.m06369 protein BRASSINOSTEROID INSENSITIVE 1-associated receptor kinase 1 precursor, putative,…	solyc02g082410.2.1	QGS(ph)GTEGPPTSLSM(ox)R	0.876442	A	transport.sugars	34.2	34	highly similar to ( 825) AT4G35300 | Symbols: | TMT2 (TONOPLAST MONOSACCHARIDE TRANSPORTER2); carbohydrate transmembrane transporter/ nucleoside transmembrane transporter/ sugar:hydrogen symporter | chr4:16796432-16799071 REVERSEvery weakly similar to (84.0) STC_RICCO Sugar carrier protein C - Ricinus communis (Castor bean)highly similar to ( 839) loc_os10g39440 12010.m21801 protein hexose transp…
solyc07g056270.2.1	kinase	highly similar to ( 687) AT2G42960 | Symbols: | protein kinase family protein | chr2:17868597-17870630 REVERSEmoderately similar to ( 244) PSKR_DAUCA Phytosulfokine receptor precursor (EC 2.7.11.1) (Phytosulfokine LRR receptor kinase) - Daucus carota (Carrot)highly similar to ( 651) loc_os10g35450 12010.m06369 protein BRASSINOSTEROID INSENSITIVE 1-associated receptor kinase 1 precursor, putative,…	solyc09g008240.2.1	NSVSS(ph)PIITR	0.940148	A	transport.ABC transporters and multidrug resistance systems	34.16	34	nearly identical (1971) AT2G36910 | Symbols: ATPGP1, PGP1, ABCB1 | ABCB1 (ATP BINDING CASSETTE SUBFAMILY B1); ATPase, coupled to transmembrane movement of substances / auxin efflux transmembrane transporter/ calmodulin binding | chr2:15502162-15507050 FORWARDhighly similar to ( 969) MDR_ORYSA Putative multidrug resistance protein (P-glycoprotein) - Oryza sativa (Rice)nearly identical (1718) loc_o…
solyc07g063130.2.1	kinase	highly similar to ( 924) AT1G53050 | Symbols: | protein kinase family protein | chr1:19772574-19775531 FORWARDmoderately similar to ( 220) CDC2A_ANTMA Cell division control protein 2 homolog A (EC 2.7.11.22) (EC 2.7.11.23) - Antirrhinum majus (Garden snapdragon)highly similar to ( 782) loc_os01g10430 12001.m42914 protein transposon protein, putative, unclassified, expressed S_TKc S_TKc Pkinase SP…	solyc01g111980.2.1	(ac)AGVEDQVSS(ph)LPNSLPITPR	0.917546	D	transport.amino acids	34.3	34	moderately similar to ( 498) AT1G47670 | Symbols: | amino acid transporter family protein | chr1:17536834-17539486 REVERSEhighly similar to ( 528) loc_os04g47420 12004.m09687 protein expressed protein Aa_trans genomic_reference:SL2.40ch01 gene_region:89876788-89879583 transcript_region:SL2.40ch01:89876788..89879583- go_terms:GO:0015171 functional_description:"Lysine/histidine transporter (AHRD V1…
solyc07g063130.2.1	kinase	highly similar to ( 924) AT1G53050 | Symbols: | protein kinase family protein | chr1:19772574-19775531 FORWARDmoderately similar to ( 220) CDC2A_ANTMA Cell division control protein 2 homolog A (EC 2.7.11.22) (EC 2.7.11.23) - Antirrhinum majus (Garden snapdragon)highly similar to ( 782) loc_os01g10430 12001.m42914 protein transposon protein, putative, unclassified, expressed S_TKc S_TKc Pkinase SP…	solyc03g032040.2.1	MPEM(ox)GS(ph)M(ox)R	0.871293	B	transport.sugars	34.2	34	highly similar to ( 808) AT4G35300 | Symbols: | TMT2 (TONOPLAST MONOSACCHARIDE TRANSPORTER2); carbohydrate transmembrane transporter/ nucleoside transmembrane transporter/ sugar:hydrogen symporter | chr4:16796432-16799071 REVERSEvery weakly similar to (85.5) STC_RICCO Sugar carrier protein C - Ricinus communis (Castor bean)highly similar to ( 848) loc_os02g13560 12002.m100038 protein sugar transp…
solyc07g063130.2.1	kinase	highly similar to ( 924) AT1G53050 | Symbols: | protein kinase family protein | chr1:19772574-19775531 FORWARDmoderately similar to ( 220) CDC2A_ANTMA Cell division control protein 2 homolog A (EC 2.7.11.22) (EC 2.7.11.23) - Antirrhinum majus (Garden snapdragon)highly similar to ( 782) loc_os01g10430 12001.m42914 protein transposon protein, putative, unclassified, expressed S_TKc S_TKc Pkinase SP…	solyc05g012220.2.1	AFS(ph)NLSSSK	0.8523	A	transport.unspecified cations	34.14	34	moderately similar to ( 444) AT2G03620 | Symbols: | magnesium transporter CorA-like family protein (MRS2-5) | chr2:1100489-1102168 REVERSEmoderately similar to ( 407) loc_os06g44150 12006.m08943 protein MRS2-10, putative, expressed CorA genomic_reference:SL2.40ch05 gene_region:5500851-5506199 transcript_region:SL2.40ch05:5500851..5506199+ go_terms:GO:0015095 functional_description:"Magnesium tran…
solyc07g063130.2.1	kinase	highly similar to ( 924) AT1G53050 | Symbols: | protein kinase family protein | chr1:19772574-19775531 FORWARDmoderately similar to ( 220) CDC2A_ANTMA Cell division control protein 2 homolog A (EC 2.7.11.22) (EC 2.7.11.23) - Antirrhinum majus (Garden snapdragon)highly similar to ( 782) loc_os01g10430 12001.m42914 protein transposon protein, putative, unclassified, expressed S_TKc S_TKc Pkinase SP…	solyc10g009180.2.1	DVPVDIPLDSS(ph)TDLK	0.996069	D	transport.misc	34.99	34	moderately similar to ( 377) AT1G61250 | Symbols: SC3 | SC3 (SECRETORY CARRIER 3); transmembrane transporter | chr1:22586035-22588664 FORWARDmoderately similar to ( 375) loc_os01g57220 12001.m43501 protein SC3 protein, putative, expressed SCAMP genomic_reference:SL2.40ch10 gene_region:3177983-3185483 transcript_region:SL2.40ch10:3177983..3185483+ go_terms:GO:0022857 functional_description:"Secret…
solyc07g063820.2.1	kinase	highly similar to ( 827) AT4G27290 | Symbols: | ATP binding / protein kinase/ protein serine/threonine kinase/ protein tyrosine kinase/ sugar binding | chr4:13666281-13669202 FORWARDmoderately similar to ( 350) SLSG3_BRAOL S-locus-specific glycoprotein S13 precursor (SLSG-13) (Fragment) - Brassica oleracea (Wild cabbage)highly similar to ( 744) loc_os03g35600 12003.m08696 protein serine/threonine…	solyc01g111980.2.1	(ac)AGVEDQVSS(ph)LPNSLPITPR	0.99112	D	transport.amino acids	34.3	34	moderately similar to ( 498) AT1G47670 | Symbols: | amino acid transporter family protein | chr1:17536834-17539486 REVERSEhighly similar to ( 528) loc_os04g47420 12004.m09687 protein expressed protein Aa_trans genomic_reference:SL2.40ch01 gene_region:89876788-89879583 transcript_region:SL2.40ch01:89876788..89879583- go_terms:GO:0015171 functional_description:"Lysine/histidine transporter (AHRD V1…
solyc07g063820.2.1	kinase	highly similar to ( 827) AT4G27290 | Symbols: | ATP binding / protein kinase/ protein serine/threonine kinase/ protein tyrosine kinase/ sugar binding | chr4:13666281-13669202 FORWARDmoderately similar to ( 350) SLSG3_BRAOL S-locus-specific glycoprotein S13 precursor (SLSG-13) (Fragment) - Brassica oleracea (Wild cabbage)highly similar to ( 744) loc_os03g35600 12003.m08696 protein serine/threonine…	solyc06g074400.2.1	S(ph)PS(ph)PTPSHSSLQS	0.834802	A	transport.misc	34.99	34	moderately similar to ( 484) AT2G16650 | Symbols: | antiporter/ drug transporter | chr2:7215937-7218061 REVERSEmoderately similar to ( 407) loc_os01g73690 12001.m13396 protein antiporter/ drug transporter/ transporter, putative, expressed genomic_reference:SL2.40ch06 gene_region:42410551-42418219 transcript_region:SL2.40ch06:42410551..42418219- go_terms:GO:0005215 functional_description:"Pentatri…
solyc07g063820.2.1	kinase	highly similar to ( 827) AT4G27290 | Symbols: | ATP binding / protein kinase/ protein serine/threonine kinase/ protein tyrosine kinase/ sugar binding | chr4:13666281-13669202 FORWARDmoderately similar to ( 350) SLSG3_BRAOL S-locus-specific glycoprotein S13 precursor (SLSG-13) (Fragment) - Brassica oleracea (Wild cabbage)highly similar to ( 744) loc_os03g35600 12003.m08696 protein serine/threonine…	solyc11g069710.1.1	VDEGGDSINAATTPAS(ph)PSLSK	0.860424	A	transport.ABC transporters and multidrug resistance systems	34.16	34	nearly identical (1058) AT2G28070 | Symbols: | ABC transporter family protein | chr2:11956432-11959782 FORWARDweakly similar to ( 117) PDR15_ORYSA Pleiotropic drug resistance protein 15 - Oryza sativa (Rice)highly similar to ( 843) loc_os03g64200 12003.m101582 protein ATPase, coupled to transmembrane movement of substances, putative, expressed ABCG_EPDR ABCG_White ABC_PDR_domain2 CcmA ABC_PDR_dom…
solyc08g007000.2.1	phosphatase	highly similar to ( 721) AT2G35350 | Symbols: PLL1 | PLL1 (POLTERGEIST LIKE 1); catalytic/ protein serine/threonine phosphatase | chr2:14881360-14884116 REVERSEmoderately similar to ( 378) loc_os02g46490 12002.m09686 protein protein phosphatase 2C containing protein, expressed PP2Cc PP2Cc PP2C genomic_reference:SL2.40ch08 gene_region:1576129-1582322 transcript_region:SL2.40ch08:1576129..1582322+ …	solyc01g111980.2.1	(ac)AGVEDQVSS(ph)LPNSLPITPR	0.826562	D	transport.amino acids	34.3	34	moderately similar to ( 498) AT1G47670 | Symbols: | amino acid transporter family protein | chr1:17536834-17539486 REVERSEhighly similar to ( 528) loc_os04g47420 12004.m09687 protein expressed protein Aa_trans genomic_reference:SL2.40ch01 gene_region:89876788-89879583 transcript_region:SL2.40ch01:89876788..89879583- go_terms:GO:0015171 functional_description:"Lysine/histidine transporter (AHRD V1…
solyc08g007000.2.1	phosphatase	highly similar to ( 721) AT2G35350 | Symbols: PLL1 | PLL1 (POLTERGEIST LIKE 1); catalytic/ protein serine/threonine phosphatase | chr2:14881360-14884116 REVERSEmoderately similar to ( 378) loc_os02g46490 12002.m09686 protein protein phosphatase 2C containing protein, expressed PP2Cc PP2Cc PP2C genomic_reference:SL2.40ch08 gene_region:1576129-1582322 transcript_region:SL2.40ch08:1576129..1582322+ …	solyc03g032040.2.1	MPEM(ox)GS(ph)M(ox)R	0.873049	B	transport.sugars	34.2	34	highly similar to ( 808) AT4G35300 | Symbols: | TMT2 (TONOPLAST MONOSACCHARIDE TRANSPORTER2); carbohydrate transmembrane transporter/ nucleoside transmembrane transporter/ sugar:hydrogen symporter | chr4:16796432-16799071 REVERSEvery weakly similar to (85.5) STC_RICCO Sugar carrier protein C - Ricinus communis (Castor bean)highly similar to ( 848) loc_os02g13560 12002.m100038 protein sugar transp…
solyc08g007000.2.1	phosphatase	highly similar to ( 721) AT2G35350 | Symbols: PLL1 | PLL1 (POLTERGEIST LIKE 1); catalytic/ protein serine/threonine phosphatase | chr2:14881360-14884116 REVERSEmoderately similar to ( 378) loc_os02g46490 12002.m09686 protein protein phosphatase 2C containing protein, expressed PP2Cc PP2Cc PP2C genomic_reference:SL2.40ch08 gene_region:1576129-1582322 transcript_region:SL2.40ch08:1576129..1582322+ …	solyc03g114950.2.1	QLQGYKS(ph)DS	0.882747	A	transport.ABC transporters and multidrug resistance systems	34.16	34	highly similar to ( 827) AT5G39040 | Symbols: ATTAP2, TAP2 | ATTAP2; ATPase, coupled to transmembrane movement of substances / transporter | chr5:15625660-15629621 FORWARDmoderately similar to ( 294) MDR_ORYSA Putative multidrug resistance protein (P-glycoprotein) - Oryza sativa (Rice)highly similar to ( 868) loc_os03g54790 12003.m10395 protein ATP-binding cassette sub-family B member 10, mitocho…
solyc08g007000.2.1	phosphatase	highly similar to ( 721) AT2G35350 | Symbols: PLL1 | PLL1 (POLTERGEIST LIKE 1); catalytic/ protein serine/threonine phosphatase | chr2:14881360-14884116 REVERSEmoderately similar to ( 378) loc_os02g46490 12002.m09686 protein protein phosphatase 2C containing protein, expressed PP2Cc PP2Cc PP2C genomic_reference:SL2.40ch08 gene_region:1576129-1582322 transcript_region:SL2.40ch08:1576129..1582322+ …	solyc05g012220.2.1	AFS(ph)NLSSSK	0.880429	A	transport.unspecified cations	34.14	34	moderately similar to ( 444) AT2G03620 | Symbols: | magnesium transporter CorA-like family protein (MRS2-5) | chr2:1100489-1102168 REVERSEmoderately similar to ( 407) loc_os06g44150 12006.m08943 protein MRS2-10, putative, expressed CorA genomic_reference:SL2.40ch05 gene_region:5500851-5506199 transcript_region:SL2.40ch05:5500851..5506199+ go_terms:GO:0015095 functional_description:"Magnesium tran…
solyc08g007000.2.1	phosphatase	highly similar to ( 721) AT2G35350 | Symbols: PLL1 | PLL1 (POLTERGEIST LIKE 1); catalytic/ protein serine/threonine phosphatase | chr2:14881360-14884116 REVERSEmoderately similar to ( 378) loc_os02g46490 12002.m09686 protein protein phosphatase 2C containing protein, expressed PP2Cc PP2Cc PP2C genomic_reference:SL2.40ch08 gene_region:1576129-1582322 transcript_region:SL2.40ch08:1576129..1582322+ …	solyc06g074970.1.1	INS(ph)GSLPSPSSIER	0.894436	A	transport.ABC transporters and multidrug resistance systems	34.16	34	highly similar to ( 886) AT2G28070 | Symbols: | ABC transporter family protein | chr2:11956432-11959782 FORWARDweakly similar to ( 111) PDR3_TOBAC Pleiotropic drug resistance protein 3 (NtPDR3) - Nicotiana tabacum (Common tobacco)highly similar to ( 673) loc_os03g64200 12003.m101582 protein ATPase, coupled to transmembrane movement of substances, putative, expressed ABCG_EPDR ABCG_White ABC_PDR_d…
solyc08g007000.2.1	phosphatase	highly similar to ( 721) AT2G35350 | Symbols: PLL1 | PLL1 (POLTERGEIST LIKE 1); catalytic/ protein serine/threonine phosphatase | chr2:14881360-14884116 REVERSEmoderately similar to ( 378) loc_os02g46490 12002.m09686 protein protein phosphatase 2C containing protein, expressed PP2Cc PP2Cc PP2C genomic_reference:SL2.40ch08 gene_region:1576129-1582322 transcript_region:SL2.40ch08:1576129..1582322+ …	solyc08g083060.2.1	NLS(ph)PDISAAGVR	0.80708	A	transport.peptides and oligopeptides	34.13	34	highly similar to ( 914) AT4G24120 | Symbols: YSL1, ATYSL1 | YSL1 (YELLOW STRIPE LIKE 1); oligopeptide transporter | chr4:12524581-12527023 FORWARDhighly similar to ( 829) loc_os04g45860 12004.m101436 protein transposon protein, putative, unclassified, expressedOPT COG1297 genomic_reference:SL2.40ch08 gene_region:62808532-62811413 transcript_region:SL2.40ch08:62808532..62811413+ go_terms:GO:00151…
solyc08g007000.2.1	phosphatase	highly similar to ( 721) AT2G35350 | Symbols: PLL1 | PLL1 (POLTERGEIST LIKE 1); catalytic/ protein serine/threonine phosphatase | chr2:14881360-14884116 REVERSEmoderately similar to ( 378) loc_os02g46490 12002.m09686 protein protein phosphatase 2C containing protein, expressed PP2Cc PP2Cc PP2C genomic_reference:SL2.40ch08 gene_region:1576129-1582322 transcript_region:SL2.40ch08:1576129..1582322+ …	solyc10g009180.2.1	DVPVDIPLDSS(ph)TDLK	0.993556	D	transport.misc	34.99	34	moderately similar to ( 377) AT1G61250 | Symbols: SC3 | SC3 (SECRETORY CARRIER 3); transmembrane transporter | chr1:22586035-22588664 FORWARDmoderately similar to ( 375) loc_os01g57220 12001.m43501 protein SC3 protein, putative, expressed SCAMP genomic_reference:SL2.40ch10 gene_region:3177983-3185483 transcript_region:SL2.40ch10:3177983..3185483+ go_terms:GO:0022857 functional_description:"Secret…
solyc08g008550.2.1	kinase	highly similar to ( 795) AT4G10730 | Symbols: | ATP binding / kinase/ protein kinase/ protein serine/threonine kinase/ protein tyrosine kinase | chr4:6609793-6614786 REVERSEweakly similar to ( 119) M2K1_ORYSA Mitogen-activated protein kinase kinase 1 (EC 2.7.12.2) (MAP kinase kinase 1) (MAPKK1) (OsMEK1) - Oryza sativa (Rice)highly similar to ( 784) loc_os03g02320 12003.m101154 protein ATP binding…	solyc01g106900.2.1	LYGGPNALS(ph)R	0.978382	B	transport.unspecified cations	34.14	34	moderately similar to ( 489) AT3G19640 | Symbols: | magnesium transporter CorA-like family protein (MRS2-3) | chr3:6820969-6823104 FORWARDmoderately similar to ( 354) loc_os01g68040 12001.m12908 protein metal ion transporter, putative, expressed CorA genomic_reference:SL2.40ch01 gene_region:86369662-86378019 transcript_region:SL2.40ch01:86369662..86378019+ go_terms:GO:0015095 functional_descripti…
solyc08g008550.2.1	kinase	highly similar to ( 795) AT4G10730 | Symbols: | ATP binding / kinase/ protein kinase/ protein serine/threonine kinase/ protein tyrosine kinase | chr4:6609793-6614786 REVERSEweakly similar to ( 119) M2K1_ORYSA Mitogen-activated protein kinase kinase 1 (EC 2.7.12.2) (MAP kinase kinase 1) (MAPKK1) (OsMEK1) - Oryza sativa (Rice)highly similar to ( 784) loc_os03g02320 12003.m101154 protein ATP binding…	solyc02g070290.2.1	SM(ox)TGDQIPAPS(ph)SPR	0.812848	A	transport.unspecified anions	34.18	34	nearly identical (1536) AT1G30450 | Symbols: CCC1, ATCCC1, HAP5 | CCC1 (CATION-CHLORIDE CO-TRANSPORTER 1); cation:chloride symporter/ sodium:potassium:chloride symporter | chr1:10762905-10769061 FORWARDnearly identical (1497) loc_os08g23440 12008.m06365 protein CCC1, putative, expressed AA_permease PotE genomic_reference:SL2.40ch02 gene_region:34640637-34656865 transcript_region:SL2.40ch02:346406…
solyc08g008550.2.1	kinase	highly similar to ( 795) AT4G10730 | Symbols: | ATP binding / kinase/ protein kinase/ protein serine/threonine kinase/ protein tyrosine kinase | chr4:6609793-6614786 REVERSEweakly similar to ( 119) M2K1_ORYSA Mitogen-activated protein kinase kinase 1 (EC 2.7.12.2) (MAP kinase kinase 1) (MAPKK1) (OsMEK1) - Oryza sativa (Rice)highly similar to ( 784) loc_os03g02320 12003.m101154 protein ATP binding…	solyc09g060090.2.1	VSVNASSVEQNVS(ph)SPK	0.804503	A	transport.misc	34.99	34	highly similar to ( 603) AT3G24840 | Symbols: | SEC14 cytosolic factor, putative / phosphoglyceride transfer protein, putative | chr3:9067301-9070256 FORWARDhighly similar to ( 538) loc_os02g48990 12002.m09933 protein phosphatidylinositol transporter/ transporter, putative, expressed SEC14 SEC14 CRAL_TRIO genomic_reference:SL2.40ch09 gene_region:53165275-53173182 transcript_region:SL2.40ch09:5316…
solyc08g014420.2.1	kinase	highly similar to ( 684) AT2G43790 | Symbols: ATMPK6, MPK6, MAPK6 | ATMPK6 (ARABIDOPSIS THALIANA MAP KINASE 6); MAP kinase/ kinase | chr2:18138477-18140693 FORWARDhighly similar to ( 781) NTF4_TOBAC Mitogen-activated protein kinase homolog NTF4 (EC 2.7.11.24) (P45) - Nicotiana tabacum (Common tobacco)highly similar to ( 686) loc_os06g06090 12006.m05335 protein OsMPK6 - putative MAPK based on amin…	solyc03g114950.2.1	QLQGYKS(ph)DS	0.997221	A	transport.ABC transporters and multidrug resistance systems	34.16	34	highly similar to ( 827) AT5G39040 | Symbols: ATTAP2, TAP2 | ATTAP2; ATPase, coupled to transmembrane movement of substances / transporter | chr5:15625660-15629621 FORWARDmoderately similar to ( 294) MDR_ORYSA Putative multidrug resistance protein (P-glycoprotein) - Oryza sativa (Rice)highly similar to ( 868) loc_os03g54790 12003.m10395 protein ATP-binding cassette sub-family B member 10, mitocho…
solyc08g014420.2.1	kinase	highly similar to ( 684) AT2G43790 | Symbols: ATMPK6, MPK6, MAPK6 | ATMPK6 (ARABIDOPSIS THALIANA MAP KINASE 6); MAP kinase/ kinase | chr2:18138477-18140693 FORWARDhighly similar to ( 781) NTF4_TOBAC Mitogen-activated protein kinase homolog NTF4 (EC 2.7.11.24) (P45) - Nicotiana tabacum (Common tobacco)highly similar to ( 686) loc_os06g06090 12006.m05335 protein OsMPK6 - putative MAPK based on amin…	solyc06g074400.2.1	S(ph)PS(ph)PTPSHSSLQS	0.840217	A	transport.misc	34.99	34	moderately similar to ( 484) AT2G16650 | Symbols: | antiporter/ drug transporter | chr2:7215937-7218061 REVERSEmoderately similar to ( 407) loc_os01g73690 12001.m13396 protein antiporter/ drug transporter/ transporter, putative, expressed genomic_reference:SL2.40ch06 gene_region:42410551-42418219 transcript_region:SL2.40ch06:42410551..42418219- go_terms:GO:0005215 functional_description:"Pentatri…
solyc08g014420.2.1	kinase	highly similar to ( 684) AT2G43790 | Symbols: ATMPK6, MPK6, MAPK6 | ATMPK6 (ARABIDOPSIS THALIANA MAP KINASE 6); MAP kinase/ kinase | chr2:18138477-18140693 FORWARDhighly similar to ( 781) NTF4_TOBAC Mitogen-activated protein kinase homolog NTF4 (EC 2.7.11.24) (P45) - Nicotiana tabacum (Common tobacco)highly similar to ( 686) loc_os06g06090 12006.m05335 protein OsMPK6 - putative MAPK based on amin…	solyc07g052380.2.1	(ac)ASS(ph)ENDVNQPFIEK	0.962769	A	transport.misc	34.99	34	highly similar to ( 630) AT3G21690 | Symbols: | MATE efflux family protein | chr3:7638750-7641861 FORWARDhighly similar to ( 607) loc_os03g37490 12003.m08858 protein transparent testa 12 protein, putative, expressed NorM PRK01766 PRK00187 MatE genomic_reference:SL2.40ch07 gene_region:58220177-58223570 transcript_region:SL2.40ch07:58220177..58223570+ go_terms:GO:0016020 functional_description:"Mul…
solyc08g014420.2.1	kinase	highly similar to ( 684) AT2G43790 | Symbols: ATMPK6, MPK6, MAPK6 | ATMPK6 (ARABIDOPSIS THALIANA MAP KINASE 6); MAP kinase/ kinase | chr2:18138477-18140693 FORWARDhighly similar to ( 781) NTF4_TOBAC Mitogen-activated protein kinase homolog NTF4 (EC 2.7.11.24) (P45) - Nicotiana tabacum (Common tobacco)highly similar to ( 686) loc_os06g06090 12006.m05335 protein OsMPK6 - putative MAPK based on amin…	solyc08g083060.2.1	NLS(ph)PDISAAGVR	0.813673	A	transport.peptides and oligopeptides	34.13	34	highly similar to ( 914) AT4G24120 | Symbols: YSL1, ATYSL1 | YSL1 (YELLOW STRIPE LIKE 1); oligopeptide transporter | chr4:12524581-12527023 FORWARDhighly similar to ( 829) loc_os04g45860 12004.m101436 protein transposon protein, putative, unclassified, expressedOPT COG1297 genomic_reference:SL2.40ch08 gene_region:62808532-62811413 transcript_region:SL2.40ch08:62808532..62811413+ go_terms:GO:00151…
solyc08g077150.2.1	phosphatase	highly similar to ( 726) AT2G35350 | Symbols: PLL1 | PLL1 (POLTERGEIST LIKE 1); catalytic/ protein serine/threonine phosphatase | chr2:14881360-14884116 REVERSEmoderately similar to ( 378) loc_os03g25600 12003.m34869 protein POL, putative, expressed PP2Cc PP2Cc PP2C genomic_reference:SL2.40ch08 gene_region:58214125-58220440 transcript_region:SL2.40ch08:58214125..58220440- go_terms:GO:0004722,GO:0…	solyc05g012220.2.1	AFS(ph)NLSSSK	0.868118	A	transport.unspecified cations	34.14	34	moderately similar to ( 444) AT2G03620 | Symbols: | magnesium transporter CorA-like family protein (MRS2-5) | chr2:1100489-1102168 REVERSEmoderately similar to ( 407) loc_os06g44150 12006.m08943 protein MRS2-10, putative, expressed CorA genomic_reference:SL2.40ch05 gene_region:5500851-5506199 transcript_region:SL2.40ch05:5500851..5506199+ go_terms:GO:0015095 functional_description:"Magnesium tran…
solyc08g077150.2.1	phosphatase	highly similar to ( 726) AT2G35350 | Symbols: PLL1 | PLL1 (POLTERGEIST LIKE 1); catalytic/ protein serine/threonine phosphatase | chr2:14881360-14884116 REVERSEmoderately similar to ( 378) loc_os03g25600 12003.m34869 protein POL, putative, expressed PP2Cc PP2Cc PP2C genomic_reference:SL2.40ch08 gene_region:58214125-58220440 transcript_region:SL2.40ch08:58214125..58220440- go_terms:GO:0004722,GO:0…	solyc06g074970.1.1	INS(ph)GSLPSPSSIER	0.926685	A	transport.ABC transporters and multidrug resistance systems	34.16	34	highly similar to ( 886) AT2G28070 | Symbols: | ABC transporter family protein | chr2:11956432-11959782 FORWARDweakly similar to ( 111) PDR3_TOBAC Pleiotropic drug resistance protein 3 (NtPDR3) - Nicotiana tabacum (Common tobacco)highly similar to ( 673) loc_os03g64200 12003.m101582 protein ATPase, coupled to transmembrane movement of substances, putative, expressed ABCG_EPDR ABCG_White ABC_PDR_d…
solyc08g081940.2.1	kinase	highly similar to ( 692) AT4G23740 | Symbols: | leucine-rich repeat transmembrane protein kinase, putative | chr4:12367063-12369159 FORWARDweakly similar to ( 167) PSKR_DAUCA Phytosulfokine receptor precursor (EC 2.7.11.1) (Phytosulfokine LRR receptor kinase) - Daucus carota (Carrot)highly similar to ( 571) loc_os01g12390 12001.m07854 protein ATP binding protein, putative, expressed PTKc Pkinase …	solyc03g032040.2.1	MPEM(ox)GS(ph)M(ox)R	0.865895	B	transport.sugars	34.2	34	highly similar to ( 808) AT4G35300 | Symbols: | TMT2 (TONOPLAST MONOSACCHARIDE TRANSPORTER2); carbohydrate transmembrane transporter/ nucleoside transmembrane transporter/ sugar:hydrogen symporter | chr4:16796432-16799071 REVERSEvery weakly similar to (85.5) STC_RICCO Sugar carrier protein C - Ricinus communis (Castor bean)highly similar to ( 848) loc_os02g13560 12002.m100038 protein sugar transp…
solyc08g081940.2.1	kinase	highly similar to ( 692) AT4G23740 | Symbols: | leucine-rich repeat transmembrane protein kinase, putative | chr4:12367063-12369159 FORWARDweakly similar to ( 167) PSKR_DAUCA Phytosulfokine receptor precursor (EC 2.7.11.1) (Phytosulfokine LRR receptor kinase) - Daucus carota (Carrot)highly similar to ( 571) loc_os01g12390 12001.m07854 protein ATP binding protein, putative, expressed PTKc Pkinase …	solyc07g052380.2.1	(ac)ASS(ph)ENDVNQPFIEK	0.974402	A	transport.misc	34.99	34	highly similar to ( 630) AT3G21690 | Symbols: | MATE efflux family protein | chr3:7638750-7641861 FORWARDhighly similar to ( 607) loc_os03g37490 12003.m08858 protein transparent testa 12 protein, putative, expressed NorM PRK01766 PRK00187 MatE genomic_reference:SL2.40ch07 gene_region:58220177-58223570 transcript_region:SL2.40ch07:58220177..58223570+ go_terms:GO:0016020 functional_description:"Mul…
solyc08g081940.2.1	kinase	highly similar to ( 692) AT4G23740 | Symbols: | leucine-rich repeat transmembrane protein kinase, putative | chr4:12367063-12369159 FORWARDweakly similar to ( 167) PSKR_DAUCA Phytosulfokine receptor precursor (EC 2.7.11.1) (Phytosulfokine LRR receptor kinase) - Daucus carota (Carrot)highly similar to ( 571) loc_os01g12390 12001.m07854 protein ATP binding protein, putative, expressed PTKc Pkinase …	solyc08g083060.2.1	NLS(ph)PDISAAGVR	0.939696	A	transport.peptides and oligopeptides	34.13	34	highly similar to ( 914) AT4G24120 | Symbols: YSL1, ATYSL1 | YSL1 (YELLOW STRIPE LIKE 1); oligopeptide transporter | chr4:12524581-12527023 FORWARDhighly similar to ( 829) loc_os04g45860 12004.m101436 protein transposon protein, putative, unclassified, expressedOPT COG1297 genomic_reference:SL2.40ch08 gene_region:62808532-62811413 transcript_region:SL2.40ch08:62808532..62811413+ go_terms:GO:00151…
solyc09g008010.2.1	kinase	highly similar to ( 528) AT3G09830 | Symbols: | protein kinase, putative | chr3:3017199-3018696 FORWARDmoderately similar to ( 223) NORK_MEDTR Nodulation receptor kinase precursor (EC 2.7.11.1) (Does not make infections protein 2) (Symbiosis receptor-like kinase) (MtSYMRK) - Medicago truncatula (Barrel medic)highly similar to ( 514) loc_os02g57420 12002.m10764 protein protein kinase APK1A, chloro…	solyc01g106900.2.1	LYGGPNALS(ph)R	0.826199	B	transport.unspecified cations	34.14	34	moderately similar to ( 489) AT3G19640 | Symbols: | magnesium transporter CorA-like family protein (MRS2-3) | chr3:6820969-6823104 FORWARDmoderately similar to ( 354) loc_os01g68040 12001.m12908 protein metal ion transporter, putative, expressed CorA genomic_reference:SL2.40ch01 gene_region:86369662-86378019 transcript_region:SL2.40ch01:86369662..86378019+ go_terms:GO:0015095 functional_descripti…
solyc09g008010.2.1	kinase	highly similar to ( 528) AT3G09830 | Symbols: | protein kinase, putative | chr3:3017199-3018696 FORWARDmoderately similar to ( 223) NORK_MEDTR Nodulation receptor kinase precursor (EC 2.7.11.1) (Does not make infections protein 2) (Symbiosis receptor-like kinase) (MtSYMRK) - Medicago truncatula (Barrel medic)highly similar to ( 514) loc_os02g57420 12002.m10764 protein protein kinase APK1A, chloro…	solyc05g012220.2.1	AFS(ph)NLSSSK	0.88529	A	transport.unspecified cations	34.14	34	moderately similar to ( 444) AT2G03620 | Symbols: | magnesium transporter CorA-like family protein (MRS2-5) | chr2:1100489-1102168 REVERSEmoderately similar to ( 407) loc_os06g44150 12006.m08943 protein MRS2-10, putative, expressed CorA genomic_reference:SL2.40ch05 gene_region:5500851-5506199 transcript_region:SL2.40ch05:5500851..5506199+ go_terms:GO:0015095 functional_description:"Magnesium tran…
solyc09g008010.2.1	kinase	highly similar to ( 528) AT3G09830 | Symbols: | protein kinase, putative | chr3:3017199-3018696 FORWARDmoderately similar to ( 223) NORK_MEDTR Nodulation receptor kinase precursor (EC 2.7.11.1) (Does not make infections protein 2) (Symbiosis receptor-like kinase) (MtSYMRK) - Medicago truncatula (Barrel medic)highly similar to ( 514) loc_os02g57420 12002.m10764 protein protein kinase APK1A, chloro…	solyc06g074970.1.1	INS(ph)GSLPSPSSIER	0.840052	A	transport.ABC transporters and multidrug resistance systems	34.16	34	highly similar to ( 886) AT2G28070 | Symbols: | ABC transporter family protein | chr2:11956432-11959782 FORWARDweakly similar to ( 111) PDR3_TOBAC Pleiotropic drug resistance protein 3 (NtPDR3) - Nicotiana tabacum (Common tobacco)highly similar to ( 673) loc_os03g64200 12003.m101582 protein ATPase, coupled to transmembrane movement of substances, putative, expressed ABCG_EPDR ABCG_White ABC_PDR_d…
solyc09g008010.2.1	kinase	highly similar to ( 528) AT3G09830 | Symbols: | protein kinase, putative | chr3:3017199-3018696 FORWARDmoderately similar to ( 223) NORK_MEDTR Nodulation receptor kinase precursor (EC 2.7.11.1) (Does not make infections protein 2) (Symbiosis receptor-like kinase) (MtSYMRK) - Medicago truncatula (Barrel medic)highly similar to ( 514) loc_os02g57420 12002.m10764 protein protein kinase APK1A, chloro…	solyc09g008240.2.1	NSVSS(ph)PIITR	0.882297	A	transport.ABC transporters and multidrug resistance systems	34.16	34	nearly identical (1971) AT2G36910 | Symbols: ATPGP1, PGP1, ABCB1 | ABCB1 (ATP BINDING CASSETTE SUBFAMILY B1); ATPase, coupled to transmembrane movement of substances / auxin efflux transmembrane transporter/ calmodulin binding | chr2:15502162-15507050 FORWARDhighly similar to ( 969) MDR_ORYSA Putative multidrug resistance protein (P-glycoprotein) - Oryza sativa (Rice)nearly identical (1718) loc_o…
solyc09g009090.2.1	kinase	highly similar to ( 952) AT5G03730 | Symbols: CTR1, SIS1 | CTR1 (CONSTITUTIVE TRIPLE RESPONSE 1); kinase/ protein binding / protein serine/threonine kinase/ protein serine/threonine/tyrosine kinase | chr5:974958-979660 REVERSEweakly similar to ( 119) NORK_PEA Nodulation receptor kinase precursor (EC 2.7.11.1) - Pisum sativum (Garden pea)highly similar to ( 780) loc_os02g32610 12002.m33705 protein…	solyc01g067710.2.1	M(ox)IS(ph)SEPTTPK	0.867265	A	transport.unspecified cations	34.14	34	highly similar to ( 704) AT3G05030 | Symbols: NHX2, ATNHX2 | NHX2 (SODIUM HYDROGEN EXCHANGER 2); sodium ion transmembrane transporter/ sodium:hydrogen antiporter | chr3:1393456-1395753 REVERSEhighly similar to ( 708) loc_os07g47100 12007.m29310 protein sodium/hydrogen exchanger 2, putative, expressed NhaP Na_H_Exchanger genomic_reference:SL2.40ch01 gene_region:69042078-69046945 transcript_region:…
solyc09g009090.2.1	kinase	highly similar to ( 952) AT5G03730 | Symbols: CTR1, SIS1 | CTR1 (CONSTITUTIVE TRIPLE RESPONSE 1); kinase/ protein binding / protein serine/threonine kinase/ protein serine/threonine/tyrosine kinase | chr5:974958-979660 REVERSEweakly similar to ( 119) NORK_PEA Nodulation receptor kinase precursor (EC 2.7.11.1) - Pisum sativum (Garden pea)highly similar to ( 780) loc_os02g32610 12002.m33705 protein…	solyc03g093140.2.1	DEDEVFS(ph)PR	0.965679	A	transport.membrane system unknown	34.98	34	highly similar to ( 674) AT3G47420 | Symbols: | glycerol-3-phosphate transporter, putative / glycerol 3-phosphate permease, putative | chr3:17472541-17474209 REVERSEhighly similar to ( 608) loc_os04g46880 12004.m101437 protein glycerol 3-phosphate permease, putative, expressed UhpC uhpT PRK11663 glpT MFS_1 genomic_reference:SL2.40ch03 gene_region:47765031-47767076 transcript_region:SL2.40ch03:477…
solyc09g009090.2.1	kinase	highly similar to ( 952) AT5G03730 | Symbols: CTR1, SIS1 | CTR1 (CONSTITUTIVE TRIPLE RESPONSE 1); kinase/ protein binding / protein serine/threonine kinase/ protein serine/threonine/tyrosine kinase | chr5:974958-979660 REVERSEweakly similar to ( 119) NORK_PEA Nodulation receptor kinase precursor (EC 2.7.11.1) - Pisum sativum (Garden pea)highly similar to ( 780) loc_os02g32610 12002.m33705 protein…	solyc03g114950.2.1	QLQGYKS(ph)DS	0.929723	A	transport.ABC transporters and multidrug resistance systems	34.16	34	highly similar to ( 827) AT5G39040 | Symbols: ATTAP2, TAP2 | ATTAP2; ATPase, coupled to transmembrane movement of substances / transporter | chr5:15625660-15629621 FORWARDmoderately similar to ( 294) MDR_ORYSA Putative multidrug resistance protein (P-glycoprotein) - Oryza sativa (Rice)highly similar to ( 868) loc_os03g54790 12003.m10395 protein ATP-binding cassette sub-family B member 10, mitocho…
solyc09g009090.2.1	kinase	highly similar to ( 952) AT5G03730 | Symbols: CTR1, SIS1 | CTR1 (CONSTITUTIVE TRIPLE RESPONSE 1); kinase/ protein binding / protein serine/threonine kinase/ protein serine/threonine/tyrosine kinase | chr5:974958-979660 REVERSEweakly similar to ( 119) NORK_PEA Nodulation receptor kinase precursor (EC 2.7.11.1) - Pisum sativum (Garden pea)highly similar to ( 780) loc_os02g32610 12002.m33705 protein…	solyc07g052380.2.1	(ac)ASS(ph)ENDVNQPFIEK	0.939064	A	transport.misc	34.99	34	highly similar to ( 630) AT3G21690 | Symbols: | MATE efflux family protein | chr3:7638750-7641861 FORWARDhighly similar to ( 607) loc_os03g37490 12003.m08858 protein transparent testa 12 protein, putative, expressed NorM PRK01766 PRK00187 MatE genomic_reference:SL2.40ch07 gene_region:58220177-58223570 transcript_region:SL2.40ch07:58220177..58223570+ go_terms:GO:0016020 functional_description:"Mul…
solyc09g009090.2.1	kinase	highly similar to ( 952) AT5G03730 | Symbols: CTR1, SIS1 | CTR1 (CONSTITUTIVE TRIPLE RESPONSE 1); kinase/ protein binding / protein serine/threonine kinase/ protein serine/threonine/tyrosine kinase | chr5:974958-979660 REVERSEweakly similar to ( 119) NORK_PEA Nodulation receptor kinase precursor (EC 2.7.11.1) - Pisum sativum (Garden pea)highly similar to ( 780) loc_os02g32610 12002.m33705 protein…	solyc08g083060.2.1	NLS(ph)PDISAAGVR	0.949702	A	transport.peptides and oligopeptides	34.13	34	highly similar to ( 914) AT4G24120 | Symbols: YSL1, ATYSL1 | YSL1 (YELLOW STRIPE LIKE 1); oligopeptide transporter | chr4:12524581-12527023 FORWARDhighly similar to ( 829) loc_os04g45860 12004.m101436 protein transposon protein, putative, unclassified, expressedOPT COG1297 genomic_reference:SL2.40ch08 gene_region:62808532-62811413 transcript_region:SL2.40ch08:62808532..62811413+ go_terms:GO:00151…
solyc09g009090.2.1	kinase	highly similar to ( 952) AT5G03730 | Symbols: CTR1, SIS1 | CTR1 (CONSTITUTIVE TRIPLE RESPONSE 1); kinase/ protein binding / protein serine/threonine kinase/ protein serine/threonine/tyrosine kinase | chr5:974958-979660 REVERSEweakly similar to ( 119) NORK_PEA Nodulation receptor kinase precursor (EC 2.7.11.1) - Pisum sativum (Garden pea)highly similar to ( 780) loc_os02g32610 12002.m33705 protein…	solyc10g009180.2.1	DVPVDIPLDSS(ph)TDLK	0.90003	D	transport.misc	34.99	34	moderately similar to ( 377) AT1G61250 | Symbols: SC3 | SC3 (SECRETORY CARRIER 3); transmembrane transporter | chr1:22586035-22588664 FORWARDmoderately similar to ( 375) loc_os01g57220 12001.m43501 protein SC3 protein, putative, expressed SCAMP genomic_reference:SL2.40ch10 gene_region:3177983-3185483 transcript_region:SL2.40ch10:3177983..3185483+ go_terms:GO:0022857 functional_description:"Secret…
solyc09g009090.2.1	kinase	highly similar to ( 952) AT5G03730 | Symbols: CTR1, SIS1 | CTR1 (CONSTITUTIVE TRIPLE RESPONSE 1); kinase/ protein binding / protein serine/threonine kinase/ protein serine/threonine/tyrosine kinase | chr5:974958-979660 REVERSEweakly similar to ( 119) NORK_PEA Nodulation receptor kinase precursor (EC 2.7.11.1) - Pisum sativum (Garden pea)highly similar to ( 780) loc_os02g32610 12002.m33705 protein…	solyc11g069710.1.1	VDEGGDSINAATTPAS(ph)PSLSK	0.884536	A	transport.ABC transporters and multidrug resistance systems	34.16	34	nearly identical (1058) AT2G28070 | Symbols: | ABC transporter family protein | chr2:11956432-11959782 FORWARDweakly similar to ( 117) PDR15_ORYSA Pleiotropic drug resistance protein 15 - Oryza sativa (Rice)highly similar to ( 843) loc_os03g64200 12003.m101582 protein ATPase, coupled to transmembrane movement of substances, putative, expressed ABCG_EPDR ABCG_White ABC_PDR_domain2 CcmA ABC_PDR_dom…
solyc09g010850.2.1	kinase	highly similar to ( 535) AT2G28930 | Symbols: APK1B | APK1B; ATP binding / kinase/ protein kinase/ protein serine/threonine kinase | chr2:12424551-12426565 FORWARDmoderately similar to ( 231) NORK_MEDTR Nodulation receptor kinase precursor (EC 2.7.11.1) (Does not make infections protein 2) (Symbiosis receptor-like kinase) (MtSYMRK) - Medicago truncatula (Barrel medic)highly similar to ( 527) loc_…	solyc01g106900.2.1	LYGGPNALS(ph)R	0.853963	B	transport.unspecified cations	34.14	34	moderately similar to ( 489) AT3G19640 | Symbols: | magnesium transporter CorA-like family protein (MRS2-3) | chr3:6820969-6823104 FORWARDmoderately similar to ( 354) loc_os01g68040 12001.m12908 protein metal ion transporter, putative, expressed CorA genomic_reference:SL2.40ch01 gene_region:86369662-86378019 transcript_region:SL2.40ch01:86369662..86378019+ go_terms:GO:0015095 functional_descripti…
solyc09g010850.2.1	kinase	highly similar to ( 535) AT2G28930 | Symbols: APK1B | APK1B; ATP binding / kinase/ protein kinase/ protein serine/threonine kinase | chr2:12424551-12426565 FORWARDmoderately similar to ( 231) NORK_MEDTR Nodulation receptor kinase precursor (EC 2.7.11.1) (Does not make infections protein 2) (Symbiosis receptor-like kinase) (MtSYMRK) - Medicago truncatula (Barrel medic)highly similar to ( 527) loc_…	solyc05g055990.2.1	(ac)SNEVSSALPERS(ph)SSPAK	0.825111	A	transport.Major Intrinsic Proteins.PIP	34.19.1	34	moderately similar to ( 343) AT3G53420 | Symbols: PIP2A, PIP2, PIP2;1 | PIP2A (PLASMA MEMBRANE INTRINSIC PROTEIN 2A); water channel | chr3:19803906-19805454 REVERSEmoderately similar to ( 345) PIP22_ORYSA Probable aquaporin PIP2.2 (Plasma membrane intrinsic protein 2.2) (OsPIP2.2) - Oryza sativa (Rice)moderately similar to ( 345) loc_os02g41860 12002.m33784 protein aquaporin PIP2.2, putative, exp…
solyc09g010850.2.1	kinase	highly similar to ( 535) AT2G28930 | Symbols: APK1B | APK1B; ATP binding / kinase/ protein kinase/ protein serine/threonine kinase | chr2:12424551-12426565 FORWARDmoderately similar to ( 231) NORK_MEDTR Nodulation receptor kinase precursor (EC 2.7.11.1) (Does not make infections protein 2) (Symbiosis receptor-like kinase) (MtSYMRK) - Medicago truncatula (Barrel medic)highly similar to ( 527) loc_…	solyc06g074970.1.1	INS(ph)GSLPSPSSIER	0.872541	A	transport.ABC transporters and multidrug resistance systems	34.16	34	highly similar to ( 886) AT2G28070 | Symbols: | ABC transporter family protein | chr2:11956432-11959782 FORWARDweakly similar to ( 111) PDR3_TOBAC Pleiotropic drug resistance protein 3 (NtPDR3) - Nicotiana tabacum (Common tobacco)highly similar to ( 673) loc_os03g64200 12003.m101582 protein ATPase, coupled to transmembrane movement of substances, putative, expressed ABCG_EPDR ABCG_White ABC_PDR_d…
solyc09g015830.1.1	kinase	highly similar to ( 985) AT3G51550 | Symbols: FER | FER (FERONIA); kinase/ protein kinase | chr3:19117877-19120564 REVERSEmoderately similar to ( 263) NORK_MEDTR Nodulation receptor kinase precursor (EC 2.7.11.1) (Does not make infections protein 2) (Symbiosis receptor-like kinase) (MtSYMRK) - Medicago truncatula (Barrel medic)highly similar to ( 890) loc_os01g56330 12001.m11789 protein protein k…	solyc03g032040.2.1	MPEM(ox)GS(ph)M(ox)R	0.805651	B	transport.sugars	34.2	34	highly similar to ( 808) AT4G35300 | Symbols: | TMT2 (TONOPLAST MONOSACCHARIDE TRANSPORTER2); carbohydrate transmembrane transporter/ nucleoside transmembrane transporter/ sugar:hydrogen symporter | chr4:16796432-16799071 REVERSEvery weakly similar to (85.5) STC_RICCO Sugar carrier protein C - Ricinus communis (Castor bean)highly similar to ( 848) loc_os02g13560 12002.m100038 protein sugar transp…
solyc09g015830.1.1	kinase	highly similar to ( 985) AT3G51550 | Symbols: FER | FER (FERONIA); kinase/ protein kinase | chr3:19117877-19120564 REVERSEmoderately similar to ( 263) NORK_MEDTR Nodulation receptor kinase precursor (EC 2.7.11.1) (Does not make infections protein 2) (Symbiosis receptor-like kinase) (MtSYMRK) - Medicago truncatula (Barrel medic)highly similar to ( 890) loc_os01g56330 12001.m11789 protein protein k…	solyc05g012220.2.1	AFS(ph)NLSSSK	0.982748	A	transport.unspecified cations	34.14	34	moderately similar to ( 444) AT2G03620 | Symbols: | magnesium transporter CorA-like family protein (MRS2-5) | chr2:1100489-1102168 REVERSEmoderately similar to ( 407) loc_os06g44150 12006.m08943 protein MRS2-10, putative, expressed CorA genomic_reference:SL2.40ch05 gene_region:5500851-5506199 transcript_region:SL2.40ch05:5500851..5506199+ go_terms:GO:0015095 functional_description:"Magnesium tran…
solyc09g015830.1.1	kinase	highly similar to ( 985) AT3G51550 | Symbols: FER | FER (FERONIA); kinase/ protein kinase | chr3:19117877-19120564 REVERSEmoderately similar to ( 263) NORK_MEDTR Nodulation receptor kinase precursor (EC 2.7.11.1) (Does not make infections protein 2) (Symbiosis receptor-like kinase) (MtSYMRK) - Medicago truncatula (Barrel medic)highly similar to ( 890) loc_os01g56330 12001.m11789 protein protein k…	solyc08g083060.2.1	NLS(ph)PDISAAGVR	0.871251	A	transport.peptides and oligopeptides	34.13	34	highly similar to ( 914) AT4G24120 | Symbols: YSL1, ATYSL1 | YSL1 (YELLOW STRIPE LIKE 1); oligopeptide transporter | chr4:12524581-12527023 FORWARDhighly similar to ( 829) loc_os04g45860 12004.m101436 protein transposon protein, putative, unclassified, expressedOPT COG1297 genomic_reference:SL2.40ch08 gene_region:62808532-62811413 transcript_region:SL2.40ch08:62808532..62811413+ go_terms:GO:00151…
solyc09g015830.1.1	kinase	highly similar to ( 985) AT3G51550 | Symbols: FER | FER (FERONIA); kinase/ protein kinase | chr3:19117877-19120564 REVERSEmoderately similar to ( 263) NORK_MEDTR Nodulation receptor kinase precursor (EC 2.7.11.1) (Does not make infections protein 2) (Symbiosis receptor-like kinase) (MtSYMRK) - Medicago truncatula (Barrel medic)highly similar to ( 890) loc_os01g56330 12001.m11789 protein protein k…	solyc09g008240.2.1	NSVSS(ph)PIITR	0.914702	A	transport.ABC transporters and multidrug resistance systems	34.16	34	nearly identical (1971) AT2G36910 | Symbols: ATPGP1, PGP1, ABCB1 | ABCB1 (ATP BINDING CASSETTE SUBFAMILY B1); ATPase, coupled to transmembrane movement of substances / auxin efflux transmembrane transporter/ calmodulin binding | chr2:15502162-15507050 FORWARDhighly similar to ( 969) MDR_ORYSA Putative multidrug resistance protein (P-glycoprotein) - Oryza sativa (Rice)nearly identical (1718) loc_o…
solyc09g061930.2.1	kinase	highly similar to ( 849) AT3G24660 | Symbols: TMKL1 | TMKL1 (transmembrane kinase-like 1); ATP binding / kinase/ protein serine/threonine kinase | chr3:9003641-9005751 FORWARDweakly similar to ( 158) PSKR_DAUCA Phytosulfokine receptor precursor (EC 2.7.11.1) (Phytosulfokine LRR receptor kinase) - Daucus carota (Carrot)highly similar to ( 555) loc_os08g45060 12008.m08476 protein protein Kinase-lik…	solyc05g009670.2.1	FDNQT(ph)PENAV	0.921468	A	transport.misc	34.99	34	highly similar to ( 586) AT1G25500 | Symbols: | choline transporter-related | chr1:8955437-8957294 REVERSEhighly similar to ( 568) loc_os02g36960 12002.m100252 protein expressed protein DUF580 genomic_reference:SL2.40ch05 gene_region:3865942-3872602 transcript_region:SL2.40ch05:3865942..3872602- functional_description:"Choline transporter-like protein (AHRD V1 **-- Q6EP45_ORYSJ); contains Interpr…
solyc09g061930.2.1	kinase	highly similar to ( 849) AT3G24660 | Symbols: TMKL1 | TMKL1 (transmembrane kinase-like 1); ATP binding / kinase/ protein serine/threonine kinase | chr3:9003641-9005751 FORWARDweakly similar to ( 158) PSKR_DAUCA Phytosulfokine receptor precursor (EC 2.7.11.1) (Phytosulfokine LRR receptor kinase) - Daucus carota (Carrot)highly similar to ( 555) loc_os08g45060 12008.m08476 protein protein Kinase-lik…	solyc08g082990.2.1	(ac)MEES(ph)ASEIK	0.889253	C	transport.peptides and oligopeptides	34.13	34	nearly identical (1164) AT4G10770 | Symbols: ATOPT7, OPT7 | OPT7 (OLIGOPEPTIDE TRANSPORTER 7); oligopeptide transporter | chr4:6628646-6632517 REVERSEnearly identical (1172) loc_os06g03540 12006.m05086 protein oligopeptide transporter 9, putative, expressed OPT genomic_reference:SL2.40ch08 gene_region:62776752-62780190 transcript_region:SL2.40ch08:62776752..62780190+ go_terms:GO:0005427 functiona…
solyc09g061930.2.1	kinase	highly similar to ( 849) AT3G24660 | Symbols: TMKL1 | TMKL1 (transmembrane kinase-like 1); ATP binding / kinase/ protein serine/threonine kinase | chr3:9003641-9005751 FORWARDweakly similar to ( 158) PSKR_DAUCA Phytosulfokine receptor precursor (EC 2.7.11.1) (Phytosulfokine LRR receptor kinase) - Daucus carota (Carrot)highly similar to ( 555) loc_os08g45060 12008.m08476 protein protein Kinase-lik…	solyc10g044470.1.1	VLSAS(ph)NILSR	0.954121	A	transport.unspecified anions	34.18	34	nearly identical (1026) AT5G49890 | Symbols: CLC-C, ATCLC-C | CLC-C (CHLORIDE CHANNEL C); anion channel/ voltage-gated chloride channel | chr5:20288489-20292143 REVERSEnearly identical (1004) loc_os02g35190 12002.m33720 protein chloride channel protein CLC-c, putative, expressed ClC_6_like ClC_3_like ClC_euk Voltage_CLC EriC ClC_1_like EriC PRK05277 Voltage_gated_ClC EriC_like evidence_code:10F0H…
solyc09g064270.2.1	kinase	highly similar to ( 709) AT2G20300 | Symbols: ALE2 | ALE2 (Abnormal Leaf Shape 2); kinase | chr2:8756475-8759845 REVERSEmoderately similar to ( 255) NORK_MEDTR Nodulation receptor kinase precursor (EC 2.7.11.1) (Does not make infections protein 2) (Symbiosis receptor-like kinase) (MtSYMRK) - Medicago truncatula (Barrel medic)highly similar to ( 561) loc_os02g57080 12002.m33474 protein ATP binding…	solyc01g057770.2.1	VSEIKGES(ph)PSLGR	0.930175	B	transport.unspecified anions	34.18	34	nearly identical (1062) AT3G62270 | Symbols: | anion exchange family protein | chr3:23042528-23045633 REVERSEnearly identical (1073) loc_os12g37840 12012.m26773 protein boron transporter 1, putative, expressed HCO3_cotransp genomic_reference:SL2.40ch01 gene_region:56576301-56580082 transcript_region:SL2.40ch01:56576301..56580082+ go_terms:GO:0005452 functional_description:"AE family transporter a…
solyc09g064270.2.1	kinase	highly similar to ( 709) AT2G20300 | Symbols: ALE2 | ALE2 (Abnormal Leaf Shape 2); kinase | chr2:8756475-8759845 REVERSEmoderately similar to ( 255) NORK_MEDTR Nodulation receptor kinase precursor (EC 2.7.11.1) (Does not make infections protein 2) (Symbiosis receptor-like kinase) (MtSYMRK) - Medicago truncatula (Barrel medic)highly similar to ( 561) loc_os02g57080 12002.m33474 protein ATP binding…	solyc01g106900.2.1	LYGGPNALS(ph)R	0.985457	B	transport.unspecified cations	34.14	34	moderately similar to ( 489) AT3G19640 | Symbols: | magnesium transporter CorA-like family protein (MRS2-3) | chr3:6820969-6823104 FORWARDmoderately similar to ( 354) loc_os01g68040 12001.m12908 protein metal ion transporter, putative, expressed CorA genomic_reference:SL2.40ch01 gene_region:86369662-86378019 transcript_region:SL2.40ch01:86369662..86378019+ go_terms:GO:0015095 functional_descripti…
solyc09g064270.2.1	kinase	highly similar to ( 709) AT2G20300 | Symbols: ALE2 | ALE2 (Abnormal Leaf Shape 2); kinase | chr2:8756475-8759845 REVERSEmoderately similar to ( 255) NORK_MEDTR Nodulation receptor kinase precursor (EC 2.7.11.1) (Does not make infections protein 2) (Symbiosis receptor-like kinase) (MtSYMRK) - Medicago truncatula (Barrel medic)highly similar to ( 561) loc_os02g57080 12002.m33474 protein ATP binding…	solyc02g070290.2.1	SM(ox)TGDQIPAPS(ph)SPR	0.935254	A	transport.unspecified anions	34.18	34	nearly identical (1536) AT1G30450 | Symbols: CCC1, ATCCC1, HAP5 | CCC1 (CATION-CHLORIDE CO-TRANSPORTER 1); cation:chloride symporter/ sodium:potassium:chloride symporter | chr1:10762905-10769061 FORWARDnearly identical (1497) loc_os08g23440 12008.m06365 protein CCC1, putative, expressed AA_permease PotE genomic_reference:SL2.40ch02 gene_region:34640637-34656865 transcript_region:SL2.40ch02:346406…
solyc09g064270.2.1	kinase	highly similar to ( 709) AT2G20300 | Symbols: ALE2 | ALE2 (Abnormal Leaf Shape 2); kinase | chr2:8756475-8759845 REVERSEmoderately similar to ( 255) NORK_MEDTR Nodulation receptor kinase precursor (EC 2.7.11.1) (Does not make infections protein 2) (Symbiosis receptor-like kinase) (MtSYMRK) - Medicago truncatula (Barrel medic)highly similar to ( 561) loc_os02g57080 12002.m33474 protein ATP binding…	solyc05g055990.2.1	(ac)SNEVSSALPERS(ph)SSPAK	0.910494	A	transport.Major Intrinsic Proteins.PIP	34.19.1	34	moderately similar to ( 343) AT3G53420 | Symbols: PIP2A, PIP2, PIP2;1 | PIP2A (PLASMA MEMBRANE INTRINSIC PROTEIN 2A); water channel | chr3:19803906-19805454 REVERSEmoderately similar to ( 345) PIP22_ORYSA Probable aquaporin PIP2.2 (Plasma membrane intrinsic protein 2.2) (OsPIP2.2) - Oryza sativa (Rice)moderately similar to ( 345) loc_os02g41860 12002.m33784 protein aquaporin PIP2.2, putative, exp…
solyc09g064270.2.1	kinase	highly similar to ( 709) AT2G20300 | Symbols: ALE2 | ALE2 (Abnormal Leaf Shape 2); kinase | chr2:8756475-8759845 REVERSEmoderately similar to ( 255) NORK_MEDTR Nodulation receptor kinase precursor (EC 2.7.11.1) (Does not make infections protein 2) (Symbiosis receptor-like kinase) (MtSYMRK) - Medicago truncatula (Barrel medic)highly similar to ( 561) loc_os02g57080 12002.m33474 protein ATP binding…	solyc09g060090.2.1	VSVNASSVEQNVS(ph)SPK	0.963196	A	transport.misc	34.99	34	highly similar to ( 603) AT3G24840 | Symbols: | SEC14 cytosolic factor, putative / phosphoglyceride transfer protein, putative | chr3:9067301-9070256 FORWARDhighly similar to ( 538) loc_os02g48990 12002.m09933 protein phosphatidylinositol transporter/ transporter, putative, expressed SEC14 SEC14 CRAL_TRIO genomic_reference:SL2.40ch09 gene_region:53165275-53173182 transcript_region:SL2.40ch09:5316…
solyc09g064270.2.1	kinase	highly similar to ( 709) AT2G20300 | Symbols: ALE2 | ALE2 (Abnormal Leaf Shape 2); kinase | chr2:8756475-8759845 REVERSEmoderately similar to ( 255) NORK_MEDTR Nodulation receptor kinase precursor (EC 2.7.11.1) (Does not make infections protein 2) (Symbiosis receptor-like kinase) (MtSYMRK) - Medicago truncatula (Barrel medic)highly similar to ( 561) loc_os02g57080 12002.m33474 protein ATP binding…	solyc10g084830.1.1	LSIVSS(ph)AR	0.889381	A	transport.amino acids	34.3	34	moderately similar to ( 460) AT5G02180 | Symbols: | amino acid transporter family protein | chr5:431034-433544 FORWARDmoderately similar to ( 427) loc_os02g01100 12002.m100064 protein amino acid permease, putative, expressed Aa_trans SdaC evidence_code:10F0H1E0IEG genomic_reference:SL2.40ch10 gene_region:63549984-63554014 transcript_region:SL2.40ch10:63549984..63554014- functional_description:"Am…
solyc09g072810.2.1	kinase	highly similar to ( 649) AT4G08850 | Symbols: | kinase | chr4:5637467-5640496 REVERSEmoderately similar to ( 478) RPK1_IPONI Receptor-like protein kinase precursor (EC 2.7.11.1) - Ipomoea nil (Japanese morning glory) (Pharbitis nil)nearly identical (1037) loc_os10g33040 12010.m06140 protein receptor-like protein kinase precursor, putative, expressed S_TKc S_TKc TyrKc Pkinase_Tyr Pkinase PTKc PTKc…	solyc03g032040.2.1	MPEM(ox)GS(ph)M(ox)R	0.985846	B	transport.sugars	34.2	34	highly similar to ( 808) AT4G35300 | Symbols: | TMT2 (TONOPLAST MONOSACCHARIDE TRANSPORTER2); carbohydrate transmembrane transporter/ nucleoside transmembrane transporter/ sugar:hydrogen symporter | chr4:16796432-16799071 REVERSEvery weakly similar to (85.5) STC_RICCO Sugar carrier protein C - Ricinus communis (Castor bean)highly similar to ( 848) loc_os02g13560 12002.m100038 protein sugar transp…
solyc09g072810.2.1	kinase	highly similar to ( 649) AT4G08850 | Symbols: | kinase | chr4:5637467-5640496 REVERSEmoderately similar to ( 478) RPK1_IPONI Receptor-like protein kinase precursor (EC 2.7.11.1) - Ipomoea nil (Japanese morning glory) (Pharbitis nil)nearly identical (1037) loc_os10g33040 12010.m06140 protein receptor-like protein kinase precursor, putative, expressed S_TKc S_TKc TyrKc Pkinase_Tyr Pkinase PTKc PTKc…	solyc05g012220.2.1	AFS(ph)NLSSSK	0.910582	A	transport.unspecified cations	34.14	34	moderately similar to ( 444) AT2G03620 | Symbols: | magnesium transporter CorA-like family protein (MRS2-5) | chr2:1100489-1102168 REVERSEmoderately similar to ( 407) loc_os06g44150 12006.m08943 protein MRS2-10, putative, expressed CorA genomic_reference:SL2.40ch05 gene_region:5500851-5506199 transcript_region:SL2.40ch05:5500851..5506199+ go_terms:GO:0015095 functional_description:"Magnesium tran…
solyc09g072810.2.1	kinase	highly similar to ( 649) AT4G08850 | Symbols: | kinase | chr4:5637467-5640496 REVERSEmoderately similar to ( 478) RPK1_IPONI Receptor-like protein kinase precursor (EC 2.7.11.1) - Ipomoea nil (Japanese morning glory) (Pharbitis nil)nearly identical (1037) loc_os10g33040 12010.m06140 protein receptor-like protein kinase precursor, putative, expressed S_TKc S_TKc TyrKc Pkinase_Tyr Pkinase PTKc PTKc…	solyc07g052380.2.1	(ac)ASS(ph)ENDVNQPFIEK	0.805946	A	transport.misc	34.99	34	highly similar to ( 630) AT3G21690 | Symbols: | MATE efflux family protein | chr3:7638750-7641861 FORWARDhighly similar to ( 607) loc_os03g37490 12003.m08858 protein transparent testa 12 protein, putative, expressed NorM PRK01766 PRK00187 MatE genomic_reference:SL2.40ch07 gene_region:58220177-58223570 transcript_region:SL2.40ch07:58220177..58223570+ go_terms:GO:0016020 functional_description:"Mul…
solyc09g072810.2.1	kinase	highly similar to ( 649) AT4G08850 | Symbols: | kinase | chr4:5637467-5640496 REVERSEmoderately similar to ( 478) RPK1_IPONI Receptor-like protein kinase precursor (EC 2.7.11.1) - Ipomoea nil (Japanese morning glory) (Pharbitis nil)nearly identical (1037) loc_os10g33040 12010.m06140 protein receptor-like protein kinase precursor, putative, expressed S_TKc S_TKc TyrKc Pkinase_Tyr Pkinase PTKc PTKc…	solyc08g083060.2.1	NLS(ph)PDISAAGVR	0.883077	A	transport.peptides and oligopeptides	34.13	34	highly similar to ( 914) AT4G24120 | Symbols: YSL1, ATYSL1 | YSL1 (YELLOW STRIPE LIKE 1); oligopeptide transporter | chr4:12524581-12527023 FORWARDhighly similar to ( 829) loc_os04g45860 12004.m101436 protein transposon protein, putative, unclassified, expressedOPT COG1297 genomic_reference:SL2.40ch08 gene_region:62808532-62811413 transcript_region:SL2.40ch08:62808532..62811413+ go_terms:GO:00151…
solyc09g072810.2.1	kinase	highly similar to ( 649) AT4G08850 | Symbols: | kinase | chr4:5637467-5640496 REVERSEmoderately similar to ( 478) RPK1_IPONI Receptor-like protein kinase precursor (EC 2.7.11.1) - Ipomoea nil (Japanese morning glory) (Pharbitis nil)nearly identical (1037) loc_os10g33040 12010.m06140 protein receptor-like protein kinase precursor, putative, expressed S_TKc S_TKc TyrKc Pkinase_Tyr Pkinase PTKc PTKc…	solyc10g009180.2.1	DVPVDIPLDSS(ph)TDLK	0.96029	D	transport.misc	34.99	34	moderately similar to ( 377) AT1G61250 | Symbols: SC3 | SC3 (SECRETORY CARRIER 3); transmembrane transporter | chr1:22586035-22588664 FORWARDmoderately similar to ( 375) loc_os01g57220 12001.m43501 protein SC3 protein, putative, expressed SCAMP genomic_reference:SL2.40ch10 gene_region:3177983-3185483 transcript_region:SL2.40ch10:3177983..3185483+ go_terms:GO:0022857 functional_description:"Secret…
solyc09g083210.2.1	kinase	moderately similar to ( 244) AT2G23770 | Symbols: | protein kinase family protein / peptidoglycan-binding LysM domain-containing protein | chr2:10120242-10122080 REVERSEweakly similar to ( 159) NORK_MEDTR Nodulation receptor kinase precursor (EC 2.7.11.1) (Does not make infections protein 2) (Symbiosis receptor-like kinase) (MtSYMRK) - Medicago truncatula (Barrel medic)moderately similar to ( 390…	solyc01g057770.2.1	VSEIKGES(ph)PSLGR	0.836735	B	transport.unspecified anions	34.18	34	nearly identical (1062) AT3G62270 | Symbols: | anion exchange family protein | chr3:23042528-23045633 REVERSEnearly identical (1073) loc_os12g37840 12012.m26773 protein boron transporter 1, putative, expressed HCO3_cotransp genomic_reference:SL2.40ch01 gene_region:56576301-56580082 transcript_region:SL2.40ch01:56576301..56580082+ go_terms:GO:0005452 functional_description:"AE family transporter a…
solyc09g083210.2.1	kinase	moderately similar to ( 244) AT2G23770 | Symbols: | protein kinase family protein / peptidoglycan-binding LysM domain-containing protein | chr2:10120242-10122080 REVERSEweakly similar to ( 159) NORK_MEDTR Nodulation receptor kinase precursor (EC 2.7.11.1) (Does not make infections protein 2) (Symbiosis receptor-like kinase) (MtSYMRK) - Medicago truncatula (Barrel medic)moderately similar to ( 390…	solyc01g106900.2.1	LYGGPNALS(ph)R	0.984357	B	transport.unspecified cations	34.14	34	moderately similar to ( 489) AT3G19640 | Symbols: | magnesium transporter CorA-like family protein (MRS2-3) | chr3:6820969-6823104 FORWARDmoderately similar to ( 354) loc_os01g68040 12001.m12908 protein metal ion transporter, putative, expressed CorA genomic_reference:SL2.40ch01 gene_region:86369662-86378019 transcript_region:SL2.40ch01:86369662..86378019+ go_terms:GO:0015095 functional_descripti…
solyc09g083210.2.1	kinase	moderately similar to ( 244) AT2G23770 | Symbols: | protein kinase family protein / peptidoglycan-binding LysM domain-containing protein | chr2:10120242-10122080 REVERSEweakly similar to ( 159) NORK_MEDTR Nodulation receptor kinase precursor (EC 2.7.11.1) (Does not make infections protein 2) (Symbiosis receptor-like kinase) (MtSYMRK) - Medicago truncatula (Barrel medic)moderately similar to ( 390…	solyc09g060090.2.1	VSVNASSVEQNVS(ph)SPK	0.881848	A	transport.misc	34.99	34	highly similar to ( 603) AT3G24840 | Symbols: | SEC14 cytosolic factor, putative / phosphoglyceride transfer protein, putative | chr3:9067301-9070256 FORWARDhighly similar to ( 538) loc_os02g48990 12002.m09933 protein phosphatidylinositol transporter/ transporter, putative, expressed SEC14 SEC14 CRAL_TRIO genomic_reference:SL2.40ch09 gene_region:53165275-53173182 transcript_region:SL2.40ch09:5316…
solyc10g005640.2.1	phosphatase	highly similar to ( 529) AT1G16220 | Symbols: | protein phosphatase 2C family protein / PP2C family protein | chr1:5548653-5550553 FORWARDmoderately similar to ( 484) loc_os08g39100 12008.m07893 protein catalytic/ protein phosphatase type 2C, putative, expressed PP2Cc PP2Cc PP2C PTC1 genomic_reference:SL2.40ch10 gene_region:514112-519337 transcript_region:SL2.40ch10:514112..519337+ go_terms:GO:00…	solyc01g057770.2.1	VSEIKGES(ph)PSLGR	0.952172	B	transport.unspecified anions	34.18	34	nearly identical (1062) AT3G62270 | Symbols: | anion exchange family protein | chr3:23042528-23045633 REVERSEnearly identical (1073) loc_os12g37840 12012.m26773 protein boron transporter 1, putative, expressed HCO3_cotransp genomic_reference:SL2.40ch01 gene_region:56576301-56580082 transcript_region:SL2.40ch01:56576301..56580082+ go_terms:GO:0005452 functional_description:"AE family transporter a…
solyc10g005640.2.1	phosphatase	highly similar to ( 529) AT1G16220 | Symbols: | protein phosphatase 2C family protein / PP2C family protein | chr1:5548653-5550553 FORWARDmoderately similar to ( 484) loc_os08g39100 12008.m07893 protein catalytic/ protein phosphatase type 2C, putative, expressed PP2Cc PP2Cc PP2C PTC1 genomic_reference:SL2.40ch10 gene_region:514112-519337 transcript_region:SL2.40ch10:514112..519337+ go_terms:GO:00…	solyc01g106900.2.1	LYGGPNALS(ph)R	0.978019	B	transport.unspecified cations	34.14	34	moderately similar to ( 489) AT3G19640 | Symbols: | magnesium transporter CorA-like family protein (MRS2-3) | chr3:6820969-6823104 FORWARDmoderately similar to ( 354) loc_os01g68040 12001.m12908 protein metal ion transporter, putative, expressed CorA genomic_reference:SL2.40ch01 gene_region:86369662-86378019 transcript_region:SL2.40ch01:86369662..86378019+ go_terms:GO:0015095 functional_descripti…
solyc10g005640.2.1	phosphatase	highly similar to ( 529) AT1G16220 | Symbols: | protein phosphatase 2C family protein / PP2C family protein | chr1:5548653-5550553 FORWARDmoderately similar to ( 484) loc_os08g39100 12008.m07893 protein catalytic/ protein phosphatase type 2C, putative, expressed PP2Cc PP2Cc PP2C PTC1 genomic_reference:SL2.40ch10 gene_region:514112-519337 transcript_region:SL2.40ch10:514112..519337+ go_terms:GO:00…	solyc01g111980.2.1	(ac)AGVEDQVSS(ph)LPNSLPITPR	0.822478	D	transport.amino acids	34.3	34	moderately similar to ( 498) AT1G47670 | Symbols: | amino acid transporter family protein | chr1:17536834-17539486 REVERSEhighly similar to ( 528) loc_os04g47420 12004.m09687 protein expressed protein Aa_trans genomic_reference:SL2.40ch01 gene_region:89876788-89879583 transcript_region:SL2.40ch01:89876788..89879583- go_terms:GO:0015171 functional_description:"Lysine/histidine transporter (AHRD V1…
solyc10g005640.2.1	phosphatase	highly similar to ( 529) AT1G16220 | Symbols: | protein phosphatase 2C family protein / PP2C family protein | chr1:5548653-5550553 FORWARDmoderately similar to ( 484) loc_os08g39100 12008.m07893 protein catalytic/ protein phosphatase type 2C, putative, expressed PP2Cc PP2Cc PP2C PTC1 genomic_reference:SL2.40ch10 gene_region:514112-519337 transcript_region:SL2.40ch10:514112..519337+ go_terms:GO:00…	solyc01g111980.2.1	(ac)AGVEDQVSS(ph)LPNSLPITPR	0.966924	D	transport.amino acids	34.3	34	moderately similar to ( 498) AT1G47670 | Symbols: | amino acid transporter family protein | chr1:17536834-17539486 REVERSEhighly similar to ( 528) loc_os04g47420 12004.m09687 protein expressed protein Aa_trans genomic_reference:SL2.40ch01 gene_region:89876788-89879583 transcript_region:SL2.40ch01:89876788..89879583- go_terms:GO:0015171 functional_description:"Lysine/histidine transporter (AHRD V1…
[truncated: 3,304 more rows]
